# Supplementary material for: Hyperactivation of mTORC1 in a double hit mutant zebrafish model of tuberous sclerosis complex causes increased seizure susceptibility and neurodevelopmental abnormalities
Source: Front Cell Dev Biol. 2022 Sep 27;10:952832. doi: 10.3389/fcell.2022.952832 (PMC9552079; doi:10.3389/fcell.2022.952832)
Supplement: Supplementary file 1 [file Table2.xlsx]

## Sheet: depdc5 vs wildtype
EnsemblID	baseMean	log2FoldChange	lfcSE	stat	pvalue	padj	FoldChange	external_gene_name
ENSDARG00000000019	3970.11290591673	0.247357318791979	0.0743600829937691	3.32647986437436	0.000879503739500788	0.0324563353232498	1.18703075851702	ube2h
ENSDARG00000000212	4100.39174068872	-0.581229302161477	0.129294832360689	-4.49537921624	6.94460699442947e-06	0.000806597827121418	0.668394004618481	krt97
ENSDARG00000000241	1708.58143858261	0.488356733873016	0.106153043851849	4.60049675593462	4.2148458509071e-06	0.000534558725504701	1.40284608821875	slc40a1
ENSDARG00000000551	4979.05739403564	1.77684444727768	0.101015875202575	17.5897545184301	2.95153416960548e-69	6.51344560548537e-65	3.42675832288256	slc1a4
ENSDARG00000000804	77.1019539097851	0.679562135157038	0.209263968200145	3.24739199491376	0.00116467858811902	0.0394809939825048	1.60165357188634	rassf6
ENSDARG00000001431	412.860937750338	-0.740889011084285	0.20401768292754	-3.63149409626138	0.000281785104779114	0.0141973371969532	0.598370513477988	actn3b
ENSDARG00000001437	1160.85071467524	-0.621136848088381	0.140270427084868	-4.4281382825802	9.50499579928068e-06	0.00104356341939565	0.650158399010821	slc2a1a
ENSDARG00000001463	4295.74212881195	0.336976510177697	0.0976861026918214	3.44958495519865	0.000561449037465713	0.0236178982852966	1.26310669589628	tdh2
ENSDARG00000001870	369.623522045475	-0.520904119950806	0.164514450658816	-3.16631224712959	0.00154384973912873	0.048670965775847	0.696934935393613	atp1a1a.4
ENSDARG00000001873	2548.68903066025	1.2010082321589	0.115944033261466	10.3585169359298	3.82852018976725e-25	6.03484168198454e-22	2.29900281436668	phgdh
ENSDARG00000001930	769.72528553258	0.304854541859136	0.0928911421473089	3.28184727641405	0.0010312944548057	0.0360087428542407	1.23529408368061	klhl15
ENSDARG00000002192	92.8722514571818	-0.878471981739952	0.255309741117798	-3.44080871295322	0.000579978397847295	0.0240582016610791	0.54394323916295	aspn
ENSDARG00000002589	406.739826833981	-1.0608524137372	0.219174601218022	-4.84021600970966	1.29698075704979e-06	0.00019470592752772	0.479348753637443	mylpfb
ENSDARG00000002593	402.741282731958	-0.365902670323657	0.115046371359802	-3.1804798882297	0.00147031344724024	0.0470927099473116	0.775983203277451	slc45a2
ENSDARG00000002745	6041.4877673142	0.459032681088286	0.104711794709731	4.38377245238474	1.16641609052221e-05	0.00122573668026877	1.3746198342133	tdh
ENSDARG00000002750	546.790172549027	0.412201867503726	0.115108447459784	3.58098711780243	0.000342298532937514	0.0162855297548455	1.33071522690689	phf20a
ENSDARG00000002764	33.0581368907827	-1.59195111671945	0.392310399136564	-4.05788661280246	4.95187983247307e-05	0.0038343187418602	0.331722524815379	miox
ENSDARG00000002768	3583.89488368877	-1.07430912187752	0.279241405489251	-3.84724149341411	0.000119455210781933	0.00748902724868098	0.474898425494373	pvalb2
ENSDARG00000002967	1110.84645792369	0.534306035462857	0.0924072678441733	5.78207805433507	7.37834567883055e-09	2.14243858474253e-06	1.44824535263497	pdap1b
ENSDARG00000002968	12.5880220724274	-2.92376303596514	0.831133019439317	-3.51780397070196	0.000435133674082753	0.0192050598393164	0.131783071628852	a1cf
ENSDARG00000003599	28333.9641973017	-0.294784766365409	0.0705075268888557	-4.18089783279581	2.90360314591008e-05	0.00256306856895775	0.815193940963261	rpl3
ENSDARG00000003693	2286.66153932961	0.470470702553399	0.0952682465316465	4.93837894242251	7.87746555226411e-07	0.000128770303561011	1.38556145617152	hars
ENSDARG00000003974	722.865336937367	0.337602595588836	0.0988453570285477	3.4154623518769	0.000636738308235537	0.0258485129679059	1.26365496442958	spoplb
ENSDARG00000004059	65.139601056364	0.809908868691644	0.240111463014481	3.37305374147339	0.000743394416107763	0.0288316836110125	1.75310070030472	galk2
ENSDARG00000004078	1798.83422746538	0.448061317583599	0.0933675584080692	4.79889723179133	1.59541625560045e-06	0.000233163218070137	1.36420581527308	acsl4a
ENSDARG00000004296	358.540508701585	-1.0327747182616	0.18206102915747	-5.67268417102225	1.40577257900546e-08	3.82994929302377e-06	0.488769200219977	ambp
ENSDARG00000004904	71.3818885961782	-1.85125299459547	0.327838581730955	-5.64684298236358	1.63420958056636e-08	4.34502855710101e-06	0.277151554652152	gys2
ENSDARG00000005112	47.1509029394092	-1.26732238125896	0.309657172290369	-4.09266277246301	4.26447691524136e-05	0.0034471969437929	0.415430089388185	cdh17
ENSDARG00000005134	688.903783614043	0.338692418497243	0.0999599664406021	3.38828063431274	0.000703322630456903	0.0278742890412512	1.26460989972718	psmd11b
ENSDARG00000005191	3241.74158825795	-0.505843178079981	0.0940416510187516	-5.37892702435772	7.49310717209691e-08	1.58997970263302e-05	0.704248661598115	ahcy
ENSDARG00000005463	828.067659719166	0.461844614880345	0.0771459206350038	5.9866368964011	2.14224290549707e-09	7.05597260276258e-07	1.37730169644894	slc30a1a
ENSDARG00000005578	63.4289797816323	-1.19279571587021	0.314177174388797	-3.796570257501	0.000146711796322684	0.00887023540068218	0.437454321148261	ugp2a
ENSDARG00000005616	24.2527662177303	-1.44490443844332	0.450797698830883	-3.20521697912521	0.00134960699959329	0.044188616123182	0.367316487905445	bfb
ENSDARG00000006316	12325.1264051013	-0.24713683613884	0.0650000876077926	-3.80210004684997	0.000143474763978454	0.00877135482147851	0.842566910277479	rpl23a
ENSDARG00000006526	496.808302206701	-1.61096722748382	0.279304986111779	-5.76777110179875	8.03268040678241e-09	2.30214534047889e-06	0.327378792481082	fn1b
ENSDARG00000006639	646.935677855017	0.449893522734896	0.113483503528606	3.96439578217189	7.3582084330106e-05	0.0051713676337477	1.36593944067126	lnpk
ENSDARG00000006691	12809.8906208752	-0.259561154280469	0.0668018976526398	-3.88553564196857	0.000102104510818993	0.00674623456513038	0.835341979012786	rpl12
ENSDARG00000006924	796.20755182728	0.38079522654819	0.103508248700288	3.67888773435631	0.0002342533493731	0.0122779072104591	1.30205936456709	fbxo38
ENSDARG00000007024	141.516585386901	-1.82224502405987	0.551846728938798	-3.30208539527642	0.000959688480152734	0.0340589606144131	0.282780584818475	uox
ENSDARG00000007320	17710.094927799	-0.232874025178253	0.0558860610998182	-4.16694289408438	3.08711792977665e-05	0.00267162817546318	0.850938029399108	rpl7
ENSDARG00000007406	321.220055518872	-0.42388314222824	0.125373047374437	-3.38097502697113	0.000722291071191235	0.0284251468469029	0.745415569343269	phox2a
ENSDARG00000007421	76.3370333174348	-1.50759770620311	0.273138316742515	-5.5195394193789	3.39889344332984e-08	8.33408672304477e-06	0.351696356417029	ftcd
ENSDARG00000007708	5359.20451469518	-0.313249917753184	0.0753686410210001	-4.15623677844879	3.23532526358818e-05	0.00277099134139082	0.804826705586611	nsa2
ENSDARG00000007739	168.556858556859	-1.21599486655676	0.238765598806606	-5.09283947367009	3.52740345423087e-07	6.17799519269578e-05	0.430476125900528	atp1a1a.2
ENSDARG00000007807	973.821852918613	0.29828559047755	0.0903347590687343	3.30200239146694	0.000959972516864461	0.0340589606144131	1.22968226643345	cyth3a
ENSDARG00000007955	1824.56006163937	0.572507591800245	0.0998286452202264	5.73490294831977	9.75681985830895e-09	2.72548734978686e-06	1.48710610960378	iars1
ENSDARG00000008127	590.191302241287	-0.317088409527225	0.0918540222177791	-3.45209063110413	0.000556260849154195	0.0234714424840053	0.802688197822163	pcdh15b
ENSDARG00000008237	3252.97284322207	0.552866490318456	0.0814051022588659	6.79154592251916	1.10938258019241e-11	5.20890527227362e-09	1.46699757920182	sars1
ENSDARG00000008502	1499.25779925851	-0.330954319152194	0.0777134384886845	-4.25864979839212	2.05665377638634e-05	0.00195630325591784	0.795010423403425	pno1
ENSDARG00000008637	46.7348277890756	-1.16451245530922	0.351523777576635	-3.31275586345037	0.000923815821434168	0.0332573695716301	0.446114994441798	mttp
ENSDARG00000008948	81.8276319559765	1.5390376308122	0.309419976996902	4.97394397656364	6.56042757113704e-07	0.000108041429581979	2.90600589751516	pla2g3
ENSDARG00000008969	238.033173086864	-1.81027709853516	0.547659466082936	-3.30547942772346	0.000948140641371988	0.0337628209546255	0.285136157586018	fgb
ENSDARG00000009001	998.111468076638	0.337319220372522	0.0949138380722663	3.55395195498987	0.000379488533270643	0.0174834090860471	1.26340678077119	pdia6
ENSDARG00000009178	171.684211009651	0.605277416519857	0.135082921986823	4.48078415551968	7.43692933139674e-06	0.000854782065027413	1.52127125109475	zfand1
ENSDARG00000009212	15272.1749433026	-0.223339418397897	0.0534808588672215	-4.17606267229905	2.96598134611046e-05	0.00259735223595102	0.856580406039158	ppiaa
ENSDARG00000009280	176.909030208199	-0.716568245941828	0.205487393026705	-3.487164031755	0.000488171845746667	0.0211234829253675	0.608543270270321	smyd1a
ENSDARG00000009285	12226.9802607565	-0.251956151442588	0.0627237136933897	-4.01692018228093	5.89636840159979e-05	0.0043229587337709	0.839757015714442	rpl15
ENSDARG00000009553	6520.48414735177	0.21045802269975	0.0530144858804226	3.96982106314207	7.19266273821937e-05	0.00510314768459254	1.15705546426369	gng3
ENSDARG00000009830	7877.43204764619	-0.216075051304377	0.0553509753369886	-3.90372617625735	9.47229459223605e-05	0.00637903290718849	0.860904401549536	hdlbpa
ENSDARG00000009901	1935.31116772326	0.572199194865608	0.178901641083225	3.19840103981731	0.00138191953516611	0.0449796464631944	1.48678825313519	slc38a5a
ENSDARG00000009978	1805.95356912607	-0.621702100447716	0.140480311212959	-4.42554615005983	9.61985870712857e-06	0.00105094575222234	0.649903714844413	icn
ENSDARG00000010021	931.199382092521	0.357192879412272	0.0962390081611516	3.71151870989936	0.000206019436430165	0.0112257701805948	1.28093110245585	grpel1
ENSDARG00000010267	173.553926611414	-1.22517774615182	0.233570555948505	-5.24542890766561	1.55919174392284e-07	3.09984174818821e-05	0.427744809618849	dpydb
ENSDARG00000010312	278.886612018873	-1.93402942427125	0.197950985496703	-9.77024397942922	1.51087786357086e-22	2.22280351288545e-19	0.261697233032381	cp
ENSDARG00000010316	845.396395026642	0.504354556937644	0.151230115040779	3.33501404003856	0.000852950926412888	0.0316884192661273	1.4184886008055	qars1
ENSDARG00000010655	2411.44560462662	0.34495640134133	0.0615600209656328	5.60357836027881	2.09971124260257e-08	5.45134443550042e-06	1.27011259879113	ppm1k
ENSDARG00000010946	3391.59331962012	1.29937313968178	0.0895608475982679	14.5082720242914	1.07391925030459e-47	5.92481250393044e-44	2.4612191786842	cbsb
ENSDARG00000011521	38.1826394878938	-1.98973788401373	0.367137023308588	-5.41960564500547	5.97306449700339e-08	1.30508502296902e-05	0.251784628838228	upb1
ENSDARG00000011597	1408.82222695337	0.298215185953356	0.0911193648529116	3.27279702217796	0.00106488920410968	0.0368916404337402	1.22962225854544	atxn2l
ENSDARG00000011661	921.536477234297	0.382003232196619	0.101593168231847	3.76012717041017	0.000169827003192405	0.00986247975381577	1.30315006892177	twf1b
ENSDARG00000011693	82.7269563095063	-0.742506079455697	0.234418979463313	-3.16743158406207	0.00153791892188747	0.0485533544609622	0.597700195823643	ttc36
ENSDARG00000012005	886.820274587138	0.355991643763223	0.100595946555608	3.53882692049062	0.000401909275786238	0.0182496582264418	1.27986500071426	mob2b
ENSDARG00000012044	77.8232521671389	-0.85822959103978	0.200493993901066	-4.28057506532227	1.86410996094791e-05	0.00184471652996405	0.551629076573508	polr3gla
ENSDARG00000012194	597.326943784914	-0.602279689876364	0.110682538545169	-5.4415059303196	5.28320340147343e-08	1.18969114962975e-05	0.658712261412265	scp2a
ENSDARG00000012199	1137.64033463001	0.750120232302023	0.117955873106731	6.35932923512243	2.02636662505681e-10	7.70997563478511e-08	1.68193299474438	gpt2
ENSDARG00000012274	1171.23764611652	0.508613396270964	0.117194622336733	4.33990388065395	1.42545052597378e-05	0.00147547323287303	1.42268216933475	eif4e1c
ENSDARG00000012381	161.787658228816	-0.86091715063112	0.252152775143643	-3.41426799741023	0.000639536345861728	0.0258485129679059	0.55060241747956	hsc70
ENSDARG00000012409	33.8965653541773	-1.1223628090993	0.341612794388259	-3.28548235761828	0.00101807917861891	0.0356618592281938	0.459340912112961	rnf207b
ENSDARG00000012609	27.8942741918964	-2.06735628910858	0.569196590451778	-3.63206021221542	0.000281167492819537	0.0141973371969532	0.23859632232187	hpxa
ENSDARG00000012896	1820.12989687399	0.212920571491763	0.0640872417099275	3.32235505555828	0.000892610327430898	0.0325588838111488	1.15903213888407	anos1a
ENSDARG00000013134	126.585483737359	-0.711014360065874	0.170241048195801	-4.17651540331277	2.96008706798834e-05	0.00259735223595102	0.610890470223173	prph2la
ENSDARG00000013250	3644.32768425595	1.14438244060916	0.102342551220486	11.1818830678131	5.00172640806532e-29	1.00343725793805e-25	2.21051487208709	tars1
ENSDARG00000013307	13596.1427606338	-0.233094758549652	0.0681015046956267	-3.42275489493877	0.000619899469411719	0.0254747513798469	0.850807845232395	rpl19
ENSDARG00000013430	3118.50572609111	-0.514175290428538	0.10441942323406	-4.92413455757169	8.47345182561883e-07	0.000136490609407121	0.700193080368916	bhmt
ENSDARG00000013576	175.986951147242	0.54421383300876	0.161406873845848	3.37168932178509	0.000747086714219602	0.0289240519463126	1.45822549769794	gadd45bb
ENSDARG00000013623	8311.66376805692	-0.16122397558658	0.0492896931294821	-3.27094703476954	0.00107187983534581	0.0370175965671537	0.894266057946852	vdac2
ENSDARG00000013721	227.57185871475	-1.41196239359581	0.358613300166614	-3.93728395723139	8.24090687812774e-05	0.00568313540582884	0.375800165286332	g6pca.2
ENSDARG00000013750	2625.69575651362	-0.427446658462325	0.0999843924807016	-4.27513382696032	1.91022516944208e-05	0.00185704180789638	0.743576634210868	eno1b
ENSDARG00000013755	375.554275598375	-1.0513183472664	0.20220446592666	-5.1992835195228	2.00058174553602e-07	3.8390293878686e-05	0.482527025545391	actn3a
ENSDARG00000013794	258.153541809355	-0.91225294273435	0.226513800557878	-4.02736142560662	5.64062914423226e-05	0.00419115838232045	0.531354668434831	klf11b
ENSDARG00000013931	3060.66780017463	-0.241778218619795	0.0621914644394814	-3.88764311628438	0.000101222306627796	0.00672436946227835	0.845702284777365	eif3m
ENSDARG00000014031	247.96149373675	-0.596452717432231	0.15946509213745	-3.74033407209976	0.00018377583298351	0.0103894035940134	0.66137814704956	abcc2
ENSDARG00000014329	1869.39492499674	-0.525004091473863	0.14415439033834	-3.64195700347138	0.000270573272379565	0.0138217846640561	0.694957139024394	npm1a
ENSDARG00000014465	407.635906430993	0.503862193441919	0.146931107352138	3.42924110844924	0.000605271571508199	0.0249666038131644	1.41800458109048	arhgef25b
ENSDARG00000014770	1372.59605625625	0.394656798721503	0.0977165438574045	4.03879203195538	5.37271735174596e-05	0.00408845263856309	1.31462998699282	usp4
ENSDARG00000014867	16985.8377279335	-0.223448645193417	0.0624865557583869	-3.57594753753772	0.000348961634053942	0.0165255050221081	0.856515556581364	rpl8
ENSDARG00000014956	346.761116597435	0.563729703034618	0.12194798368182	4.62270622288819	3.78765956535321e-06	0.000491682772283615	1.47808547776907	diablob
ENSDARG00000014969	1924.59219290296	0.269452184534132	0.0775797404637338	3.47322874404424	0.000514236878924425	0.0220352998914645	1.20535004918515	ankhb
ENSDARG00000014995	218.096321771997	0.430754636323436	0.134728549182264	3.19720385128398	0.00138766821454942	0.0450512249246466	1.34793846411352	jagn1b
ENSDARG00000015088	774.158482563175	0.307548660950144	0.0924093973349659	3.32811023358739	0.000874372612258023	0.03232102982799	1.23760305309596	dnajb11
ENSDARG00000015654	28.6630228602546	-1.18389163213309	0.352066167097787	-3.36269639849903	0.000771851998611647	0.0294692558916294	0.440162568298974	ca15a
ENSDARG00000015862	14023.2237931607	-0.24453690314208	0.0614020955800234	-3.9825497946301	6.8179833978724e-05	0.00493309041390977	0.84408669965204	rpl5b
ENSDARG00000016058	851.543338193431	0.256902102847785	0.0805656935842528	3.1887282467087	0.00142900146783569	0.0460367947331358	1.19491011892838	fibpa
ENSDARG00000016200	2221.81001178336	0.600179606399908	0.13280757924455	4.51916682627537	6.20834622031045e-06	0.000740571807512492	1.51590527537428	trib3
ENSDARG00000016255	1156.57527382868	0.302606300996516	0.0850255108730363	3.5590059723179	0.000372261067550928	0.0172948573446608	1.23337054772189	chmp4ba
ENSDARG00000016319	159.315318322331	-2.06660801672501	0.422645662063694	-4.88969413913815	1.00992776293324e-06	0.00015695130896064	0.238720105478747	c9
ENSDARG00000016375	1032.80267060876	1.33722330447287	0.111181827802982	12.027354927484	2.55206414751939e-33	7.03986895093225e-30	2.52664557486968	asns
ENSDARG00000016412	70.0492998611614	-1.04593619588217	0.273979001605382	-3.81757795215508	0.000134768212664769	0.00835411493563518	0.484330513968743	agt
ENSDARG00000016548	2965.77189129614	0.536673351498243	0.128843701761539	4.16530528198816	3.10936210359483e-05	0.00268036730086448	1.45062372696992	eif5b
ENSDARG00000016573	2294.8675794845	0.269862678041486	0.0800991560613551	3.3691076324796	0.000754119745537001	0.0291452093599134	1.20569305914471	mroh1
ENSDARG00000016733	1948.85122061678	1.15309878673926	0.124838683124397	9.23671059226279	2.54191436091679e-20	3.29970388921834e-17	2.22391058931801	psat1
ENSDARG00000016771	1639.21186370428	-2.39653233143158	0.644632948156711	-3.71766962623353	0.000201068977661452	0.0110653122170397	0.189920516482108	tfa
ENSDARG00000016864	1670.42215444798	0.48930268878771	0.0880244548760633	5.55871308122997	2.71771028428097e-08	6.89361270730027e-06	1.40376621635837	farsb
ENSDARG00000016979	733.760729035023	0.527727875721974	0.120498022563816	4.37955631547804	1.18921187183374e-05	0.00124376907998232	1.44165691734784	pmpcb
ENSDARG00000017084	983.125384473864	0.299648015778737	0.0921616490503886	3.25133088292406	0.00114866089906295	0.0390580103551945	1.23084407922251	bud31
ENSDARG00000017235	10659.043261884	-0.235492625306906	0.0715775686090332	-3.29003387350581	0.0010017532261134	0.0353682042485565	0.849394913662633	eif5a
ENSDARG00000017261	1232.29586883752	0.541657695526982	0.0958553795738014	5.65078035197749	1.59721077533322e-08	4.29844480366506e-06	1.45564413115277	gdpd1
ENSDARG00000017294	2058.66788994337	0.2727503030582	0.0661054375386775	4.12598892335623	3.69145035256813e-05	0.00308571690835127	1.20810872978423	gnai2b
ENSDARG00000017444	68.5581815652886	-1.45457026473009	0.316267690293708	-4.59917439994984	4.24168581527762e-06	0.000534888700408837	0.364863751764508	hal
ENSDARG00000017676	571.783700348801	-0.370979127174455	0.110562154926159	-3.35538980243484	0.000792532246482639	0.0298457365450151	0.773257524817998	mmp2
ENSDARG00000017799	40.6015410169757	-1.01907034926911	0.303896418507414	-3.35334767771951	0.000798403461960417	0.0300156177147231	0.493434211321102	tgm1
ENSDARG00000017809	590.633425106053	0.316047530221086	0.0889145775120544	3.55450747295334	0.000378687749795689	0.0174830151934964	1.24491524898563	stard3
ENSDARG00000017835	407.463406610783	0.611217261712495	0.151060001233922	4.04618864504048	5.20582863550704e-05	0.00398896619195727	1.52754752065618	brf1a
ENSDARG00000017882	30.2752352873396	-1.4647770001058	0.369383889895085	-3.96545989193474	7.32545699150651e-05	0.0051647982392513	0.362291534346656	rdh1
ENSDARG00000017960	749.93846189436	0.950434452234886	0.105253864349206	9.02992453637218	1.71790222389245e-19	1.99529822509782e-16	1.93245450831476	sfxn2
ENSDARG00000018047	658.688019250785	0.413472521660839	0.114179891070486	3.62123766089068	0.00029319701754743	0.0145727056412456	1.33188777108759	brms1lb
ENSDARG00000018334	11241.8241712745	-0.209935383855652	0.0625434860191923	-3.35663067759335	0.000788984264015212	0.02981387797652	0.864575953499305	rpl35
ENSDARG00000018404	1487.63601503446	-0.43407978399285	0.122768010612938	-3.5357727296031	0.000406584317491893	0.0183862760623178	0.740165715187007	krt18a.1
ENSDARG00000018478	851.519370105789	-1.34665341786898	0.399084465497836	-3.37435689507259	0.000739883742092906	0.0287460465149758	0.393203094858642	agxtb
ENSDARG00000018726	275.31864646019	-0.423234257610747	0.111316509040311	-3.80207986451931	0.000143486455073126	0.00877135482147851	0.74575091220793	slco3a1
ENSDARG00000018961	4120.83432577898	-0.410166358857253	0.0869107729828863	-4.71939605160363	2.36545882089868e-06	0.000328307831821334	0.752536592825084	gtpbp4
ENSDARG00000018985	2331.11677272098	0.41356532541932	0.0905514872479218	4.56718423947047	4.94319506974653e-06	0.000616307507339923	1.33197344973979	castor2
ENSDARG00000019128	168.079955476721	-0.675721391220625	0.173362509400671	-3.89773656113223	9.70959571949956e-05	0.00651280724431357	0.626019112518358	tpm4b
ENSDARG00000019181	29542.3841966179	-0.23910078272116	0.0620191761707861	-3.85527182855079	0.000115601107299488	0.00726804910508573	0.847273244692191	rpsa
ENSDARG00000019230	21852.8342942825	-0.267485832028792	0.0633901717346834	-4.21967356624844	2.44656307165201e-05	0.00224342161269795	0.83076605143881	rpl7a
ENSDARG00000019280	1105.65668294788	0.476303271209347	0.10015678908979	4.75557648700524	1.97880920698728e-06	0.000283450142139807	1.39117438194494	lars1b
ENSDARG00000019294	14.7541774441018	-1.81611150358187	0.510075157467906	-3.56047824912182	0.000370179974872702	0.0172795350739441	0.283985366575727	cbln8
ENSDARG00000019302	1940.76078849607	0.462872952617256	0.0835710266529454	5.53867735213401	3.04764519825297e-08	7.55679036348837e-06	1.37828377246802	mid1ip1b
ENSDARG00000019778	16975.5036966051	-0.255293435930038	0.0592398861691606	-4.30948559220797	1.6363471815697e-05	0.00165646374325138	0.83781671020396	rps6
ENSDARG00000019897	1815.42085056081	0.269765580263955	0.0690797073825416	3.9051349590999	9.41728143601082e-05	0.00637903290718849	1.20561191505423	gpat4
ENSDARG00000019986	284.820521931976	-1.45584922217812	0.339434390163446	-4.289044552843	1.79443378517765e-05	0.00179998021687729	0.364540441280384	grhprb
ENSDARG00000020261	5737.86564918602	0.150403725932898	0.047008845228166	3.19947714526673	0.00137677102609911	0.0448782614534049	1.10988001909445	rab2a
ENSDARG00000020364	253.87263563168	-2.24529066027889	0.456796862633126	-4.91529352311287	8.86495383096801e-07	0.000140742302979714	0.210911452347021	fbp1b
ENSDARG00000020497	3022.12233614186	0.318198391972556	0.0580060187662676	5.48560992014847	4.12045243228397e-08	9.57159413427818e-06	1.24677263222177	rab7a
ENSDARG00000020645	6127.58742471293	0.591012663484062	0.10729183481976	5.50845891000845	3.61988711544226e-08	8.68300748517172e-06	1.50630368839482	slc7a3a
ENSDARG00000020693	3931.80107482885	0.640302864096761	0.146844589349946	4.36041169055846	1.2981796643301e-05	0.00135133154869984	1.55865633275872	sesn1
ENSDARG00000020758	1145.26595031649	0.309654604589913	0.089378272554652	3.46454004691765	0.00053113905130618	0.0227154584965596	1.23941093722407	tmem178
ENSDARG00000020850	105515.397483538	-0.266417497798473	0.0631939449599738	-4.21587064974687	2.48816355244891e-05	0.00225962112244619	0.831381472218632	eef1a1l1
ENSDARG00000020956	438.653908408399	-0.830523254971418	0.198130919152064	-4.19179024922404	2.76761817162869e-05	0.00246273378272186	0.562325254084847	pck2
ENSDARG00000021004	38.9525641308429	-2.14445948168712	0.398575770245101	-5.38030568282765	7.43594648056046e-08	1.58997970263302e-05	0.22617956867119	c5
ENSDARG00000021046	215.699066292223	0.882896527119364	0.265559398234808	3.32466684661902	0.000885242475390203	0.0325050431728968	1.84407397052783	rhbdd1
ENSDARG00000021137	1425.30598293305	-0.303279599277365	0.0815324307300536	-3.71974190591099	0.00019942646163407	0.0110023578883516	0.810408044789323	adgrv1
ENSDARG00000021172	251.433298575467	-1.04121140788558	0.157143794438442	-6.62585125684653	3.45252694097579e-11	1.4750018743722e-08	0.485919283726242	cyp2ad2
ENSDARG00000021200	157.262356194769	0.600533034981024	0.150833498674391	3.9814301216828	6.85018607231295e-05	0.00494019301450334	1.51627668434568	nebl
ENSDARG00000021208	27.7470125116861	-1.71795343393717	0.416918058523805	-4.12060211548519	3.77883533714953e-05	0.00313501271504571	0.303979632229107	serpind1
ENSDARG00000021242	315.183485023391	-0.621113476404446	0.179452311761638	-3.46116174434942	0.000537849557420704	0.0227816968006912	0.650168931673138	mvp
ENSDARG00000021374	640.297958424691	0.381612828881958	0.100888944384172	3.78250393253026	0.000155258639657806	0.00921034317195822	1.30279747515662	cab39l1
ENSDARG00000021669	2455.86507984401	-0.217309731742101	0.0599541882294679	-3.62459634863827	0.000289413114003371	0.0145153831814236	0.860167941603367	sec61a1
ENSDARG00000022165	293.718475859394	-0.58349985630906	0.159890477716652	-3.64937214924769	0.000262882035462413	0.0134600481637692	0.667342894631721	mgst1.2
ENSDARG00000022261	54.2069584024921	-1.66433556711557	0.402803862490291	-4.13187588824496	3.59814696217279e-05	0.00304229529353368	0.315489617428373	pdzk1
ENSDARG00000022372	59.0564575022524	-2.57537476888067	0.335010699653392	-7.68744034607013	1.5010779593822e-14	9.46451097361325e-12	0.167777973503175	kng1
ENSDARG00000022767	818.672088497127	-2.68618490926598	0.637569017729297	-4.21316725651574	2.51814449554574e-05	0.00227747593146325	0.155373793180785	apobb.1
ENSDARG00000023082	1735.01414775638	-1.12261049090578	0.165471807488773	-6.78430064880959	1.16650183937534e-11	5.36299220652813e-09	0.459262059258971	krt1-19d
ENSDARG00000023111	201.469802633148	-2.02526915616396	0.508782681360386	-3.98061732515891	6.87365283576699e-05	0.00494096973223798	0.245659313971117	plg
ENSDARG00000023117	466.113490371775	0.399665632954648	0.108424057520555	3.68613425926141	0.000227686265893528	0.01210742292949	1.31920212969969	gopc
ENSDARG00000023151	1410.66480136022	-1.36882599826876	0.171251165121826	-7.99309013340139	1.31597844664871e-15	9.3680685034335e-13	0.387206211590659	ucp1
ENSDARG00000023176	98.1924979981412	-1.05723892796745	0.313925617140964	-3.36780074718371	0.000757703351399133	0.0292325132144687	0.480550872494095	tdo2b
ENSDARG00000023820	504.446898331288	-0.343127322599436	0.101684902846199	-3.37441756834271	0.000739720665077908	0.0287460465149758	0.788330598208744	faxdc2
ENSDARG00000024160	70.7836104174394	-1.5393336813838	0.339946754615656	-4.52816113254021	5.94992041022992e-06	0.000713602410939967	0.34404431707772	hao1
ENSDARG00000024195	3323.9805678791	0.203782724350304	0.0563959208034589	3.61343021706289	0.000302172707647209	0.0147529807795545	1.15171417652092	znf395b
ENSDARG00000024433	1133.256467258	-1.09709138540768	0.316943439037535	-3.46147372142874	0.000537226565551131	0.0227816968006912	0.46745798749525	pvalb4
ENSDARG00000025073	12295.4375010309	-0.258481249995424	0.0568188813710768	-4.5492139894011	5.38466651004248e-06	0.000660160114131208	0.835967493804861	rpl18a
ENSDARG00000025220	1193.33441373742	0.30616036343769	0.0748979575821855	4.08769976273038	4.35671482478185e-05	0.00348916868205883	1.23641268730978	sppl3
ENSDARG00000025325	946.878092970585	0.327207844941719	0.0919983689849665	3.55667006439199	0.00037558537558815	0.0173761385083423	1.25458293567157	ccsapa
ENSDARG00000025338	1417.34453572855	0.670339530530249	0.166251231230305	4.03208761564983	5.52835677029874e-05	0.00414965228595077	1.5914474620542	hagh
ENSDARG00000025340	559.354136723612	0.358134512536618	0.101497285904889	3.52851319465054	0.000417901112930292	0.0188593901025474	1.28176742672007	tusc2b
ENSDARG00000025581	12396.8482621035	-0.248002644674394	0.0668510606386414	-3.70977875751223	0.000207440444138529	0.0112753589193326	0.842061409983307	rpl10
ENSDARG00000025595	194.154957897627	-0.517475009298377	0.142846349176244	-3.62259877331492	0.000291658035175588	0.0145617862449205	0.698593435219582	agmo
ENSDARG00000026137	805.178020796071	0.380642935136227	0.10221500443715	3.7239438302845	0.000196134581672757	0.0109025137238146	1.30192192596231	sfxn5b
ENSDARG00000026165	3307.5425216016	-0.332586337875676	0.103372994914268	-3.21734257725149	0.00129384008118047	0.0427432079513333	0.794111592904103	col11a1a
ENSDARG00000026198	1141.7523512093	0.272729122011639	0.081235027083451	3.35728480439196	0.000787119886160721	0.02981387797652	1.2080909929662	enoph1
ENSDARG00000026473	216.024084916457	-0.436265576674447	0.134728596578632	-3.23810674016653	0.00120325781658618	0.0404155381870645	0.73904515693017	six1b
ENSDARG00000026531	1318.2375426501	-0.306321423266883	0.079094038553355	-3.87287624793929	0.000107558448728514	0.00692011617067305	0.808701154822654	alcama
ENSDARG00000026764	93.4318901185114	-1.94167768139273	0.227526526013915	-8.53385192227644	1.41553997515307e-17	1.30158900715324e-14	0.260313550677368	ahsg1
ENSDARG00000026766	1216.54927519444	0.297019399136586	0.0790683565645063	3.75648884132642	0.0001723139509672	0.0099806411284624	1.22860350069851	bcl2l10
ENSDARG00000026820	3845.01101415583	-0.44783880355315	0.127279057555951	-3.51855845064127	0.000433898220604629	0.0191889096839738	0.733140289881741	gucy2d
ENSDARG00000027046	600.63961577883	0.483387561050082	0.117510255610599	4.11357764935781	3.89573916022895e-05	0.00320787954432584	1.39802248176546	scyl3
ENSDARG00000027129	77.3381022684613	0.84854809867488	0.240658031851385	3.52594963129628	0.000421967213970259	0.0189195476897969	1.80068783446269	tmem218
ENSDARG00000027355	203.145540207356	-1.3490031505543	0.255270149050733	-5.28460987534503	1.25972922802085e-07	2.57404672258927e-05	0.392563202057181	slc25a4
ENSDARG00000027424	1640.37759870403	-0.600553517422713	0.147597933372203	-4.06884773859452	4.72462082885195e-05	0.00371042464238807	0.659500876771444	slc25a3a
ENSDARG00000027609	24.2083483985166	-1.09802971004618	0.323838282643264	-3.3906729651718	0.000697212439138347	0.0277727149944134	0.467154053036026	hpn
ENSDARG00000027638	102.91879727024	0.750133148843396	0.182841581518934	4.10263979676699	4.0846290215329e-05	0.00332618425266377	1.68194805326593	adra1ab
ENSDARG00000028306	305.363313263048	-0.491076738758224	0.138465851575192	-3.54655485935138	0.00039030346986681	0.0178697447573045	0.711493884358908	prph
ENSDARG00000028517	1262.50200411107	0.473371791657254	0.146598253428419	3.22904114194233	0.00124206024860431	0.0414671491167926	1.38835045963177	hbp1
ENSDARG00000029018	866.15040800929	0.28886390444827	0.0858133488746589	3.36618845711512	0.000762146193531933	0.0293526041864969	1.22167785017625	cdkn1ba
ENSDARG00000029069	240.721171402863	-1.14371577229822	0.331677749813235	-3.4482740338845	0.000564181320567137	0.0236641730237219	0.452592388622929	tnni2a.4
ENSDARG00000029150	52152.0412130064	-0.265561791798281	0.0525251913737832	-5.05589384545928	4.28379580186888e-07	7.27190813504942e-05	0.831874735949054	hsp90ab1
ENSDARG00000029230	131.010859731188	-2.34236206996039	0.568412044595369	-4.12088746576055	3.77415753892293e-05	0.00313501271504571	0.197187216366297	pnp4b
ENSDARG00000029388	25.2532667870863	-1.9638044857702	0.418350782446198	-4.69415755430731	2.67707652418161e-06	0.000364677313182961	0.256351547915148	si:dkey-90m5.4
ENSDARG00000029479	116.121392387544	-0.641831149345427	0.189624190465756	-3.3847535368191	0.000712421913830107	0.028124734873708	0.640898967451728	zgc:86609
ENSDARG00000029500	9239.52973345415	-0.205595243915178	0.0551263970333833	-3.72952441986503	0.000191841514390582	0.010690804392857	0.867180821772236	rpl34
ENSDARG00000029952	2443.84542829501	0.274530182145371	0.0697145223070625	3.93791957629981	8.21911309665471e-05	0.00568313540582884	1.20960011526223	ampd2b
ENSDARG00000030106	6047.80635540887	0.288221673956976	0.0612626169366478	4.7046908599257	2.54250915803951e-06	0.000348497466457242	1.22113412878433	stmn4
ENSDARG00000030270	196.481497085372	-1.22694105351705	0.356098821791414	-3.44550719753782	0.000569988787507984	0.0237330425711815	0.427222325789454	tnnt3a
ENSDARG00000030340	2297.5547547781	0.343101318899373	0.0811909379974482	4.22585731070328	2.38032794459339e-05	0.00221641675448468	1.26848048019857	guk1a
ENSDARG00000030408	6115.10983017294	-0.225527222020499	0.0651397272196928	-3.46220703780164	0.000535764841334739	0.022780844929817	0.855282412058812	rps26l
ENSDARG00000030530	412.833734404298	-0.663294280630728	0.110187101564282	-6.01970894246427	1.74730974593463e-09	5.84236840504323e-07	0.631434817844498	slc22a2
ENSDARG00000030844	632.121929176331	-0.83089597720548	0.186014892463135	-4.46682502784099	7.9389008730269e-06	0.000893855430948764	0.562179995352206	klf11a
ENSDARG00000030872	65.3710293665822	-1.63431205250688	0.244929795865664	-6.67257344795749	2.51356179316791e-11	1.1320261561557e-08	0.322123975212267	cetp
ENSDARG00000031616	21.2919817579178	-1.34421326214133	0.421150277658999	-3.19176629685076	0.00141405694993079	0.0456219426477672	0.393868716239331	g6pca.1
ENSDARG00000031678	578.458769590049	-0.574658025657812	0.167836412752252	-3.42391746960227	0.000617253635472198	0.0254133455738815	0.671445390970905	col5a2a
ENSDARG00000031775	1084.34261099262	0.317682003876272	0.0896487360070047	3.54363059677105	0.000394657792943301	0.0180316939434219	1.24632645106802	ube2s
ENSDARG00000031971	217.578239068093	0.709913042712559	0.211401745053515	3.35812290732439	0.000784737119487616	0.02981387797652	1.63570552330467	poglut2
ENSDARG00000032098	25.7407493961989	-2.36272234406499	0.400385391825802	-5.90112025139257	3.61041626668112e-09	1.12217839680449e-06	0.194423923504126	c8g
ENSDARG00000032405	346.524135946875	-0.557294159902469	0.136241808106653	-4.09047830212447	4.30484485511471e-05	0.00346712833075444	0.679575544018343	ckap4
ENSDARG00000032725	15577.8854081955	-0.234083410704756	0.0563742929656561	-4.15230769896064	3.29139301605338e-05	0.0028044193466512	0.850225002123849	rps27a
ENSDARG00000033227	14.6052953420617	-1.70686937139867	0.517176162033401	-3.30036358344071	0.000965596440858903	0.0342035028200229	0.30632406778629	lect2l
ENSDARG00000033444	726.692988169376	0.266543025570498	0.0840515777623782	3.1711840832309	0.00151818902243724	0.0482063242404963	1.20292193947723	map4k6
ENSDARG00000033683	2477.96292982538	-0.830713355949947	0.257933130029823	-3.22065395730241	0.00127898475720884	0.0423157955353592	0.562251162516339	tpma
ENSDARG00000033832	396.757185520935	-0.804476748407576	0.208446683666723	-3.8593885700471	0.000113671073442563	0.00718765973848278	0.572569708161774	ampd1
ENSDARG00000034174	303.053338556959	-0.580835797559058	0.106496736853778	-5.45402436467659	4.92424504039072e-08	1.13196082865982e-05	0.66857633836369	mrrf
ENSDARG00000034187	8749.39260647208	0.308407379174597	0.0561174247093442	5.49575075427942	3.8905168358687e-08	9.13360909935643e-06	1.23833991612916	calm1b
ENSDARG00000034396	1269.33942839125	0.909526301931623	0.123494434015829	7.36491736797665	1.77256630172198e-13	9.77924828660014e-11	1.87842862924576	mars1
ENSDARG00000034424	2231.28511605915	-0.404608930351549	0.116056631303259	-3.48630600257813	0.000489740450534722	0.021149887010568	0.75544104154456	atp1b2b
ENSDARG00000034470	355.892573900197	-0.925624339080306	0.219375653540021	-4.21935763674634	2.44999369521573e-05	0.00224342161269795	0.526452641621221	aldoab
ENSDARG00000034677	440.747526787868	-0.793146648619335	0.139751110865593	-5.67542285500793	1.38346480977584e-08	3.81628767776666e-06	0.577084045716335	scel
ENSDARG00000034862	24.5029923052851	-1.83693138120931	0.41038862467543	-4.47607772428417	7.60268169229162e-06	0.00086930559370721	0.279916535495095	f7
ENSDARG00000034897	9853.80940405683	-0.229818455115553	0.0612712195520684	-3.75083859592925	0.000176244128740845	0.0101285297735755	0.852742191812801	rps10
ENSDARG00000035327	1628.05350878991	-1.0282992696265	0.266587559871331	-3.85726652107404	0.000114662116721242	0.0072296102622982	0.490287787176978	ckma
ENSDARG00000035400	7237.60504626212	-0.224205746022419	0.0606759554125583	-3.69513334397392	0.000219771418147713	0.0118465116263469	0.856066190293345	btf3
ENSDARG00000035438	253.827758611606	-1.33821190808916	0.325393621988556	-4.11259415569068	3.912378218721e-05	0.00320960455504591	0.395510552353937	myhc4
ENSDARG00000035458	992.056624787564	-0.953849770614743	0.279536312402465	-3.41225711399322	0.00064427313363095	0.0258976676010342	0.51625302292494	atp2a1l
ENSDARG00000035544	107.65615752041	-1.13421298545228	0.19154400807261	-5.92142242853313	3.19168847450768e-09	1.02078523558602e-06	0.455583377458591	etnppl
ENSDARG00000035557	2095.61601412545	0.304667152959947	0.089920292003633	3.38819132112735	0.000703551703642238	0.0278742890412512	1.23513364411484	gabarapa
ENSDARG00000035622	12992.0237604693	1.27396957942814	0.117538003065166	10.8387886998711	2.25436086177512e-27	4.14576962480445e-24	2.41826035985171	xbp1
ENSDARG00000035692	20415.9433631479	-0.252356111764329	0.0663221312258523	-3.80500606810959	0.000141800714354829	0.00871659655816816	0.839524240994772	rps3a
ENSDARG00000035694	1359.94132030872	-0.531430933596925	0.147372627534149	-3.60603554736638	0.000310910565164797	0.0151460802473659	0.691868165854531	stm
ENSDARG00000035860	5646.01059642699	-0.262465065912122	0.065311574068886	-4.01866085229078	5.85298461433947e-05	0.00430545548230812	0.833662261867217	rps28
ENSDARG00000035913	1854.79007430277	1.0451739224479	0.124860055395133	8.37076292446235	5.72463792451989e-17	4.3562520592519e-14	2.06361512036457	yars1
ENSDARG00000035958	328.066783726954	-0.998112622695222	0.216425870138133	-4.61179905183323	3.99198815507988e-06	0.000515176576645046	0.500654543181975	tnni2b.1
ENSDARG00000036041	111.789915448818	-1.673199464576	0.433440657574092	-3.86027345459622	0.000113260204683922	0.00718225918668042	0.313557196245668	f2
ENSDARG00000036044	11362.0546477416	-0.248559205473499	0.0673138938983434	-3.69253940128423	0.000222025928677951	0.0118465116263469	0.841736623406514	rps20
ENSDARG00000036073	2965.43080097767	0.572058653418373	0.105449554129348	5.4249508984805	5.79704736340293e-08	1.27929241215576e-05	1.48664342336213	cebpg
ENSDARG00000036135	331.158484350123	-0.516072031175896	0.159395723205397	-3.23767803048823	0.00120506725245099	0.0404155381870645	0.699273127044557	bbox1
ENSDARG00000036164	1527.15521890192	0.617745548723061	0.0895670093506287	6.89702104828316	5.31043165474186e-12	2.5476218642792e-09	1.53447543334759	cars1
ENSDARG00000036237	127.899643008586	-1.38209343537716	0.28773890695991	-4.80329007286361	1.56079516703716e-06	0.000229624184974508	0.383661675551179	slc27a2a
ENSDARG00000036239	667.020665019656	-1.18794413878957	0.300113364778126	-3.95831801648626	7.54794177558932e-05	0.00528787235249857	0.438927893781564	gatm
ENSDARG00000036298	10017.1933004923	-0.217005895042893	0.0624194019948563	-3.4765776042003	0.000507857229780351	0.0218042672116591	0.860349115103897	rps13
ENSDARG00000036299	2584.57749085435	0.294083754113126	0.0914892046650076	3.21440934140731	0.00130713184231577	0.0431177660631157	1.22610603825795	nucb2a
ENSDARG00000036316	7689.19503259033	-0.265240066915782	0.0555445804621924	-4.77526456602411	1.79471148290386e-06	0.00026056376976791	0.832060266943443	rpl39
ENSDARG00000036371	249.52582909035	-0.851966702121451	0.261010855273996	-3.26410448035619	0.00109810663118597	0.0378050189344962	0.554028960956498	acta1a
ENSDARG00000036456	511.137032087834	-0.72535515709262	0.124092081489442	-5.84529768850993	5.0566315805047e-09	1.52862665367915e-06	0.604848127104783	anxa4
ENSDARG00000036482	1428.61401004803	0.420923909396757	0.0899145364523238	4.68137773940421	2.84953321708598e-06	0.000385788337635911	1.33878464495387	hexim1
ENSDARG00000036764	1172.95265207622	0.755097087052589	0.115772941761167	6.52222423966999	6.92723447855658e-11	2.83092982357012e-08	1.68774516629039	hax1
ENSDARG00000036834	1728.27140503571	-1.17715780351318	0.271292085440859	-4.33907904685188	1.43081054846306e-05	0.00147547323287303	0.44222184432606	krt92
ENSDARG00000036840	2183.42317645988	-0.810749368048656	0.151908459164105	-5.33709164394072	9.44493080360464e-08	1.96632766956554e-05	0.570085665780165	krt15
ENSDARG00000036875	7676.30919438496	-0.214571584975039	0.0660056411487138	-3.25080676803971	0.00115078043127173	0.0390698808573917	0.861802037854911	rps12
ENSDARG00000036878	1911.816175054	0.365606325852217	0.0962218513496181	3.79961849334827	0.000144919008781131	0.00881474008070733	1.28842300521153	sh3bgrl2
ENSDARG00000036942	149.985817733298	-0.483426597164242	0.152189868505791	-3.17647029930805	0.00149079053899301	0.0475935252850012	0.715276725257518	gpd1c
ENSDARG00000037121	1213.63474279189	0.672991628420157	0.179479269861468	3.74969002793253	0.000177053287116401	0.0101486024417786	1.59437570131141	mat2ab
ENSDARG00000037144	22.6747370559068	-1.63770168055	0.445624967217901	-3.67506715517848	0.000237786860410507	0.0123761331026865	0.321368029748973	cpb2
ENSDARG00000037281	182.092316143268	-2.41433289293581	0.660900674629075	-3.65309491368099	0.000259098403381995	0.0133281668201256	0.187591596597146	fgg
ENSDARG00000037789	8605.75572149062	-0.569381033388493	0.162250360050944	-3.50927439057588	0.000449331085696736	0.0197133964197924	0.673905855591346	pvalb1
ENSDARG00000037835	210.304679893947	0.70502123243984	0.172566247582416	4.08551059269647	4.39799939386706e-05	0.00348916868205883	1.63016865615633	polr3k
ENSDARG00000037870	41762.9307639869	-0.182997351769295	0.0524478426670388	-3.48913019990241	0.000484595050846924	0.0210630301120643	0.880870991064307	actb2
ENSDARG00000037925	1389.42303093275	-0.476213164010413	0.128903173010285	-3.69434788057867	0.000220451820291705	0.0118465116263469	0.718862043810252	rgs9a
ENSDARG00000038068	20065.7042919307	0.384304973327659	0.0930507578951591	4.13005742264516	3.62672637536208e-05	0.0030431405951137	1.30523083310405	ddx5
ENSDARG00000038095	211.778217641196	0.955574081691816	0.227747651920185	4.19575821588142	2.7196024916362e-05	0.00243968243030194	1.93935119299987	socs1a
ENSDARG00000038106	32.5562143740501	-1.27610324731934	0.346875833125466	-3.67884737262099	0.000234290419553353	0.0122779072104591	0.412909281314818	slc37a4a
ENSDARG00000038141	11906.8218919404	0.512279949658498	0.0740949695793173	6.91382900306223	4.71743775610901e-12	2.31343147559586e-09	1.42630245925131	atf4b
ENSDARG00000038151	124.38643658965	-0.716593497937415	0.180305179114381	-3.97433674094757	7.05756526194686e-05	0.00502407581292398	0.608532618817966	zgc:92360
ENSDARG00000038281	1750.57459260366	0.307398608426708	0.0872058668327144	3.52497623831188	0.000423520779352894	0.0189195476897969	1.23747433857298	natd1
ENSDARG00000038475	1229.85873847561	0.567302473353752	0.158606160954628	3.57679972795027	0.000347826449983482	0.0165071701037322	1.48175042710565	acy1
ENSDARG00000038576	1199.19689326151	0.31112384540699	0.093645506700019	3.32235743465657	0.000892602715933185	0.0325588838111488	1.24067379642241	ube2d1b
ENSDARG00000038716	79.8802080286777	-1.30020411911044	0.296488494186322	-4.38534427003212	1.15802481394229e-05	0.00122573668026877	0.406068741645849	casq1a
ENSDARG00000038858	1340.65987315389	0.444879908178915	0.137082425338441	3.24534605424842	0.00117307972748062	0.0397047905307397	1.36120080364914	setd7
ENSDARG00000039007	3176.78329298034	-0.490008856629593	0.104714985833868	-4.67945301933191	2.87641258259487e-06	0.000387052883370143	0.712020726727022	eno3
ENSDARG00000039062	722.604041204699	0.349454549225813	0.0809410330698243	4.31739670192193	1.57880255144348e-05	0.00160557671452787	1.27407883549488	morn4
ENSDARG00000039066	56.2011527751271	-1.72503952008694	0.445335077913308	-3.87357656210218	0.000107249692562487	0.00692011617067305	0.302490236004654	klhl31
ENSDARG00000039116	12.0749980578437	-2.22389694562083	0.604597903010184	-3.67830740819386	0.000234786878865947	0.0122779072104591	0.2140623614615	nr5a5
ENSDARG00000039269	5621.20708994455	0.895376149544338	0.105676762843275	8.47278176823256	2.39601208188736e-17	1.95834054159594e-14	1.86009479893797	arg2
ENSDARG00000039347	11554.6123896815	-0.187502138267156	0.0518012916581691	-3.6196421414443	0.000295010723113489	0.0146298800846483	0.878124778687226	rps24
ENSDARG00000039516	33.0322739018031	-1.34207789051925	0.338132749938379	-3.96908578291758	7.21489069056041e-05	0.00510314768459254	0.394452123541406	c8a
ENSDARG00000039521	598.983000666781	0.321981745393202	0.0970372908419941	3.31812381198364	0.000906243042096774	0.0330016030577419	1.25004648548541	ssx2ipa
ENSDARG00000039605	340.777072266281	-0.836494349645856	0.196033823308249	-4.26709195142579	1.98037548110976e-05	0.00190842472127206	0.56000268534173	mat1a
ENSDARG00000039832	86.5291127199768	-0.762185606021431	0.234266799306018	-3.25349391496916	0.00113995166761449	0.0388216873470936	0.589602437546977	gsta.2
ENSDARG00000040004	58.8408263506164	-1.06557390799683	0.332125655351294	-3.2083456692611	0.00133500937360234	0.043840754250977	0.477782557791796	PKHD1L1
ENSDARG00000040306	105.391835052751	-1.01372706247198	0.293316994315972	-3.45608022077288	0.000548092175956019	0.0231710692317958	0.495265124271366	otomp
ENSDARG00000040334	2981.0595550619	0.353973168270506	0.0932828262315739	3.79462311092259	0.00014786789827155	0.00889141356691161	1.27807559290059	mat2aa
ENSDARG00000040439	4884.80132055754	-0.299376808993758	0.065671524792054	-4.55870044043779	5.14711258899874e-06	0.000638126295584406	0.812603335201211	rsl24d1
ENSDARG00000040528	454.711954502979	0.789482735907299	0.143239650460205	5.51162149147128	3.55542880062203e-08	8.62211019473922e-06	1.72845463112681	lgals3bpb
ENSDARG00000040565	2453.15554457171	-0.971420661603547	0.29216948814785	-3.32485321366606	0.000884650972001607	0.0325050431728968	0.510003600885863	ckmb
ENSDARG00000040657	1293.98366101418	0.362915816141465	0.0827668835327659	4.38479498865984	1.16095062598453e-05	0.00122573668026877	1.28602243951157	wipi1
ENSDARG00000040838	599.461146931089	0.314027435204494	0.0853878529237051	3.67765934441613	0.000235384031292289	0.0122800349942275	1.24317330965178	dcun1d2a
ENSDARG00000040854	1518.58203644356	0.210454927601841	0.0625762241429854	3.36317715688558	0.000770509004288822	0.0294692558916294	1.1570529819677	tsg101a
ENSDARG00000041022	3889.60704310893	0.410746579106702	0.129424456913432	3.17363958020268	0.00150540498954734	0.0479383510957152	1.32937357259777	pdcd4b
ENSDARG00000041119	50.1714332740485	-1.06161313357448	0.265303566004028	-4.00150344589927	6.29412783993398e-05	0.00459929844939282	0.479096064070968	ceacam1
ENSDARG00000041182	25337.7119356676	-0.276412337715224	0.0583358508528625	-4.73829272521291	2.15526326924097e-06	0.000302944903347833	0.825641653970592	rpl4
ENSDARG00000041223	203.448596289975	0.393843311729657	0.118413005926363	3.32601396821709	0.000880975136420569	0.0324563594499651	1.31388892050897	antkmt
ENSDARG00000041428	399.679866692729	0.64903910935238	0.154995471212228	4.18747144207639	2.82079500860088e-05	0.00249997205822507	1.5681234171075	yrdc
ENSDARG00000041435	8030.69097302127	-0.204223329241725	0.0592057817170942	-3.44938151847357	0.000561872240338079	0.0236178982852966	0.868005849865194	uba52
ENSDARG00000041595	158.340250369766	-2.22182496776915	0.256605826520331	-8.65851332332514	4.77956783005081e-18	4.79434103970733e-15	0.214370015615187	ces3
ENSDARG00000041619	20393.8550715716	-0.255440782423675	0.0568200204517095	-4.49561229286728	6.9370036348303e-06	0.000806597827121418	0.837731146001436	rack1
ENSDARG00000041703	697.547560590736	-0.373149209467187	0.112300378044149	-3.32277785672716	0.000891258595322927	0.0325588838111488	0.772095275686668	rrbp1b
ENSDARG00000041797	15.3310869037745	-2.84305828514008	0.638154431586581	-4.45512581973561	8.38440088805008e-06	0.000939223141104006	0.139365146850136	cx28.9
ENSDARG00000041811	11877.8823808484	-0.260834910159741	0.0635549815058524	-4.10408285833144	4.05921971928042e-05	0.00331773558389186	0.834604780816029	rps25
ENSDARG00000041895	2420.12613192193	-0.379837490313482	0.100356866589205	-3.7848679738905	0.000153790200666052	0.00914782250215211	0.768524154735546	cad
ENSDARG00000042010	463.620818228316	-2.25719452757452	0.407251393620665	-5.54250903233736	2.98168018493257e-08	7.4772407183059e-06	0.209178353946549	pklr
ENSDARG00000042018	295.905956384455	-0.737731867822431	0.20286860498869	-3.63650091577037	0.000276366661135381	0.0140526716081465	0.599681400363454	fhl2a
ENSDARG00000042221	298.867792238734	1.4234337650193	0.198208410789763	7.18150031750728	6.8950524197111e-13	3.71121992190694e-10	2.68223150971113	mthfd1l
ENSDARG00000042245	225.736088477792	-1.0670125386631	0.249512755139761	-4.27638474059344	1.89952830448858e-05	0.00185704180789638	0.477306358715933	myl13
ENSDARG00000042338	79.8327871034886	0.615089145024903	0.190075073265124	3.23603266045807	0.00121203515345971	0.0405260481311347	1.53165263594055	lpar2a
ENSDARG00000042428	154.228136578287	-0.89268868395354	0.211729901166032	-4.21616729161708	2.48489451199963e-05	0.00225962112244619	0.538609400916572	gstt1a
ENSDARG00000042492	262.702022835784	-0.401613002615571	0.116754749134887	-3.43980014167635	0.00058214389910257	0.0241027233872336	0.757011434651218	si:dkey-250d21.1
ENSDARG00000042526	141.720779480629	1.16256690093625	0.30109352418064	3.86114880451157	0.000112855141580039	0.00718225918668042	2.23855365949695	sebox
ENSDARG00000042566	16109.5687898989	-0.244752870631791	0.062553089020656	-3.91272236853036	9.12614356602624e-05	0.00621591778441565	0.843960351645992	rps7
ENSDARG00000042613	38.3525694519039	-2.20165874926152	0.538986650601335	-4.08481127835945	4.41126546263555e-05	0.00348916868205883	0.217387554138716	crp3
ENSDARG00000042684	268.208392148446	-1.1472145957345	0.356089740380736	-3.22170078393126	0.00127432139889097	0.0422883077153773	0.451496091649839	serpinc1
ENSDARG00000042905	14033.2207571382	-0.214060217197622	0.0572925175762196	-3.73626829913427	0.000186771386003278	0.0105144666997968	0.862107560430899	rpl10a
ENSDARG00000042953	261.877637788309	-0.701270927643301	0.188670370088805	-3.71691075452505	0.00020167364218049	0.0110709799394006	0.615030163335342	cyp2n13
ENSDARG00000043141	598.799080509588	-0.444525215716413	0.136288352888871	-3.26165227104092	0.00110764925113496	0.0380741490249942	0.734826104733012	si:ch211-132f19.7
ENSDARG00000043180	333.308207578184	-0.917631190470665	0.149611225548254	-6.1334380966935	8.59998916414206e-10	2.96538376366073e-07	0.529377509829579	gpd1b
ENSDARG00000043236	19.0798429534873	2.34123170618904	0.528601339181354	4.4291066492849	9.46242251089524e-06	0.00104356341939565	5.0673507989754	ccna1
ENSDARG00000043279	28.2675715973468	-1.69265092471864	0.407285257206075	-4.15593467912394	3.23960379771085e-05	0.00277099134139082	0.309357963038837	aqp12
ENSDARG00000043287	538.20976820491	0.261642874253621	0.0810405810673739	3.22854143945613	0.00124423230646202	0.0414769162220601	1.19884311458887	atg101
ENSDARG00000043453	10627.9853380816	-0.261430244026879	0.0703767384356423	-3.71472520378236	0.000203424634559905	0.0111393916512853	0.834260448871762	rps5
ENSDARG00000043457	2406.83816495736	-1.28231444599366	0.120235810340858	-10.6649960802727	1.48405308459143e-26	2.51923719005874e-23	0.411135414602866	gapdh
ENSDARG00000043484	3268.54120267084	0.307250091861887	0.0762444140030181	4.02980462083065	5.58232320199422e-05	0.00417595621768164	1.23734695477173	ube2d2
ENSDARG00000043492	19.4877386611676	-1.49509363844936	0.397104304340073	-3.76498975737365	0.0001665559095226	0.00972369262260512	0.354757812666417	irf1a
ENSDARG00000043658	388.116939962412	-1.10317331987237	0.127165810156805	-8.67507798292699	4.13267183556864e-18	4.34284771749185e-15	0.465491484186694	cxadr
ENSDARG00000043719	63.6663819052399	-1.16698458429383	0.323723846578688	-3.60487680048053	0.000312301041863408	0.0151803070304883	0.445351209012913	c3a.6
ENSDARG00000043732	1286.25459943334	0.305802314713752	0.0713913672538751	4.28346348412529	1.84006309126251e-05	0.00183165984854744	1.23610587191034	cops4
ENSDARG00000043806	215.601214291225	-0.592131050513731	0.167238942288566	-3.54062900907389	0.000399174430761891	0.0182003746653996	0.663362309524452	postna
ENSDARG00000043848	878.329888111787	-0.595404602329775	0.0798773478341956	-7.45398562262832	9.05618713730765e-14	5.40140372286771e-11	0.66185881154903	sod1
ENSDARG00000043905	423.570349432049	0.482345844521607	0.105966863849986	4.55185542911272	5.31748715536134e-06	0.000655565958349241	1.39701338599259	rnf14
ENSDARG00000044010	40.0577389143966	-1.31614769472067	0.362514287311926	-3.6306091671035	0.000282753077535002	0.0142136558429212	0.401605882201376	loxl2a
ENSDARG00000044093	12287.7304248198	-0.260430009447776	0.0590611572096333	-4.40949723560949	1.03610881008675e-05	0.00110994413694147	0.834839050350556	rpl13a
ENSDARG00000044251	738.794792456829	0.406025389141469	0.114707243965506	3.53966650322074	0.00040063295652194	0.0182292125454148	1.32503033526955	rasgef1bb
ENSDARG00000044261	341.408998453471	-0.59971947801879	0.181978995672577	-3.2955423003753	0.000982319135832012	0.0347400940537514	0.659882252411054	si:ch211-243g18.2
ENSDARG00000044298	532.883659031442	0.44059424862026	0.103120289880639	4.27262422487607	1.93185864452964e-05	0.00186983581436316	1.35716323025054	phax
ENSDARG00000044365	136.840725234813	-0.926112893872345	0.229604366686335	-4.03351603124134	5.49484301406422e-05	0.0041471474050469	0.526274393683051	angptl3
ENSDARG00000044556	726.585651446285	0.292010493757177	0.0913362524915513	3.19709300295837	0.00138820160181075	0.0450512249246466	1.22434529791049	pacs1a
ENSDARG00000044575	1567.80209256677	0.495716636532958	0.0901758728468802	5.49722027503622	3.85824638927867e-08	9.13360909935643e-06	1.41002098741315	vars1
ENSDARG00000044691	15.0361569077386	-1.66958378592574	0.518124284524505	-3.22236157577125	0.0012713858183603	0.0422544310836975	0.314344018048732	ppp1r3b
ENSDARG00000044943	2741.07063166188	0.20808910858464	0.0556287827520069	3.74067341204105	0.00018352786931238	0.0103894035940134	1.15515713105111	npepps
ENSDARG00000044975	1050.08111656421	-0.53643727160201	0.144477423621092	-3.71294876498405	0.000204858370696819	0.0111901349617263	0.6894714548707	krt94
ENSDARG00000045089	40.2019475898241	-2.38756365952379	0.733464716098309	-3.25518543308329	0.00113318351527495	0.0386508405179098	0.191104855669917	si:ch211-270n8.1
ENSDARG00000045289	247.812952278223	0.607365055561734	0.150763911244131	4.02858383382103	5.61138509328175e-05	0.00418351507562641	1.52347418662828	gpr137c
ENSDARG00000045299	36.0608855533694	-1.39672897437838	0.413340354441061	-3.37912560283911	0.00072716777555787	0.0284523731755515	0.379789263208497	vmo1b
ENSDARG00000045306	66.5725489698548	-1.00861905302513	0.287157600759671	-3.51242331861266	0.000444040119606254	0.0195200744212566	0.497021769087721	slc51a
ENSDARG00000045487	7743.50560137289	-0.172474220624312	0.0529493575591862	-3.25734302690118	0.00112460439780819	0.0384176003882835	0.887319623207706	rps16
ENSDARG00000045516	125.541205587121	-2.32716203853405	0.62123971599216	-3.74599688111927	0.000179678822813634	0.0102449659872048	0.199275735914396	itih2
ENSDARG00000045568	1945.86687903329	0.539746942315101	0.122338047080181	4.4119303454415	1.02453076315862e-05	0.00110289487226266	1.45371750386202	bcat1
ENSDARG00000045580	239.257975394407	-0.517979639801782	0.125224036596669	-4.13642343658134	3.52760981208638e-05	0.00299412666665855	0.698349121695741	lum
ENSDARG00000045592	167.597133777984	-1.14474356127729	0.271052175987032	-4.22333285873365	2.40715902060376e-05	0.00223198257423041	0.452270072541059	tnni2a.1
ENSDARG00000045677	95270.319836841	-0.392512870410605	0.123128762095912	-3.18782438586407	0.00143347568517622	0.046113617231004	0.761801550629504	opn1sw1
ENSDARG00000045822	222.95534266534	-0.673748466502444	0.164404450629871	-4.09811573787181	4.16527010634935e-05	0.00337938164363667	0.626875796321812	tnnt2e
ENSDARG00000045836	839.728585691633	0.381392784074557	0.101354440224067	3.76296078624084	0.000167913538928638	0.00977708701075774	1.30259878315987	mapk11
ENSDARG00000045886	8268.61070649638	0.388786397761532	0.0605779322337132	6.41795425207931	1.38117744398634e-10	5.44282568462331e-08	1.30929155791861	slc38a2
ENSDARG00000046053	194.12829131106	-0.771719521669832	0.20672096041966	-3.73314597660141	0.000189102922776544	0.0106186343507195	0.585718950781121	slc27a6
ENSDARG00000046054	341.505222503745	0.607022338132133	0.156675109176533	3.87440188376172	0.000106886896351312	0.00691803562469367	1.52311232280291	CT027815.1
ENSDARG00000046142	14.5625116010725	-2.48015344993262	0.591429115625544	-4.19349231278445	2.7469238978723e-05	0.00245421524608283	0.179225341973523	asgrl1
ENSDARG00000051783	29623.219872297	-0.303068483357208	0.0592396341328179	-5.11597493458037	3.12124511149967e-07	5.5999704976077e-05	0.810526644045589	rplp0
ENSDARG00000051896	205.32467871626	3.86481729798732	0.404119257639284	9.5635563634462	1.13778241051428e-21	1.56928638970183e-18	14.5688722276237	fbn2a
ENSDARG00000052207	69.7164956868488	-2.3199956245545	0.613609715130861	-3.78089780416812	0.000156263814165698	0.00924512024399092	0.200268076775057	c3a.3
ENSDARG00000052470	442.815751757489	-0.429609299086458	0.134205220812072	-3.20113700858211	0.00136886427034461	0.0446865336064568	0.742462826852183	igfbp2a
ENSDARG00000052746	1131.03901694697	0.336855475517878	0.10403775429777	3.23781955686734	0.00120446964061871	0.0404155381870645	1.26300073221567	grinab
ENSDARG00000052905	338.16709218988	-1.14104850945504	0.233430603294447	-4.88817016000141	1.01777543870062e-06	0.000157064813854862	0.45342991799563	zgc:165423
ENSDARG00000052942	1151.0586385955	0.354991771042244	0.111169634602016	3.19324402129325	0.00140684006411048	0.045455558616091	1.27897828611941	aspg
ENSDARG00000052960	63.174273395739	-1.64267675556271	0.416886059177562	-3.94034945376539	8.13629984023459e-05	0.00564628505894016	0.320261713843358	nppa
ENSDARG00000053058	10835.5471697228	-0.25891674715967	0.058537588336816	-4.42308531178128	9.73012972166291e-06	0.00105775617092442	0.83571518370487	rps11
ENSDARG00000053620	11.9301912413406	-2.74657780282992	0.743839720383351	-3.69243229094356	0.000222119488177694	0.0118465116263469	0.149003920661254	ebi3
ENSDARG00000053684	2506.03654011836	-1.43435164772865	0.121077043474483	-11.8466028453275	2.2409238638386e-32	5.49474531413226e-29	0.370013125164811	aldob
ENSDARG00000053831	101.129927965705	-0.809626839253029	0.240910726216653	-3.36069236919291	0.000777473680524214	0.0296326238027778	0.570529409317656	vtnb
ENSDARG00000053973	2725.65865884642	-2.52277258708552	0.70868533615574	-3.55979227786804	0.000371148251996081	0.0172795350739441	0.174008225841785	fetub
ENSDARG00000054272	3569.82189121738	-0.324559418289355	0.0715032234655745	-4.53908792581379	5.64980753211071e-06	0.000685054684717687	0.798542214309912	caprin1b
ENSDARG00000054319	67.5057978243514	-1.77838447946502	0.347965768045188	-5.11080296621039	3.20792417666674e-07	5.70907022021626e-05	0.291509644524158	oxct1b
ENSDARG00000054423	476.840850473662	0.799795265349367	0.135376101858297	5.90795018005866	3.46390732308196e-09	1.09202152579675e-06	1.74085406229324	slc7a6
ENSDARG00000054534	93.4932527846667	-0.780889688031753	0.221426073544819	-3.52663837429107	0.00042087117541528	0.0189160592648969	0.582007767227785	ACOT12
ENSDARG00000054818	12602.2199079993	-0.305908986026776	0.0628429011804994	-4.86783678474891	1.12826450309806e-06	0.000172906535099778	0.808932379123977	rpl32
ENSDARG00000055036	49.4665704256374	-2.01298010279629	0.390241147027124	-5.1582979348315	2.49204855122142e-07	4.54500226680613e-05	0.247760807832875	itih3a
ENSDARG00000055046	136.237891947477	-1.16723267177345	0.202794293820451	-5.75574711587736	8.62594346302341e-09	2.44047846592308e-06	0.445274632496915	ponzr5
ENSDARG00000055240	75.0216447275799	-1.37118569595644	0.23094795376575	-5.93720651600675	2.89919385202459e-09	9.40873675389392e-07	0.386573407872614	xdh
ENSDARG00000055278	73.5129833075385	-2.11923087461791	0.625362650883029	-3.38880307550427	0.000701984045249611	0.0278742890412512	0.230169587293946	cfb
ENSDARG00000055291	1023.99254448919	0.238929233636566	0.0721926876904288	3.30960435579188	0.000934279312434881	0.0334702530305405	1.18011645542791	rab18a
ENSDARG00000055388	25.3333714497565	-1.51301300565698	0.404557620065875	-3.73991968167751	0.000184079064947401	0.0103894035940134	0.350378703649936	vtna
ENSDARG00000055518	46.529164954831	-0.954876169149403	0.269957897738384	-3.53712996415008	0.000404500565828622	0.018329606748883	0.515885867784637	pygma
ENSDARG00000055523	61.0424406007424	-1.24596128545304	0.270670557207582	-4.60323907523302	4.15970254309439e-06	0.000530614541739925	0.4216268692793	slc22a6l
ENSDARG00000055539	47.9282334281199	-1.67577219631429	0.481742389506442	-3.47856496089364	0.000504106238298034	0.0216854122159084	0.312998533694209	epdl2
ENSDARG00000055618	262.066675491522	-1.41623167887322	0.401767235349757	-3.52500541175372	0.000423474140099321	0.0189195476897969	0.374689725099436	acta1b
ENSDARG00000055705	74.6284491791214	-0.820913118015423	0.259367521547961	-3.16505749492472	0.00155052309106985	0.0488116170809265	0.566083540713342	f5
ENSDARG00000055837	2556.37039436806	0.296010226947752	0.0900805931197633	3.28605992363086	0.00101599393533243	0.0356453961286425	1.22774438709407	arhgef1b
ENSDARG00000055868	1272.69391184344	-0.340866443679604	0.0862239536499711	-3.95326854372003	7.70908334182278e-05	0.00538367250592864	0.789566976838279	rsl1d1
ENSDARG00000055875	1256.80960504515	0.296207532216295	0.0645923951444532	4.58579576672861	4.52260536046943e-06	0.000567073040311587	1.22791230685152	pag1
ENSDARG00000055996	15134.5750313933	-0.206511816579364	0.0569900650935328	-3.62364591513335	0.000290479206739296	0.0145358166311174	0.866630059636	rps8a
ENSDARG00000056059	629.903040466379	0.539289660464442	0.132979412114713	4.05543724316688	5.00406068808754e-05	0.00386117521904601	1.45325680130837	rangap1b
ENSDARG00000056119	15409.5389036031	-0.271081697515379	0.0574717150257546	-4.71678455034621	2.39601180783999e-06	0.000330469928596331	0.828697975316792	eef1g
ENSDARG00000056196	60.7388367646259	-1.56845699311314	0.30300889127793	-5.17627382648155	2.26361162859701e-07	4.26951977947681e-05	0.337168813898025	slc2a2
ENSDARG00000056209	57.572019710518	-0.966903607217854	0.249476427687978	-3.8757313313271	0.000106304929713569	0.00691803562469367	0.511602916159597	myoz1a
ENSDARG00000056549	1153.76738561446	0.240150691074008	0.0676446019936185	3.55018263093134	0.000384963988763608	0.0176987193834069	1.1811160238465	vps26a
ENSDARG00000056643	35.8321963546434	-1.10001842676133	0.301333451055811	-3.65050220248395	0.000261728064931319	0.0134321277602427	0.466510537244266	slc22a7b.1
ENSDARG00000056680	1489.14226345585	0.662484888311913	0.122707506376614	5.39889455726214	6.70527664013843e-08	1.45070632249583e-05	1.58280649260801	stc2a
ENSDARG00000056871	158.923175490756	0.740483756682948	0.151112698093775	4.90020869208112	9.57349089913495e-07	0.000149835317136248	1.67073596707244	ap4m1
ENSDARG00000056877	4330.92414008398	-0.463510778452724	0.0743679990586828	-6.23266437607086	4.58567951583142e-10	1.6866129259228e-07	0.725219298450843	vamp2
ENSDARG00000056909	23.5864766707058	-1.71657069441586	0.454770153317598	-3.77458960728467	0.000160271291934463	0.00943164498775926	0.304271118740119	LO018309.1
ENSDARG00000057089	302.466979775414	0.393061123625491	0.120137849089422	3.27175096445189	0.00106883679059921	0.036970360963861	1.31317676048348	ftsj1
ENSDARG00000057272	1387.5064331914	0.309589597916951	0.0727429570784018	4.25593913625587	2.08173336217629e-05	0.00197166059384148	1.23935509162678	slc30a9
ENSDARG00000057498	30.6603144737007	-1.65917499367849	0.458752669951974	-3.61670918199165	0.000298372207526458	0.014694809563922	0.316620156224367	habp2
ENSDARG00000057556	11167.5896887229	-0.214200046063279	0.0641511115358942	-3.33899196654494	0.000840829959057375	0.0313436411089158	0.862024007304861	rpl17
ENSDARG00000057665	658.838893879069	1.04085872765416	0.11365249446587	9.15825677690457	5.27423924015359e-20	6.4662173084283e-17	2.05745193502741	sprn2
ENSDARG00000057688	744.459542134738	0.306415085982183	0.0945710106794839	3.24005299066404	0.00119507488118771	0.0402639885161074	1.23663100787067	ical1
ENSDARG00000057918	1596.72141916273	0.347802932653008	0.0789151048989735	4.40730495255961	1.04664779457376e-05	0.00111581756186733	1.2726210875924	tsc1b
ENSDARG00000058053	16.497169893495	-1.83809230355636	0.430999919109934	-4.26471612187825	2.00156520181772e-05	0.0019204582988571	0.279691380046	serping1
ENSDARG00000058105	10081.6244956247	-0.251160840145633	0.0765515566781057	-3.28093707096967	0.001034628252233	0.0360128963253595	0.840220074325802	rpl36a
ENSDARG00000058221	366.215122248089	-0.505196756080112	0.119724665323782	-4.21965477801809	2.44676696190591e-05	0.00224342161269795	0.704564281891845	ugcg
ENSDARG00000058284	205.205952244856	-0.540225453177224	0.155216999818163	-3.48045287442805	0.000500566875568611	0.0215752144727502	0.687663437970927	CT990561.1
ENSDARG00000058285	127.577473657649	-1.00215476475655	0.204064128021215	-4.91097957526549	9.06225282688924e-07	0.000142846996702708	0.499253772851745	cpt1b
ENSDARG00000058358	4172.83612672548	-0.409779963605262	0.090997938093076	-4.50317855758582	6.69445917647987e-06	0.000793106299475405	0.752738170775252	krt8
ENSDARG00000058365	84.3958103074297	-0.933017769865228	0.248605928216368	-3.7529988788248	0.000174731636854527	0.0100678270551063	0.523761612269263	hspb8
ENSDARG00000058419	2032.25423537797	-0.255511959099243	0.0690435372060001	-3.70073680230042	0.000214974361309153	0.0116275838366921	0.837689816790859	gcn1
ENSDARG00000058451	22697.6187711426	-0.227344250236458	0.0682837799259542	-3.32940341737066	0.00087032243416411	0.0322252944247208	0.854205889308058	rpl6
ENSDARG00000059070	3339.07254533253	0.49038647568786	0.094868872406912	5.16909775826672	2.35226836692689e-07	4.36217296818005e-05	1.40482115519569	gars1
ENSDARG00000059351	832.417960170104	0.324708349540474	0.091144772579234	3.56255592451227	0.000367261638507178	0.0172441060395243	1.25241122971766	hnrnpa3
ENSDARG00000059398	2651.13252803369	0.281736634130352	0.0769571381164209	3.66095518916179	0.000251276708082502	0.0129990710002693	1.21565734308549	myef2
ENSDARG00000059399	261.923494748482	0.862036976710672	0.234043468335977	3.6832344984445	0.000230293127644311	0.0121873111291478	1.81760281801055	si:ch211-160o17.6
ENSDARG00000059606	573.498254649381	0.291165062508573	0.0918774110098215	3.16906037412665	0.00152932623842599	0.0484377940333436	1.22362803160312	ccdc84
ENSDARG00000059629	1306.51108173079	0.324694286355908	0.0866400457863127	3.74762366996814	0.000178517825041253	0.010206039800545	1.25239902145193	asphd2
ENSDARG00000059654	5813.79257148362	-0.307150843914314	0.0768458985675258	-3.99697120652985	6.41581013496722e-05	0.00467274251018009	0.808236357591274	eif3ba
ENSDARG00000059812	1789.43141833318	0.240960911009932	0.0634973567006129	3.7948179818894	0.000147751810150635	0.00889141356691161	1.18177952686589	sin3ab
ENSDARG00000059911	778.801984819276	0.393187648540404	0.101395185537481	3.87777433865498	0.000105416426489716	0.00688263224785519	1.31329193164515	bbs7
ENSDARG00000059923	1673.41328396005	0.706867531510619	0.143681645184115	4.91967871473656	8.66863866994908e-07	0.00013862283925249	1.63225621139449	slc25a47a
ENSDARG00000060303	1038.98328092514	-0.374804589024577	0.0867661629090748	-4.31970916378251	1.56234966341986e-05	0.00159620057279396	0.771209864900659	slc4a10b
ENSDARG00000060494	6263.84870988616	0.527144640117152	0.104970535163567	5.02183435852494	5.11803131293832e-07	8.55641780408506e-05	1.44107421921434	eprs1
ENSDARG00000060927	549.013793321959	0.55892565296167	0.147594250938769	3.78690666747951	0.000152534361461475	0.00909764402359955	1.47317176625147	si:ch211-136a13.1
ENSDARG00000061100	4953.13702754303	0.928743198507922	0.104146586940757	8.91765372048373	4.76270904332038e-19	5.25517315839971e-16	1.90361694067849	nars1
ENSDARG00000061120	1499.5805420431	1.25303825683135	0.161985398213732	7.73550128992504	1.0299645588814e-14	6.6850758486455e-12	2.38342835114499	slc43a2b
ENSDARG00000061249	138.822869244687	-0.75023193000862	0.184498327424349	-4.0663345867796	4.77583554617513e-05	0.00373734534868769	0.594507975746469	myom1a
ENSDARG00000061383	72.2550463852754	-1.94840884134492	0.346402601344971	-5.62469460038657	1.85836453382508e-08	4.88218911100617e-06	0.259101838698732	serpinf2b
ENSDARG00000061764	2262.56248504242	-0.390441031346212	0.114398785559471	-3.41298230953018	0.000642561131441284	0.0258759836654129	0.762896351693831	ahnak
ENSDARG00000062549	28.0525309019131	-1.275463675385	0.365738702578709	-3.48736315405535	0.000487808491053924	0.0211234829253675	0.413092371798747	acmsd
ENSDARG00000062821	1547.45066833553	0.52666035581197	0.154290548572524	3.41343238898665	0.000641500737300621	0.0258759836654129	1.44059056016901	slc6a15
ENSDARG00000062972	1657.85657430174	0.283957302083352	0.0792003176920614	3.5853050891463	0.000336684379438004	0.0161170301202557	1.21752998418473	hip1
ENSDARG00000063011	65.9333368345308	-1.34377346472038	0.257295724547179	-5.22268089407752	1.76351142089933e-07	3.47474732467913e-05	0.393988803192089	antxr2b
ENSDARG00000063177	339.716471835287	0.54242096151755	0.133649839870851	4.05852309319415	4.93840505785016e-05	0.0038343187418602	1.45641445168621	manf
ENSDARG00000063195	1405.20918970975	0.333891028232476	0.0819721119970131	4.07322710246434	4.63661727519014e-05	0.00365431678674629	1.26040818497925	pxk
ENSDARG00000063218	1687.49761841013	0.220122249698841	0.0683417813676853	3.22090301560274	0.00127787383704412	0.0423157955353592	1.16483228671979	ppm1la
ENSDARG00000063233	539.877077897626	0.423465681685005	0.117018002758198	3.61880797572696	0.000295963138575474	0.014644203009156	1.34114542461632	baz1a
ENSDARG00000063375	243.645211484215	0.672623686822689	0.132832902439271	5.06368282609952	4.11233623434652e-07	7.08992468902805e-05	1.59396912727813	pter
ENSDARG00000063614	316.401322446423	0.485615631854709	0.145385160621226	3.34020081402867	0.00083717830609153	0.0312603229421792	1.40018322919789	skor2
ENSDARG00000063626	3316.32525169363	-0.498002239946592	0.0947335227615977	-5.25687449837417	1.4652422998423e-07	2.93954246117454e-05	0.708086619722165	ddx21
ENSDARG00000067848	213.789164213662	-0.74624737910507	0.143317208411859	-5.20696284399105	1.91956510899801e-07	3.71985005023343e-05	0.596152205105142	nmrk2
ENSDARG00000067851	28.0315873134246	-1.44594275559661	0.419378100218812	-3.44782609020876	0.000565117780655313	0.0236641730237219	0.367052222910158	lcn15
ENSDARG00000067997	432.930603899135	-1.29815416652191	0.334500887416457	-3.88086912578408	0.000104083842233548	0.00681579296857551	0.406646142500834	myhz1.3
ENSDARG00000068096	4574.89931843454	0.413180940362737	0.0974057105837612	4.24185540956999	2.21679496912294e-05	0.00208171197355766	1.33161861210941	atf5a
ENSDARG00000068478	693.716558380651	-0.64043931333747	0.131937091023117	-4.85412637470731	1.20918611063119e-06	0.00018341810515924	0.641517571289265	gpx4a
ENSDARG00000068691	1014.21227552436	0.275627862704438	0.0860239445296561	3.20408305166032	0.00135493385349577	0.0442973041169549	1.21052079477873	kctd4
ENSDARG00000068710	428.013067801259	-0.470664376027016	0.131152988536842	-3.58866680262343	0.000332373309005713	0.0159452482242132	0.721632202118931	nid1a
ENSDARG00000068819	36.0870703871418	1.05500005975059	0.318822772867348	3.3090486299407	0.000936135756669827	0.0334824049889623	2.07771829264601	BX548044.2
ENSDARG00000068992	43572.3653565262	-0.666800506208022	0.0793026255189876	-8.40830302709673	4.15985279114902e-17	3.27855826410987e-14	0.629902085904844	hspa8
ENSDARG00000069066	1457.54498367662	0.263943834275934	0.0749953415426351	3.51946972767477	0.000432410379850425	0.0191879324264169	1.20075667978092	nufip2
ENSDARG00000069093	12123.0611948365	-0.343997930003942	0.105096080884145	-3.27317562282038	0.00106346377783756	0.0368916404337402	0.787855016472313	col2a1a
ENSDARG00000069135	3274.53383596342	0.404513417490928	0.118626074019895	3.40998739807479	0.000649658812471777	0.0260545620832368	1.32364240586794	ppp1r15a
ENSDARG00000069139	487.262365651984	-0.555595539985943	0.125414900011312	-4.43006006412181	9.42068457790373e-06	0.00104356341939565	0.680376143136307	grik1a
ENSDARG00000069142	4938.14750505348	0.678514321961395	0.0916305709843779	7.40489025302565	1.31258974686332e-13	7.62269224573153e-11	1.60049073122613	aars1
ENSDARG00000069184	715.779114588399	0.293420780590795	0.0788180952325422	3.72275909136216	0.000197057526390696	0.0109262952070097	1.22554272510392	ubtd2
ENSDARG00000069292	16.8660192244601	-1.79870186927717	0.526437243983834	-3.41674509133402	0.000633745894499545	0.0258462533598936	0.287433103482932	acot16
ENSDARG00000069293	113.518693690329	-2.38878616076732	0.473656871557202	-5.0432840822385	4.57609081767504e-07	7.70879176827884e-05	0.19094298711083	ahsg2
ENSDARG00000069323	16.2860120451464	4.37636779826977	0.660285525387638	6.62799293638992	3.40281749427565e-11	1.4750018743722e-08	20.7691144395828	si:ch73-122g19.1
ENSDARG00000069333	27.632214774403	-1.70912108992815	0.409364653950365	-4.17505779611197	2.97910409795891e-05	0.00259853238078092	0.305846338561374	FP102052.1
ENSDARG00000069478	61.9712989996852	-1.03386078689067	0.244139518590982	-4.23471297419387	2.28843811799514e-05	0.00213988357575918	0.488401390584633	slc13a3
ENSDARG00000069503	269.652838018178	-0.75523383521758	0.175644329057046	-4.299790601109	1.7095956664627e-05	0.00172271037294515	0.592450352018993	cldnh
ENSDARG00000069590	274.856766134881	0.634701980195165	0.156347836899877	4.0595507605367	4.91672189780671e-05	0.00383400066575259	1.55261699031687	tmem150c
ENSDARG00000069615	7307.73955165412	-0.39375806522826	0.123208494315178	-3.19586784512594	0.00139410950294713	0.0451741621102304	0.761144320884026	ckmt2a
ENSDARG00000069823	311.556319331724	0.608064370363083	0.156661025811578	3.88140169013336	0.000103856134758947	0.00681579296857551	1.52421283635775	proca1
ENSDARG00000069909	444.582703200123	0.731789358798868	0.13905465934348	5.2626022188244	1.42030651031406e-07	2.87553431831291e-05	1.6606975597437	HTRA2
ENSDARG00000069961	97.7651368594315	1.60415475298728	0.325182875091192	4.93308496807349	8.09409231171151e-07	0.000131338550834448	3.04017580462562	il21r.1
ENSDARG00000070012	1407.3555444774	1.93882595542625	0.150570847040215	12.8765029455431	6.10391941751459e-38	1.92430419579588e-34	3.83393520585815	sesn2
ENSDARG00000070057	39.6878450261863	-1.08143047385447	0.320171267931989	-3.3776624643414	0.000731047544173074	0.0285031046021403	0.472560034052356	si:dkey-69o16.5
ENSDARG00000070230	877.348431583195	1.03260290942819	0.156176743167358	6.61175850185104	3.79781213076972e-11	1.58132298305332e-08	2.04571179573571	aldh1l2
ENSDARG00000070394	105.150374265631	-1.68306662825077	0.265107196039886	-6.34862671927454	2.17245449004931e-10	8.12571621803528e-08	0.311419971194368	uroc1
ENSDARG00000070480	83.3179369541138	-0.991731463805897	0.274292144849849	-3.61560286149931	0.000299649460928263	0.014694809563922	0.502873883972028	agr2
ENSDARG00000070507	229.068410437805	-0.597049347425481	0.142015781056719	-4.20410564926604	2.62116493398886e-05	0.00236097419441902	0.661104689079586	trpc4a
ENSDARG00000070512	564.106494722817	0.376650842397643	0.103633896568025	3.63443675159326	0.000278588587746729	0.0141330872514823	1.29832434735126	cnpy3
ENSDARG00000070835	1978.4146005381	-0.935200409742906	0.253160469130326	-3.69410126689831	0.000220665855263844	0.0118465116263469	0.522969817309517	tnnc2
ENSDARG00000070844	966.164529401836	-1.44282856377824	0.265614361560404	-5.43204273783263	5.57125746076631e-08	1.24188393579991e-05	0.367845395131564	gamt
ENSDARG00000070849	7853.01971812488	-0.230948558190999	0.0694976475632663	-3.32311331805524	0.000890187446553026	0.0325588838111488	0.852074476735436	rps15
ENSDARG00000070874	367.113583207099	0.491048995541122	0.133657262297901	3.67394174546723	0.000238837207074131	0.0124015517310869	1.405466430612	asmt2
ENSDARG00000070892	21.9784925480739	-1.38362793249844	0.395232726246338	-3.50079292683892	0.000463876129774306	0.0203111476822607	0.38325381752433	si:ch211-262h13.5
ENSDARG00000070918	12.1689185571328	-4.08556333389476	0.879846281379957	-4.64349673386917	3.42561410470716e-06	0.000449978881325463	0.0589010297245021	si:ch211-284e20.8
ENSDARG00000070960	13.0516129368796	-2.34164182355987	0.572953772910561	-4.08696466324763	4.37053656482519e-05	0.00348916868205883	0.197285684050967	si:ch211-288g17.4
ENSDARG00000071403	7613.1402307295	0.304266611198558	0.0872078758958227	3.48898087555796	0.000484865837272461	0.0210630301120643	1.23479077613395	oaz1a
ENSDARG00000071445	77.782154718674	-0.752488046298339	0.22697229176141	-3.31532999230295	0.000915349995462072	0.0331907764844874	0.593578998466486	myoz1b
ENSDARG00000071478	139.15188389111	-0.534012598096534	0.151599630453132	-3.52251912818237	0.000427466193172419	0.0190572201028867	0.690631193222592	lnx2b
ENSDARG00000071498	69.2440417399882	-0.909837010884925	0.242923049275622	-3.74537127538119	0.000180127188827056	0.0102449659872048	0.532245218470877	fhl1a
ENSDARG00000071872	912.464064657763	0.335190472319968	0.0855424263132566	3.91841202975117	8.91342480874732e-05	0.0060898284420878	1.26154395362093	zdhhc15b
ENSDARG00000073899	133.938657814785	0.555415205034723	0.156498211305655	3.54901950891917	0.00038666843195256	0.0177401225703308	1.46959151821509	nemp1
ENSDARG00000073910	215.561316058725	0.45299202794369	0.136643125631564	3.31514685316193	0.000915949922016171	0.0331907764844874	1.36887624892313	cinp
ENSDARG00000074094	128.231006117892	-0.622337224259698	0.184076897800212	-3.38085458684312	0.000722607729794841	0.0284251468469029	0.649617667919162	tgm2b
ENSDARG00000074242	16095.4712901684	-0.208878445662864	0.0519107887836385	-4.02379641221517	5.72674272731567e-05	0.00422814893921782	0.865209585787562	serbp1a
ENSDARG00000074301	1742.9810739124	0.301607312451415	0.0943862109646195	3.19545947833919	0.00139608385713146	0.0451741621102304	1.23251680072535	cth
ENSDARG00000074328	2783.68291072852	0.359837978162984	0.0711327254169791	5.05868397497241	4.2215983069357e-07	7.22187840600443e-05	1.28328177053701	apba1b
ENSDARG00000074425	583.828318884216	1.9052566221203	0.13574753368819	14.0352945674626	9.48017040510524e-45	4.18416800999725e-41	3.74575521380571	si:busm1-57f23.1
ENSDARG00000074524	291.376928986257	-0.451178828252895	0.124784516162943	-3.61566356248678	0.00029957924872495	0.014694809563922	0.731444938987839	cntnap1
ENSDARG00000074554	1686.04556521004	0.203098343940406	0.0623116932513448	3.25939375650048	0.00111650589703014	0.0382593977261819	1.15116796011815	tspan31
ENSDARG00000074667	3647.1841635586	0.345565242475504	0.0945665031662381	3.65420345371169	0.000257981642705205	0.0133017263813516	1.27064872040257	akt1s1
ENSDARG00000074684	19.5605336945036	-1.73487871336561	0.507081195503934	-3.42130358756747	0.000623217221885263	0.0255634900605279	0.300434268675402	mlsl
ENSDARG00000074791	192.303446953073	0.741391046923933	0.233140782884616	3.18001440053007	0.00147267733696879	0.047100063003228	1.6717869994396	aldh3a1
ENSDARG00000074908	417.656687244591	-0.492532383203594	0.138085751060211	-3.56685884982319	0.000361285953862364	0.0170725019910806	0.710776366257089	col6a1
ENSDARG00000075015	1544.50051753072	-0.369500812183806	0.116024573958825	-3.18467717291455	0.00144915571586607	0.0465501722528856	0.774050280063607	soul5
ENSDARG00000075058	864.369680027199	-0.475548805883398	0.144561114859017	-3.28960389069478	0.00100328511236163	0.0353682042485565	0.719193154548892	gabra6a
ENSDARG00000075230	372.764383399206	-0.460016527862345	0.111795069252382	-4.11481947225988	3.8748255402736e-05	0.00320260861508456	0.726977930177945	tet1
ENSDARG00000075382	697.259573445983	0.321480587926802	0.0932852281612664	3.44621109111771	0.000568506089464656	0.0237160536527524	1.24961232489424	slc9a6b
ENSDARG00000075459	484.291875420744	-0.489833416663312	0.108915324991805	-4.49737827711727	6.87965236630307e-06	0.000806597827121418	0.712107317783594	ptpn20
ENSDARG00000075480	33.0388203004054	1.14043363573281	0.320023511326849	3.56359328414486	0.000365812610773822	0.0172126923124876	2.20447273801666	si:dkey-63d15.12
ENSDARG00000075600	372.979037205942	2.52091258927356	0.158370774939522	15.9177890632677	4.76934426067887e-57	5.26249445723306e-53	5.73945038321052	si:dkeyp-41f9.3
ENSDARG00000075707	325.461415140247	-0.401931461778759	0.127211962798093	-3.15954139011825	0.0015801765392515	0.0495331475400598	0.756844351091943	nid2a
ENSDARG00000075827	45.0970190372183	-1.61056917053164	0.344279747323839	-4.6780828179727	2.89569596920496e-06	0.000387286173626757	0.327469132698592	f7i
ENSDARG00000076043	45.9072956077453	-2.04880656607543	0.398197985327165	-5.14519571060135	2.67242053931258e-07	4.83401446406148e-05	0.241683926634853	si:dkeyp-73d8.9
ENSDARG00000076174	1001.89610570706	0.300127548516838	0.0906752018390284	3.30991872562512	0.000933230647288885	0.0334702530305405	1.23125326350467	trim2b
ENSDARG00000076241	249.702434326256	-0.576540131376975	0.160008479433792	-3.6031848650592	0.000314341795823722	0.0152459225279954	0.670570010369928	txlnbb
ENSDARG00000076251	92.6711353913346	1.61180001621844	0.312247627538366	5.16192878365554	2.44418281681602e-07	4.49485220012466e-05	3.05632934930957	irf3
ENSDARG00000076270	19.4696981608218	-2.01164001861064	0.539138984505995	-3.73120860561377	0.000190563342936666	0.0106464603846237	0.247991053714045	adamts13
ENSDARG00000076386	169.678301986779	-0.605811963802688	0.186736870925698	-3.24420110929105	0.00117780555750478	0.0398036953185536	0.657101452467929	epdl1
ENSDARG00000076448	52.4040120248975	-1.95403565646782	0.40402247978265	-4.83645280707901	1.32176635763677e-06	0.000197086080948163	0.258093254970694	serpinf2a
ENSDARG00000076472	20.3317285892199	-1.58201379676327	0.44143264124028	-3.58381698353418	0.000338609387234378	0.0161740951460785	0.334015325331047	ovol1a
ENSDARG00000076490	675.861363781798	0.271019026442644	0.081300329625956	3.33355384522474	0.000857440734601116	0.0318016842540797	1.20665983319663	ankrd40
ENSDARG00000076586	16.7227947142085	1.58522272794689	0.484079663048696	3.27471457479391	0.00105768779587658	0.0367575657943374	3.00054117610953	csf2rb
ENSDARG00000076639	278.37530512156	-0.447048012125646	0.135144038786006	-3.3079373396079	0.00093985836030413	0.0335611558174621	0.73354225978017	esamb
ENSDARG00000076838	234.136826243536	-1.61453290874022	0.482140284695784	-3.34867871445122	0.000811978946330506	0.030422328332125	0.326570661151732	apom
ENSDARG00000077012	450.240171752553	0.374128882662768	0.112930544073848	3.31291136274095	0.000923302361587065	0.0332573695716301	1.2960567430429	eif4ea
ENSDARG00000077291	31927.7884305954	-0.233778686455354	0.0598895440875712	-3.90349751391528	9.48125246310415e-05	0.00637903290718849	0.850404604556724	rps2
ENSDARG00000077377	469.347268392055	0.355267310426491	0.10458113198578	3.39704977064885	0.000681165766460127	0.0271825789045969	1.2792225806756	si:dkey-85n7.6
ENSDARG00000077434	466.924415832451	0.442916950835644	0.119424929030899	3.70874786721495	0.000208286703092756	0.0112935404517222	1.35934998827253	mon1bb
ENSDARG00000077872	126.135168164544	-2.93434629138132	0.778188575403468	-3.77073936077761	0.000162764600624614	0.00955289682602121	0.130819880664949	CR626907.1
ENSDARG00000078006	700.546689749392	0.755214356207801	0.145804431600059	5.17963924635261	2.22315411955789e-07	4.22935906124168e-05	1.68788235986799	wscd1b
ENSDARG00000078425	1513.9064439676	0.400574406684486	0.0992802397416174	4.03478484466802	5.46523537475164e-05	0.00414456406357454	1.32003337530133	oat
ENSDARG00000078492	82.3943690347851	-0.906526635806004	0.245977069755696	-3.68541115115472	0.000228333729586541	0.0121126652512399	0.533467898419012	swi5
ENSDARG00000078618	459.32130448451	-0.669488844796199	0.131208722306283	-5.10247209963222	3.35245182864526e-07	5.91855255636349e-05	0.628729410271919	inpp5kb
ENSDARG00000079029	859.332920829033	0.41826501277899	0.0808884606641185	5.17088604907188	2.32986615073982e-07	4.35724459445139e-05	1.33631952820249	dhx32b
ENSDARG00000079111	85.364183442323	-1.24489828399683	0.326227788106098	-3.81603998612147	0.000135610537706568	0.00838278248209674	0.421937645375944	actc1c
ENSDARG00000079572	349.655306141288	0.305803457122129	0.0943256268797428	3.2419976122926	0.00118695016867808	0.0400514011045687	1.23610685072999	plcd3b
ENSDARG00000079651	2070.25822851408	0.506028357910963	0.148175548455532	3.41505979350448	0.000637680114898051	0.0258485129679059	1.4201352727406	si:ch1073-174d20.2
ENSDARG00000079687	7828.19020679409	0.208546175978211	0.054606808152911	3.81905082960052	0.000133966158636634	0.00832778926420633	1.15552316010759	rnf10
ENSDARG00000079847	3137.97329501733	0.209016424508154	0.0612134371914645	3.4145513484954	0.000638871500837646	0.0258485129679059	1.15589986593926	zgc:194578
ENSDARG00000079889	53.8800081352527	-0.87147633667738	0.251639550619591	-3.46319302562581	0.000533805306053853	0.022780844929817	0.546587231461377	phldb2a
ENSDARG00000079901	17.8318077202348	-2.18129611042266	0.406398944440237	-5.36737641734556	7.98902121084054e-08	1.6790640007698e-05	0.220477584048738	si:ch73-15n24.1
ENSDARG00000080010	1184.48248640333	-0.447061091526261	0.0772539655903491	-5.78690152809593	7.16965790185529e-09	2.1096001410419e-06	0.733535609553115	adh5
ENSDARG00000086057	35.4026635704926	-1.35692409075309	0.328534413819818	-4.13023425758158	3.62393776537599e-05	0.0030431405951137	0.390413787884643	plxnd1
ENSDARG00000086493	146.993829801677	0.816667831960773	0.153583500603905	5.31741905054618	1.05249483368417e-07	2.17069682147124e-05	1.76133316985632	mtnr1bb
ENSDARG00000086826	293.546270772882	-0.567569051901317	0.119311634524312	-4.757030227305	1.96461760970267e-06	0.000283367198764174	0.674752792786275	sult6b1
ENSDARG00000086842	1943.7906319943	0.503173419891738	0.153340387993398	3.28141480842869	0.00103287720802675	0.0360087428542407	1.41732775687333	dap1b
ENSDARG00000087359	44.7594901858683	-2.54374966527946	0.437353722700876	-5.81622959459575	6.01897822304966e-09	1.79495691116567e-06	0.171496416345553	c3a.2
ENSDARG00000087402	2072.90151129197	-0.273685103815077	0.080798738309996	-3.38724477064289	0.000705983709971364	0.0279205170459643	0.827203902041718	tpm1
ENSDARG00000087413	1233.22251086332	0.42302355536555	0.107747196907549	3.926074807575	8.63433122692879e-05	0.00593590098180263	1.34073448202295	bean1
ENSDARG00000087473	710.883963083403	0.339310764198573	0.101077526128612	3.35693578181594	0.000788114153204477	0.02981387797652	1.26515203349368	dnajb12b
ENSDARG00000087779	684.407630452711	-0.364692421443888	0.0923329546078479	-3.94975361714344	7.82316795142334e-05	0.00544610947482682	0.776634433645735	pum3
ENSDARG00000088040	283.348707032196	0.867814930914213	0.195392399484643	4.44139553638278	8.93773339499906e-06	0.000996151012933532	1.82489686409157	si:dkeyp-27c8.2
ENSDARG00000088810	748.563345019227	0.260154465666109	0.0775309258881444	3.3554928267133	0.000792237110739497	0.0298457365450151	1.19760692246329	prox3
ENSDARG00000089060	14.929762572201	-1.97007594520341	0.514206723607555	-3.83129168631209	0.00012747227520604	0.00794649200352232	0.255239594953656	kcnj1a.5
ENSDARG00000089204	791.216343827291	0.383983772702144	0.0858540061757061	4.47252015143353	7.7303112862053e-06	0.000877534775583462	1.30494026976124	smim13
ENSDARG00000089217	219.994376758348	0.566718005526874	0.169868668703241	3.33621267449223	0.000849281669184458	0.0316053083904935	1.48115025865275	ubap1la
ENSDARG00000089310	203.310071241083	-2.27011659930588	0.583977104232815	-3.88733836113008	0.000101349432859163	0.00672436946227835	0.207313130629758	gc
ENSDARG00000090722	166.914857956011	-1.93940668999404	0.258609352269045	-7.49936795780061	6.41262825941286e-14	3.93094112302008e-11	0.260723641064793	C20H6orf58
ENSDARG00000090850	592.011775254458	-2.12310598276479	0.587489389666598	-3.6138626843451	0.000301668871877912	0.0147529807795545	0.229552176673097	serpina1l
ENSDARG00000090943	24.6547279951941	-1.42804549721595	0.375852039117475	-3.79948849171895	0.000144995044829471	0.00881474008070733	0.371634025973097	CABZ01033205.1
ENSDARG00000091111	845.164203007467	1.17696984825406	0.159320781804425	7.38742199808472	1.49702898125604e-13	8.47088091239957e-11	2.26101387947494	si:ch211-15b10.6
ENSDARG00000091116	134.224004078705	-1.12226630897519	0.290126583936977	-3.86819537095221	0.000109643802356988	0.00701338965337392	0.459371637897883	pkhd1l1
ENSDARG00000091683	2090.10163033766	0.243441543021581	0.061227755282346	3.97599980432034	7.00841826587229e-05	0.00500523541395695	1.18381327745935	cnrip1a
ENSDARG00000091727	125.274743447187	0.847997756056705	0.24128999517642	3.5144339716062	0.000440692214004527	0.0194115684204629	1.80000105989386	CABZ01061592.1
ENSDARG00000091800	18.159753915709	-1.68810222106501	0.434288520427595	-3.88705236648422	0.000101468870352487	0.00672436946227835	0.310334883559265	zgc:174260
ENSDARG00000091834	417.269640370058	-0.540721045671281	0.148872216695603	-3.63211523058654	0.000281107537448487	0.0141973371969532	0.687427253399942	si:ch211-198m17.1
ENSDARG00000092044	25.4027593176336	-2.43895315487083	0.630305138486909	-3.86948004378595	0.000109067707894462	0.00699682028434589	0.184417420176741	si:dkey-22f5.9
ENSDARG00000092099	623.635551244352	-0.674154244320415	0.142135445937737	-4.74304097667326	2.10533662969562e-06	0.000297824158616173	0.626699503677794	si:ch211-133n4.6
ENSDARG00000092170	1415.60174460417	-1.14926093794523	0.256015273427875	-4.48903271495245	7.15473099972607e-06	0.000826652375402905	0.450856136187717	apoc1
ENSDARG00000092546	1997.635588211	0.326984599442039	0.0936456376902038	3.49172270601393	0.00047991619471007	0.0209718625442809	1.25438881403292	pdap1a
ENSDARG00000092553	45925.529125902	-0.242237844294855	0.0687996837372828	-3.52091508472422	0.000430060312438479	0.0191342156751862	0.845432896888419	slc25a5
ENSDARG00000092578	37.8587797412393	3.69741610726995	0.433611603846835	8.52702297278923	1.5016205700705e-17	1.32551050961263e-14	12.972783035164	si:ch211-222e20.4
ENSDARG00000092693	17508.0239750508	-0.246584216309651	0.057570694496655	-4.28315514456713	1.84261594334571e-05	0.00183165984854744	0.842889714721394	tpt1
ENSDARG00000092807	13084.1351674471	-0.234148516546082	0.0656894154380432	-3.56447861477661	0.000364580173076945	0.0171913573920129	0.850186634094911	si:dkey-151g10.6
ENSDARG00000092947	15046.7629640179	-0.45760113391119	0.14442015916438	-3.16854057327513	0.00153206363219475	0.0484377940333436	0.728196073155116	cyt1
ENSDARG00000093008	47.5793716432157	-0.993055455121424	0.276647108602215	-3.58961082275152	0.000331172016736667	0.0159222310791825	0.502412597823405	adgrf3b
ENSDARG00000093068	133.931414726742	-1.76396024141941	0.286667452417451	-6.15333281313952	7.58713535190309e-10	2.74480168763602e-07	0.294438811593071	c3b.1
ENSDARG00000093182	442.200083624032	0.658943742454411	0.136839827786277	4.81543826175796	1.46877170839978e-06	0.000217535933295075	1.57892620235373	eif2ak1
ENSDARG00000093193	19.2752753289724	-1.54207305652166	0.486169900150502	-3.17188097421145	0.00151455067882532	0.0481600927670276	0.343391668933177	chia.6
ENSDARG00000093317	151.926522653951	0.704072659691636	0.174267674812787	4.04017934162495	5.34103437847056e-05	0.004078406458965	1.62909717169688	si:ch211-209j10.6
ENSDARG00000093549	11687.6473820638	0.373412411711637	0.08293723134004	4.5023496164305	6.72063068705369e-06	0.000793106299475405	1.2954132553744	selenop
ENSDARG00000093608	338.935787103599	0.461066712364221	0.136494734298494	3.37790842067165	0.000730394006156185	0.0285031046021403	1.37655925426608	ccl34b.1
ENSDARG00000093628	61.3333537810558	-1.22293911099731	0.386909642777083	-3.16078736683722	0.00157343313557668	0.0493919238064101	0.428409058024398	s100a11
ENSDARG00000093780	19.2181884885543	-1.96258133927564	0.433304245437922	-4.52933789580609	5.91688097270358e-06	0.000713517646478812	0.256568980182733	BX548078.1
ENSDARG00000094055	13.2572055205403	1.73748182179484	0.516626409140436	3.36313008985674	0.000770640389757498	0.0294692558916294	3.33452628583715	si:dkey-88l16.3
ENSDARG00000094316	404.192595686818	2.96394746463991	0.187709901571752	15.7900432519642	3.64330034616448e-56	2.68001173463859e-52	7.80255955889569	si:rp71-80o10.4
ENSDARG00000094894	22.8193885681102	1.74600533746768	0.49040427776783	3.56033871771054	0.000370376737762321	0.0172795350739441	3.35428514742407	tyrobp
ENSDARG00000094958	7.9051677840268	5.33435855041923	1.1413895948587	4.67356507755759	2.9601584984585e-06	0.000393522757493868	40.3461344374036	CR392341.3
ENSDARG00000095082	166.427394035523	-0.540727820908827	0.142734913938743	-3.7883360558923	0.000151659619255534	0.00906998503450168	0.687424025086356	ITLN1
ENSDARG00000095400	154.836890208137	1.22354005219436	0.173371396318021	7.05733516704207	1.69725906787089e-12	8.71049142087784e-10	2.33519018499503	si:ch73-52f15.5
ENSDARG00000095584	101.814971582048	1.51997005910358	0.219053792994857	6.93879817520105	3.95449601696937e-12	1.98335950232909e-09	2.86785097761809	CR925798.1
ENSDARG00000095751	9.36834107717515	-3.03705422364642	0.653371526298758	-4.6482806510575	3.34713301746435e-06	0.0004423025834096	0.121830374784699	C20H6orf58
ENSDARG00000095807	91.1230830341676	-1.83033106369974	0.326939734286415	-5.5983744762461	2.16370979838853e-08	5.55217998033002e-06	0.281200085133556	hp
ENSDARG00000095863	148.625838192885	-1.75796333760603	0.248829425470168	-7.06493347514795	1.60692958093746e-12	8.44326714098284e-10	0.295665263539864	afp4
ENSDARG00000095930	114.459232107762	-0.943837475335959	0.280478613446164	-3.36509605398888	0.000765170163466807	0.0293665655084965	0.519848277023567	myha
ENSDARG00000096257	716.253826784194	-1.1026849916374	0.323562553266491	-3.40794996363257	0.000654528956055134	0.0261669293518563	0.465649071967571	si:ch73-367p23.2
ENSDARG00000096533	48.1792642439789	-1.14760213043559	0.315262056835511	-3.64015302683367	0.00027247605670515	0.0138868397675964	0.451374827695976	rltgr
ENSDARG00000097420	124.223070881234	0.641155657925022	0.196194988071187	3.26795125720737	0.0010832902044035	0.0373532003605881	1.55957794501715	si:ch73-250a16.5
ENSDARG00000097521	644.086439505187	0.575958099384354	0.173769387407632	3.31449692018112	0.000918081912417493	0.0332134944970971	1.4906670922882	si:dkey-111k8.5
ENSDARG00000097693	39.7018375128879	-1.04108854214231	0.310854551897707	-3.34911789384026	0.000810692920432073	0.030422328332125	0.485960668339495	si:ch211-248a14.8
ENSDARG00000098044	1298.14630909528	0.295755686318334	0.0865720704296918	3.41629447985222	0.000634795600918176	0.0258462533598936	1.22752779020212	BX663503.2
ENSDARG00000098288	915.567507260596	0.328296746069122	0.0990938015908811	3.31298972083571	0.000923043722769536	0.0332573695716301	1.25553021310387	tax1bp1a
ENSDARG00000098466	2033.87401165429	0.32506887198548	0.0701079176122606	4.6366927311022	3.54028088101348e-06	0.000462289458474589	1.25272424027583	ube2a
ENSDARG00000098646	1906.40847572947	1.33247374919962	0.118953243657014	11.2016596457146	4.00165602894811e-29	8.83085452468269e-26	2.51834117888886	mthfd2
ENSDARG00000098647	338.725283945849	0.427325423652032	0.127810575064799	3.34342775185372	0.000827502383111196	0.0309513942211828	1.34473828783627	ankdd1a
ENSDARG00000098785	1106.25289326673	0.265509231301756	0.0721722472420606	3.67882727014522	0.000234308884698118	0.0122779072104591	1.20206026856056	glrx3
ENSDARG00000098825	2093.35946370398	0.592835456631148	0.100946172445305	5.8727878657545	4.28526688138271e-09	1.3134342991438e-06	1.50820805156746	farsa
ENSDARG00000098967	1962.46131607431	0.20886493823049	0.0659153622202014	3.16868376650562	0.00153130909288841	0.0484377940333436	1.15577850018261	rabgap1
ENSDARG00000099022	7515.16554280311	-0.225987517391089	0.059518105763198	-3.79695412838263	0.000146484882868857	0.00887023540068218	0.855009575646643	faua
ENSDARG00000099035	944.335937623378	-0.536269547680157	0.082966758178094	-6.4636676116598	1.02195221186955e-10	4.10044389300677e-08	0.689551615663834	pcdh1g33
ENSDARG00000099104	12936.2526163521	-0.22036474301499	0.0601973591223211	-3.66070449315241	0.000251522716925639	0.0129990710002693	0.858348400852129	rpl24
ENSDARG00000099117	104.022434001028	-1.07007463805507	0.278768184075534	-3.8385823748277	0.00012374670000207	0.00773609681486028	0.476294357220996	si:dkey-33i11.4
ENSDARG00000099186	2322.87118645462	0.987133740549653	0.125503385024265	7.86539534657811	3.67933590271714e-15	2.53736202191131e-12	1.98224287566202	slc1a5
ENSDARG00000099197	8832.31710570816	-1.018250624379	0.319985094148999	-3.18218142969142	0.0014617022166991	0.0468849484274937	0.49371465536907	actc1b
ENSDARG00000099380	16100.5997672013	-0.241167426353608	0.0665980734457431	-3.62123728023582	0.000293197449008205	0.0145727056412456	0.846060404657939	rpl13
ENSDARG00000099445	506.781848377926	0.559892804698244	0.134280072953925	4.16958966719028	3.05148542770613e-05	0.00265118820545744	1.47415968003054	cc2d1b
ENSDARG00000099546	42.001479060683	-1.66440902076638	0.328143804111412	-5.0721939586014	3.93255261029895e-07	6.83335204756514e-05	0.315473554938652	kynu
ENSDARG00000099579	1976.35088576414	0.339581536649294	0.0800248964155643	4.24344862486129	2.20110781747614e-05	0.00207581398786596	1.26538950604085	aldh18a1
ENSDARG00000099860	115.340041794172	-1.13978997797101	0.20943726776441	-5.44215454172716	5.26399764142185e-08	1.18969114962975e-05	0.453825639051653	pkmb
ENSDARG00000099873	46.4649463547513	-0.861258779620579	0.250218427244422	-3.44202778790257	0.000577370936345187	0.023995144676583	0.550472050719617	zgc:163083
ENSDARG00000099931	596.070157768481	1.17664552147379	0.136802549882256	8.60104963311371	7.89903127591681e-18	7.57894879117096e-15	2.26050564668072	pcdh1g26
ENSDARG00000099974	275.30966807182	-0.935164509166234	0.230708447744099	-4.05344718977745	5.04683968619612e-05	0.00388061526811763	0.522982831252931	ldb3b
ENSDARG00000100003	9338.5139931914	0.256186164073411	0.0775064271735153	3.30535380633507	0.000948565750945615	0.0337628209546255	1.1943172907631	glulb
ENSDARG00000100088	124.687755866383	-0.658834979910665	0.187216673823155	-3.51910418263813	0.000433006631700001	0.0191879324264169	0.633389571850477	zmp:0000001114
ENSDARG00000100260	38.9762723076161	-1.04846928800256	0.291169441735706	-3.6008905390362	0.000317129080472469	0.015347378394444	0.483480869833622	them6
ENSDARG00000100336	296.876148298662	0.429145922218021	0.121659940096686	3.52742177808875	0.000419627729325594	0.018898662715831	1.34643624845691	pik3r6a
ENSDARG00000100363	623.106512058112	0.328042182278941	0.0954879070052125	3.43543169567047	0.000591610579113769	0.0244488057301173	1.25530869412412	dcun1d5
ENSDARG00000100371	50598.2731522764	-0.31000519579718	0.0776185697979729	-3.99395655709797	6.49797744312389e-05	0.00471701862548875	0.806638854145647	eef2b
ENSDARG00000100406	386.209384010566	-2.06951822759874	0.612393275695659	-3.37939410789224	0.0007264578677552	0.0284523731755515	0.238239043580044	zgc:112265
ENSDARG00000100442	55.4642875379884	-2.42031146693819	0.619890892427819	-3.90441527130521	9.44534753173925e-05	0.00637903290718849	0.186815819604089	cfh
ENSDARG00000100588	6393.03239761207	-0.231285136468615	0.064421594126303	-3.59018027425967	0.000330449339504808	0.0159221747253103	0.85187571240862	rpl36
ENSDARG00000100719	73.4887745868767	-0.904554753055789	0.232119081295205	-3.89694267273698	9.74146664131765e-05	0.00651438441941206	0.534197543520901	uraha
ENSDARG00000100737	23.4885952442379	1.2038065403905	0.374757277350015	3.21222992359978	0.00131708920277154	0.0433167280577681	2.30346637839959	epob
ENSDARG00000100851	2294.80680678614	0.199336547231521	0.0501283873492385	3.97652024675692	6.99310474133607e-05	0.00500523541395695	1.14817022405198	gphnb
ENSDARG00000100954	484.604951030493	0.839743162351583	0.136842468804141	6.13656834526631	8.43230961833726e-10	2.95371759773757e-07	1.78973149423161	wars1
ENSDARG00000101043	1121.36790204566	-0.737416522420393	0.155831066678266	-4.7321534668237	2.2215034947358e-06	0.000310279361530567	0.599812493516192	ppl
ENSDARG00000101082	3057.32329060533	-0.254330515715042	0.0666668900451755	-3.8149449530749	0.000136213294044636	0.00839652227088552	0.838376093798393	eif3s6ip
ENSDARG00000101180	1428.793099971	-0.360859897125961	0.0894761274127476	-4.03302989926394	5.50622706941609e-05	0.0041471474050469	0.778700308465857	mcm7
ENSDARG00000101199	6416.93433070396	-0.401840799456641	0.0939874167931486	-4.2754744535753	1.90730671820417e-05	0.00185704180789638	0.756891914451134	rbp4
ENSDARG00000101201	20.9241235924354	1.65886417132625	0.406068818571685	4.08517988936254	4.40426814865809e-05	0.00348916868205883	3.15767823973014	si:dkey-207b20.2
ENSDARG00000101209	552.097170665198	-0.464098322196096	0.137333774849384	-3.37934585068443	0.00072658540882136	0.0284523731755515	0.724924009913799	lamb1a
ENSDARG00000101236	271.295932946699	0.410149246624139	0.119004602097033	3.44649903782472	0.000567900587524841	0.0237160536527524	1.32882327359015	cep83
ENSDARG00000101322	64.2126708870326	-0.839416131091087	0.246190616271005	-3.40961870848507	0.000650537597782467	0.0260545620832368	0.558869701803862	tfr1a
ENSDARG00000101324	7639.26322104398	-2.26244680899205	0.631810294140569	-3.58089576883134	0.000342418243893797	0.0162855297548455	0.208418202926758	apoa1b
ENSDARG00000101423	116.761973534988	-1.06125938065712	0.218661995556824	-4.8534240161607	1.2134784916281e-06	0.00018341810515924	0.479213554189078	cyp2y3
ENSDARG00000101618	358.629164111464	0.501572167000507	0.112161841446628	4.47186102270957	7.75418167658035e-06	0.000877534775583462	1.41575553190098	ube2c
ENSDARG00000101865	443.531326725983	0.947523057996141	0.116447981074766	8.13687836621042	4.05599838705401e-16	2.98359241351693e-13	1.92855869961096	pcdh1g30
ENSDARG00000102068	228.533281560544	0.512717379040454	0.156161080009402	3.28325968935144	0.00102614090582523	0.0358872860693363	1.42673498392234	shcbp1
ENSDARG00000102171	1991.76735613062	-0.268131551125153	0.0822907119193848	-3.25834526000729	0.0011206397353798	0.0383415157835061	0.830394301722534	fnip1
ENSDARG00000102175	37.106905809259	-1.41990101016754	0.374452301002713	-3.79194093978141	0.000149474466343701	0.00896359381324129	0.373737955130606	hamp
ENSDARG00000102295	833.832734549676	0.552352551867527	0.148431022371478	3.72127432016977	0.000198219966814916	0.0109632035781242	1.46647507640886	dnaja3b
ENSDARG00000102377	511.525279869458	1.19473770250336	0.140922427892573	8.47798125798775	2.29134866836572e-17	1.94482624667287e-14	2.28903211267136	slc6a16b
ENSDARG00000102379	603.927479843429	0.715919678748477	0.117530924510409	6.09133027525085	1.11976261848292e-09	3.80168022533556e-07	1.64252995200836	si:zfos-80g12.1
ENSDARG00000102636	508.451571473384	0.400644164617102	0.117128486694835	3.4205527273731	0.000624940198947245	0.0255866053995692	1.32009720377712	trmt9b
ENSDARG00000102650	156.582585904306	-0.726396924220959	0.192241427950941	-3.77856600402662	0.00015773404712682	0.00930715227806061	0.604411525167117	BX248331.2
ENSDARG00000102696	703.899905705097	0.486044926171146	0.10548415819048	4.60775280865836	4.07044155329378e-06	0.000522247117430739	1.40059993551878	dnajc11b
ENSDARG00000102765	1092.1440797253	0.630370430996284	0.147972678129301	4.26004610422377	2.04384740159934e-05	0.00195253785534607	1.54796240230116	lonp1
ENSDARG00000103007	17325.5153077257	-0.221812813764972	0.0594437414385643	-3.73147464135004	0.00019036217512261	0.0106464603846237	0.857487286343732	rps3
ENSDARG00000103013	353.831351658814	-0.92296373498845	0.194130465784807	-4.75434770764706	1.99088145874887e-06	0.000283450142139807	0.527424416229946	pcdh1g22
ENSDARG00000103052	147.977891018201	0.556815641433461	0.173678328971874	3.20601680549122	0.00134586128007546	0.0441314513056543	1.47101875585791	pcyox1
ENSDARG00000103135	443.658845636786	0.605798703053235	0.13336859007227	4.54228917562196	5.56466364427233e-06	0.000678458548628739	1.521821028755	stoml2
ENSDARG00000103149	382.900787755003	-0.301907861214021	0.0925764481444211	-3.26117351945755	0.00110952120653038	0.0380791819373444	0.811178960467103	cog6
ENSDARG00000103200	1152.88483326193	0.229822476231131	0.065845222894364	3.49034396314273	0.000482399225885404	0.0210387077407887	1.17269064065301	gpr107
ENSDARG00000103295	362.645182416026	-1.34164786705788	0.405233484137982	-3.31080209206268	0.000930289775515321	0.0334358872411598	0.394569715232677	cyp3a65
ENSDARG00000103511	735.063291073617	0.267810007481261	0.0833343879143819	3.21367942075017	0.00131045895229177	0.0431629972524997	1.20397881547497	zfand2a
ENSDARG00000103542	621.177316003748	0.724118136580307	0.109303055997483	6.62486634039749	3.47562522509309e-11	1.4750018743722e-08	1.65189059110835	vegfaa
ENSDARG00000103785	52.3069997480198	-1.00953031841884	0.267829864645831	-3.76929704890753	0.000163707961605321	0.0095827779753481	0.496707928869008	sult2st2
ENSDARG00000103919	25340.9684296066	-0.252809707120899	0.0730187844355236	-3.4622557616545	0.000535667851177976	0.022780844929817	0.839260329059885	si:ch73-1a9.3
ENSDARG00000103978	1075.36250972445	0.312296333623906	0.0804001122350138	3.88427733422868	0.000102634702540099	0.00676102273329823	1.24168251041853	sh3bp5b
ENSDARG00000104007	49.917077941506	-3.15008237869728	0.405661892170706	-7.76529035508147	8.14583976236976e-15	5.4473452083629e-12	0.112649875271544	pcdh1g1
ENSDARG00000104028	80.8537721739501	-0.698512933300184	0.194062332718135	-3.59942562534655	0.000318920829428583	0.015400316988687	0.616207038595723	si:dkey-74k8.3
ENSDARG00000104108	443.424708775025	-0.727877174729352	0.145649963127267	-4.99744153105857	5.80959453506411e-07	9.63955881201464e-05	0.603791697959118	slco1d1
ENSDARG00000104129	96.489390942268	1.55283451554201	0.351249102922407	4.4208924738095	9.82940798231645e-06	0.00106331066349882	2.93393013232604	si:dkey-23n7.10
ENSDARG00000104172	224.93069573339	-0.839444757386276	0.223641660923543	-3.75352585882135	0.00017436453568962	0.0100678270551063	0.558858612689474	diabloa
ENSDARG00000104181	1155.55008073014	-0.353631121116468	0.0993317298590602	-3.56010231190202	0.000370710333119287	0.0172795350739441	0.782611860115587	tmsb1
ENSDARG00000104359	449.511803662411	-0.614173721510775	0.182502388324755	-3.36529141973682	0.000764628538980492	0.0293665655084965	0.653303954891718	anxa1c
ENSDARG00000104409	1021.98258920861	0.300484425658176	0.0878702410432036	3.41963811741948	0.000627044914576986	0.0256252355090462	1.23155787430914	tnk2b
ENSDARG00000104414	788.871715312874	0.580045186431429	0.11140223597577	5.20676431088499	1.92161911240988e-07	3.71985005023343e-05	1.49489606931359	shmt2
ENSDARG00000104451	806.479376415545	0.301648289299483	0.0781326116651841	3.86072195554033	0.000113052492463927	0.00718225918668042	1.23255180838081	slc39a7
ENSDARG00000104472	648.147578173838	2.38099465177117	0.179482307953665	13.2659016864539	3.65003897796663e-40	1.34248433609613e-36	5.20895744806345	si:ch211-39i2.2
ENSDARG00000104480	901.85234520078	-0.35520822763505	0.0906252453882993	-3.91952845052281	8.87223879136316e-05	0.00608051446111187	0.781756802151461	hcn1
ENSDARG00000104587	204.851678798464	-0.724779105080601	0.228193981502076	-3.17615346517808	0.00149241977058278	0.0475935252850012	0.605089684426925	srl
ENSDARG00000104682	1617.30207728285	-0.509598754858398	0.0829896297552667	-6.14051124653991	8.22563105718523e-10	2.92779397048328e-07	0.702417768496365	tpm2
ENSDARG00000104687	1140.11258831044	-0.609793681210098	0.183863307045133	-3.3165599542948	0.000911330315486526	0.0331321868239813	0.655290407842956	slc16a9b
ENSDARG00000104702	1304.50909423273	-0.298167559817314	0.0838205983963282	-3.55721106174274	0.000374813004309185	0.0173761385083423	0.813284734817494	cat
ENSDARG00000104782	6414.76336097708	0.188906429945435	0.05224417882008	3.61583690684462	0.000299378827919082	0.014694809563922	1.13989933891032	oaz1b
ENSDARG00000104960	25.0519622418537	-1.6633078891457	0.450481244881583	-3.69229109545489	0.000222242877166378	0.0118465116263469	0.315714430867496	si:ch211-11n16.3
ENSDARG00000105362	534.074226077799	-0.654405001061547	0.199091500040984	-3.2869560022745	0.00101276655791929	0.0355887458601321	0.635337464287883	faim2b
ENSDARG00000105411	167.633359492509	-1.9067666823791	0.567841778105105	-3.35791897655365	0.000785316287260049	0.02981387797652	0.266689571678471	si:ch211-113d11.5
ENSDARG00000105528	29.3591072265126	-1.48997942012976	0.453068417315377	-3.28864110404896	0.00100672306957226	0.0354327985635099	0.356017627411435	si:dkey-86l18.10
ENSDARG00000111102	2134.19359572064	0.329053795745285	0.101678903690697	3.23620518909463	0.00121130277725545	0.0405260481311347	1.25618922151766	camk2n2
ENSDARG00000112454	114.846269030885	1.02487005713367	0.161063586890256	6.36313940923215	1.97671121815992e-10	7.65299353725495e-08	2.03477610462124	FO744833.2
ENSDARG00000116052	45.2649968314276	-1.0679381935932	0.275641482955161	-3.87437399532101	0.00010689913666941	0.00691803562469367	0.477000209971817	il4r.2
ENSDARG00000116218	8.13981025273771	2.10282851425635	0.652339722974762	3.22351750199598	0.00126626560166178	0.0421477364969415	4.29550727126479	LO017852.3
ENSDARG00000116649	1391.82523512975	0.281984805924218	0.0891951800056695	3.16143547113526	0.00156993598771271	0.049352346690661	1.21586647793725	ube2e1
ENSDARG00000117001	81.5705786248722	-1.26198802929763	0.291302578654924	-4.3322240232984	1.47610631580294e-05	0.00151510298498322	0.41696898168099	CABZ01086812.1
ENSDARG00000117144	7.98950066969441	3.11310351956569	0.728149265984697	4.27536449598113	1.90824835822896e-05	0.00185704180789638	8.65241893381667	CT573337.1
ENSDARG00000117375	153.354650321221	0.768466774432945	0.208857469732463	3.67938372238885	0.000233798259010014	0.0122779072104591	1.70345846906265	BX005399.13
ENSDARG00000117824	479.614550332769	0.361586408434825	0.0898638293837407	4.02371466823166	5.72873179638448e-05	0.00422814893921782	1.284837947546	CABZ01064670.1

## Sheet: tsc2 vs wildtype
EnsemblID	baseMean	log2FoldChange	lfcSE	stat	pvalue	padj	FoldChange	external_gene_name
ENSDARG00000000019	3970.11290591673	0.267990182809841	0.0688547827075088	3.89210701525627	9.93773897231839e-05	0.00164317501371365	1.2041291873962	ube2h
ENSDARG00000000212	4100.39174068872	-0.47388114536437	0.119640529830132	-3.96087468048826	7.46757187196658e-05	0.00128456603671719	0.720024975175544	krt97
ENSDARG00000000241	1708.58143858261	0.491520630038989	0.0983603535794757	4.99714175632601	5.81862964890695e-07	1.92841143093203e-05	1.40592596973623	slc40a1
ENSDARG00000000380	1289.49590599987	-0.620937772662385	0.111968611697577	-5.5456414369012	2.92878473164815e-08	1.33661232229007e-06	0.650248119628803	pde6a
ENSDARG00000000551	4979.05739403564	2.91949986088964	0.093285713238239	31.2963235156239	5.2359685144233e-215	1.18521383292486e-210	7.56583786999858	slc1a4
ENSDARG00000000767	40.1175310322399	1.14987018818805	0.323743658218865	3.55179216332535	0.000382616953056915	0.00501500715077958	2.21893927790032	spi1b
ENSDARG00000001354	68.1174885302835	-0.636106801144746	0.216841862854714	-2.93350551766355	0.00335157697010174	0.0284890335318149	0.643446988206758	slc6a22.2
ENSDARG00000001437	1160.85071467524	-0.464617986909993	0.129585547242056	-3.58541517012019	0.000336542386613598	0.00453181050766531	0.724662936313286	slc2a1a
ENSDARG00000001463	4295.74212881195	0.266398034426527	0.0904953141530342	2.94377711066927	0.00324233413705989	0.0278110934166304	1.20280105165327	tdh2
ENSDARG00000001558	673.733434731404	-0.482322919070841	0.0851326362621508	-5.66554661347046	1.46556575027341e-08	7.21185789634542e-07	0.715824129435454	kifc1
ENSDARG00000001676	1760.54272243972	-0.272367898202084	0.0978466560561415	-2.78361989239374	0.00537559909994484	0.0409703909853035	0.827959498445775	gpm6bb
ENSDARG00000001754	537.984080389054	-0.338700894604744	0.111085248281008	-3.0490177574969	0.00229590910332424	0.021203671343471	0.790753041742732	noc2l
ENSDARG00000001760	125.620297036542	-0.505645002670643	0.183537719540236	-2.75499229225082	0.00586935181415853	0.0437610828937063	0.704345407167282	tnxba
ENSDARG00000001767	367.934021917579	-0.503682429062425	0.122194233689077	-4.12198197784066	3.75626593582234e-05	0.00071995627200063	0.705304217118245	slc29a2
ENSDARG00000001818	126.858346303617	-1.15603411684837	0.386027783610811	-2.99469148576589	0.00274722557002993	0.0244442602213827	0.448744413301499	c3b.2
ENSDARG00000001835	1680.99874154615	0.415030873394663	0.067629150842784	6.13686358948194	8.41665969743514e-10	5.44341454031833e-08	1.33332720973014	nalcn
ENSDARG00000001859	135.392161238504	-0.472380797727778	0.165301083516421	-2.85769934279259	0.0042672450562183	0.0343382008860851	0.72077416309323	dbx1b
ENSDARG00000001873	2548.68903066025	1.3382036704569	0.107472195091267	12.4516268540014	1.3702332400495e-35	9.12252930051776e-33	2.52836310984149	phgdh
ENSDARG00000001897	573.467925803729	0.345700177735995	0.091077425513979	3.79567357976028	0.000147243129936814	0.00228443830654539	1.27076756972941	man2b1
ENSDARG00000001929	536.169929884131	0.359863773459061	0.123817037713233	2.90641562829605	0.00365595478355785	0.0304923332647809	1.28330471573902	pink1
ENSDARG00000001930	769.72528553258	0.299224441046407	0.0861445812737977	3.47351437109394	0.000513689853154165	0.00637144302246448	1.2304827568991	klhl15
ENSDARG00000001950	2660.2742295459	-0.238745004122474	0.0876578767456459	-2.72360012569358	0.00645746385658584	0.0470457521267065	0.847482213913695	ak1
ENSDARG00000002037	900.330953221367	0.988821203750594	0.111296387116248	8.88457594510933	6.41650432041519e-19	1.33251368621026e-16	1.98456278306501	pfkfb2b
ENSDARG00000002077	170.465060082217	0.375336477464841	0.134326341002368	2.79421351511558	0.00520261155105285	0.0399276764068891	1.29714204974713	mnat1
ENSDARG00000002127	1910.34158910956	0.675247332568377	0.0551907942398237	12.234781939071	2.0264833875436e-34	1.2071441568536e-31	1.59687051333123	stam
ENSDARG00000002190	1442.02072204643	0.441886547322818	0.0643114723437488	6.87103764256722	6.37365709692842e-12	5.77096408184287e-10	1.35837945819855	chmp2bb
ENSDARG00000002192	92.8722514571818	-0.775726941348654	0.234012455217384	-3.31489595555095	0.000916772403054266	0.0103192740504905	0.584094238264891	aspn
ENSDARG00000002193	54206.0139986381	-0.605757500034147	0.131566312246755	-4.60419912734226	4.14056145021658e-06	0.000108044098176115	0.657126259440946	rho
ENSDARG00000002196	268.649053669312	0.464946389984332	0.13450024909153	3.45684408114314	0.000546540976267705	0.00670585975880338	1.38026606226581	bach1b
ENSDARG00000002197	421.381874411929	-0.607462505375214	0.145721643034347	-4.16864984998855	3.06409284160514e-05	0.000601029510940848	0.656350113440925	pygl
ENSDARG00000002213	137.95811356115	1.12425891583384	0.230027086225105	4.88750665968807	1.02121042010425e-06	3.15793976359013e-05	2.17989540813351	invs
ENSDARG00000002217	4011.99256158592	0.226813900287323	0.0635950259428361	3.56653522700345	0.000361732203622958	0.0048222439111951	1.17024767623445	scocb
ENSDARG00000002255	2759.17018879296	0.192028728369076	0.0615362309352763	3.12057994860055	0.00180495295145284	0.0175276340665322	1.14236899460217	epb41l3a
ENSDARG00000002271	1654.82333420018	0.520163105661435	0.0814375832385093	6.38726107745626	1.68883173442688e-10	1.2331740367899e-08	1.43411737475378	zfand5b
ENSDARG00000002344	15795.4417849254	-0.250888351195897	0.0708546376020955	-3.54088821404793	0.000398782495240415	0.00518783940359887	0.840378785835855	tubb4b
ENSDARG00000002403	780.530116880811	-0.460326076627955	0.0962514972971411	-4.78253418964348	1.73098933595613e-06	4.91627033986236e-05	0.726821964451181	nusap1
ENSDARG00000002479	253.935705605986	-0.481577573325886	0.112907184357688	-4.26525181781397	1.99676862920729e-05	0.000418507913803112	0.716194044281796	ercc6l
ENSDARG00000002506	821.760432479641	0.60712188478211	0.0716394470352887	8.47468692050414	2.35712582072695e-17	3.9817835879086e-15	1.52321742190983	C7H16orf87
ENSDARG00000002523	1125.01220617594	-0.263541235616921	0.072542935920804	-3.63290005114532	0.00028025359528866	0.00388714484249639	0.83304062838842	hsdl2
ENSDARG00000002564	2394.62752787529	0.336885086501928	0.0587368494367152	5.73549806863404	9.72262002282302e-09	4.93455665552964e-07	1.26302665528138	syngr1a
ENSDARG00000002576	943.856867172303	-0.486951394540595	0.119803975583052	-4.06456790912606	4.81215269168341e-05	0.000890661392714192	0.713531291849191	cabp5a
ENSDARG00000002589	406.739826833981	-0.70264265391771	0.201641444170225	-3.48461427068803	0.000492846966609199	0.00614710291150888	0.614445665529724	mylpfb
ENSDARG00000002663	426.670793335657	0.439565338012059	0.102910981596104	4.27131615299548	1.94322690042456e-05	0.000408420465348286	1.3561956648422	optn
ENSDARG00000002690	287.809300686452	0.303112337063832	0.104836866660292	2.89127619624518	0.00383680760321438	0.0315703296642533	1.23380323753904	rabif
ENSDARG00000002696	20993.1266882616	-0.683346972168665	0.122559562757423	-5.57563160959691	2.46633361458414e-08	1.13702500406775e-06	0.622718924141077	gnb3b
ENSDARG00000002745	6041.4877673142	0.983742244854326	0.0968036389120902	10.1622444766533	2.92269411819116e-24	8.48180821274041e-22	1.97758848078498	tdh
ENSDARG00000002750	546.790172549027	0.324961948815333	0.107048722529375	3.0356452756936	0.00240021562715915	0.0219875681652669	1.25263139994586	phf20a
ENSDARG00000002764	33.0581368907827	-1.23603846746937	0.35249079940499	-3.50658363156095	0.000453898776027571	0.00576568613589231	0.424536803385381	miox
ENSDARG00000002768	3583.89488368877	-0.886419576068533	0.258451691235597	-3.429730220881	0.000604181639651611	0.00726301412382043	0.540954974546876	pvalb2
ENSDARG00000002787	1987.27922886878	-0.303344325371994	0.0942026024195285	-3.22012680733658	0.00128133904138425	0.0133599219441612	0.810371686883011	tle3a
ENSDARG00000002790	6660.00604158713	0.350709502883739	0.0469596748446644	7.4683119941489	8.12300663039587e-14	9.33362325307822e-12	1.2751875975488	ap2m1a
ENSDARG00000002792	1183.37712283643	0.259602248389965	0.0859402761390074	3.02072858097479	0.00252167291602976	0.0228231060084964	1.19714860475904	arcn1a
ENSDARG00000002847	79.2368513891611	-0.637504751769338	0.2127811889244	-2.99605785169214	0.0027349454161899	0.0243750243555658	0.64282379936254	fndc1
ENSDARG00000002897	527.066665014891	0.295520612932615	0.0945079220232676	3.1269401189443	0.00176635900355818	0.0172267567447406	1.22732779256032	si:ch211-160o17.2
ENSDARG00000002912	1930.40825280849	0.197414477823415	0.0660235369590754	2.99006213414137	0.00278920704140367	0.0246819744289341	1.14664156180752	adipor1a
ENSDARG00000002949	1864.17589806228	0.199754345094973	0.0661146229972485	3.02133379938181	0.00251663756399325	0.0228140199834006	1.1485027770306	ppp6c
ENSDARG00000002956	18.3404687891187	-1.6672296737763	0.509903318925572	-3.2696976306986	0.00107662500493162	0.0116997040862372	0.314857366418617	si:dkey-32n7.4
ENSDARG00000002967	1110.84645792369	0.913545623103033	0.0849549394414578	10.7532961486313	5.71809799359652e-27	2.0122393078643e-24	1.88366919264115	pdap1b
ENSDARG00000002988	192.111399773385	0.965417651723295	0.23926070967204	4.03500287634612	5.46016286865078e-05	0.000994338267858238	1.95262871425902	tnnt2d
ENSDARG00000003017	1235.55033541928	0.266573844710597	0.0912008693541632	2.92293096105698	0.00346753391805552	0.0292767988694908	1.20294763681084	ube2al
ENSDARG00000003021	302.853643199305	0.391333902425387	0.132799016734274	2.94681325245376	0.00321067038430621	0.02757084021971	1.3116055416992	hdac8
ENSDARG00000003032	6325.93872740226	-0.221341059852378	0.0561367580770743	-3.94288996077192	8.05055990265813e-05	0.00136708532600577	0.857767726157102	eif4a1b
ENSDARG00000003035	7166.08878711013	0.411846015263454	0.0765225939831699	5.38201848403145	7.36551993316815e-08	3.04244359867143e-06	1.33038703585814	hspa9
ENSDARG00000003058	759.992523546675	0.358989235681306	0.0855132579439482	4.19805354529486	2.69218984007341e-05	0.00053929565681329	1.28252703346255	fgfr1op
ENSDARG00000003081	414.487297923625	-0.779465830320068	0.287973360191737	-2.70672894812592	0.00679497109654424	0.0488461749833343	0.582582459242839	mybphb
ENSDARG00000003109	1682.84007719334	0.260322299707111	0.0905736313111251	2.87415107397969	0.00405115130753452	0.0330338115984696	1.19774625260277	rcan1a
ENSDARG00000003132	481.797679613133	0.407109547248793	0.108560431860404	3.75007302635171	0.000176783079899657	0.00265186335096663	1.32602644480218	apip
ENSDARG00000003151	5622.50716783299	0.183707446072036	0.0476173359090138	3.85799504665823	0.000114320964305294	0.00183659996310478	1.13579892079914	skp1
ENSDARG00000003250	313.842733725943	0.447087144308154	0.126256560171251	3.54110030957393	0.000398462059892194	0.00518665163181122	1.36328495243005	pik3cd
ENSDARG00000003420	253.98574482101	-0.365109545462018	0.120227010904614	-3.03683459078667	0.00239076609215856	0.0219187449421228	0.776409919081717	chrna5
ENSDARG00000003449	406.59984978513	-0.395204257973168	0.121808834508899	-3.24446301096736	0.00117672299321585	0.0125111797437454	0.76038171351881	pde10a
ENSDARG00000003487	1496.32809217172	-0.186461985593748	0.0625907839361365	-2.97906455020602	0.00289129861700724	0.0253594117837525	0.878758116402141	nup93
ENSDARG00000003517	465.884741696335	0.637506093285025	0.108321765172323	5.88530008046725	3.97332411319388e-09	2.24850411565642e-07	1.55563768930134	impa1
ENSDARG00000003599	28333.9641973017	-0.316590034686026	0.065275500247432	-4.85005911078377	1.23424687047807e-06	3.67610686317651e-05	0.802965532044575	rpl3
ENSDARG00000003615	9.53853361847907	-2.07239817011031	0.596262488901257	-3.47564740141402	0.000509621844880441	0.00632792105360047	0.237763939440793	slc26a3.2
ENSDARG00000003675	174.379753913849	0.873885821488045	0.149659065567193	5.83917732063946	5.24592132288128e-09	2.90334168862447e-07	1.83259224765434	cryl1
ENSDARG00000003681	5271.53686142858	0.292769943696448	0.0756046016702164	3.87238259614799	0.000107776594854507	0.00175513021663786	1.22498997590178	eif5
ENSDARG00000003693	2286.66153932961	0.785615372614821	0.0879548724514513	8.93202787655066	4.18270059142749e-19	9.0171057702431e-17	1.72382745052924	hars
ENSDARG00000003697	9.14532066288565	-1.87346090301106	0.675908735338917	-2.77176607589139	0.0055753086317359	0.0420115466671018	0.272917932426912	slc5a8l
ENSDARG00000003841	186.590922250794	0.57905282983146	0.132085573824059	4.38392182482223	1.16561616467721e-05	0.000266245080763202	1.49386815984292	usb1
ENSDARG00000003854	291.53178918726	-0.492573288832566	0.120523780686616	-4.08693857781765	4.37102780062599e-05	0.00082452154412475	0.71075621345881	acsl1b
ENSDARG00000003902	142.940673922573	1.14920711828202	0.183259252860336	6.27093639390664	3.58883212047982e-10	2.44689168310787e-08	2.21791967655879	ctsl.1
ENSDARG00000003903	21.8068189875214	1.15420258565482	0.389210916612508	2.96549386564078	0.00302197372056296	0.0263198911653186	2.22561274349847	hapln2
ENSDARG00000003931	454.39506953457	0.437341763575791	0.123548157524037	3.53984852822029	0.000400356745168759	0.00520532756096497	1.35410701880195	cndp2
ENSDARG00000003940	1292.92133140254	0.202996124121587	0.0744666792243561	2.72599941659802	0.00641071116593492	0.0468408192227576	1.15108639886762	mtfr1l
ENSDARG00000003961	212.115430900861	-0.41264638644405	0.125029076411923	-3.30040338044677	0.000965459508092679	0.0107338612107986	0.751244075516195	parp3
ENSDARG00000003974	722.865336937367	0.348768224726623	0.0916285090653111	3.80632871018372	0.000141044897299083	0.00219882389480856	1.27347286990068	spoplb
ENSDARG00000004037	502.72008892656	-0.26341423697856	0.0955598412654688	-2.75653698761162	0.00584170053691867	0.0435692696387779	0.833113963139801	cog2
ENSDARG00000004059	65.139601056364	1.700733917085	0.214337391845011	7.93484469716238	2.10758884439977e-15	2.92683319520449e-13	3.25066281787727	galk2
ENSDARG00000004078	1798.83422746538	0.738775183732583	0.0862031527489192	8.5701643173584	1.03337483396193e-17	1.87131781932499e-15	1.66875849814015	acsl4a
ENSDARG00000004132	1632.85366415814	0.227852225269759	0.0599667778703933	3.79964095723498	0.000144905873788174	0.00225590739963487	1.17109022072822	usp19
ENSDARG00000004141	228.750225468459	-0.40879861555113	0.131981996695785	-3.09738165648	0.00195238333287195	0.0186867438151752	0.753250371492184	zgc:92630
ENSDARG00000004169	1384.31355823299	-0.446185237340181	0.087070908747175	-5.12438934840745	2.98503586596202e-07	1.06240993493579e-05	0.733981071189867	stmn1a
ENSDARG00000004171	502.161374933858	0.447278283778658	0.102723914916082	4.35417871431451	1.33566712267348e-05	0.000297580324693277	1.36346558299923	rabac1
ENSDARG00000004204	11.8652309453192	-1.52627317235751	0.480670277407552	-3.17530174861095	0.00149680762256379	0.0151122824907912	0.347173040970882	efhc2
ENSDARG00000004232	746.794994119408	-0.655341083913692	0.10391171842055	-6.30671009848383	2.85028982157498e-10	1.99749722604245e-08	0.634925363609813	dlb
ENSDARG00000004251	249.126880707203	-0.478121010653145	0.144299161134481	-3.31340117914861	0.000921686711911133	0.0103437285130493	0.71791203562188	dhfr
ENSDARG00000004296	358.540508701585	-0.719637981886116	0.166951278071379	-4.31046704283653	1.62910108209661e-05	0.000349207690287299	0.607249801387774	ambp
ENSDARG00000004402	1519.60392832296	0.26405013652557	0.0869475083561455	3.03689135569009	0.0023903159273281	0.0219187449421228	1.20084515852064	elovl6
ENSDARG00000004415	6515.90293048054	-0.190211591881403	0.0683788471231561	-2.78173148398972	0.00540697554002891	0.0411264443293328	0.876477163965114	tcf7l2
ENSDARG00000004445	1140.93740116734	0.293764386107293	0.0916206229971054	3.20631290748344	0.00134447701952143	0.0138749030750636	1.22583464639013	grm5a
ENSDARG00000004459	126.066723666013	-0.557100236697819	0.201509520481572	-2.76463481907181	0.00569865528084519	0.0427276452259728	0.679666896883005	unc119.2
ENSDARG00000004636	696.021400028982	0.311747950342744	0.0946461889292975	3.29382465231248	0.000988341328857285	0.0109398994229895	1.24121062376587	ccdc9
ENSDARG00000004713	204.631497645854	-0.34762671774868	0.127561712338697	-2.72516503091204	0.00642693538862507	0.0469139340396379	0.785875827514321	mad2l1
ENSDARG00000004757	16281.4682143292	-0.22373401683101	0.0652629484472382	-3.42819351797885	0.000607612168328387	0.0072965034707063	0.856346150665727	ybx1
ENSDARG00000004774	420.972863198789	-0.331656340972528	0.0914526346579765	-3.62653675547882	0.000287247947895633	0.00396845747842991	0.794623661904777	wdr36
ENSDARG00000004875	505.936384921432	0.265236957231087	0.0953101067222076	2.78288385516292	0.00538780896219079	0.0410358155007237	1.20183342993485	tmc6b
ENSDARG00000004891	1608.37899182631	0.243886075982804	0.0676872141090582	3.6031336079197	0.000314403814812054	0.00428378699112757	1.18417809822195	pex19
ENSDARG00000004904	71.3818885961782	-1.61300835702301	0.298754858694838	-5.39910334536388	6.69747870326213e-08	2.823168117822e-06	0.326915943420066	gys2
ENSDARG00000004954	44.3116584715043	1.29073026616103	0.295520448699776	4.36765128044422	1.25589803595301e-05	0.000282308916999327	2.44651862553439	grna
ENSDARG00000004964	341.354613068339	0.409354996914563	0.141392642394297	2.89516476941572	0.0037895955849136	0.0312614014796298	1.32809191526285	cyp4t8
ENSDARG00000005023	117.027164728019	-0.508470461241989	0.171052596743694	-2.97259714802156	0.00295291744706068	0.0257779557777345	0.702967325715539	fkbp9
ENSDARG00000005058	720.420036794952	-0.37210420324585	0.0794880632350929	-4.68125889726763	2.85118588247011e-06	7.71080569122979e-05	0.772654740182164	ncapd2
ENSDARG00000005104	1557.02682094519	0.254135408548939	0.0676274689983202	3.75787253778863	0.000171364128207335	0.0025872256199492	1.19262080414544	limk2
ENSDARG00000005122	2760.74482824891	0.596092415099087	0.0893539861697254	6.6711339991797	2.53834317453139e-11	2.09700496710556e-09	1.51161675525059	atp2a2b
ENSDARG00000005134	688.903783614043	0.326075509934053	0.0927529216856332	3.51552817968601	0.000438880181042224	0.00561270721924959	1.25359863144658	psmd11b
ENSDARG00000005162	2750.81824910604	-0.222585604990871	0.0672011331471192	-3.31222993671221	0.000925554396895846	0.0103717075881853	0.857028089365235	tpm3
ENSDARG00000005191	3241.74158825795	-0.62257232648072	0.0871056182801269	-7.14732687481262	8.84840062131624e-13	9.06300436489205e-11	0.649511814562287	ahcy
ENSDARG00000005284	135.000215203739	0.910039011271152	0.221248537247842	4.11319786603483	3.90215647900179e-05	0.000744138281876029	1.87909630954366	fbxl15
ENSDARG00000005374	696.033370397681	0.213884160540607	0.070196146922132	3.04695015209121	0.00231176043378427	0.0213057767754109	1.15980652549962	tubgcp4
ENSDARG00000005414	59.4461030084335	-0.664574291560167	0.221335856316238	-3.00256046453967	0.00267718784906311	0.0239623662124921	0.630874834618763	grapa
ENSDARG00000005454	683.776722905251	-0.317511855508156	0.0946243606192013	-3.35549802852487	0.000792222211709847	0.00910753782847339	0.802452635069685	tacc3
ENSDARG00000005463	828.067659719166	0.607238978857067	0.0712051225638105	8.52802378526755	1.48868937157079e-17	2.63265411053723e-15	1.52334105647449	slc30a1a
ENSDARG00000005513	13664.6546798876	-0.241122356448124	0.0665818746228041	-3.62144138797709	0.000292966184373657	0.00403872262453234	0.846086836063758	naca
ENSDARG00000005540	1742.10487251103	-0.239231288861178	0.0597256287242512	-4.00550473843801	6.18851931748002e-05	0.00110475806995645	0.847196603852343	xpo7
ENSDARG00000005578	63.4289797816323	-0.937101020854384	0.286062241434312	-3.27586407823616	0.00105339243989198	0.0115080073693991	0.52228130880254	ugp2a
ENSDARG00000005612	897.297494142023	0.285219514793511	0.0719210265486528	3.96573197687282	7.31710485302884e-05	0.00126725314042204	1.21859566628534	aph1b
ENSDARG00000005616	24.2527662177303	-2.57468101529055	0.446063546270848	-5.77200499080286	7.83337954990812e-09	4.09506650096351e-07	0.167858672860038	bfb
ENSDARG00000005690	922.44745373829	0.775855487674268	0.12869830389389	6.02848261554365	1.65506196444116e-09	1.00981085248221e-07	1.7122050518144	slc25a23a
ENSDARG00000005786	43.7919011372352	-0.751408329813992	0.251106317959965	-2.99239117485603	0.00276801334610956	0.0245809141241805	0.594023400710567	ppm1f
ENSDARG00000005791	9834.95301597424	-0.311667354018668	0.060322666546753	-5.16667070374136	2.3830056173531e-07	8.76499309131698e-06	0.805710044312287	rpl28
ENSDARG00000005841	194.355064430504	-0.524095234056373	0.18912712015697	-2.77112681471272	0.00558626657014773	0.0420521217432205	0.695395080463853	tnni2a.2
ENSDARG00000005853	520.017616727826	0.440691482534551	0.0959859203044174	4.59120963925654	4.40684411806034e-06	0.000114003798235902	1.35725470262448	slc25a6
ENSDARG00000005926	1078.31014678356	-0.330202703200196	0.0751406239452598	-4.39446315272482	1.11046836501958e-05	0.000254934704975488	0.795424716223683	ak2
ENSDARG00000005927	715.506066370211	0.37365989541059	0.094965919697046	3.93467358187668	8.33098414427115e-05	0.00140626515354006	1.29563549302986	tbc1d17
ENSDARG00000006003	404.350877761301	-0.349030871558468	0.085561998133514	-4.07927443458985	4.51764803822923e-05	0.000846503324726753	0.78511131826281	mycla
ENSDARG00000006019	2794.29690835517	-0.230517116781045	0.0800636335995312	-2.8791738073501	0.00398718525864162	0.0326415643814147	0.852329329755333	tktb
ENSDARG00000006093	298.780078293777	0.47477336807436	0.141005017202749	3.36706719727348	0.000759721738524562	0.00878746104917833	1.38969989573817	cdk15
ENSDARG00000006094	602.676543850726	0.68660570755798	0.100684344633942	6.81938895321087	9.14285541136576e-12	8.14793996423919e-10	1.60949233653441	igf2r
ENSDARG00000006125	4526.77343315536	0.240019657374045	0.079232426743796	3.02931094298256	0.00245112262321251	0.0223077715913243	1.18100875309963	csnk1db
ENSDARG00000006169	1372.5191583002	0.624486389079763	0.0812487355381932	7.68610594298057	1.5168091851438e-14	1.90747181749528e-12	1.54166188379573	lrrk2
ENSDARG00000006181	510.294592041434	0.875079562330956	0.122236473021557	7.15890716330331	8.13227328569802e-13	8.44413477500277e-11	1.83410923181974	hif1aa
ENSDARG00000006220	64.2966366665194	-1.17104329437041	0.30150579312025	-3.8839827329731	0.000102759208512309	0.00168554887238016	0.444100070557548	ugt1a1
ENSDARG00000006257	2891.67302644951	0.185701034355177	0.0532498206143877	3.48735511617859	0.000487823153536444	0.00610412653590433	1.13736950955795	vldlr
ENSDARG00000006266	1756.37719958722	0.396547880768276	0.100459391927361	3.94734502330065	7.90226375978071e-05	0.00134695513905419	1.3163543314858	stat1a
ENSDARG00000006307	1021.02595342883	0.388356474895116	0.13802645559596	2.81363795960927	0.00489843620577765	0.0381034370975886	1.30890144739579	shisa4
ENSDARG00000006316	12325.1264051013	-0.332186511850362	0.0601914943348225	-5.51882812549119	3.41267767994505e-08	1.53272563419119e-06	0.794331702125741	rpl23a
ENSDARG00000006332	1311.39171222554	0.276300197628498	0.0598419585734234	4.61716501624008	3.89017926292791e-06	0.000102631815612629	1.21108506169377	snx14
ENSDARG00000006368	39.6328690799225	-0.746932646954671	0.265876548271316	-2.80932128768445	0.00496460739548506	0.0385519221283705	0.595869105128559	crlf1b
ENSDARG00000006370	4233.96230280924	0.55293445348077	0.0505592514226268	10.9363655102163	7.72343705814886e-28	2.96318171607216e-25	1.46706668884745	atp6v1h
ENSDARG00000006413	5013.63754950283	-0.29619634587969	0.0635160519748877	-4.66333055456276	3.1113238173858e-06	8.34454098700771e-05	0.8143967189089	rpl38
ENSDARG00000006427	98.4088483903784	-2.07603370220512	0.456059912770999	-4.55210739657259	5.31112099487316e-06	0.000134326854569775	0.237165538393862	fabp2
ENSDARG00000006497	17313.7294196355	0.134071652421803	0.0495493073169077	2.7058229404562	0.00681353635282059	0.0489622885341101	1.0973864386631	rtn1a
ENSDARG00000006508	371.410967748296	0.424936694940166	0.105878391862164	4.01344115136698	5.98399263764345e-05	0.00107417650551703	1.34251359236224	pip5k1bb
ENSDARG00000006526	496.808302206701	-1.49770216290986	0.257990486589804	-5.80526120442247	6.42657369219434e-09	3.43905253183241e-07	0.354116957661837	fn1b
ENSDARG00000006546	1251.25590021279	0.387044109186192	0.123771379062141	3.12708892895079	0.00176546516570541	0.0172254609874602	1.30771133009844	ak4
ENSDARG00000006624	1079.87558809439	0.237150788492799	0.0656727577690458	3.61109836938473	0.000304902978839948	0.00417278345164514	1.1786625935601	ppp2r2ab
ENSDARG00000006639	646.935677855017	0.465643338295858	0.10522508335663	4.42521234901466	9.6347461545633e-06	0.000224911695450357	1.38093301298697	lnpk
ENSDARG00000006691	12809.8906208752	-0.280781183374642	0.0618431490491382	-4.54021484500319	5.61969352485976e-06	0.000141097932363937	0.823145183992017	rpl12
ENSDARG00000006766	1999.60862219612	-0.249972886671024	0.0688495091793155	-3.63071414234749	0.000282638088536657	0.00391541968917734	0.840912218812151	snd1
ENSDARG00000006811	92.2306806036938	-0.756952999634376	0.190858561913471	-3.96604161765377	7.30761082756423e-05	0.001266577937923	0.591744788525129	sult1st6
ENSDARG00000006840	283.896354999158	0.462753278495302	0.136652160707787	3.38635903083041	0.000708266546301554	0.00828115782132333	1.3781694461173	gnmt
ENSDARG00000006915	625.365035520283	0.384920505219816	0.0832222237815445	4.6252129266603	3.74213772954626e-06	9.89568103341229e-05	1.30578783413017	arl8ba
ENSDARG00000007024	141.516585386901	-1.8005716283468	0.510286341472618	-3.5285514857219	0.000417840657256346	0.00540470921008837	0.287060826232808	uox
ENSDARG00000007092	562.054871251979	-0.209906780879618	0.0748141048322323	-2.80571132075063	0.00502056489004271	0.038853164735387	0.864593094814497	xab2
ENSDARG00000007129	117.059791658879	0.466279638298724	0.141757668342996	3.28927276914936	0.00100446626638176	0.011064281462685	1.38154220720758	slc6a16a
ENSDARG00000007180	631.007859727597	1.04427656087794	0.115363284027407	9.05207033313864	1.4028289774658e-19	3.11318007195252e-17	2.06233194335545	slc30a4
ENSDARG00000007216	2534.69565947188	0.259936687309934	0.089394992847868	2.90773206674218	0.00364060110286136	0.0304315533841838	1.19742615440396	abce1
ENSDARG00000007271	767.421661356124	-0.319547936096021	0.0920115544960639	-3.47291096043476	0.000514846128229223	0.00637879417547711	0.801320929619867	mynn
ENSDARG00000007294	6559.25894079431	0.206779542057319	0.0718873209083234	2.87643967593425	0.00402189061988535	0.0328543904986376	1.15410904486751	aco2
ENSDARG00000007320	17710.094927799	-0.290311477931803	0.0517455922426845	-5.61036148876711	2.01904418359809e-08	9.56131467362475e-07	0.817725492523244	rpl7
ENSDARG00000007323	1135.60492946384	0.274362262071431	0.0845071014310162	3.24661782767919	0.0011678509499078	0.0124519425822483	1.20945933407507	chmp4bb
ENSDARG00000007366	17.9579245642319	-1.17911185805227	0.425350087022587	-2.77209737114655	0.00556963734559112	0.0419827875307361	0.441623283552299	AMDHD1
ENSDARG00000007412	361.957647056243	0.642399335206659	0.180764004371505	3.5538011975349	0.000379706124207714	0.00498551498118667	1.56092296102325	slc2a1b
ENSDARG00000007421	76.3370333174348	-2.31808360101791	0.262949789326643	-8.81568913576242	1.18951108662064e-18	2.38281176608362e-16	0.200533670764401	ftcd
ENSDARG00000007429	289.108969039338	0.550203934195517	0.126402098845942	4.35280694876831	1.34405497269539e-05	0.000298344375013418	1.46429266847551	ndor1
ENSDARG00000007553	1845.32538672743	-0.433217845763035	0.121902276045063	-3.55381260972429	0.000379689648711454	0.00498551498118667	0.740608059359493	opn4.1
ENSDARG00000007663	5454.33153557604	0.150688742243643	0.0520404299572211	2.89560909407386	0.00378423468704909	0.0312586839029225	1.11009930671151	amph
ENSDARG00000007697	10544.7207445365	-0.340428581569775	0.0816161573360863	-4.17109298797208	3.0314211947051e-05	0.000595653213223478	0.789806649063918	fabp7a
ENSDARG00000007708	5359.20451469518	-0.34037551441676	0.0697709142594407	-4.87847289991192	1.06910349555554e-06	3.27916351292617e-05	0.78983570133066	nsa2
ENSDARG00000007711	177.242882086005	0.440314902580777	0.126564668486721	3.47897172129814	0.000503341698759088	0.00626368482304053	1.3569004709972	rab3il1
ENSDARG00000007720	889.952750806696	0.284211114879898	0.100480448150729	2.82852156922665	0.00467635497588817	0.0368059705264967	1.21774420262058	sub1b
ENSDARG00000007737	1012.6475960788	0.256384516458132	0.0928382230841192	2.7616267087084	0.00575141946942958	0.0430092933961044	1.19448150562616	zyg11
ENSDARG00000007739	168.556858556859	-0.759301556849694	0.217382142412524	-3.49293437088671	0.000477743907464196	0.00600455918343117	0.59078227331181	atp1a1a.2
ENSDARG00000007745	3031.78291496233	0.204509124413156	0.0719517857465848	2.84230783560313	0.00447882224191368	0.0356103337786997	1.15229421310393	uqcrfs1
ENSDARG00000007751	180.060894875902	1.63206153954195	0.147033591538937	11.0999229663091	1.25552054893128e-28	5.36225719728461e-26	3.09955593555085	lmnl3
ENSDARG00000007760	369.911124064191	1.0405633135319	0.0938471433302666	11.0878528275491	1.43695462413993e-28	6.02350090222804e-26	2.05703068305368	spg21
ENSDARG00000007786	1711.58508321427	0.282583171450283	0.100673833145678	2.80691777218195	0.00500180076084439	0.0387742335693403	1.21637086968946	tmx2b
ENSDARG00000007807	973.821852918613	0.299967561370905	0.0837281958203489	3.58263495865275	0.000340145783220039	0.00457057826313802	1.2311167316888	cyth3a
ENSDARG00000007823	1106.03397440745	1.45601496497128	0.292867476693787	4.97158298834814	6.64084265348908e-07	2.16915027856247e-05	2.7434950351091	atf3
ENSDARG00000007824	9203.76187575733	0.560030506852899	0.0644307768872549	8.69197197222806	3.56201968300684e-18	6.77561996172629e-16	1.4743003921329	camta1b
ENSDARG00000007836	5639.52718939574	1.25064317896664	0.084600876542475	14.7828631342695	1.88959704805635e-49	3.05520848427168e-46	2.37947480553105	ctsla
ENSDARG00000007955	1824.56006163937	0.771094094691235	0.0923024421960465	8.35399450269651	6.59924194650216e-17	1.05943574965264e-14	1.70656349717431	iars1
ENSDARG00000007989	571.752414318317	0.228818598872586	0.0842446810844474	2.71611923657491	0.00660521245246953	0.0477991013664003	1.17187492557606	nedd8
ENSDARG00000008022	166.366076577946	-0.408487589827796	0.140869538421154	-2.89975813370348	0.0037345070447539	0.0309536072739104	0.753412779687027	kif18a
ENSDARG00000008030	547.387789108043	-0.399244250020556	0.0983746599611606	-4.05840538791373	4.94089434584317e-05	0.000912251912010653	0.758255388262636	myl9b
ENSDARG00000008127	590.191302241287	-0.339006366209351	0.0849676516375762	-3.98982859565614	6.61210596898383e-05	0.00117113952045319	0.790585627963185	pcdh15b
ENSDARG00000008141	216.496808779871	-0.455290847700866	0.114221491346393	-3.9860348725454	6.718664154603e-05	0.00118169138930531	0.729363117500546	rbl1
ENSDARG00000008153	2058.85022769785	0.374089958722277	0.117240838790435	3.19078200550026	0.00141888293853207	0.0144936074894458	1.29602177587827	serinc5
ENSDARG00000008155	1398.87249583135	0.270982785737394	0.0631381546573108	4.29190221361683	1.77148964696263e-05	0.000375462918058484	1.20662952211018	sms
ENSDARG00000008192	567.763037928321	0.285736397648312	0.0974449462114517	2.93228544688481	0.00336477325463596	0.0285476039699924	1.21903233795627	pank1a
ENSDARG00000008200	1089.48958581765	0.574163746267124	0.0784356045788502	7.32019277915969	2.47614977489143e-13	2.76108996573608e-11	1.48881422638404	ugp2b
ENSDARG00000008209	2333.07946443401	-0.284852383528506	0.0969957903971447	-2.9367499595827	0.00331671407106733	0.0283096303592308	0.820825591339975	myt1la
ENSDARG00000008218	781.575598650194	-0.24542296166494	0.0844106827672487	-2.90748698647139	0.00364345503539394	0.0304427018088381	0.843568446959365	znf410
ENSDARG00000008224	2520.57517628514	0.296973456302818	0.0571981613476161	5.19201053505884	2.08035228839506e-07	7.75796612851904e-06	1.228564376264	vps35
ENSDARG00000008237	3252.97284322207	0.927048460180262	0.075141142917093	12.3374282608813	5.69458686224051e-35	3.48385589766692e-32	1.90138206888164	sars1
ENSDARG00000008243	4158.82082137841	-0.249171560915107	0.0595711013517986	-4.18275901000417	2.87992621453866e-05	0.000571341014831701	0.841379422049121	cct8
ENSDARG00000008247	631.735028120347	-0.313978170035092	0.101255387289199	-3.10085397370836	0.00192963425086253	0.0185081359756459	0.804420542841636	vezf1a
ENSDARG00000008310	5861.56383467083	0.260908621228133	0.0966090245074388	2.70066510409742	0.00692009803333695	0.0494611111722814	1.19823312412216	ip6k2a
ENSDARG00000008363	891.729980841576	0.396967260346432	0.110704774251938	3.58581879624294	0.000336022230782152	0.00453007345508342	1.31673704048172	mcl1b
ENSDARG00000008383	2458.0236282149	0.323910895694109	0.0623457162721525	5.1953993804509	2.04280803212361e-07	7.67652988717541e-06	1.25171914708989	arpc1a
ENSDARG00000008388	630.512794004229	0.394623233818036	0.0839011067125816	4.70343299725341	2.55823075348049e-06	6.97688088382944e-05	1.31459940193217	mmp14b
ENSDARG00000008487	1007.04417702652	-0.214324155087546	0.0793434905302212	-2.70121913789401	0.00690858027270312	0.0494099914859109	0.861949854172143	dmd
ENSDARG00000008502	1499.25779925851	-0.339847003912141	0.0718873778774943	-4.72749200132583	2.27310015205533e-06	6.29020721783918e-05	0.790125099244628	pno1
ENSDARG00000008637	46.7348277890756	-1.19855161333105	0.324245196353522	-3.69643598983122	0.00021864735476494	0.00315644229748672	0.435712493581544	mttp
ENSDARG00000008678	930.668022373022	0.544647201801872	0.0844895906263975	6.446323124114	1.14596211156139e-10	8.4620134625031e-09	1.45866359745619	snx3
ENSDARG00000008723	1108.25330401077	0.25883336763466	0.07845684025492	3.29905419073295	0.000970111817985302	0.0107802901874891	1.19651075735451	prkcba
ENSDARG00000008735	4453.71407510545	0.312421501857354	0.0810671415191209	3.85386108357682	0.000116269580955103	0.00186525743054551	1.2417902434766	atp6ap2
ENSDARG00000008807	152.516200890603	-0.61750345619391	0.208110095690317	-2.96719606103492	0.00300529251828426	0.0261846810792466	0.651797870528456	bokb
ENSDARG00000008829	940.099100128869	0.263965343422691	0.0770691962868842	3.42504341734797	0.000614701178380193	0.00737380809423108	1.20077458200103	chga
ENSDARG00000008832	321.282262467832	0.817739015692186	0.128501115758965	6.36367249313272	1.96985938699504e-10	1.43375360398777e-08	1.76264142419097	neu1
ENSDARG00000008904	889.573111024301	-0.260491895487993	0.0835789157149583	-3.11671781405239	0.0018287652918274	0.0177132781967501	0.834803239750613	smarca2
ENSDARG00000008920	140.975028429683	0.420151507513522	0.134392424923215	3.12630349332244	0.00177018763953631	0.0172391684251256	1.33806806730991	mrpl53
ENSDARG00000008931	176.030220552046	1.62467313283786	0.142679959756719	11.386834812738	4.86336665272978e-30	2.24667688879982e-27	3.08372290165554	renbp
ENSDARG00000008946	90.4724077436051	0.53083548736154	0.169090481278795	3.13935759923885	0.00169318685501127	0.0166639033261022	1.444765639778	ccdc127b
ENSDARG00000008969	238.033173086864	-1.84108595110702	0.506768819206674	-3.63298979994303	0.000280156097066292	0.00388714484249639	0.279111611432715	fgb
ENSDARG00000009001	998.111468076638	0.29677418845525	0.0880866415951714	3.36911684996648	0.000754094526284097	0.00873007110257065	1.22839469627922	pdia6
ENSDARG00000009136	2028.36419864617	0.343526928988765	0.0952778660054527	3.60552711129262	0.000311519964667431	0.00425562216065901	1.26885475037899	tp53bp2a
ENSDARG00000009178	171.684211009651	0.553856448176943	0.126424528931384	4.38092554394682	1.18176251534323e-05	0.000268848002988033	1.4680045585823	zfand1
ENSDARG00000009194	320.822785472063	-0.38218123259893	0.123329073647917	-3.09887377967333	0.00194257760086989	0.0186165057465244	0.767276655988946	col16a1
ENSDARG00000009212	15272.1749433026	-0.326267893512087	0.0495316975348551	-6.58705252898903	4.48643590214488e-11	3.57587898172364e-09	0.797597120541082	ppiaa
ENSDARG00000009215	27.4325464042819	-0.92473913753959	0.298708142696173	-3.09579487587044	0.00196286096354005	0.01874739273025	0.526775758893821	zgc:112437
ENSDARG00000009280	176.909030208199	-0.907143918979631	0.19095702953013	-4.75051335481996	2.0290089324819e-06	5.66973957622337e-05	0.533239693351804	smyd1a
ENSDARG00000009285	12226.9802607565	-0.32864790491436	0.0580819570761458	-5.6583476428575	1.5283730848881e-08	7.47219290486543e-07	0.796282410747785	rpl15
ENSDARG00000009350	1046.14635205882	0.583352761170697	0.0630747309166774	9.24859690549157	2.274587825568e-20	5.5362978515653e-18	1.49832725374108	atg3
ENSDARG00000009390	240.407435790316	1.13673908919449	0.145158487561459	7.83102048175591	4.83925822713443e-15	6.36868890868691e-13	2.19883460433382	npl
ENSDARG00000009466	164.668443126587	-0.548939402559308	0.166017540791842	-3.30651447998249	0.000944644680178745	0.0105542828136851	0.683522435323332	rgs9bp
ENSDARG00000009553	6520.48414735177	0.337976914875336	0.0490305959604216	6.89318390394759	5.45572687371678e-12	5.02015583388021e-10	1.26398287280926	gng3
ENSDARG00000009626	420.523693782177	0.390343051030652	0.120594911133145	3.23681196298315	0.00120873029542316	0.0127611605215614	1.31070503261231	nrbp2b
ENSDARG00000009689	1180.92928842139	0.260005459337248	0.081342581374727	3.19642498360683	0.00139142002623544	0.0142516668388531	1.19748323603567	daam1b
ENSDARG00000009693	821.276264778681	-0.245272761921992	0.0843855491871368	-2.90657303631532	0.00365411583258377	0.0304905208179238	0.843656275887952	llgl1
ENSDARG00000009771	1944.25622746819	0.206663337271696	0.0513075666704668	4.02793097944078	5.62698561473191e-05	0.00101979540732643	1.15401608856746	ppme1
ENSDARG00000009783	801.219746802682	0.600220237302425	0.106892987598553	5.6151507295933	1.96390972631316e-08	9.33929843798839e-07	1.51594796871214	slc49a4
ENSDARG00000009823	2374.62587292047	-0.179152053825761	0.0660598084420557	-2.71196750415806	0.0066885149463527	0.0482630616275549	0.883221958796282	pou3f1
ENSDARG00000009825	209.54957634172	-0.322486522939147	0.115042820880387	-2.803186852263	0.00506003441880467	0.0390917880901237	0.799690401658706	mmp23bb
ENSDARG00000009830	7877.43204764619	-0.174722511557418	0.0512100381034708	-3.41188013186766	0.000645164767528503	0.00765005221465437	0.885937904306165	hdlbpa
ENSDARG00000009844	156.690588144309	-0.824274438282491	0.227295067540063	-3.62645105854399	0.000287343250006477	0.00396845747842991	0.564766163789075	dusp23a
ENSDARG00000009851	760.513444287367	0.597838733574003	0.0855141880911278	6.99110576758232	2.7272804934124e-12	2.61587801902047e-10	1.5134476082691	wdr41
ENSDARG00000009868	1646.6334375508	0.287276602159912	0.0935688242150022	3.07021707892586	0.00213903238137799	0.0199666544267514	1.22033445769772	dcaf11
ENSDARG00000009901	1935.31116772326	0.467152810904403	0.165728052586695	2.81879140925781	0.00482048326300667	0.0376332423972938	1.38237862093651	slc38a5a
ENSDARG00000009942	288.589524551072	-0.544740696500529	0.129724789103638	-4.19920279126709	2.67856353895826e-05	0.000537994359075946	0.685514602720519	cdc6
ENSDARG00000009978	1805.95356912607	-0.377119666350801	0.129795516125489	-2.90549071037396	0.00366677733444415	0.0305375907808969	0.769973305078375	icn
ENSDARG00000010021	931.199382092521	0.599338989801286	0.088642762435233	6.76128511043633	1.36773066251845e-11	1.17718445919268e-09	1.51502225857241	grpel1
ENSDARG00000010052	3150.46009833595	0.204437809443486	0.0593180816691745	3.44646697416254	0.000567967982114412	0.00693074029279883	1.15223725456903	ndrg3b
ENSDARG00000010160	9296.66192058803	-0.215699324178551	0.0586036187948102	-3.68064854380038	0.000232641483585269	0.00332874375628075	0.861128639695218	rps15a
ENSDARG00000010231	1529.1138725491	-0.671992952356911	0.225468282161476	-2.98043230699581	0.00287841848190706	0.0253130849869651	0.627639061684502	ppm1na
ENSDARG00000010244	2367.44763330937	-0.235765347923586	0.0752458404253328	-3.13326752137931	0.00172871802042784	0.0169371346654643	0.849234361845971	rpl22l1
ENSDARG00000010266	1670.49992844524	-0.212984967361708	0.0750571810493408	-2.83763611134952	0.00454489642976635	0.0360091969143126	0.862750334208367	igf2bp3
ENSDARG00000010267	173.553926611414	-1.24351088434589	0.215651548798608	-5.76629702533312	8.10321957467245e-09	4.20698344707077e-07	0.422343606230562	dpydb
ENSDARG00000010312	278.886612018873	-2.00029694417839	0.182794689339809	-10.9428613675965	7.18943833664366e-28	2.85508993312747e-25	0.249948548790171	cp
ENSDARG00000010316	845.396395026642	0.777745185275647	0.139646495733148	5.56938562040146	2.5563914103163e-08	1.17376218993752e-06	1.71444923345858	qars1
ENSDARG00000010516	12213.348276646	-0.23666273608991	0.0691373030889533	-3.42308313336167	0.000619151384171386	0.00739974167481705	0.848706283579251	rpl21
ENSDARG00000010531	505.770177518825	0.456103051566111	0.102704826934395	4.44091154408409	8.95786137163848e-06	0.000211659864309404	1.37183127486519	scamp4
ENSDARG00000010553	967.550008246535	0.228375799096467	0.0740157443586484	3.08550297069035	0.00203208194162886	0.0192407381979354	1.17151530256814	mmgt1
ENSDARG00000010555	320.011720945588	-0.513350015140941	0.13827739273324	-3.71246524825124	0.000205250249773504	0.0030052035277316	0.700593731467975	pdha1b
ENSDARG00000010572	285.235412048739	0.474543950106718	0.144700131976428	3.27949908286208	0.00103991548202729	0.0113772483572594	1.38947892265071	slc25a25a
ENSDARG00000010655	2411.44560462662	0.533774379636778	0.05683433370003	9.39175925689607	5.90063205803699e-21	1.51780349165597e-18	1.44771174975823	ppm1k
ENSDARG00000010710	1721.15014368222	-0.371411730993959	0.110941459709492	-3.34781723592357	0.000814507068603781	0.00933055769479513	0.773025692032249	msi1
ENSDARG00000010752	303.240409966323	0.407198052965236	0.102528233835482	3.97156995426869	7.14005272179503e-05	0.00124133819823773	1.32610779568866	acsl4b
ENSDARG00000010764	347.319687184474	-0.380096222304121	0.124906106684595	-3.04305555903615	0.0023418909098701	0.0215404480438113	0.768386340471436	flj13639
ENSDARG00000010770	1222.34685373025	-0.345012577854752	0.0792954208268703	-4.35097732324336	1.3553207023936e-05	0.000300186295688666	0.787301112608403	sox19a
ENSDARG00000010773	2793.85753729699	0.245213566599898	0.0893580591938536	2.74416844783894	0.00606644001728329	0.0448846996721381	1.18526821686793	pnpla6
ENSDARG00000010789	1292.11562147064	0.299560450706013	0.102732446995766	2.91592831151349	0.00354631974980168	0.0298085755130007	1.23076937481342	homer3b
ENSDARG00000010791	1218.60274167354	-0.303690133220653	0.0981183867265793	-3.09513989530758	0.001967200880409	0.0187730013191139	0.810177467523352	dla
ENSDARG00000010792	534.835889158387	-0.39114018821576	0.110244481558483	-3.54793439713594	0.000388264915072028	0.00507434446741942	0.762526727492708	cdc25b
ENSDARG00000010816	1736.03108728995	0.251035668021282	0.0770856809803089	3.25657975422709	0.00112763246785773	0.0121490188207651	1.19006111804819	slc7a14a
ENSDARG00000010823	520.87969343484	0.432015816033455	0.113478339084865	3.80703330272021	0.000140643812154154	0.00219408224115881	1.34911732441464	memo1
ENSDARG00000010946	3391.59331962012	1.73272327364799	0.0828609142099291	20.9112256384007	4.23220761924036e-97	2.39500629172812e-93	3.32354588894549	cbsb
ENSDARG00000010948	931.465021612219	-0.471523455444133	0.083616641226931	-5.63911021209815	1.709311113747e-08	8.26751418178996e-07	0.721202620805168	kif11
ENSDARG00000010977	89.0919752845002	0.82161519810212	0.2338500502947	3.51342750222509	0.000442365113486759	0.00564133899092185	1.76738359501263	rab34b
ENSDARG00000011065	9053.28527038283	0.185183425500195	0.058285531132917	3.17717659770303	0.00148716449215746	0.0150254276323755	1.13696151832169	camk2b1
ENSDARG00000011076	316.03220848767	0.600478089696167	0.149819713858771	4.00800451576228	6.12339497728394e-05	0.00109518225940168	1.51621893779113	zgc:91968
ENSDARG00000011094	607.247617253652	-0.303337903441989	0.0911115443634873	-3.32930262088226	0.000870637496869996	0.00987362243444351	0.810375294133113	ccna2
ENSDARG00000011122	2227.22340093888	0.247162679178249	0.0826350059756208	2.99101665523165	0.00278050327587098	0.0246434894881031	1.18687062237112	pptc7a
ENSDARG00000011125	2367.1583424817	-0.245805254778151	0.0781818267673644	-3.14402035538978	0.00166643847613811	0.0164578976203587	0.84334494325636	snrpb
ENSDARG00000011166	1121.39665341741	-0.280108038247736	0.0878583954276342	-3.18817612004365	0.00143173302704903	0.0145788163743958	0.823529343804889	cahz
ENSDARG00000011175	4529.74840590355	0.507257021177493	0.0481982553681851	10.5243855260438	6.66951837805702e-26	2.22016497067204e-23	1.42134523826223	atp6v1d
ENSDARG00000011201	9014.94502923278	-0.325610647737531	0.0659077247920144	-4.94040188407449	7.79617155527266e-07	2.4925725893383e-05	0.797960563090535	rplp2l
ENSDARG00000011404	559.030605959493	-0.358224101438348	0.124895815984804	-2.86818336237886	0.00412836197407978	0.0335185084810867	0.780124289936258	fen1
ENSDARG00000011405	14374.720017274	-0.294584706002608	0.0596221784265899	-4.94085781124748	7.77796155944358e-07	2.4925725893383e-05	0.815306992785921	rps9
ENSDARG00000011463	7.52965039251482	-1.68521761616636	0.617748737123604	-2.72799848043908	0.00637199015553968	0.0466224304641894	0.310956005173074	CABZ01044048.1
ENSDARG00000011488	796.74486176237	0.220399977466458	0.0782839070885419	2.81539317164098	0.00487175910507949	0.037952466266395	1.16505654576411	sirt2
ENSDARG00000011519	102.717262255974	-1.06278472465582	0.288875182601586	-3.67904475242375	0.000234109188693624	0.00333949422405708	0.478707155252416	myl4
ENSDARG00000011521	38.1826394878938	-1.41168099205207	0.322878670971516	-4.37217171330777	1.23016709926577e-05	0.000277904814959881	0.375873473267442	upb1
ENSDARG00000011533	1298.01663868382	-0.197132123786585	0.0625159130021989	-3.15331112223621	0.00161429656228892	0.016047965298187	0.872282817379216	sema6dl
ENSDARG00000011597	1408.82222695337	0.331685385974253	0.0843812717262857	3.93079387390804	8.466583657123e-05	0.00142596419391842	1.25848270144207	atxn2l
ENSDARG00000011609	2286.64784505406	-0.235457368172921	0.0565624566290103	-4.16278539168253	3.14388825410698e-05	0.000613491849310049	0.849415671754511	FOXK2
ENSDARG00000011648	904.786692824522	-0.233901503872317	0.0862534042507781	-2.711794460799	0.00669200738979241	0.0482728742113897	0.850332212229613	snrpd1
ENSDARG00000011661	921.536477234297	0.463066572374596	0.0940236544148372	4.92500079109373	8.43600129476419e-07	2.66700175011567e-05	1.37846876019602	twf1b
ENSDARG00000011662	1559.15030298566	0.287822090455544	0.0778257761746008	3.69828743898191	0.000217059009803115	0.00314353662565791	1.22079595788183	chuk
ENSDARG00000011665	12708.4802052647	0.243803806016338	0.0548856179209875	4.44203445732021	8.91122851395408e-06	0.000210778023659211	1.18411057215999	aldoaa
ENSDARG00000011671	1732.96788254734	-0.414738642261247	0.0868873832415844	-4.77328959381933	1.81240885667493e-06	5.1154223042012e-05	0.750155380017431	pde6b
ENSDARG00000011672	299.33758315475	-0.310156507302411	0.113695077774688	-2.72796776582585	0.00637258348896457	0.0466224304641894	0.806554257376825	sema3b
ENSDARG00000011693	82.7269563095063	-0.830220258834001	0.217087278662578	-3.82436162979602	0.000131111354657211	0.00206099765556989	0.562443366553744	ttc36
ENSDARG00000011696	128.293120480642	-1.05968779766999	0.243353319243783	-4.35452370636635	1.33356549301937e-05	0.000297404812807748	0.479735864310026	esrrgb
ENSDARG00000011764	562.580414251547	0.265576152260337	0.0926354571503184	2.86689525188384	0.004145201856031	0.03360701619381	1.20211602871008	ints13
ENSDARG00000011777	1565.62636863519	0.33362372654351	0.0700981906829188	4.75937714359303	1.9419128344868e-06	5.44023996552515e-05	1.26017467892437	cttn
ENSDARG00000011825	497.120115302961	0.333523600965031	0.0971184780480456	3.43419303585084	0.00059432079048106	0.00716349596023923	1.26008722361551	cetn3
ENSDARG00000011862	1687.58289088871	-0.476144843470457	0.149001134684671	-3.19557864091516	0.00139550746878454	0.0142870678712831	0.718896087183603	inaa
ENSDARG00000011863	436.848957831242	-0.421690267118996	0.0992317443630387	-4.24955007921906	2.14200318404272e-05	0.000445237686629853	0.746549451499735	ptk7a
ENSDARG00000011886	1113.02917921168	-0.515661283374697	0.118467771680341	-4.35275582599877	1.3443685391133e-05	0.000298344375013418	0.699472244517634	pdca
ENSDARG00000011925	862.863527285624	0.314239228309989	0.075402541923548	4.16748852616404	3.07974009244754e-05	0.000603575729286948	1.24335582560685	spns1
ENSDARG00000011929	649.775957101737	-0.453263543733253	0.125450854087781	-3.61307658707604	0.000302585281425803	0.00414807914381689	0.730388753615316	plp1b
ENSDARG00000011941	2286.12364138284	0.262457415921614	0.0586578473188555	4.4743785856125	7.66338568257998e-06	0.000184149042792867	1.19952016924089	bmpr2a
ENSDARG00000011961	592.008067145134	0.305777633173505	0.0964562469787004	3.17011746518634	0.00152377323888227	0.0153434746598484	1.2360847248661	csrp2
ENSDARG00000011973	194.010804087695	-0.396079446981554	0.130222964655869	-3.04154837841578	0.00235364739295099	0.0216397897590734	0.7599205793991	slc35d1a
ENSDARG00000012002	339.672629898685	0.376974107404285	0.113796000401324	3.31271842661264	0.000923939477669101	0.0103587389878741	1.29861529577892	slc38a7
ENSDARG00000012005	886.820274587138	0.372090486696791	0.0932213973476836	3.99147081339086	6.56647708836365e-05	0.00116488068473511	1.29422682661874	mob2b
ENSDARG00000012044	77.8232521671389	-0.724413376792408	0.181310343559636	-3.99543325863335	6.45760478906114e-05	0.00114826663004861	0.605243096243387	polr3gla
ENSDARG00000012066	567.487996903803	-0.332751494752184	0.095107271740548	-3.49869666811522	0.000467538144098512	0.00590250609582483	0.794020689781971	dcn
ENSDARG00000012076	137.172107103675	-2.29706481471091	0.802722500880859	-2.86159265772449	0.00421518271872915	0.0340050246323844	0.203476654642783	apoa1a
ENSDARG00000012113	78.2157044275602	-0.733380430778245	0.214371979341937	-3.42106479134782	0.000623764700758596	0.00744539308188019	0.601492881708039	c19h1orf109
ENSDARG00000012125	360.021198772174	-0.526257046071156	0.121949182675499	-4.31537985352064	1.59328690952581e-05	0.000343961084905877	0.694353843309211	cnga1b
ENSDARG00000012126	491.299991203734	-0.534256663153763	0.0863075127740459	-6.190152467404	6.01060480132765e-10	3.98991349803087e-08	0.6905143669496	zgc:109965
ENSDARG00000012137	102.39909213313	0.673281899500731	0.214365092385426	3.14081874062862	0.00168476267822089	0.0166026504067079	1.59469652290267	cyp46a1.1
ENSDARG00000012144	1958.38136010619	0.307212095440404	0.0638702584376236	4.80993975843124	1.50975790337536e-06	4.3701892456272e-05	1.23731436705501	emc7
ENSDARG00000012194	597.326943784914	-0.646678059765072	0.102379884510615	-6.31645623411521	2.67629194325112e-10	1.89314201335726e-08	0.638749401879946	scp2a
ENSDARG00000012199	1137.64033463001	1.45655316268354	0.10823053533432	13.4578763579456	2.76756461933987e-41	2.81353013939794e-38	2.74451868747929	gpt2
ENSDARG00000012271	109.850383078253	2.02194791605245	0.188047388585093	10.7523317992661	5.77820971069004e-27	2.0122393078643e-24	4.06131777978069	pacc1
ENSDARG00000012274	1171.23764611652	0.698578393281422	0.108328988502998	6.4486745693383	1.12832547496838e-10	8.3740247381588e-09	1.62290482223285	eif4e1c
ENSDARG00000012281	350.377600531062	-0.497515024796946	0.160555902285515	-3.09870280515891	0.00194369888965433	0.01861936862726	0.708325789317164	zgc:65851
ENSDARG00000012311	29.9724773599857	-1.17425173765209	0.409847445194333	-2.8650946868665	0.00416884567751457	0.0337503543477181	0.443113523421418	myoz2a
ENSDARG00000012388	36.2928448718618	1.13301856582322	0.411412072332663	2.75397500953028	0.0058876263606935	0.0438592055089585	2.19317140058362	cox4i1l
ENSDARG00000012389	1436.26509752132	-0.256098270938775	0.063344130631237	-4.04296764967336	5.27789050067775e-05	0.000965026893161079	0.837349448483088	adar
ENSDARG00000012397	238.551629590153	-0.386915248801223	0.117308647337984	-3.29826707221729	0.000972835560203868	0.0107999537718366	0.764763063669659	eya4
ENSDARG00000012405	4311.71011656709	-0.458933224893285	0.121202048570961	-3.78651376197318	0.00015277563855243	0.00236379313347424	0.727524014470345	col1a1a
ENSDARG00000012422	1831.69540948871	-0.376421155640654	0.131522808952408	-2.86202187011428	0.00420947859045034	0.0339942052705794	0.770346193878696	col11a2
ENSDARG00000012458	3070.32411848893	0.222810549098556	0.0724129058349808	3.07694528384638	0.00209133685534873	0.0196592612365755	1.16700484376289
ENSDARG00000012460	198.441890218433	0.426758866218602	0.142223080658166	3.00063016666275	0.00269421573385088	0.0240957200124254	1.34421030245157	rassf4a
ENSDARG00000012563	156.508185194742	0.562381675035526	0.174114305789854	3.2299567372384	0.00123808951157626	0.0129987913655103	1.47670502662427	pdss2
ENSDARG00000012586	247.878016862696	-0.310886614904055	0.114914093595636	-2.70538282273725	0.00682257136666286	0.0489961057918085	0.806146186095489	fmnl2a
ENSDARG00000012593	1793.21519292307	-0.30281685838747	0.0957444967663977	-3.16275993518769	0.00156281147358811	0.0156738150270893	0.810668022870083	col5a1
ENSDARG00000012609	27.8942741918964	-1.78452543516235	0.513430317814467	-3.47569158509881	0.000509537898328284	0.00632792105360047	0.290271445734653	hpxa
ENSDARG00000012625	767.942379616623	0.216987104597795	0.0725283752486613	2.99175465952272	0.00277379082331906	0.0246032637447689	1.16230371832255	prkag2a
ENSDARG00000012656	2171.9414937598	0.450331436892814	0.10038639249834	4.4859808753488	7.25792519162249e-06	0.000175899780125874	1.36635411944621	atf6
ENSDARG00000012684	3552.64976224629	0.188103320236619	0.05927893657381	3.17318985644092	0.00150773893874653	0.0152090813803327	1.13926496404919	atp2b1a
ENSDARG00000012688	10932.4996227685	0.235266370762457	0.0583392108019568	4.03273146016857	5.51322686872134e-05	0.00100238878233234	1.17712405444703	eif1
ENSDARG00000012796	74.9382283405249	0.997775979608842	0.237891774477189	4.19424329320187	2.73784007409566e-05	0.00054669261190956	1.99691922830078	hnmt
ENSDARG00000012866	1518.52003799932	0.283443276135588	0.0673197210865313	4.21040479016924	2.54913536310176e-05	0.000516526047912279	1.21709626083561	picalma
ENSDARG00000012874	467.985480989533	0.399705821106481	0.112328837758268	3.558354462517	0.000373185476101059	0.00493712825074435	1.31923887830727	snap23.1
ENSDARG00000012896	1820.12989687399	0.178164360740869	0.0594383617773005	2.99746418665445	0.00272235843194309	0.0243185893707434	1.13144335652774	anos1a
ENSDARG00000012944	2395.88987827763	-1.36043450375891	0.290809648898033	-4.67809272805775	2.89555605638286e-06	7.81213431374045e-05	0.389464975029547	myhz2
ENSDARG00000012953	900.111513748017	0.371344429797475	0.102368118831431	3.62753984381569	0.000286134630057755	0.00395659345509307	1.29355771969836	mob1bb
ENSDARG00000012972	890.568249839105	-0.399845222002676	0.135990475519388	-2.94024431104861	0.00327953548688523	0.0280381092576667	0.757939593633643	cfl1l
ENSDARG00000012987	6968.52786948693	0.180137114409258	0.0554981230423298	3.24582354383161	0.00117111404257236	0.0124736325491456	1.13299156022505	gpia
ENSDARG00000013082	148.677555631186	1.10525732974149	0.129745495258592	8.5186566788977	1.61414561327912e-17	2.78914504596841e-15	2.15137248137713	uap1l1
ENSDARG00000013134	126.585483737359	-0.595590724494954	0.155820814962441	-3.82227961417423	0.000132223635332822	0.00207703970117541	0.661773430615608	prph2la
ENSDARG00000013144	4998.14779417791	0.215765987155417	0.0722400316056351	2.98679253538126	0.00281920969303193	0.0248890915021337	1.16132034428211	atp1b1a
ENSDARG00000013250	3644.32768425595	1.5882645615448	0.0946425446452748	16.7817187027008	3.32084161988079e-63	1.07386529868031e-59	3.00687430645376	tars1
ENSDARG00000013266	11.5514231021877	-1.3487556749178	0.47236571374967	-2.85532085767041	0.00429933698052849	0.0345260774210767	0.392630546962663	colec11
ENSDARG00000013292	544.397570258535	0.734677441224169	0.139178773214916	5.27866013080672	1.30131915921934e-07	5.14976581959596e-06	1.66402538385884	tmem179aa
ENSDARG00000013295	4762.41029005651	1.18101062575528	0.0954662196524634	12.3709792851822	3.75218589116947e-35	2.35929110645867e-32	2.26735552505018	slc2a3a
ENSDARG00000013307	13596.1427606338	-0.309717951298953	0.0630596166610942	-4.91151021363629	9.03775788019462e-07	2.82958073825844e-05	0.806799474120193	rpl19
ENSDARG00000013351	43869.8648854012	-0.223168927139902	0.0656947032461112	-3.39706119538812	0.00068113732772682	0.00802614500282368	0.856681638868236	cirbpb
ENSDARG00000013393	329.912281581768	-0.41459070821463	0.147180475440025	-2.81688659433344	0.00484916445299626	0.0378111217905696	0.750232304944475	guca1b
ENSDARG00000013430	3118.50572609111	-0.422540656482493	0.0965690610885473	-4.37552826670906	1.21138741934576e-05	0.000274759174592292	0.746109531333102	bhmt
ENSDARG00000013443	5957.63883929804	0.485901792754554	0.0696853114448627	6.97280076216658	3.10692493426344e-12	2.96744104691929e-10	1.40046098535676	atp6v1ba
ENSDARG00000013475	4475.3992637526	-0.187260367224019	0.0689179861804993	-2.71714798417898	0.00658471588841091	0.0476660149824334	0.878271949730365	cct4
ENSDARG00000013505	1496.99879592597	0.492145615745342	0.0640191400350858	7.68747620595373	1.50065743107212e-14	1.89770288322617e-12	1.4065351587636	ube2kb
ENSDARG00000013576	175.986951147242	0.445549285446937	0.150671706321177	2.95708661118624	0.00310560869840272	0.0268417558217045	1.36183251600687	gadd45bb
ENSDARG00000013613	645.15081567969	0.72967930524413	0.114833328075441	6.35424678073216	2.09450355775346e-10	1.51473426623985e-08	1.65827043593359	anxa13l
ENSDARG00000013628	1071.36645491836	0.351332452232542	0.079427172732897	4.4233281903918	9.71919277385922e-06	0.000226574302398638	1.275738336818	cd164
ENSDARG00000013667	491.299744953563	0.815352000370807	0.094466817782803	8.63109417155827	6.07678251638245e-18	1.14628374200694e-15	1.75972745196588	tbck
ENSDARG00000013670	1125.94577560431	0.633647576807932	0.0970993773237457	6.52576354527222	6.76559817697376e-11	5.19139255369417e-09	1.55148266429797	hyou1
ENSDARG00000013681	1182.49889183468	0.331096498000479	0.0807287150321065	4.10134730707406	4.10751512788167e-05	0.000780669289964143	1.25796911120073	si:dkey-42i9.6
ENSDARG00000013721	227.57185871475	-1.24201462563459	0.3309850185718	-3.75247988864839	0.000175093882509697	0.0026300100361576	0.422781857624047	g6pca.2
ENSDARG00000013734	443.772162275783	-0.252711063203765	0.0846060578616865	-2.98691452587114	0.00281808500607617	0.0248888693708702	0.839317715239482	polr3glb
ENSDARG00000013750	2625.69575651362	-0.47634524580803	0.0925639536876084	-5.14612035064572	2.65928848463365e-07	9.60058279715587e-06	0.718796233474697	eno1b
ENSDARG00000013752	156.135230891922	-0.813554068736384	0.219770436990718	-3.70183578772582	0.000214045139808776	0.00311181307364304	0.568978455722525	tnni2a.3
ENSDARG00000013755	375.554275598375	-0.82436137543061	0.186105440571428	-4.42953936703542	9.44345744621994e-06	0.000221744919867878	0.564732131870403	actn3a
ENSDARG00000013794	258.153541809355	-0.832014554933567	0.208955207975109	-3.98178424455771	6.83998569217721e-05	0.0011965217629685	0.561744284211402	klf11b
ENSDARG00000013795	106.106271088105	1.02838722558288	0.175459134700975	5.86112103730312	4.59752695009573e-09	2.56962024795967e-07	2.0397427683033	hps4
ENSDARG00000013802	376.873856152647	-0.382666865259113	0.0963966409284306	-3.96971161622969	7.19596727417977e-05	0.00124914045412832	0.767018422692091	pcid2
ENSDARG00000013813	915.222514513897	0.294838180455747	0.0691984751829081	4.26076123319798	2.03731795365302e-05	0.000425823907653645	1.22674737171112	fam219ab
ENSDARG00000013871	11.9015047715395	-2.95755144696871	0.668351931879112	-4.42514086650931	9.63793711728424e-06	0.000224911695450357	0.128732528859168	slc5a1
ENSDARG00000013881	456.19976696299	0.385110027074329	0.110921999591156	3.47189942927277	0.000516789900712806	0.0063993742847566	1.30595938222635	pi4k2b
ENSDARG00000013928	776.495048670385	0.607217482186826	0.104267906082238	5.82362785446081	5.75837237906364e-09	3.14472446598004e-07	1.52331835831898	plekhb2
ENSDARG00000013931	3060.66780017463	-0.30414610357258	0.0576092020148797	-5.27947086463762	1.2955747717136e-07	5.13601235245344e-06	0.809921447697456	eif3m
ENSDARG00000013961	603.153094030781	0.359526203431241	0.127996917008739	2.80886611828856	0.00497163168897334	0.0385932287076819	1.28300447589737	slc31a1
ENSDARG00000013965	1004.76961226465	0.319303750694154	0.0728330637836552	4.38404941528507	1.16493330130989e-05	0.000266245080763202	1.24772824587837	cul2
ENSDARG00000013968	5826.51337683227	0.457867198626635	0.0889023587797462	5.15022553857082	2.60173403819908e-07	9.4531062100601e-06	1.37350979480095	psap
ENSDARG00000013976	2857.75974567725	0.365421594511209	0.0635093984543277	5.75381917329919	8.72494826467273e-09	4.47841108660163e-07	1.28825803835077	anxa13
ENSDARG00000014004	1676.4852732669	0.414187553504871	0.0663908348002032	6.23862547822043	4.41432455030516e-10	2.97388840835439e-08	1.33254804798743	eif2b4
ENSDARG00000014017	1685.94931828503	-0.430759954109516	0.103520127165014	-4.16112272952365	3.16686827586037e-05	0.00061691248100151	0.741870894422483	rrm1
ENSDARG00000014031	247.96149373675	-0.494043708931568	0.146643387400203	-3.36901457126927	0.000754374406990113	0.00873007110257065	0.710032167298176	abcc2
ENSDARG00000014041	774.600524803892	0.457404300666363	0.114178131689445	4.0060587250671	6.17403051750029e-05	0.00110304147430258	1.37306916606384	smarcad1a
ENSDARG00000014083	947.718956994244	-0.255697307046127	0.0794016706435627	-3.22030134849381	0.00128055908721833	0.0133579426259328	0.837582202839164	wdr82
ENSDARG00000014138	63.5102251421912	0.66244968142708	0.242217356938476	2.73493893996764	0.00623918484526137	0.0458539571939404	1.58276786697725	acot8
ENSDARG00000014165	815.12628018653	-0.217531715337965	0.0710350694400211	-3.06231438995973	0.00219632639188693	0.020419426045625	0.860035600063325	ssr3
ENSDARG00000014171	335.010479982848	0.553411059087048	0.109492447301332	5.0543308942946	4.31902242261008e-07	1.48354160179365e-05	1.46755142588245	bloc1s1
ENSDARG00000014196	460.964389943341	-1.29957914840441	0.401405499694864	-3.23757185537396	0.00120551576921002	0.0127454717196814	0.406244687384528	myl1
ENSDARG00000014274	293.327877719348	-0.424664336397694	0.119116972570369	-3.56510350484958	0.000363712623883123	0.00484009344751227	0.745012049089832	rfc2
ENSDARG00000014303	638.550452442473	1.02792447617322	0.0822220911650159	12.5018040967874	7.29761289203776e-36	5.16214891950521e-33	2.03908861869206	vac14
ENSDARG00000014361	2455.57355179853	0.422833671710307	0.0747349324587238	5.65777820089472	1.53345126720537e-08	7.48086269061653e-07	1.34055802975558	tmbim4
ENSDARG00000014479	68.4611303407085	-0.639997431492693	0.212136331791759	-3.01691570739961	0.00255360810153715	0.0230752387171237	0.641714091258427	ptf1a
ENSDARG00000014531	508.4198969424	0.295469216106767	0.0845142717868251	3.49608663554535	0.000472135381836522	0.00595390334442981	1.2272840690932	atg4a
ENSDARG00000014572	463.791193514537	-0.32931519476165	0.109657194549135	-3.00313350269136	0.00267215182925037	0.0239267519014681	0.795914191346452	chpt1
ENSDARG00000014582	1011.53433364858	0.233538212720935	0.0698660969992103	3.3426543452624	0.000829811931670287	0.00947710539116479	1.1757148595416	exoc3
ENSDARG00000014674	2623.81960655535	0.410096628226601	0.0698307140980053	5.87272568416017	4.28687512423459e-09	2.41387326647199e-07	1.32877480924099	acsl3b
ENSDARG00000014690	20433.9964483248	-0.273539793272254	0.0653328319689103	-4.18686570027183	2.82833063977776e-05	0.000562584291406058	0.827287223532587	rps4x
ENSDARG00000014763	5725.90875822089	0.202643737605681	0.0520375592706461	3.89418221080923	9.8530568460721e-05	0.00163036399683983	1.15080527376512	arf2a
ENSDARG00000014770	1372.59605625625	0.627437039947191	0.0902084436043488	6.95541364951499	3.51529046619127e-12	3.32937719634751e-10	1.54481817172229	usp4
ENSDARG00000014867	16985.8377279335	-0.282182252753002	0.0578565416002089	-4.87727480676071	1.075615355729e-06	3.29467242114772e-05	0.822346176817441	rpl8
ENSDARG00000014871	5722.99152777806	0.453569923645444	0.0632104636947044	7.17555127954935	7.20163972734683e-13	7.61758490038424e-11	1.36942468510467	syngr3a
ENSDARG00000014875	1868.06197122433	0.316304168844432	0.0613373148517454	5.15679842863926	2.51207974849753e-07	9.17152212693389e-06	1.24513672458884	abi2b
ENSDARG00000014914	955.795009782464	0.574227625833821	0.104719873291296	5.48346371883503	4.17077845828367e-08	1.83319885789727e-06	1.4888801494728	lamp2
ENSDARG00000014943	587.747470985356	-0.282435289187656	0.0885459654228959	-3.18970252160835	0.00142419311236128	0.0145216375186531	0.822201956942997	kif23
ENSDARG00000014946	20.9587442634989	1.18043805095419	0.394991360050281	2.98851613059063	0.00280335702132515	0.0247771923788969	2.26645583868816	angpt2a
ENSDARG00000014956	346.761116597435	0.862994036208179	0.111814089557814	7.71811530748069	1.180623741034e-14	1.50138196640705e-12	1.81880898501974	diablob
ENSDARG00000014969	1924.59219290296	0.501354705991766	0.0715774783681377	7.00436390638401	2.48110461129446e-12	2.38988442473453e-10	1.41554214763375	ankhb
ENSDARG00000015016	1076.4016842605	-0.362272949667417	0.0756458682912899	-4.78906459599896	1.67560541131643e-06	4.77410986601483e-05	0.777937981205709	kif26ab
ENSDARG00000015025	1006.8295325795	-0.293731307103927	0.0959108092222899	-3.06254643752565	0.00219462420977566	0.020419426045625	0.815789414849448	l1camb
ENSDARG00000015064	53.1394613120602	-0.728697478182686	0.258068294997601	-2.8236613807576	0.00474785169107439	0.0372263148178594	0.603448485001307	esrrd
ENSDARG00000015088	774.158482563175	0.24080974927786	0.0858939854006019	2.80356940191731	0.00505403535942142	0.0390750304319795	1.18165570965104	dnajb11
ENSDARG00000015128	8610.59727815254	-0.285134754108807	0.0631561774854683	-4.5147563621059	6.33895988579804e-06	0.000156135686588601	0.82066495148799	rpl27
ENSDARG00000015153	382.244059054668	0.598686394863356	0.156687194970072	3.82090186104682	0.000132964558107498	0.00208620203144078	1.51433710180192	wdr91
ENSDARG00000015164	7338.91226580545	0.7608266576906	0.152865280813654	4.9771056818197	6.45420867209407e-07	2.11735460147133e-05	1.69446126520318	mknk2b
ENSDARG00000015174	4630.11930158123	0.320364553104936	0.0626980834548248	5.10963869152021	3.22775476411879e-07	1.14161651313426e-05	1.2486460281032	atp6v0a1b
ENSDARG00000015292	801.389551924759	0.226635015334049	0.082665491178382	2.74159158922794	0.00611423121133132	0.0450966887258703	1.17010258200657	ube2g1a
ENSDARG00000015310	1902.13469062487	0.25244602520335	0.0648823012342119	3.89083032508467	9.99017751104819e-05	0.00164943587264834	1.19122507291021	pitpnbl
ENSDARG00000015355	151.13669373573	0.668929260763846	0.233131524647975	2.86932134885626	0.00411353638424815	0.0334101218492434	1.58989254325927	fosl1a
ENSDARG00000015404	697.856244723298	-0.358162322920476	0.11746795636696	-3.04902148634992	0.0022958806061685	0.021203671343471	0.780157696826092	arl3l2
ENSDARG00000015506	201.614154021214	-0.535887632617013	0.164818179642776	-3.25138667214069	0.00114843549884292	0.0123203724890086	0.689734180240487	pibf1
ENSDARG00000015524	1298.88801286987	0.433058482341234	0.0899062168575671	4.81678016801999	1.45893266911757e-06	4.25572163635895e-05	1.35009271254619	prps1a
ENSDARG00000015531	1950.11812629253	0.361883395333194	0.108450872789063	3.33684170561778	0.000847361942720733	0.00963863564594297	1.28510246589813	slc4a8
ENSDARG00000015536	1444.59974884706	-0.22532853921307	0.0704629113713427	-3.19783180722662	0.00138465014117084	0.0142080419744075	0.855400206608293	sox6
ENSDARG00000015540	410.890597015089	0.522349094510255	0.10287509732939	5.07750765802706	3.82418098013664e-07	1.32971060931449e-05	1.43629201372336	psen2
ENSDARG00000015546	882.156535209871	0.320906633477324	0.0854859322501165	3.75391160896986	0.000174096277015446	0.00261850054918382	1.24911528436599	alpl
ENSDARG00000015575	856.551219275205	0.490987619444857	0.101668422406888	4.82930302075382	1.37011774087149e-06	4.02779028342429e-05	1.40540663959199	cyp3c1
ENSDARG00000015623	24.8859568826237	1.28239985693139	0.393972218148249	3.25505149312033	0.0011337180824982	0.0122085065166103	2.43243264526159	ada2b
ENSDARG00000015654	28.6630228602546	-1.02423320915578	0.318284057395125	-3.21798464408876	0.00129094729053218	0.0134401507357553	0.491671552733728	ca15a
ENSDARG00000015662	70.3394443820352	-1.94729651412313	0.613983102285459	-3.1715799781372	0.00151612113918185	0.0152800169663938	0.259301684926207	pla2g12b
ENSDARG00000015681	3298.87611901554	0.192046211548115	0.0634620681939709	3.02615746718384	0.002476832760851	0.0225072606883273	1.14238283838905	gsk3ab
ENSDARG00000015707	443.438914924714	-0.280962941820738	0.09135655006744	-3.07545481537262	0.00210181772669893	0.019716844617305	0.823041486286578	dvl3a
ENSDARG00000015732	325.368045416003	1.07956845013376	0.0986436596028457	10.9441240773129	7.0899696748072e-28	2.85508993312747e-25	2.11340380921016	cax2
ENSDARG00000015749	254.979842863584	0.945974869514042	0.117395253056011	8.05803339478048	7.75316405163728e-16	1.13226207401846e-13	1.92649022997295	hps3
ENSDARG00000015780	868.936430384114	0.232767688814403	0.0763712607190522	3.04784400077783	0.00230489546865988	0.0212655660453794	1.17508709379411	ankrd46b
ENSDARG00000015862	14023.2237931607	-0.360632231007873	0.0568663212785386	-6.34175418595216	2.27163571102587e-10	1.63240463348513e-08	0.77882320184271	rpl5b
ENSDARG00000015866	3737.98932483788	-2.23917242370528	0.691000065302631	-3.24048077003381	0.00119328320506465	0.0126338440738277	0.211807793014276	apoa2
ENSDARG00000015889	1304.97991790833	0.375031365368274	0.0815907716889135	4.5964924415494	4.29662552697064e-06	0.000111407119620283	1.2968677493084	zc3h15
ENSDARG00000015902	88.0777502537907	0.550815171553195	0.187332234007375	2.94031176466678	0.00327882155562657	0.0280381092576667	1.46491318770171	stat6
ENSDARG00000015915	668.493920787828	0.729261492489051	0.102329873902441	7.12657472034324	1.02897390830362e-12	1.0332966453828e-10	1.65779026084225	slc25a36b
ENSDARG00000015918	2251.84168263538	0.216534906196393	0.0608294559781512	3.55970479621202	0.000371271906106088	0.00491767412661855	1.16193946287957	dlat
ENSDARG00000015931	8085.74572365508	0.319679661770908	0.0452977305302401	7.05729973729024	1.69769171258523e-12	1.67082389591649e-10	1.2480533984343	snap91b
ENSDARG00000015946	78.9327515641269	-0.615066835763584	0.184510434028088	-3.33350706697678	0.000857584930038583	0.00974023706791439	0.652899645948157	slc44a1a
ENSDARG00000015947	5471.78803175522	-0.263560474168628	0.0910333092108479	-2.89520919818678	0.00378905922932767	0.0312614014796298	0.833029519742523	matn4
ENSDARG00000015970	850.750328223997	-0.300935397079025	0.0928874044889283	-3.23978690905175	0.00119619056902537	0.0126527895889992	0.811725928708744	phip
ENSDARG00000015978	3696.1366275491	0.171953726914319	0.0560006029658093	3.0705692047513	0.00213651167230898	0.0199526188100616	1.12658309382531	COX5B
ENSDARG00000015998	246.131134420983	-0.480487433771146	0.139837142191289	-3.43605015264018	0.000590261693759383	0.00712703917569284	0.716735424467642	wdhd1
ENSDARG00000016058	851.543338193431	0.274510473279872	0.0746495620292904	3.67732195363935	0.00023569548075372	0.00335336448921508	1.20958359085308	fibpa
ENSDARG00000016059	670.225749944442	0.32979557036092	0.074296521653211	4.43890996539898	9.04156269480022e-06	0.000213414820812824	1.25683526856202	rab5b
ENSDARG00000016081	7.69995879582839	-1.97993130195136	0.601365696567475	-3.29239149032374	0.000993392234529826	0.0109689885955206	0.253501940879716	cldn15la
ENSDARG00000016128	1596.82236347043	0.62576335452964	0.0733868489291489	8.52691406785677	1.50303436741126e-17	2.63741751478459e-15	1.5430270513554	ap3m2
ENSDARG00000016173	4286.40438567064	-0.286375268924667	0.0777873225939426	-3.68151595112193	0.000231851280694956	0.00331953547742633	0.819959598354353	cct3
ENSDARG00000016200	2221.81001178336	1.07766380780425	0.122581351766462	8.79141722843274	1.47685010015336e-18	2.93245428658522e-16	2.11061553980593	trib3
ENSDARG00000016255	1156.57527382868	0.299184692140252	0.0788145806740109	3.79605765305946	0.00014701532276408	0.00228246834436743	1.23044885529934	chmp4ba
ENSDARG00000016307	315.896098013631	0.505086981919291	0.125351047913254	4.02937981235566	5.59241992233271e-05	0.00101535703413341	1.41920891953215	mrpl46
ENSDARG00000016319	159.315318322331	-1.5942242313633	0.388514677664489	-4.10338224786459	4.07153721630823e-05	0.00077448165065843	0.3312002733465	c9
ENSDARG00000016350	102.460728302157	-0.427996180866068	0.156747444505764	-2.73048267048673	0.00632416579257962	0.0463881454571718	0.743293459875641	cap1
ENSDARG00000016360	1991.68148410911	0.302173249093453	0.0628968799897949	4.80426452222243	1.55321375710789e-06	4.48450849564978e-05	1.23300038403956	kpna1
ENSDARG00000016368	263.379626151927	0.382498496119159	0.109955566848563	3.4786642193929	0.000503919574010759	0.00626743048203711	1.3035975051364	zbtb8os
ENSDARG00000016375	1032.80267060876	1.78454658696182	0.10277132716046	17.3642458092961	1.53908927050468e-67	5.80647078785733e-64	3.44510173533153	asns
ENSDARG00000016412	70.0492998611614	-0.770684730053365	0.248828596071821	-3.0972514502751	0.00195324115640151	0.018687052754144	0.586139215951607	agt
ENSDARG00000016421	13.8708693140626	-2.00633351045773	0.454070299812376	-4.41855261462103	9.93640923065351e-06	0.00023101717799702	0.248904891822111	crygm1
ENSDARG00000016443	7113.95245284833	-0.280321910731815	0.0713855503746384	-3.9268718845853	8.60577902536772e-05	0.00144296602976462	0.823407268656019	eif3c
ENSDARG00000016457	141.326899052272	0.642097136310178	0.169877859477512	3.77975763460321	0.000156981088287143	0.00241073535581259	1.56059603136568	irf9
ENSDARG00000016463	338.000934680281	0.327427638696312	0.115633778604792	2.83159162181649	0.00463169618359739	0.0365434209870723	1.25477408521618	trappc6b
ENSDARG00000016474	224.189537236732	0.392321891061595	0.131948329093724	2.9732994252843	0.00294616890602882	0.0257469642111524	1.31250406505196	galcb
ENSDARG00000016496	629.810515094451	0.556063649800589	0.100091812377691	5.55553582846828	2.76761436457306e-08	1.2656104799288e-06	1.47025220054426	cdk8
ENSDARG00000016514	284.47491369059	0.45636276915011	0.120654378169431	3.78239709220708	0.000155325314880266	0.00239342670362811	1.37207825760665	gtf2h2
ENSDARG00000016532	3849.21097202357	0.248948385044538	0.0586334719314932	4.24584076029826	2.17775260149055e-05	0.000451838752404584	1.18834058931932	suco
ENSDARG00000016548	2965.77189129614	0.746969512204328	0.119218890735822	6.26552979644427	3.71559941843771e-10	2.52571496804072e-08	1.67826380787872	eif5b
ENSDARG00000016573	2294.8675794845	0.881763830000309	0.0735670663061082	11.9858501130294	4.21497968346835e-33	2.27167333607118e-30	1.84262670866539	mroh1
ENSDARG00000016594	115.206905133148	-0.536712641761363	0.193444993697365	-2.77449745016934	0.00552870674633826	0.0417995343721152	0.689339866599653	haus4
ENSDARG00000016611	538.686495878987	0.415371670710964	0.0986577810367557	4.21022717464336	2.55114031439268e-05	0.000516526047912279	1.33364220908573	scrn3
ENSDARG00000016649	262.473783473644	0.776735739463016	0.15605826658294	4.97721624410205	6.45052443892363e-07	2.11735460147133e-05	1.71325006230257	akr7a3
ENSDARG00000016691	187.093194110816	-0.50183408913223	0.139275738718444	-3.60316946619628	0.000314360426598163	0.00428378699112757	0.706208411949265	cd9b
ENSDARG00000016706	714.490872258803	-0.289748342120001	0.106522013066583	-2.72007948196482	0.00652662264399361	0.0473945293387819	0.818044742524607	atic
ENSDARG00000016725	569.115350160949	-0.684302144414077	0.10962089783279	-6.24244243518125	4.30790342781478e-10	2.91085677588106e-08	0.622306773993424	gadd45gb.1
ENSDARG00000016733	1948.85122061678	1.45350084217646	0.115556296930287	12.5782919735939	2.77975100432711e-36	2.2472301333553e-33	2.73871822731175	psat1
ENSDARG00000016765	1184.19747233229	0.821423903121058	0.0938148942763837	8.75579415674764	2.02671311129182e-18	3.95488603337944e-16	1.76714926330148	scamp3
ENSDARG00000016771	1639.21186370428	-2.25668514859637	0.596702915249154	-3.78192412157747	0.00015562080278808	0.00239634863395304	0.209252222550525	tfa
ENSDARG00000016775	839.089051388061	-0.300562342668811	0.0845471351431959	-3.55496779588988	0.000378025387630663	0.00498078153341542	0.81193585324855	aqr
ENSDARG00000016809	1945.96845390283	0.268709880292555	0.0738186334220411	3.64013620729427	0.000272493856354896	0.0037911314889056	1.20473002465773	prkacab
ENSDARG00000016864	1670.42215444798	0.955941691677758	0.0808578453046604	11.8224977190019	2.98670357118548e-32	1.50237826749677e-29	1.93984541782336	farsb
ENSDARG00000016875	946.814114792365	0.245539728659547	0.0828484583805753	2.96372115376762	0.00303943571213424	0.0264516212148676	1.18553621059837	gys1
ENSDARG00000016889	2727.45307707235	-0.205924566087448	0.0705041676381264	-2.92074317002632	0.00349197564723208	0.029395785758808	0.866982894094066	eif3g
ENSDARG00000016918	13.9915091606208	-3.79602451099534	1.40539006291134	-2.70104692723648	0.00691215849927196	0.0494199683479217	0.0719917545161664	ace2
ENSDARG00000016939	57.0903582690547	0.731597199982445	0.221496277357313	3.30297740761687	0.000956640948057162	0.01066200123103	1.6604763789556	itgb2
ENSDARG00000016979	733.760729035023	0.805410728982195	0.111074789590305	7.25106688883158	4.13501398284165e-13	4.4784773452442e-11	1.74764326742695	pmpcb
ENSDARG00000016994	611.447356887386	0.709914796803664	0.0860423279841115	8.25076231008948	1.57387310181344e-16	2.45697872638959e-14	1.63570751206748	ssrp1b
ENSDARG00000017014	4791.9242868417	0.238466514377226	0.084142956110426	2.83406390030167	0.00459601407717217	0.036350585133078	1.17973801436029	ywhae2
ENSDARG00000017034	195.045772805152	0.49995863277298	0.124949430394947	4.00128781053811	6.29986740947154e-05	0.00112198110685128	1.41417301239329	sqor
ENSDARG00000017037	1117.2106894404	0.246783248985389	0.077447455247567	3.18646039687846	0.00144025204330936	0.0146523798886969	1.1865585152921	ikbkg
ENSDARG00000017084	983.125384473864	0.413468736644412	0.0851756509366364	4.85430674256893	1.20808617330832e-06	3.61722733055651e-05	1.33188427678676	bud31
ENSDARG00000017219	17799.2768595626	-0.157125906492609	0.0467712701645049	-3.35945348372971	0.000780967975753703	0.00899643312934393	0.896809890095786	pabpc1a
ENSDARG00000017235	10659.043261884	-0.274967755372216	0.0662698764067289	-4.14921183321078	3.33621975745987e-05	0.000646563959159774	0.82646878975073	eif5a
ENSDARG00000017255	128.871213909938	0.536106469093995	0.187879699219647	2.85345607492826	0.00432465060475728	0.0346645860797755	1.45005384109454	tmed1b
ENSDARG00000017261	1232.29586883752	1.05422720090768	0.0880277008577227	11.9760846941987	4.74194805668513e-33	2.49624967932848e-30	2.07660554679611	gdpd1
ENSDARG00000017274	17591.077422806	-0.916803834530839	0.194918917138531	-4.70351389177508	2.55721687930015e-06	6.97688088382944e-05	0.529681184013009	opn1sw2
ENSDARG00000017294	2058.66788994337	0.314473316415745	0.061203062123633	5.13819579452567	2.77388786012243e-07	9.98246829916236e-06	1.2435575857959	gnai2b
ENSDARG00000017299	1473.94357509308	0.427853129690663	0.102553990100784	4.17197935711907	3.01964999483543e-05	0.000593855753979972	1.3452302534239	fabp11a
ENSDARG00000017312	1728.86864708263	0.21763056850085	0.0778737703675176	2.79465816890288	0.00519546186219632	0.0399065065194014	1.16282223906201	lmbrd2b
ENSDARG00000017354	182.327669068306	-0.448167695859088	0.136099617694548	-3.2929386830823	0.000991460944447322	0.0109637078351293	0.732973174371439	epha2a
ENSDARG00000017423	1785.53555892667	0.229353617800157	0.057378312637712	3.99721789046501	6.40913022600543e-05	0.00114054301726304	1.17230959230634	patl1
ENSDARG00000017439	926.064311881987	0.250458030246851	0.0793304817199892	3.15714747744614	0.00159320746475023	0.0158801603575897	1.18958472724047	eif4ba
ENSDARG00000017444	68.5581815652886	-1.54064286815044	0.292275001263528	-5.27120985883198	1.35527399250755e-07	5.35392357668427e-06	0.343732252540157	hal
ENSDARG00000017445	4484.53712983673	-0.280015652354415	0.0697864810800602	-4.01246270080843	6.00885756108126e-05	0.0010777852595296	0.823582081859743	eif3i
ENSDARG00000017454	1365.05955520549	0.312603790955645	0.0782694966893717	3.99394149928262	6.49839034783455e-05	0.00115461196164508	1.24194715752904	nup50
ENSDARG00000017490	28.0086791655215	-0.983405938956385	0.363078482548822	-2.7085216729255	0.00675836978552786	0.0486430710541204	0.505784265217837	cel.1
ENSDARG00000017537	188.90362563603	0.430766377027818	0.139729950839198	3.08284927061591	0.00205028974343739	0.0193699326512725	1.34794943373009	prkag3a
ENSDARG00000017571	1396.11519439738	0.26456665243782	0.068452708296976	3.86495522266293	0.000111109581387982	0.00179648320307025	1.20127516393456	mccc2
ENSDARG00000017595	558.161161597556	-0.2795066284498	0.0954316601500814	-2.9288668772002	0.00340200089639326	0.028798688216439	0.823872716346447	ccdc6b
ENSDARG00000017624	35901.3119614733	-0.567216163957115	0.120486706291698	-4.70770744271064	2.50518291446045e-06	6.8652930328967e-05	0.674917859722128	krt4
ENSDARG00000017634	7718.67894236995	-0.251500071797739	0.0929722006176726	-2.70511045373634	0.00682816812044521	0.0490052040502212	0.84002253033489	pdcb
ENSDARG00000017676	571.783700348801	-0.460861159611007	0.102513883444124	-4.49559751447914	6.93748549469434e-06	0.000169403367484251	0.726552442520968	mmp2
ENSDARG00000017728	553.622144149717	0.361091352062662	0.11627599542142	3.10546773436732	0.00189978346331641	0.0182838003722918	1.28439713498664	phb2b
ENSDARG00000017741	2392.94643880412	0.257325404832504	0.0767278479031275	3.35374198371091	0.000797266676527363	0.00915622957375616	1.19526076963591	g3bp1
ENSDARG00000017744	887.528461251462	-0.475420735973745	0.0915258079709334	-5.19438993780561	2.05392239788316e-07	7.68472518983193e-06	0.719257001091693	smc2
ENSDARG00000017757	266.827084493558	0.625784671203384	0.126887003590896	4.93182637696303	8.14643118062237e-07	2.58992438489562e-05	1.54304985066247	pik3cg
ENSDARG00000017772	11043.6741717416	0.151734542403937	0.0555830659989337	2.72986996447529	0.00633593118783073	0.046459390465739	1.11090430214111	mdh1aa
ENSDARG00000017773	92.1214638120272	-0.671320846600991	0.183327475105088	-3.66186708356821	0.000250383765034901	0.00352907030219802	0.627931526890372	slc16a12a
ENSDARG00000017809	590.633425106053	0.395650379802333	0.0822124868291981	4.81253389919128	1.49028583880611e-06	4.31934830310053e-05	1.31553568177605	stard3
ENSDARG00000017835	407.463406610783	1.23209885614182	0.137035087346728	8.99111957380918	2.44724627878966e-19	5.37823949191094e-17	2.34908490056992	brf1a
ENSDARG00000017882	30.2752352873396	-0.913657757628632	0.327207294254333	-2.79229031159208	0.00523363766224221	0.0400773417193892	0.530837517116411	rdh1
ENSDARG00000017891	3983.93146446249	-0.295046746408317	0.0550739799349927	-5.35728027566882	8.44840130399794e-08	3.4395325884406e-06	0.81504592274175	tcp1
ENSDARG00000017910	322.127715528364	0.413078671439932	0.123593373906283	3.34223962324353	0.000831052837053218	0.00948170968726645	1.33152422045319	pdss1
ENSDARG00000017960	749.93846189436	1.10015049665802	0.0975933089187344	11.2728065975723	1.78778700583814e-29	7.9349699341475e-27	2.14377054369331	sfxn2
ENSDARG00000017984	9.91577186628068	-4.43610419683416	0.948426300838664	-4.67733148364976	2.90632238594519e-06	7.82914548043114e-05	0.0461954894457177	zgc:172106
ENSDARG00000018025	1464.54863569619	-0.2662446459271	0.0784689511376477	-3.39299356072776	0.000691332633542536	0.00810829300148645	0.831481087486166	tbx2a
ENSDARG00000018047	658.688019250785	0.710009598368055	0.105096722789491	6.75577296344633	1.42075749507813e-11	1.21819191888593e-09	1.63581500029029	brms1lb
ENSDARG00000018105	86.3530550106293	-0.87824569869369	0.317547736759384	-2.76571235448346	0.00567986108346019	0.0426290900149884	0.544028561967121	casq1b
ENSDARG00000018106	577.192555029078	0.318580122454839	0.107724626451068	2.95735648338078	0.00310289156473948	0.0268285154543327	1.24710256618207	eif2b3
ENSDARG00000018111	644.466760573645	0.325228429394732	0.100254069915685	3.24404215876974	0.00117846302433553	0.0125170041743471	1.25286279519017	kdm7aa
ENSDARG00000018146	336.765582750365	-0.593666630004374	0.217324436505269	-2.73170674936953	0.00630071946676302	0.0462461367865265	0.662656613860085	gpx1a
ENSDARG00000018153	590.801060755394	0.901010202325136	0.0982617469666387	9.1694909783259	4.75257852204331e-20	1.10906564355642e-17	1.86737309531035	nt5c1ba
ENSDARG00000018328	537.831038797066	0.302787469771035	0.0810229798083111	3.73705670276985	0.000186186947755515	0.00277454098050944	1.23352543995819	rhocb
ENSDARG00000018334	11241.8241712745	-0.303664315900287	0.0579224738088751	-5.2425992180907	1.58330202640155e-07	6.17924563269403e-06	0.81019196594318	rpl35
ENSDARG00000018361	12.1420116463869	-1.59713614711832	0.551788872758453	-2.8944696531013	0.00379799619760859	0.0313192866772561	0.330532457468683	sult1st3
ENSDARG00000018397	4079.41419100951	0.180898287474929	0.0616785238925008	2.93292180257453	0.00335788454054644	0.0285212286903599	1.13358948991831	hpca
ENSDARG00000018459	115.623414463512	-0.814564833245971	0.20486216255391	-3.97616047341889	7.00368734829143e-05	0.00121856623225154	0.568579964149888	msrb2
ENSDARG00000018478	851.519370105789	-1.35064139083106	0.36939004059563	-3.65640987140096	0.000255772281822472	0.00358715078769113	0.392117683199742	agxtb
ENSDARG00000018485	299.974616420243	0.841004889552236	0.1650244330442	5.09624468351895	3.46457277814834e-07	1.21776505289077e-05	1.7912974111996	cyp2v1
ENSDARG00000018529	318.847711609096	0.333464678033757	0.102188857764137	3.2632195459453	0.00110154149618912	0.0118962277231569	1.26003575985181	lipf
ENSDARG00000018559	1623.60510640714	0.230711527256666	0.0734249064139627	3.1421426124255	0.00167716323658083	0.0165421642802805	1.17341352601349	kdm7ab
ENSDARG00000018569	152.666819340925	-0.725189235984032	0.183057531820908	-3.96153727612536	7.4468753098297e-05	0.00128285745443916	0.604917693326384	tnfrsf1a
ENSDARG00000018653	321.83998606707	0.824303620778983	0.117359891011731	7.02372517282405	2.16029542203832e-12	2.08976269971194e-10	1.77068013646658	acot7
ENSDARG00000018726	275.31864646019	-0.360736397213926	0.102305547215905	-3.52606879129076	0.000421777396954037	0.00544238082817015	0.778766970881138	slco3a1
ENSDARG00000018797	24.4298863549369	-1.30568111150747	0.374357689263148	-3.48779028441344	0.000487029922084684	0.00610094594151018	0.404530080277108	crygmxl1
ENSDARG00000018809	1259.16999631087	0.745475055061541	0.151097359014031	4.93373980806848	8.06698884983415e-07	2.56936743060193e-05	1.67652623017016	abhd3
ENSDARG00000018814	249.889463096793	-0.433224711625082	0.118404952474496	-3.65883945368245	0.00025335999007857	0.00356214704063262	0.740604534774933	esrp2
ENSDARG00000018854	1379.14525578175	-0.204918046362131	0.072896192022292	-2.81109397730222	0.00493733624698508	0.0383862618852615	0.86758796989639	scaf4b
ENSDARG00000018881	24.6946293238959	-1.1660952085605	0.354162634267798	-3.29254160583967	0.000992862062756641	0.0109684849451241	0.445625838549127	apobec2a
ENSDARG00000018958	285.977269985137	-0.432388533074087	0.148801741390331	-2.90580290952283	0.00366312101045796	0.0305296050046857	0.741033909735626	nrarpb
ENSDARG00000018961	4120.83432577898	-0.387145224664956	0.0804210391532836	-4.81397938575566	1.47954076531443e-06	4.30474097219247e-05	0.764641164707056	gtpbp4
ENSDARG00000018973	1316.93946497418	0.23186857159523	0.0843755387161281	2.74805441391404	0.00599500589434526	0.0445219663465877	1.17435498350783	clptm1
ENSDARG00000018980	206.593059888787	0.70691751742539	0.154710310454791	4.56929803416018	4.89360482550639e-06	0.000125307283744528	1.63231276612783	zgc:91890
ENSDARG00000018985	2331.11677272098	0.580729274256717	0.0837472502939886	6.93430855601957	4.08212799104162e-12	3.83415141930365e-10	1.49560507756889	castor2
ENSDARG00000018997	4794.84372779801	0.521638779684317	0.0803961064540402	6.48835873640871	8.67764648805407e-11	6.5915169766306e-09	1.43558502550332	cplx2l
ENSDARG00000019000	4250.60464115552	-0.225953728449766	0.053873342271479	-4.19416577703937	2.7387763823354e-05	0.00054669261190956	0.85502960081196	smc3
ENSDARG00000019098	1065.39276291856	-0.23857008132254	0.0816914161475606	-2.92038126614927	0.00349603387146602	0.029418670154091	0.847584975027443	cd82a
ENSDARG00000019128	168.079955476721	-1.10162225009956	0.163377952115828	-6.74278405276227	1.55380065919944e-11	1.32723893289202e-09	0.465992212346643	tpm4b
ENSDARG00000019144	499.931816898963	0.312130330609698	0.111768924393173	2.79263965636554	0.00522798945799272	0.0400611947769544	1.24153964503443	rab4a
ENSDARG00000019181	29542.3841966179	-0.335108988935718	0.05742572417876	-5.83552046975603	5.362291258122e-09	2.96050792484999e-07	0.792724247698769	rpsa
ENSDARG00000019222	558.239368693566	0.321036453086514	0.0859260513549027	3.73619464672626	0.000186826072015426	0.00277675309661272	1.24922768993304	mrpl24
ENSDARG00000019230	21852.8342942825	-0.329820993126295	0.0586917648947694	-5.61954464510725	1.91461400954465e-08	9.12404267790585e-07	0.795635198542153	rpl7a
ENSDARG00000019231	12595.09916723	-0.19804490868101	0.0657082115759759	-3.0140054634118	0.00257823163015063	0.0232606023037423	0.871731103585066	sptan1
ENSDARG00000019233	313.020149667764	0.409778333950975	0.149697363492539	2.73737843065885	0.00619310053071917	0.0456189468315519	1.32848168092825	nln
ENSDARG00000019235	1414.26471362616	-0.217319591928118	0.0616093046605964	-3.52738264334136	0.000419689763876421	0.00542552683901009	0.860162062753932	sema3aa
ENSDARG00000019274	683.755275052245	0.302191377119829	0.0875000439460762	3.45361400396622	0.000553128456045579	0.00676790039516093	1.23301587726805	rasd1
ENSDARG00000019280	1105.65668294788	0.482863728428023	0.0928735184752087	5.19915403610898	2.0019757268144e-07	7.55278709202847e-06	1.39751496158572	lars1b
ENSDARG00000019302	1940.76078849607	0.61069753238117	0.0772770922509506	7.90269812945321	2.729300142785e-15	3.74426897164128e-13	1.52699732242072	mid1ip1b
ENSDARG00000019312	594.665119354769	0.253270056054257	0.0773041970649007	3.27627820571791	0.00105184892609049	0.0114966935253425	1.19190566483733	rab39ba
ENSDARG00000019342	24.2471751129952	-1.10656207345418	0.332454932681991	-3.32845737774828	0.000873283664037234	0.00989867251835094	0.464399372052244	chrnd
ENSDARG00000019355	213.244181402019	0.355336146149942	0.120107733296527	2.95847849590727	0.00309161811515816	0.0267821919842021	1.27928361804667	coa7
ENSDARG00000019362	691.998700632421	-0.325712403111576	0.0886130537490929	-3.675670675269	0.000237225380994447	0.00337089373772147	0.797904283759233	ptbp1a
ENSDARG00000019396	496.702940791747	0.518127723245722	0.143809528637732	3.60287477578018	0.000314717165852851	0.00428378699112757	1.43209552044861	rergla
ENSDARG00000019417	1246.30740699046	0.511913671456806	0.143307727526752	3.57212887463619	0.000354091075976452	0.00473846731237713	1.42594038883935	gadd45ga
ENSDARG00000019487	373.839253154046	0.299272168504992	0.103873363591412	2.88112522939167	0.00396258165753508	0.0324636259138488	1.2305234645917	tmx1
ENSDARG00000019492	65.1115064200154	-1.55947912222902	0.522427640136841	-2.98506243241752	0.00283520450419581	0.0250172894964124	0.339273552757569	shbg
ENSDARG00000019507	819.112510275205	-0.571831833619455	0.132098156506938	-4.32884037703752	1.49896524731139e-05	0.000326255551328276	0.672762019558016	mcm5
ENSDARG00000019525	195.157044163552	0.466949825106342	0.171752710403636	2.71873336967412	0.00655324095620701	0.0475446032963788	1.38218413528274	tbcelb
ENSDARG00000019529	1417.78863665347	-0.355587734598509	0.103455124943382	-3.43712053697787	0.000587933895647523	0.00711172184964873	0.781551184801001	parp1
ENSDARG00000019556	588.720736248217	0.612006043404702	0.101102997941045	6.05329273976199	1.41914629213606e-09	8.72929224695431e-08	1.52838292310034	clcn7
ENSDARG00000019566	8350.16961384296	-0.337872471095857	0.111474352735569	-3.03094355611406	0.00243790817040777	0.0222249252297021	0.791207237886968	neurod1
ENSDARG00000019644	17208.7374072357	0.307381070944688	0.0512114366744954	6.00219581611096	1.9466672721784e-09	1.171935116304e-07	1.23745929585679	ldhba
ENSDARG00000019693	1261.36654186158	0.232711814316592	0.0839842400454417	2.77089861372417	0.00559018299691838	0.0420676138026079	1.17504158443283	clcn5a
ENSDARG00000019702	33453.6740710656	0.189427193077952	0.0484271712642377	3.91158905492049	9.16908338004415e-05	0.0015283606140698	1.14031087751292	aldocb
ENSDARG00000019707	138.775691480872	-0.441946568917051	0.156233294792627	-2.82876047326313	0.00467286579990355	0.0367913009553449	0.736140693994836	spout1
ENSDARG00000019726	1460.1329323253	-0.255055841700956	0.0792523736147373	-3.21827385184495	0.00128964623476812	0.0134341611459784	0.837954699731918	celsr2
ENSDARG00000019732	1737.7680607287	0.179630889916949	0.0572323566340154	3.13862473051105	0.00169742676769598	0.0166939143837211	1.1325940767325	mtch2
ENSDARG00000019752	2101.32670103731	-0.420445140163976	0.114925669484612	-3.65840931838358	0.0002537855039852	0.00356591475369893	0.747194043780743	rom1a
ENSDARG00000019772	18.972437635114	-1.87905495991311	0.47470016953091	-3.9584038104936	7.54523158913018e-05	0.00129585631450342	0.271861740859475	si:ch1073-280e3.1
ENSDARG00000019778	16975.5036966051	-0.32854828573535	0.0548532411653784	-5.98958746566684	2.10373969969324e-09	1.25316452216464e-07	0.79633739654628	rps6
ENSDARG00000019791	205.750464959711	-0.402438290800819	0.125654092476944	-3.20274718369926	0.00136123424418482	0.0140249878704449	0.756578512990148	prmt3
ENSDARG00000019815	326.964148229803	-0.491751660921717	0.143138090545222	-3.43550524565895	0.000591450012738084	0.0071364938637203	0.71116111085427	fn1a
ENSDARG00000019838	192.961829877161	-0.396895838241423	0.140416553670796	-2.82656017304011	0.00470509032146853	0.0369678668923157	0.759490677721267	ugdh
ENSDARG00000019897	1815.42085056081	0.334563611086222	0.0639195136052067	5.23413887584667	1.6575579566966e-07	6.39190492466511e-06	1.26099592289043	gpat4
ENSDARG00000019924	1356.02166042793	0.248961161084646	0.083096838792791	2.9960364882887	0.00273513703229975	0.0243750243555658	1.18835111292537	cmpk
ENSDARG00000019969	1567.5747471465	-0.235406403462492	0.0725028068276087	-3.24685917363478	0.00116686111327889	0.0124472517248732	0.849445678781057	smarcd3b
ENSDARG00000019986	284.820521931976	-1.63674620594714	0.314403474405092	-5.20587823987682	1.93081224138185e-07	7.34552367998646e-06	0.321580937317482	grhprb
ENSDARG00000019990	321.817217079172	0.382089734698912	0.111612849099122	3.4233489941609	0.000618546079022649	0.00739641259627929	1.3032282067944	cabp1a
ENSDARG00000020007	3547.18319169496	-0.336812008772571	0.107051045921027	-3.1462748063297	0.00165364550852909	0.0163510069862647	0.79178903368606	col1a2
ENSDARG00000020041	569.827704801381	0.49001714106844	0.0888203745481858	5.51694522299725	3.44942890398871e-08	1.54616381526116e-06	1.40446156244452	vps35l
ENSDARG00000020085	117.263085034617	0.563592741331721	0.152177952482858	3.70351113375117	0.000212635844553407	0.00309333224762913	1.47794516294903	slc33a1
ENSDARG00000020114	151.199588879132	0.854656288481319	0.232528250683016	3.67549442259552	0.000237389227330902	0.00337110574018965	1.8083278829349	slc20a1a
ENSDARG00000020133	161.008390336206	0.693635767376974	0.15244436084131	4.55009134840368	5.36226314627123e-06	0.000135420914266526	1.6173543168802	jdp2b
ENSDARG00000020143	573.965090842432	0.512025739231238	0.140121400053289	3.65415803036875	0.000258027314074732	0.0036094430600519	1.42605115942367	pah
ENSDARG00000020176	349.9655947632	-0.384583156750907	0.137411058879337	-2.79877878743818	0.00512962664496459	0.0395009732169517	0.766000289891844	zbtb22a
ENSDARG00000020197	11548.3910305898	-0.252907060186029	0.0670651819012379	-3.7710635089079	0.000162553292838596	0.00248115734099424	0.839203697681451	rpl5a
ENSDARG00000020219	523.514768426088	-0.347480997071756	0.100740283992434	-3.44927553606911	0.000562092829807947	0.00686645078010398	0.785955209599949	dld
ENSDARG00000020239	5710.99710229014	0.836459726506541	0.239734119216549	3.48911422888028	0.000484624006138671	0.00607753407365926	1.7856628682885	lpin1
ENSDARG00000020261	5737.86564918602	0.260229752581912	0.0434579884332728	5.98807634599746	2.12337393775998e-09	1.26154048438674e-07	1.19766942110758	rab2a
ENSDARG00000020301	1308.42342300183	0.242654305506143	0.0850096984286659	2.85443084720223	0.00431140168303974	0.0345828804030077	1.18316748054733	os9
ENSDARG00000020364	253.87263563168	-2.03967137727769	0.421783926848967	-4.83582054089998	1.32597510813273e-06	3.92349967943692e-05	0.243219131949475	fbp1b
ENSDARG00000020377	3472.30691103414	0.433932710794941	0.0716110830075703	6.05957475533596	1.36481886709968e-09	8.44099450154875e-08	1.35091107478675	eif4g2a
ENSDARG00000020447	755.910760628315	0.371804807674346	0.079718384813908	4.66397818448373	3.10154275923713e-06	8.32817578862298e-05	1.29397057228936	tmtc4
ENSDARG00000020448	343.937509236139	0.623130587686824	0.1256312153725	4.95999808518308	7.04938744992948e-07	2.29597027793675e-05	1.54021375690107	adi1
ENSDARG00000020450	1052.56433183389	0.213278106342767	0.0787958711693429	2.70671677560876	0.00679522022541614	0.0488461749833343	1.15931941077735	cacng8a
ENSDARG00000020475	1297.54047816525	0.326959065536584	0.0703149378776704	4.64992326531536	3.3205855051173e-06	8.85333021128802e-05	1.25436661310962	znrf1
ENSDARG00000020497	3022.12233614186	0.457068906160447	0.0536091740905828	8.52594567840465	1.51566384904567e-17	2.63912052976906e-15	1.37274999512658	rab7a
ENSDARG00000020574	3799.29498701905	-0.720962656893915	0.253425990281709	-2.84486471214925	0.00444302893842691	0.0353878969212637	0.606692483712372	atp2a1
ENSDARG00000020602	10155.128357309	-0.700174749931422	0.143362225674438	-4.88395563501821	1.03978479618173e-06	3.21006151130255e-05	0.615497648513454	grk7a
ENSDARG00000020645	6127.58742471293	0.819438066032245	0.0992961076185921	8.25246916203203	1.5515494249955e-16	2.43894949890265e-14	1.76471849564709	slc7a3a
ENSDARG00000020693	3931.80107482885	0.934669140399091	0.13589638323248	6.87780732766182	6.07807979169087e-12	5.52543831986806e-10	1.91145222317009	sesn1
ENSDARG00000020758	1145.26595031649	0.3365537403035	0.0827883295438128	4.06523168371685	4.79847704603474e-05	0.000888936573358421	1.2627366071327	tmem178
ENSDARG00000020761	1899.29034104577	0.747859636353255	0.138481653570125	5.40042393395129	6.64835973436826e-08	2.80769162214851e-06	1.67929959440547	arrdc2
ENSDARG00000020764	1935.43887094284	0.257066061455735	0.0666178414509437	3.85881703544889	0.000113937194661441	0.00183434021220226	1.19504592512945	slmapb
ENSDARG00000020798	2978.81844181539	0.372878287713324	0.0654733250913034	5.69511762528236	1.23286894807008e-08	6.17416405055628e-07	1.29493374777116	necap1
ENSDARG00000020850	105515.397483538	-0.328916416980372	0.0585070632068681	-5.62182408331445	1.8895162478791e-08	9.02343666392223e-07	0.796134221745055	eef1a1l1
ENSDARG00000020901	520.468129460404	0.315407101190884	0.0854344468640193	3.69180246104827	0.000222670385559291	0.00320226610388825	1.24436273933647	gabrp
ENSDARG00000020926	2800.43105147398	0.453124906551613	0.0854942863402514	5.3000606935095	1.15764190927512e-07	4.6134475806957e-06	1.36900233429953	creb3l3l
ENSDARG00000020946	1021.57738635694	-0.290506067838147	0.0883924131689591	-3.28654980018312	0.00101422838517127	0.0111338863854204	0.81761520560058	auts2b
ENSDARG00000020953	572.547745830843	0.336441301136088	0.0966906448375879	3.47956414709211	0.000502230119507098	0.00625328987082655	1.26263819720121	dnajb6b
ENSDARG00000020960	1331.08728908575	0.250639869638142	0.0636811490303898	3.93585658321793	8.29004715486248e-05	0.00140039930893632	1.18973467368747	hgs
ENSDARG00000021004	38.9525641308429	-2.57773919739685	0.375942804393732	-6.85673237330307	7.04534390166703e-12	6.35372129713684e-10	0.167503227893877	c5
ENSDARG00000021033	836.769266665182	0.390707383679896	0.0926791676721567	4.21569802031438	2.49006783888242e-05	0.000507337314139896	1.31103607481151	herpud2
ENSDARG00000021046	215.699066292223	1.45793925037653	0.243946999323862	5.97645904404416	2.28039850098179e-09	1.34424740802666e-07	2.74715678596385	rhbdd1
ENSDARG00000021059	1912.57557711348	0.279904487814173	0.0915699576065251	3.05672837610037	0.00223766947779133	0.0207504655056471	1.21411450249494	alas1
ENSDARG00000021120	428.801720884741	-0.351885409597386	0.091516346724404	-3.84505525179089	0.00012052527850274	0.00191857257678483	0.783559421046792	ndc1
ENSDARG00000021137	1425.30598293305	-0.349557943177292	0.0754947077936332	-4.63023109027481	3.65257858987009e-06	9.68147177521069e-05	0.784824539490671	adgrv1
ENSDARG00000021141	239.853911163645	-0.4106435463934	0.125491775730241	-3.27227456941979	0.00106685913420039	0.011621474187565	0.75228772408248	plekhf2
ENSDARG00000021151	1564.50754501777	0.383536482798219	0.0707360025518771	5.42208308303734	5.89084891751274e-08	2.51121009598528e-06	1.30453575174581	ptpreb
ENSDARG00000021172	251.433298575467	-1.08256069835077	0.145072603642135	-7.46219941720511	8.50899692258711e-14	9.67887710249658e-12	0.472189969862619	cyp2ad2
ENSDARG00000021177	565.721527118057	0.609589546716743	0.131746040645241	4.62700468060528	3.70992133081204e-06	9.82196248470892e-05	1.52582504305645	cept1b
ENSDARG00000021193	3069.97191129715	0.205579438219537	0.0625231573909144	3.2880527279547	0.00100882943186644	0.0110799917611493	1.15314940007897	coro1cb
ENSDARG00000021208	27.7470125116861	-1.87012205796032	0.386322197089517	-4.84083511651541	1.29294619311811e-06	3.83077618159967e-05	0.273550280852327	serpind1
ENSDARG00000021239	991.475555632433	0.436188639918526	0.0915944912913415	4.76217110624162	1.91521180799344e-06	5.37875117689075e-05	1.353025134594	apaf1
ENSDARG00000021252	5242.42376575163	-0.298225354773489	0.0747102388339821	-3.99176015801786	6.55846861420218e-05	0.00116437251412612	0.813252154949406	cct6a
ENSDARG00000021257	5221.50749124561	-0.220318172596271	0.0754667510885448	-2.91940714842452	0.00350697851342483	0.0294998014232198	0.858376108918273	eif3d
ENSDARG00000021287	296.62403203828	0.933898897606336	0.115848178601288	8.06140337191241	7.54235006821665e-16	1.10862750742956e-13	1.91043198721778	rab7b
ENSDARG00000021343	4306.42132646577	-0.192010202623413	0.0582976232470134	-3.2936197383184	0.000989062049312265	0.0109425261721566	0.875385139019005	wsb1
ENSDARG00000021389	691.27125311341	-0.238466287117561	0.0761489734114356	-3.13157586286974	0.00173870858957521	0.0170157404382294	0.847645956434367	jag2b
ENSDARG00000021404	589.5060589141	-0.343090022855162	0.108266553901994	-3.16893824075842	0.00152996901632862	0.0153842227091626	0.788350980139091	zgc:110319
ENSDARG00000021405	1527.33233406896	-0.199514354242658	0.0625583379971974	-3.18925279395364	0.00142641080443281	0.0145311588519986	0.870843660827082	chd3
ENSDARG00000021455	949.42367048327	-0.157835247566222	0.0565611235926818	-2.79052532094048	0.00526225839576148	0.0402420544075868	0.896369056995985	strbp
ENSDARG00000021466	837.020156745925	0.233485707823004	0.0819224080710255	2.85008355248268	0.00437077457311711	0.0349723765419154	1.17567207179807	ireb2
ENSDARG00000021494	18.208535279263	-1.65406715929081	0.411469769068018	-4.01989959806108	5.82229489544136e-05	0.0010484762709086	0.317743130634892	hnf4a
ENSDARG00000021550	1610.75470344793	-0.247892788811272	0.063629456863681	-3.89588094932752	9.78424428933958e-05	0.00162134812396406	0.842125532270022	rad23b
ENSDARG00000021556	2255.73249972009	0.156164577177863	0.0486522350542186	3.20981301278003	0.00132821344778583	0.013766226924945	1.11432076105467	ubl3b
ENSDARG00000021569	358.627673458936	0.502743020030926	0.101107176145322	4.97237722580965	6.61368553952117e-07	2.16340152995088e-05	1.41690498791134	gdap2
ENSDARG00000021669	2455.86507984401	-0.180142370299833	0.0554129976566041	-3.25090462378845	0.00115038442620938	0.0123354343304952	0.882615892303969	sec61a1
ENSDARG00000021681	115.177927069198	0.438268853475608	0.150379430414406	2.91442022534501	0.00356349871253112	0.0298975197404882	1.35497746082233	asrgl1
ENSDARG00000021720	170.175730205739	-0.519283678703371	0.188796437901022	-2.75049510719905	0.00595052802124346	0.0442788140331581	0.697718175484237	col7a1
ENSDARG00000021794	436.876012489986	-0.285046646360298	0.0967181553322653	-2.9471886160468	0.00320677537302012	0.0275478433941873	0.820715072370853	hmmr
ENSDARG00000021811	15817.765531614	0.20423404668783	0.0439382883558489	4.64820215648302	3.3484067089491e-06	8.91700403103198e-05	1.15207452685999	calm1a
ENSDARG00000021838	7424.49119611146	-0.24951161623789	0.0703454088969188	-3.54694954724783	0.000389719217092035	0.00508454420639499	0.841181125232697	rps23
ENSDARG00000021864	16741.9907106228	-0.272133938525597	0.0646759028419389	-4.20765581256227	2.58033481102905e-05	0.000521504096271906	0.828093778275204	rplp1
ENSDARG00000021948	2061.47485821721	-0.313480761111431	0.0579428608063794	-5.41017058441336	6.29647434232962e-08	2.67405240549668e-06	0.804697936837043	tnc
ENSDARG00000022101	30.9359608732357	-0.876359695338648	0.259001976903583	-3.38360234086122	0.000715415391189253	0.00833889948247164	0.544740223555927	obscnb
ENSDARG00000022165	293.718475859394	-0.46156339512833	0.147015639003307	-3.13955303161962	0.00169205785390634	0.0166600354854389	0.726198877309483	mgst1.2
ENSDARG00000022183	204.169909095035	0.803033864127489	0.134500853284803	5.97047412351414	2.36565103096333e-09	1.38727659940119e-07	1.74476636565554	gsto1
ENSDARG00000022213	686.149094405105	-0.340900824538969	0.0836936563035752	-4.07319789330803	4.63719905166995e-05	0.000863931174762148	0.789548160895224	uck2b
ENSDARG00000022218	248.916734418313	0.733180162916987	0.111298637629491	6.58750348191786	4.47283498873003e-11	3.57587898172364e-09	1.66229929719486	uck1
ENSDARG00000022303	2860.63209815351	0.93535607367547	0.0923123660275731	10.132511102533	3.9633809569722e-24	1.12143864177528e-21	1.91236256995165	higd1a
ENSDARG00000022315	6706.0663631137	0.60500462766638	0.0772819794554379	7.82853430941473	4.93590258786932e-15	6.45832895832428e-13	1.52098363202227	atp6v1g1
ENSDARG00000022340	645.943456530518	0.666733168736296	0.0880168553135291	7.57506237142072	3.58955137440349e-14	4.2991050217459e-12	1.58747422605239	ufc1
ENSDARG00000022372	59.0564575022524	-2.85955706775381	0.313006969983999	-9.13576163463707	6.4947974201658e-20	1.45560628121657e-17	0.137780433959911	kng1
ENSDARG00000022438	3084.46608999072	0.216611357722367	0.0579659953616619	3.73686945891094	0.000186325594492442	0.00277478036640193	1.16200103819262	cox6a1
ENSDARG00000022456	21716.3708169213	0.175331766495846	0.0509785802130171	3.43932227541865	0.000583172550883705	0.0070743268284049	1.12922405471399	eno1a
ENSDARG00000022525	116.863371612771	0.79530781615354	0.274645840717491	2.89575772957588	0.00378244289823723	0.0312586839029225	1.73544761320359	mchr1b
ENSDARG00000022599	357.419213102996	-0.249267527682378	0.0850013075847839	-2.93251403731346	0.00336229722475928	0.0285372928307653	0.841323456113543	dnpep
ENSDARG00000022631	27.9131511919116	-1.76964584814239	0.451612928774901	-3.91850129920536	8.91012492614281e-05	0.0014873863409157	0.293280722836737	cyp2p9
ENSDARG00000022659	905.305175751332	0.274455738615283	0.0684647891198429	4.00871370734623	6.10503756425558e-05	0.00109330403721906	1.2095377011159	snx4
ENSDARG00000022689	93.0264223327559	-0.710782741559324	0.197273979484851	-3.60302328475057	0.00031453734008187	0.00428378699112757	0.610988553943618	itgb1b.2
ENSDARG00000022767	818.672088497127	-2.78868870212879	0.590214744607225	-4.72487129067675	2.30261148499145e-06	6.36409201150994e-05	0.144717500208652	apobb.1
ENSDARG00000022788	1046.75901170375	0.21192626207737	0.0739583779244649	2.8654801257785	0.00416377408208908	0.033721356036554	1.15823360593386	cops7a
ENSDARG00000022817	28.9306358535307	-1.65979788457685	0.344727222767256	-4.8148152363861	1.47336147293663e-06	4.29227931806868e-05	0.316483483373375	pvalb3
ENSDARG00000022891	2733.88906206689	0.481117063708131	0.0970551728939278	4.95715013803486	7.15346976689963e-07	2.32318424165768e-05	1.39582402000916	zgc:175214
ENSDARG00000022974	1113.81511781263	0.313336977944679	0.0831043433653638	3.77040435259936	0.000162983259500078	0.00248604384234755	1.24257848354845	wdr13
ENSDARG00000023028	1821.56531978647	0.307473023722907	0.107679374211752	2.85544957865616	0.00429759461543234	0.0345260774210767	1.2375381700771	cdv3
ENSDARG00000023082	1735.01414775638	-0.736829163624187	0.152808588306451	-4.82190936903697	1.42190551753004e-06	4.15843065824419e-05	0.600056742550254	krt1-19d
ENSDARG00000023111	201.469802633148	-1.96334374107097	0.470372954703463	-4.17401494163013	2.9927811522118e-05	0.000589596119769071	0.25643343041696	plg
ENSDARG00000023117	466.113490371775	0.45251576299351	0.100432503025717	4.50567046882859	6.61636979538651e-06	0.000162086738840226	1.36842442774068	gopc
ENSDARG00000023151	1410.66480136022	-0.956294293142297	0.157940521107187	-6.05477483826525	1.40614206876815e-09	8.67286971897435e-08	0.515379017300867	ucp1
ENSDARG00000023181	1012.36164838487	0.343795445867879	0.105925207309344	3.24564336101659	0.00117185544464893	0.0124736325491456	1.26909093378337	pcp4l1
ENSDARG00000023228	7267.98549733802	0.23559706440148	0.0720728747773683	3.26887286138141	0.00107976807371965	0.0117169847155887	1.17739390499988	vsnl1a
ENSDARG00000023267	319.983721012507	0.254461837388983	0.0901700351409198	2.82202216059142	0.0047721879529359	0.0373782859870786	1.19289068091135	atad1a
ENSDARG00000023290	3451.07148708919	-0.311794379105226	0.0643047714879966	-4.84869741218856	1.24274817029068e-06	3.69656341428382e-05	0.805639107018026	fabp3
ENSDARG00000023298	8798.62796406258	-0.2584703004055	0.0539271418576907	-4.7929538169774	1.64343467245779e-06	4.70257375917233e-05	0.83597383855252	rps27.1
ENSDARG00000023318	1620.34047723771	0.260692393103402	0.0785152358738777	3.32027778050827	0.000899279203352577	0.0101729555457716	1.19805354889733	fmn2a
ENSDARG00000023330	3017.63458570776	-0.321829403541372	0.0700958669364744	-4.59127502956823	4.40546342588267e-06	0.000114003798235902	0.800054727974459	anp32b
ENSDARG00000023495	822.907790500188	0.245491688226458	0.0857628679610548	2.8624472812399	0.00420383189005224	0.0339607204365533	1.18549673397778	ift74
ENSDARG00000023537	1445.23436966795	-0.385617886618058	0.104815274876827	-3.67902375938254	0.000234128457902187	0.00333949422405708	0.765451096064909	ahr1b
ENSDARG00000023578	155.109213101701	-0.384419117510283	0.139848847186906	-2.74881863699966	0.00598104700013301	0.0444474654940941	0.76608739163284	lpp
ENSDARG00000023703	709.605649716896	0.37599265866864	0.0892662112187423	4.21203783083489	2.53077145494893e-05	0.00051378065160739	1.29773216325247	kctd6b
ENSDARG00000023766	956.634704062839	0.384884261397746	0.1021466658927	3.76795716271394	0.00016458893703974	0.00250378708254809	1.3057550301445	gnsa
ENSDARG00000023820	504.446898331288	-0.484045212592394	0.0945130966733465	-5.12146178286104	3.03176189348342e-07	1.073974369654e-05	0.714970086395831	faxdc2
ENSDARG00000023840	164.953330541623	0.647731066095276	0.158879741730361	4.07686379044195	4.56472143640386e-05	0.000853942433342462	1.56670229648264	pfkfb2a
ENSDARG00000023861	796.277479293967	1.25406384444071	0.401005570696095	3.12729781350373	0.00176421118733464	0.0172227295727274	2.38512329260382	dnase1l1l
ENSDARG00000023967	3317.46844423073	0.336455436387489	0.0485174228496859	6.93473430008592	4.06985354548239e-12	3.83415141930365e-10	1.26265056835054	atp6v1c1a
ENSDARG00000024092	304.175515372139	-0.280835144772768	0.103418199676596	-2.71552923615941	0.00661699337324582	0.0478690514531136	0.823114396311287	lmbr1
ENSDARG00000024160	70.7836104174394	-0.946101312618756	0.30653989344881	-3.08638886108554	0.00202603670236549	0.019196888570425	0.519033185116698	hao1
ENSDARG00000024195	3323.9805678791	0.379380072244375	0.0520644490846754	7.28673939538605	3.17546295864748e-13	3.47245311748523e-11	1.30078278744101	znf395b
ENSDARG00000024204	670.659676086212	-0.531154689350854	0.129522849213803	-4.10085705012617	4.11622789198875e-05	0.000781668914119609	0.692000656016124	mcm3
ENSDARG00000024229	851.088909115308	1.01481150112409	0.0979023994165214	10.3655426952982	3.55733360366478e-25	1.10306580071994e-22	2.02063886417482	ubl7a
ENSDARG00000024278	665.286969011435	-0.459130949235474	0.108953198752546	-4.21401991398388	2.50865152297467e-05	0.000510205174070571	0.727424312630285	adh8b
ENSDARG00000024314	1205.17064863441	0.508276963629173	0.100486725996628	5.05815030381455	4.23342710619332e-07	1.45635039476887e-05	1.42235044232174	herpud1
ENSDARG00000024317	852.688235174442	0.270054522540389	0.0931247754152249	2.89992132959536	0.00373256328388059	0.030948828752352	1.20585339861631	trap1
ENSDARG00000024324	4297.87408630681	0.388477232976815	0.0561595532768508	6.91738467116594	4.60057637606717e-12	4.28554102257845e-10	1.30901101112111	arhgap1
ENSDARG00000024433	1133.256467258	-1.32637127953889	0.293521820255145	-4.51881661944565	6.2186225673645e-06	0.000153505714759938	0.398769982698571	pvalb4
ENSDARG00000024443	991.871930207547	1.14108668897954	0.126940347038469	8.98915684099823	2.49134291601321e-19	5.42250367758414e-17	2.20547084497759	gnpda2
ENSDARG00000024479	115.372094927161	0.426913208861464	0.157329521133018	2.71349716052666	0.00665771388012021	0.0480731192233635	1.34435411667626	pigk
ENSDARG00000024488	1983.87983037399	-0.464439143429876	0.0682697179633233	-6.8030036930779	1.02460020662164e-11	9.02445536073441e-10	0.72475277461667	top2a
ENSDARG00000024540	757.566992568939	0.835520273873812	0.096888661423096	8.62350931060178	6.49328938342207e-18	1.21472808663754e-15	1.78450046073695	tspan36
ENSDARG00000024694	1638.23104089093	-0.283053339208648	0.0989199371447924	-2.86143872892209	0.00421723010255644	0.0340082723909753	0.821849801366317	myo1b
ENSDARG00000024844	4911.03050007249	0.311607499538671	0.0555565703432269	5.60883253976206	2.03695999429765e-08	9.62601804403374e-07	1.24108979397182	max
ENSDARG00000024933	448.870347357901	0.558985409707253	0.103955640219233	5.37715326006752	7.56727564543002e-08	3.10313136793395e-06	1.47323278661344	spast
ENSDARG00000024967	149.874693072739	-0.50501413825772	0.149142981030249	-3.386107309705	0.000708916563123052	0.00828447874179319	0.704653472008209	fancg
ENSDARG00000025034	2270.57350617844	0.360112308641707	0.12361313196297	2.91322048817259	0.00357721923016013	0.0299903461088536	1.28352581156117	syngr3b
ENSDARG00000025043	68.8480579240916	-0.792504730843794	0.247923244150624	-3.1965729294923	0.00139070665088983	0.0142508083972577	0.577340872641774	trip13
ENSDARG00000025073	12295.4375010309	-0.362406803307176	0.0526240404483526	-6.88671565732123	5.70951806690992e-12	5.21131657107149e-10	0.777865807255641	rpl18a
ENSDARG00000025106	4652.51029100611	0.175959992772461	0.0609843616548782	2.88532974680052	0.00391003883735133	0.0321261847993774	1.1297158861009	ppp3cb
ENSDARG00000025147	1398.33998962556	0.307872202050292	0.076298670250896	4.0350926305518	5.4580760337045e-05	0.000994338267858238	1.23788063106238	cd63
ENSDARG00000025325	946.878092970585	0.406472647368205	0.0851207319335238	4.77524849863421	1.79485478765311e-06	5.07854162166448e-05	1.3254411792617	ccsapa
ENSDARG00000025338	1417.34453572855	0.916967894176495	0.153822862995694	5.96119378042109	2.50401805626974e-09	1.46462410133648e-07	1.8881428189874	hagh
ENSDARG00000025340	559.354136723612	0.631256051670608	0.0932083689890463	6.77252545578597	1.26553528277552e-11	1.09338384201934e-09	1.5489129346938	tusc2b
ENSDARG00000025391	910.438496213771	0.391979268579189	0.112810555146886	3.47466837716391	0.000511485247765845	0.00634757679190114	1.31219239834897	pfdn2
ENSDARG00000025468	431.829480106823	-0.447032314353261	0.134942154271328	-3.31276995514993	0.000923769279634782	0.0103587389878741	0.733550241399119	bnip3la
ENSDARG00000025504	443.421288999022	-0.616049712788807	0.127663284522572	-4.825582508649	1.39594657752677e-06	4.09308895452019e-05	0.652454990980746	gucy2f
ENSDARG00000025581	12396.8482621035	-0.342064318874589	0.0619071586813556	-5.52544045245623	3.28660038150074e-08	1.48493984502297e-06	0.788911668456121	rpl10
ENSDARG00000025679	300.613997509713	0.332300329579197	0.0959434685176018	3.46350131711397	0.000533193984631266	0.00657731827581109	1.25901923953631	comtb
ENSDARG00000025693	1403.09748149251	0.485214596446212	0.0942836016525553	5.14633072922137	2.65630933154613e-07	9.60058279715587e-06	1.39979406516843	tmem9b
ENSDARG00000025754	614.654098618487	0.2235926476901	0.0806274812344695	2.773156797989	0.00555153644286753	0.0418881929735832	1.16763765961003	ube2f
ENSDARG00000025850	6662.71006245095	-0.310067436754893	0.0707248820925231	-4.38413508203887	1.16447502765341e-05	0.000266245080763202	0.806604054766424	rps21
ENSDARG00000025854	240.105830596356	-0.403445955451778	0.117077400685539	-3.4459763634094	0.000569000125824338	0.00693585721494868	0.756050257732761	ddx51
ENSDARG00000025859	482.52451241903	-0.248216174837139	0.0765095292174039	-3.24425176021965	0.00117759612135648	0.0125145848840494	0.841936787523837	lmf2b
ENSDARG00000025889	831.717650655334	0.215134820194665	0.070740273817776	3.04119292425759	0.00235642791100878	0.021656557934874	1.16081238750889	usp14
ENSDARG00000025903	73.3252544012185	1.17291208393277	0.234057712552615	5.0112088644338	5.40891679343396e-07	1.8138702301655e-05	2.25466342367926	lgals9l1
ENSDARG00000025948	230.139491174149	-0.458936657048617	0.146727738482096	-3.12781115415758	0.00176113297232554	0.0172054406394307	0.727522283700928	mlh1
ENSDARG00000026048	1299.37159094998	0.277645214849837	0.0720560398373639	3.85318448635956	0.000116591474667997	0.0018690967567881	1.21221467659922	tsc1a
ENSDARG00000026090	151.771732069751	1.17941553031401	0.147777839062728	7.9810040381858	1.45147717481832e-15	2.04072281547749e-13	2.2648500406978	adprm
ENSDARG00000026137	805.178020796071	0.401624842806683	0.0947235882179422	4.23996652114377	2.23553125848933e-05	0.000462554712679748	1.32099485061214	sfxn5b
ENSDARG00000026165	3307.5425216016	-0.355652186359769	0.0956923496751837	-3.71662089568276	0.000201905050536692	0.00296774202853802	0.781516270128265	col11a1a
ENSDARG00000026170	200.784106842051	0.523012853439188	0.147611111932879	3.54318077135691	0.000395331612019371	0.00515479629589314	1.43695297876832	hps1
ENSDARG00000026198	1141.7523512093	0.312897359573818	0.075214104067092	4.16008890160693	3.18123741511941e-05	0.000619178762929003	1.24219990242541	enoph1
ENSDARG00000026225	1048.73624899601	-0.286794275838996	0.0798626562702581	-3.59109362539199	0.000329293308481715	0.00444742442171367	0.819721489229177	nsd2
ENSDARG00000026281	80.6878272327826	0.607411205328617	0.184697922592786	3.2886737262758	0.00100660640254102	0.0110716921904367	1.52352292118486	lyrm1
ENSDARG00000026322	275.150992291797	0.440444648802571	0.159031310683581	2.76954674465903	0.00561343487057175	0.0422276403268193	1.35702250692385	dhrs13a.1
ENSDARG00000026335	500.122457856008	0.333849589812824	0.0968996355811023	3.4453131615072	0.00057039814226532	0.0069460036246352	1.26037198289098	susd4
ENSDARG00000026484	748.438483964341	0.3869674243156	0.109961415760543	3.51912006260702	0.000432980713449905	0.00554682464256111	1.30764182198609	rab15
ENSDARG00000026489	2109.42508731575	0.317564808771589	0.0688745760086751	4.61076970886311	4.01180770831078e-06	0.000105471869088644	1.24622521177468	khsrp
ENSDARG00000026499	740.14167620537	-0.370288503319855	0.109033111123115	-3.39611058976151	0.000683507376334341	0.0080415140180375	0.77362777488389	ppm1e
ENSDARG00000026540	756.8856780009	0.319510917240431	0.0842076613591358	3.79432123019964	0.000148047903596383	0.00229535092178611	1.24790742866057	ppp4r2a
ENSDARG00000026548	104.449287024271	0.518001259680385	0.170934795592792	3.03040266251225	0.0024422789508733	0.022246851642643	1.43196999151647	cyp2u1
ENSDARG00000026577	207.179219666215	-0.541940880957283	0.146033050967774	-3.71108374005607	0.000206373813791807	0.00301970113056971	0.686846261860099	cdk2
ENSDARG00000026595	4325.14929319911	0.292146561003987	0.0505617047506066	5.77802039003604	7.55846503562038e-09	3.96049570709034e-07	1.22446077702801	pafah1b1b
ENSDARG00000026634	2758.13974938523	0.181938306640989	0.0614421912821392	2.96112984977275	0.00306512681903692	0.0266138130708553	1.13440697373219	ehmt1b
ENSDARG00000026682	156.553336443348	1.55729282347575	0.20053779034805	7.76558283988737	8.12706262711876e-15	1.05122394072834e-12	2.94301077330418	zgc:101583
ENSDARG00000026712	2812.50965639589	0.188251296524685	0.0554344199392466	3.39592795831541	0.000683963589720661	0.00804270120359318	1.13938182370546	rab5c
ENSDARG00000026764	93.4318901185114	-2.40710019447368	0.216076294415014	-11.1400475512154	8.00765825511339e-29	3.48579523582205e-26	0.188534415507055	ahsg1
ENSDARG00000026766	1216.54927519444	0.328320171828335	0.0732377130574662	4.4829386134807	7.36221130893405e-06	0.000178236379881317	1.2555505999399	bcl2l10
ENSDARG00000026820	3845.01101415583	-0.646517051158828	0.1178952961176	-5.48382397304408	4.16228947470379e-08	1.83302693675866e-06	0.638820691991213	gucy2d
ENSDARG00000026835	153.555646195042	0.913073134458393	0.181226296343487	5.0383037830658	4.69675577451087e-07	1.60114101975645e-05	1.88305238413132	slc25a32b
ENSDARG00000026875	904.188655124305	-0.226488632408453	0.0777049643829733	-2.91472538732778	0.0035600164435709	0.029890405124878	0.854712642668355	tlcd3ba
ENSDARG00000026902	347.820857760284	0.571229040300103	0.103421570608248	5.52330656883823	3.3267851191718e-08	1.50010175214288e-06	1.48578878374172	cryzl1
ENSDARG00000026967	4252.88597702272	0.361853516789583	0.0751885034764497	4.81261762182727	1.48966144212748e-06	4.31934830310053e-05	1.28507585140832	ap2s1
ENSDARG00000027046	600.63961577883	0.44597356907588	0.109096705099049	4.08787386081898	4.35344741612228e-05	0.000821890206099615	1.36223307759281	scyl3
ENSDARG00000027070	138.025573383408	0.490422295305225	0.18011956438085	2.72275972347048	0.0064739123682963	0.0471504119590589	1.40485603490311	acbd4
ENSDARG00000027140	961.143204130038	-0.237019445261441	0.0855873270490181	-2.76932874800137	0.00561719252776386	0.0422276403268193	0.848496465230187	nup160
ENSDARG00000027141	2100.97375011548	0.21860611641873	0.0677180144950104	3.22818260471647	0.00124579421730709	0.0130554619921127	1.16360880337697	ube2l3b
ENSDARG00000027236	4090.06616910765	-0.281617645625652	0.0869961971409298	-3.23712593056733	0.00120740117890349	0.012759445884995	0.8226680697782	rs1a
ENSDARG00000027285	176.991524791392	0.369674192082223	0.132880892530897	2.78199660644413	0.0054025605009058	0.0411066754616819	1.29206100788079	kcnf1b
ENSDARG00000027355	203.145540207356	-0.869385269363548	0.233397669055012	-3.72490981972332	0.000195385056621733	0.0028831395969293	0.547380038928029	slc25a4
ENSDARG00000027397	1669.81140743688	-0.182671051891521	0.0622821473122779	-2.93296008205405	0.00335747056512191	0.0285212286903599	0.881070243571165	vangl2
ENSDARG00000027419	17312.7655443451	0.171683116525821	0.0553590761037783	3.1012641216045	0.00192696327762034	0.0184903521628716	1.126371797266	gad1b
ENSDARG00000027424	1640.37759870403	-0.905980210413873	0.136844400324963	-6.620513577921	3.57953033245818e-11	2.91461325919149e-09	0.533669989372158	slc25a3a
ENSDARG00000027495	1795.86145926017	-0.617849180793726	0.117370791928133	-5.26407950942377	1.40893469521401e-07	5.55621006286835e-06	0.651641693683456	elovl4b
ENSDARG00000027501	1040.89067638024	0.30138697812305	0.0978769044740624	3.07924509609842	0.00207525875233864	0.0195568514229548	1.23232858005672	usp20
ENSDARG00000027547	307.590873004872	0.332757408289664	0.114504153728595	2.90607281442721	0.00365996268827425	0.030514517647063	1.25941818875629	TPGS1
ENSDARG00000027609	24.2083483985166	-0.961292724086232	0.291449285528249	-3.29831902776464	0.000972655555334963	0.0107999537718366	0.513596499937438	hpn
ENSDARG00000027744	1465.49348491235	0.973195985433967	0.251145890764203	3.87502253161564	0.000106614834165844	0.0017374610411649	1.96318480187006	gadd45ba
ENSDARG00000027992	96.5110887199568	-0.783867101189788	0.25856061065172	-3.03165706181617	0.00243215351900086	0.0221903373865794	0.58080786661068	hao2
ENSDARG00000028000	4526.00453850721	0.413367636194192	0.0607865498247702	6.80031417124035	1.0439124568187e-11	9.12355303959385e-10	1.33179094494725	pfkpa
ENSDARG00000028027	245.46758639792	1.19771904214701	0.34551045228353	3.46652043152706	0.000527241662160858	0.00651098868776496	2.29376730490987	trim63a
ENSDARG00000028058	292.627189446491	0.8869596913839	0.124186469248289	7.14216046846925	9.18752495229306e-13	9.36796463153629e-11	1.84927488712844	traf6
ENSDARG00000028066	5158.13756187338	0.168460311592383	0.0565567000646359	2.97860927882741	0.00289559755369997	0.0253852618999042	1.12385842824107	diras1a
ENSDARG00000028086	850.884103497103	0.342291030428726	0.0844799355940396	4.05174350597962	5.08373794257572e-05	0.000934054318734935	1.26776823922464	zbtb2b
ENSDARG00000028096	94.2457782501855	-0.688658827447924	0.241509971563389	-2.85147161001248	0.00435173721245973	0.0348570146996597	0.620430352612926	cldn23a
ENSDARG00000028164	57.3220540583008	1.14807083989846	0.218616818663032	5.25152111772357	1.5084823444722e-07	5.92812610233901e-06	2.21617351266471	cst14a.1
ENSDARG00000028173	385.557650235497	0.563384606362941	0.093134990212991	6.04911865105191	1.45640371580417e-09	8.93418821434776e-08	1.47773195788948	slc4a2a
ENSDARG00000028198	3172.46128069233	0.235316379824502	0.051042638506077	4.61019231591028	4.02296641081442e-06	0.000105557144995482	1.17716485855912	ube2v2
ENSDARG00000028201	305.80059730144	0.542097953068759	0.111508056099756	4.86151379577269	1.16491460310954e-06	3.50902539868296e-05	1.45608840806638	commd8
ENSDARG00000028222	132.313444994246	-0.512041565040824	0.161952945394035	-3.16166874146696	0.00156867902180132	0.0157187332171292	0.701229422126067	itgb8
ENSDARG00000028335	25285.6347521842	-0.404691608167274	0.0600711181064243	-6.73687490634528	1.61829387187574e-11	1.37713158209696e-09	0.755397750049259	hmga1a
ENSDARG00000028386	578.591164725967	0.465835126912397	0.11400347536266	4.08614847425058	4.38593172085642e-05	0.000825956326400215	1.38111660330194	htatip2
ENSDARG00000028517	1262.50200411107	0.462934009385121	0.135805797815389	3.40879415188459	0.000652506961479931	0.00773306156024069	1.3783421044999	hbp1
ENSDARG00000028559	447.334852105517	0.54667083517327	0.102540657787089	5.33125929724728	9.75340363295459e-08	3.92843495792812e-06	1.46071106516587	march5l
ENSDARG00000028625	40.6526123908848	-0.933055821114081	0.285247406991558	-3.27104050113835	0.00107152563401076	0.0116554801785043	0.523747798178232	jph2
ENSDARG00000029011	980.372489172413	-0.226962063968991	0.0759041895162561	-2.99011247489025	0.00278874739029202	0.0246819744289341	0.85443220810537	xpnpep1
ENSDARG00000029069	240.721171402863	-0.928283769799331	0.306031023234129	-3.03329956547951	0.00241895342186982	0.022105542857265	0.525483084883991	tnni2a.4
ENSDARG00000029107	782.413514001605	0.257532323011717	0.0929299223261199	2.77125296745602	0.00558410257662718	0.042049815676824	1.19543221191024	ube2d1a
ENSDARG00000029114	5197.47852185144	0.212037942444647	0.0592414268352331	3.57921734455153	0.000344624767533719	0.0046214017996998	1.15832326934684	si:dkey-40m6.8
ENSDARG00000029124	58.8526099078808	0.745645485461866	0.215070834289995	3.46697630073105	0.000526348294831175	0.00650350436779392	1.67672429553139	adamts15a
ENSDARG00000029150	52152.0412130064	-0.38322349159043	0.0486347350639455	-7.87962535596344	3.2836412196667e-15	4.39813625138316e-13	0.766722545679408	hsp90ab1
ENSDARG00000029215	1126.75343419788	0.174433007563467	0.0630059075527805	2.76851829199259	0.00563118244906191	0.0423058234042368	1.12852079857503	ube2z
ENSDARG00000029230	131.010859731188	-2.26357668262235	0.525021276699387	-4.31139990526216	1.62224206947754e-05	0.000348067028290934	0.208255040209599	pnp4b
ENSDARG00000029248	6061.59162513009	-0.206626206396529	0.0677761460821051	-3.04865676703155	0.00229866944898889	0.0212205063814488	0.86656134814725	fubp1
ENSDARG00000029259	91.8438470848732	0.755923473219694	0.190670302569938	3.96455799897008	7.35320675207737e-05	0.00127106828193153	1.68871219587826	zgc:136493
ENSDARG00000029356	192.228149625957	-0.400964062508166	0.125908239929242	-3.18457364453272	0.00144967419004618	0.0147217698366466	0.757352023320564	mboat1
ENSDARG00000029388	25.2532667870863	-2.32612991408023	0.394685673978485	-5.89362641575643	3.77810813394764e-09	2.15962766969795e-07	0.199418351605207	si:dkey-90m5.4
ENSDARG00000029415	794.738916533201	0.351445867023891	0.106158471324428	3.31057769238073	0.000931036024215068	0.0104228147597093	1.27583863056027	mtx2
ENSDARG00000029480	521.75854392536	0.287438975133255	0.101965434944114	2.81898444596247	0.00481758525260156	0.0376296962656621	1.22047181207953	specc1
ENSDARG00000029500	9239.52973345415	-0.285665985281817	0.0510575610698002	-5.59497906473217	2.20648392862418e-08	1.02769486025384e-06	0.820362820727913	rpl34
ENSDARG00000029510	2233.42468322028	0.47639754017136	0.0829536262802235	5.74293809124213	9.30477527379813e-09	4.73819779852331e-07	1.39126528740034	timm17a
ENSDARG00000029524	1202.0798772749	-0.222662535000054	0.0740722476505391	-3.00601834104644	0.002646930315671	0.0237667253572109	0.856982390572977	impdh1b
ENSDARG00000029533	13325.2176413099	-0.269724303668772	0.0591996636985557	-4.55617966078669	5.2092384765795e-06	0.000132193186273378	0.829478042376418	rpl18
ENSDARG00000029663	1690.04662831641	0.207859046314691	0.0635090237894055	3.27290570555685	0.00106447983190407	0.0116067271074087	1.15497293627987	rab1ab
ENSDARG00000029671	1388.59565198333	0.195526566457955	0.0697631802759578	2.80271865021811	0.00506738542035836	0.0391352222365172	1.14514204750161	xpr1b
ENSDARG00000029692	1838.28784302422	0.337481731922745	0.0648909809033672	5.20074942965199	1.98486546329999e-07	7.50073699954232e-06	1.26354910451466	rufy3
ENSDARG00000029695	320.505548996756	0.405274523691703	0.109259955827277	3.70926860278416	0.000207858826253672	0.00303750315757141	1.32434088905442	pgp
ENSDARG00000029718	163.302179044709	0.871537770320347	0.194893833045801	4.47185914864495	7.75424964631688e-06	0.000185740947083628	1.82961204708224	p2rx3b
ENSDARG00000029751	164.921245048036	0.602347119074935	0.205303861782909	2.93392980455412	0.00334699893951857	0.0284822060131362	1.51818449121784	wbp1lb
ENSDARG00000029795	383.939368748194	-0.430959120357766	0.134316192326591	-3.20854182130093	0.00133409905160528	0.0138147083974239	0.74176848508436	prxl2b
ENSDARG00000029874	166.411059235483	-0.583020609014431	0.181472875688228	-3.21271488536979	0.00131486746576122	0.0136529082362252	0.66756461536574	khk
ENSDARG00000029885	3443.21610098794	0.226907158356401	0.0644065371900017	3.52304545867784	0.000426618180272035	0.00548066352363098	1.17032332532378	rab41
ENSDARG00000029952	2443.84542829501	0.285382609340592	0.0645774668873275	4.41922892142111	9.90536809476741e-06	0.00023067686439625	1.21873343451567	ampd2b
ENSDARG00000029955	211.720708854643	1.5322016168186	0.215513444952935	7.10954073957291	1.16429730440563e-12	1.15087483766488e-10	2.89226875578244	glb1l
ENSDARG00000030053	3270.15819946385	-0.411450344032271	0.0797971551464404	-5.15620316635593	2.52007462804802e-07	9.18589521425039e-06	0.751867140200586	eef1db
ENSDARG00000030106	6047.80635540887	0.553005839191061	0.0566060395697973	9.76937873403394	1.5238361381543e-22	4.10637557419771e-20	1.46713928228245	stmn4
ENSDARG00000030153	578.113751558024	0.307126796834062	0.0795977648060779	3.85848519216975	0.000114091978969626	0.00183552667800744	1.23724121363856	gnptab
ENSDARG00000030156	196.707438299062	0.539993034767891	0.151033120481947	3.57532859709694	0.000349788282384806	0.0046850932308062	1.45396549765827	naglu
ENSDARG00000030177	632.591589147842	0.49251357756986	0.0911094914590962	5.40573292290821	6.4543912561261e-08	2.73458883639851e-06	1.40689394370107	uchl3
ENSDARG00000030224	1974.6348935223	0.300295897005987	0.0664412795758922	4.51971874898911	6.19218377043697e-06	0.000153019947410056	1.23139694717656	ppp2ca
ENSDARG00000030270	196.481497085372	-1.41097228729655	0.329981159804986	-4.27591771642483	1.90351524973448e-05	0.000400818336678974	0.376058161472345	tnnt3a
ENSDARG00000030340	2297.5547547781	0.635851285328314	0.0749044828328206	8.48882818866089	2.08731043105022e-17	3.55250818926712e-15	1.55385435621006	guk1a
ENSDARG00000030408	6115.10983017294	-0.329952625004373	0.0603444615443995	-5.46781952411	4.55605418160217e-08	1.97190903355156e-06	0.795562607887312	rps26l
ENSDARG00000030417	130.43236724745	-1.05855628797719	0.180559062687547	-5.86265941028391	4.55511947576532e-09	2.55221991221346e-07	0.480112270058018	pkd1a
ENSDARG00000030602	10958.5668059586	-0.251378687400579	0.0524916026692637	-4.78893145984611	1.67671732792092e-06	4.77410986601483e-05	0.840093210496136	rps19
ENSDARG00000030604	634.184601920747	0.498649823552435	0.168656837284891	2.95659418011099	0.00311057219605973	0.0268743939809191	1.41289066004477	phkg1a
ENSDARG00000030616	142.600224969312	0.843049620567216	0.246349473996804	3.422169355142	0.000621236056549581	0.0074207384570218	1.79383801616682	nfe2l1a
ENSDARG00000030630	187.995615815203	0.726614272457679	0.208408043114968	3.48649822529566	0.000489388630851633	0.00611695253890533	1.65475114887969	mfsd2aa
ENSDARG00000030641	109.393789471725	0.876678207758221	0.186931552554675	4.6898353743775	2.73424942593377e-06	7.42115947307396e-05	1.8361427284169	letmd1
ENSDARG00000030694	5597.31981331567	0.447545301519532	0.0579745883900295	7.71968053500663	1.16621630351791e-14	1.49143910996787e-12	1.36371796010108	atp6v1e1b
ENSDARG00000030703	135.962765416794	-0.515785697689514	0.149088380002144	-3.45959690273714	0.000540984582354127	0.00665167137760349	0.699411926428712	otx2a
ENSDARG00000030716	2658.98002793387	-0.281378903959636	0.081221065071447	-3.46435870684678	0.000531497266287258	0.00655996298782899	0.822804218715954	ing4
ENSDARG00000030756	1822.87487046703	-0.437138363390228	0.0882142277329823	-4.95541790280602	7.21749928602334e-07	2.33393305483463e-05	0.738598192252971	dnmt1
ENSDARG00000030765	527.811079883172	-0.791029752279977	0.141360271681114	-5.59584204863736	2.19553522077165e-08	1.02470381973994e-06	0.577931434642715	hadh
ENSDARG00000030824	273.931410150221	-0.357711952475079	0.0976170632354061	-3.66444083256681	0.000247879532074993	0.00350468525174863	0.780401279016157	esyt2a
ENSDARG00000030844	632.121929176331	-1.07374010836257	0.17251716147103	-6.223961136428	4.84757206007925e-10	3.24643908733592e-08	0.475085767178616	klf11a
ENSDARG00000030872	65.3710293665822	-0.770219305559776	0.208162987449452	-3.7000780734222	0.000215533148435269	0.00312543776296012	0.58632833946629	cetp
ENSDARG00000030905	950.251444721572	0.284024709751379	0.0974768516806535	2.9137657285227	0.0035709777684664	0.0299491118069675	1.21758687269686	cited2
ENSDARG00000030913	1284.55593052179	0.368798567118258	0.119992127439236	3.07352303012561	0.00211547358687455	0.0198121059629675	1.29127704621288	cluha
ENSDARG00000030914	356.216717258724	0.448017344326227	0.108082012809707	4.14516100023991	3.39575033758522e-05	0.000656415069526722	1.36416423499624	tmem120a
ENSDARG00000030957	1104.6552220773	0.208119775789962	0.0666310209195411	3.12346671141769	0.00178734082145997	0.0173715100191361	1.15518168635658	yipf4
ENSDARG00000031044	383.668760709178	0.675647824581083	0.119025586312134	5.67649230316964	1.37484738372729e-08	6.82479065308133e-07	1.5973138659756	lipg
ENSDARG00000031098	533.613707773719	0.349807252292344	0.10215945335139	3.42413003218742	0.000616771014752104	0.00738298714433031	1.27439035416937	timm50
ENSDARG00000031198	664.623650776983	0.294867644712024	0.0937223749358159	3.14618195403135	0.00165417061311831	0.0163510069862647	1.2267724259097	hmg20a
ENSDARG00000031222	949.602922813376	-0.286507926592295	0.0948326068891587	-3.02119635841255	0.00251778025021533	0.0228152416909024	0.819884205479223	lhx2b
ENSDARG00000031302	2309.16264505399	0.179004293199923	0.0610169581074621	2.93368104133713	0.00334968238888872	0.0284854376681399	1.13210227103759	smap1
ENSDARG00000031317	7238.55388806812	-0.301767487568819	0.0981649186782669	-3.07408686964693	0.00211147940009613	0.0197828839820265	0.811257891692488	ppdpfb
ENSDARG00000031426	230.473527860116	0.492993141780894	0.158925026786208	3.10204850519917	0.00192186465155378	0.0184492486228038	1.40736168505651	csrnp1a
ENSDARG00000031489	17.6819341648456	1.23455841232048	0.397925069146768	3.1024896595925	0.00191900251927259	0.0184492486228038	2.35309311709092	ognb
ENSDARG00000031495	5408.58981380764	-0.204545839473453	0.0531560457938865	-3.84802587210085	0.000119073480716281	0.00190446965045108	0.867811831398219	seta
ENSDARG00000031496	533.369668153307	0.425813163865371	0.119963733251087	3.54951577719022	0.000385940337855617	0.0050527157245227	1.34332944665665	ap1ar
ENSDARG00000031506	193.520959939921	0.71400705547329	0.1711955459985	4.17071046626146	3.03651463622734e-05	0.000596136559459168	1.64035384449383	flvcr2b
ENSDARG00000031587	643.076106627678	0.438562656308389	0.0996782109357246	4.39978458874213	1.08358386876393e-05	0.000249776012763139	1.35525342819151	flvcr1
ENSDARG00000031616	21.2919817579178	-1.45408586686623	0.389531993005943	-3.73290485242387	0.000189284111044524	0.00280591692050023	0.364986278626497	g6pca.1
ENSDARG00000031647	798.869844298562	0.45751102975245	0.150289429473574	3.04419965765387	0.00233300251070906	0.0214674165985407	1.37317074805718	stat2
ENSDARG00000031678	578.458769590049	-0.484704184169453	0.155016111090661	-3.12679876149115	0.00176720846240559	0.0172276187575422	0.714643588163485	col5a2a
ENSDARG00000031681	3304.93731261475	0.482292791482865	0.107126191681253	4.50209966315141	6.72854145323684e-06	0.000164478687187332	1.39696201377569	atp6v0b
ENSDARG00000031745	13.3378426076657	1.44597260476199	0.499932202574412	2.89233739558269	0.00382387061232958	0.0314982296872971	2.72446433412184	mhc2a
ENSDARG00000031776	4118.32623718906	0.929974209800456	0.081698862551316	11.382951742031	5.0848995350078e-30	2.30203571748873e-27	1.90524193690867	fthl27
ENSDARG00000031795	3313.03804144403	0.792135751011652	0.131814924969971	6.00945417366135	1.86148970502756e-09	1.12664922360973e-07	1.73163606241525	abcf1
ENSDARG00000031796	2672.23271804284	0.276424759340593	0.0678704697823462	4.07282814200431	4.64456959944695e-05	0.000864592742212839	1.21118963080718	ache
ENSDARG00000031876	45.3277948239809	1.0177667724993	0.369208659607182	2.756616742365	0.00584027605670307	0.0435692696387779	2.02478225994783	pard6ga
ENSDARG00000031890	493.92959626895	0.419529099641128	0.123681324959948	3.39201653747633	0.000693802525139519	0.00813304710463912	1.33749092213887	tcp11l1
ENSDARG00000031907	922.587251564269	-0.352008335202068	0.089700411368876	-3.92426667648714	8.69943269900644e-05	0.00145651152791945	0.783492660290329	ptbp1b
ENSDARG00000031915	550.607272391515	0.310170761226519	0.0881511170937548	3.51862541794713	0.000433788720680491	0.00555073006293024	1.23985444372766	hif1an
ENSDARG00000031952	761.908392409773	0.95494666072629	0.124880131208548	7.64690628913213	2.05872243259956e-14	2.56050774639141e-12	1.93850796209245	mb
ENSDARG00000031954	69.6925598785218	0.522388535374888	0.188343585035878	2.77359345833508	0.00554409131714708	0.0418459656735383	1.4363312800767	rbck1
ENSDARG00000031971	217.578239068093	1.24758354556623	0.193288384414203	6.45451897871292	1.08563172808892e-10	8.13720523080159e-09	2.37443381913178	poglut2
ENSDARG00000032098	25.7407493961989	-2.04762157575691	0.351883190471895	-5.81903776935446	5.91873603206417e-09	3.21286591898812e-07	0.241882520762534	c8g
ENSDARG00000032117	960.000777367583	0.329006548828509	0.0821924884957006	4.00287854583839	6.25764305497348e-05	0.00111533864718409	1.25614808316611	ddx1
ENSDARG00000032161	1529.73775020481	-0.268089765071848	0.0901444514167432	-2.97400184768392	0.00293943305145988	0.025709817060605	0.830418353515938	srgap2
ENSDARG00000032188	191.429730117451	0.650101673183786	0.153636934290619	4.2314152920681	2.32225450935459e-05	0.000477877755215913	1.56927878600405	lrrc8aa
ENSDARG00000032285	177.738202654754	0.455378831521167	0.13253133070911	3.43600889755396	0.000590351583955826	0.00712703917569284	1.37114280061727	zgc:113294
ENSDARG00000032344	1850.60951995918	0.255652486189238	0.0803256319148575	3.18270121373239	0.00145908095494723	0.0147973819427354	1.1938755738152	pde4a
ENSDARG00000032405	346.524135946875	-0.505770366285792	0.125619498453035	-4.02620908787406	5.6683290189992e-05	0.00102536363528082	0.704284205424875	ckap4
ENSDARG00000032430	4452.47038790676	0.287104496645487	0.064429905398877	4.45607509227371	8.34738034914038e-06	0.000198478257965485	1.22018888725028	ppp2r1bb
ENSDARG00000032465	1073.60675345521	-0.510753751898637	0.100337683908904	-5.09034823209937	3.57406535354797e-07	1.25430299756453e-05	0.701855649854073	slc1a8b
ENSDARG00000032516	448.821206192319	0.478137079830463	0.130609138317003	3.66082408927597	0.000251405328681753	0.00354126385814571	1.39294382702574	rrp36
ENSDARG00000032565	1377.1940056019	0.266316706947289	0.0841142437369235	3.16613090857981	0.00154481254338209	0.0155208063612947	1.2027332493682	cacng2a
ENSDARG00000032653	1138.38657670531	-0.508942473688547	0.0899447758902073	-5.65838836832276	1.52801052896641e-08	7.47219290486543e-07	0.702737370635588	sinhcaf
ENSDARG00000032725	15577.8854081955	-0.290805131021637	0.0521981072646966	-5.57118152861299	2.530175283785e-08	1.16408633584872e-06	0.817445735783771	rps27a
ENSDARG00000032737	5095.01753991094	0.168086462244203	0.0622542654824276	2.69999912362066	0.00693396587148682	0.0495445869529595	1.12356723759033	gria3a
ENSDARG00000032769	83.2189963216792	0.678688559947705	0.205404742679004	3.30415233404968	0.000952640527063831	0.0106278812077954	1.60068403827619	slc38a9
ENSDARG00000032780	283.918011835003	0.365602940859466	0.0987894098473771	3.70083130797418	0.000214894305621185	0.00311817147566741	1.28841998219053	pigf
ENSDARG00000032799	1068.75371760124	0.224195371667666	0.0817071626500299	2.7438888390721	0.00607160940078136	0.0448846996721381	1.16812557301024	kcnd2
ENSDARG00000032970	4782.1134340064	0.183464239223492	0.0648120326437248	2.8307126275765	0.00464444292982703	0.0366312230521131	1.1356074660661	cox4i1
ENSDARG00000033009	20841.7891336799	-0.226972724664516	0.054086942750863	-4.19644211931158	2.71140713629138e-05	0.000542665003864648	0.854425894360812	h3f3c
ENSDARG00000033182	573.327843556522	0.34177463788341	0.0892607501275551	3.82894651226892	0.000128692970390168	0.00202861704578819	1.26731454048786	arl4ab
ENSDARG00000033201	1165.81523128117	0.215980692905715	0.0701671142356854	3.07809000353434	0.00208331983553701	0.0196164841086588	1.16149318795565	crip2l
ENSDARG00000033273	239.285924486674	-0.396357159834621	0.116050774402009	-3.41537712158309	0.000636937600990154	0.00756438590556827	0.759774311895993	primpol
ENSDARG00000033320	154.12203730742	0.730843447829905	0.155848510354787	4.68944776030358	2.73943357250533e-06	7.42632555056654e-05	1.6596090710954	sar1ab
ENSDARG00000033440	1166.42458719851	-0.178883505924164	0.0635751550222572	-2.81373290968049	0.00489698970559056	0.0381034370975886	0.883386379878867	metap1
ENSDARG00000033444	726.692988169376	0.330827240018288	0.0777484336744391	4.25509845514807	2.08957048384445e-05	0.000435940253200949	1.2577343515263	map4k6
ENSDARG00000033498	678.229571016361	-0.289631509223892	0.0891510907662711	-3.24877134687251	0.0011590460441095	0.0123813903985194	0.818110992427559	rorb
ENSDARG00000033533	339.314922469448	0.836920390580331	0.126758175791542	6.60249633094021	4.04291285476118e-11	3.26840626358479e-09	1.78623313577531	ccdc115
ENSDARG00000033539	746.295769927501	-0.401592578823605	0.0823996081345773	-4.87371952264279	1.09516446799442e-06	3.33544259121536e-05	0.757022151506172	paics
ENSDARG00000033566	32.2552140196254	1.34104219365623	0.361677303460249	3.70784171643112	0.000209033239921764	0.0030487605791682	2.53334259754903	cyp17a1
ENSDARG00000033609	1480.80483492884	0.270306703473403	0.096284810933957	2.80736598900121	0.00499484574556009	0.0387464676187539	1.20606419840808	map1lc3a
ENSDARG00000033662	118.450778061007	0.858261323948118	0.312126167469852	2.74972563468591	0.00596451826924136	0.0443537567485373	1.81285221951964	scd
ENSDARG00000033666	670.224889325963	0.37424239463859	0.0971062242543509	3.85394857551392	0.000116228017580768	0.00186525743054551	1.29615872145505	pi4k2a
ENSDARG00000033683	2477.96292982538	-0.655710223585817	0.238702613544174	-2.74697546813609	0.00601476332193788	0.0446540447869419	0.634762927230835	tpma
ENSDARG00000033768	650.407386911644	0.222160563784385	0.0823479583624645	2.69782722246152	0.00697936540808285	0.0497747055379217	1.16647918508903	trappc13
ENSDARG00000033804	735.496052726031	0.236521509183174	0.0842847945790783	2.80621801790432	0.00501267641094302	0.0388289012399682	1.17814859287015	snx27a
ENSDARG00000033832	396.757185520935	-0.522361305363517	0.191937588255287	-2.7215164580934	0.00649831492069957	0.0472673060877106	0.696231355854293	ampd1
ENSDARG00000033840	1416.75850948976	-0.342992095697391	0.124396963823682	-2.75723848199013	0.00582918204784307	0.0435045713270609	0.788404493590516	fat3a
ENSDARG00000033899	4648.48800006601	0.282596974144399	0.0674740013224638	4.18823500319545	2.81132324518571e-05	0.00055969316603363	1.21638250712834	ap2m1b
ENSDARG00000033928	5585.47685914018	0.238746319873247	0.0646559327439526	3.69256632363064	0.000222002418174679	0.00319468959809411	1.17996684247959	ndfip2
ENSDARG00000033950	807.357718376276	-0.29604037800269	0.0711245325828195	-4.16228222882128	3.15082580657724e-05	0.000614316046147135	0.81448476703404	lamb2l
ENSDARG00000034107	153.55843213789	1.83525809831729	0.190181213396442	9.6500493689227	4.91320706729953e-22	1.30841594323991e-19	3.56835239925653	actl6b
ENSDARG00000034178	1231.22639389755	-0.252659229203426	0.078398255742444	-3.2227659507307	0.00126959245528133	0.013257635266661	0.839347871284282	cpsf1
ENSDARG00000034187	8749.39260647208	0.544178094607768	0.0518796692056517	10.4892360136422	9.68079762969106e-26	3.1304933592241e-23	1.45818937502432	calm1b
ENSDARG00000034222	29.7586625190818	2.88366210135346	0.341668264261608	8.43994717386306	3.17481115899004e-17	5.20761053586221e-15	7.38021119373892	hs1bp3
ENSDARG00000034229	1670.02620909683	0.184315294759942	0.0587698382227132	3.1362225987668	0.00171139253296123	0.0167919728548376	1.13627756619954	kcnip3a
ENSDARG00000034291	7795.44613600698	-0.287932044698786	0.0550363844466001	-5.23166715244815	1.67988033476673e-07	6.45598832899487e-06	0.819075277874854	rpl37
ENSDARG00000034368	1826.01862692201	0.417071349813905	0.127444193067307	3.27258025474442	0.00106570612603463	0.0116145035478671	1.33521433591955	hexb
ENSDARG00000034396	1269.33942839125	1.44240792678518	0.113843456287414	12.6700995720265	8.66043972320236e-37	7.53991206055418e-34	2.71774091068103	mars1
ENSDARG00000034424	2231.28511605915	-0.626445002494126	0.10757332031542	-5.82342350926142	5.76542080483176e-09	3.14472446598004e-07	0.647770645601778	atp1b2b
ENSDARG00000034443	420.801624796609	-0.330863756704844	0.0964756765307764	-3.42950439533115	0.000604684639217501	0.00726520249115039	0.795060330242632	mpped2
ENSDARG00000034470	355.892573900197	-0.873217985419396	0.20265918726457	-4.3088003914642	1.64142425178992e-05	0.000350521503429403	0.545927779148572	aldoab
ENSDARG00000034493	2345.52283393288	0.16960286221002	0.0459884043397517	3.68794840014525	0.000226069478995658	0.00324676407344667	1.12474882690506	grin2aa
ENSDARG00000034534	6685.26371364371	0.481371713853685	0.0399019424182762	12.0638666861792	1.63903122114894e-33	9.04905139559206e-31	1.39607041869467	atp6v1aa
ENSDARG00000034624	277.799355374536	-0.419536551657808	0.121160269461045	-3.46265779635541	0.000534868181345825	0.00659078723622434	0.747664764011879	nuf2
ENSDARG00000034633	468.512682526084	0.344897117548388	0.0873871600168895	3.94677109865716	7.92122209085872e-05	0.00134917067907207	1.27006040789621	emc9
ENSDARG00000034667	148.63452930911	1.090411572118	0.221601035405368	4.92060684700027	8.62762843746089e-07	2.72377959986562e-05	2.12934773870295	CABZ01090041.1
ENSDARG00000034677	440.747526787868	-0.527104620051	0.128143672336619	-4.11338781259801	3.89894563878574e-05	0.000744138281876029	0.693946034733713	scel
ENSDARG00000034685	1059.35982659746	0.244719742349941	0.0632974695939647	3.86618523488773	0.000110550984771894	0.00179012895975307	1.18486257741635	tmem198b
ENSDARG00000034773	392.375605717197	-0.467571948871225	0.124023071217443	-3.77004007626497	0.00016322133526579	0.00248741929893724	0.723180684913125	ncapd3
ENSDARG00000034808	1792.79079226801	0.169486731448139	0.062737829776431	2.7015077195388	0.00690258779764196	0.0493827362159998	1.12465829309332	kcnip1b
ENSDARG00000034817	311.344024969362	0.457129249522308	0.0991918927041094	4.60853439792635	4.0551729281779e-06	0.000106241775928513	1.37280741410964	asah1b
ENSDARG00000034862	24.5029923052851	-2.22060556168816	0.387922771840657	-5.72434959451232	1.03830746365456e-08	5.23454960964024e-07	0.21455128372616	f7
ENSDARG00000034871	587.093711707297	0.231015256365437	0.0839987127299953	2.75022376959527	0.00595545799647141	0.0443009356582737	1.17366058956695	mid2
ENSDARG00000034897	9853.80940405683	-0.306096365883287	0.0567411486801064	-5.3946099612644	6.86725612570596e-08	2.87333104734714e-06	0.8088273203377	rps10
ENSDARG00000034916	897.728921627004	-0.343295666487899	0.0861061744125096	-3.98688791866736	6.6945630982439e-05	0.00118112338497154	0.788238615570676	hat1
ENSDARG00000034930	53.2026525581939	-1.08505094660298	0.273693955325851	-3.9644680691291	7.35597918947826e-05	0.00127106828193153	0.471375621744911	cx52.6
ENSDARG00000034956	633.237195999899	-0.2612340507911	0.0825380303954472	-3.1650143520448	0.00155075301651961	0.0155666719653826	0.834373908322335	myclb
ENSDARG00000035054	741.924542242102	0.251015382622978	0.0847977740488565	2.96016476185276	0.0030747455459653	0.0266840445064861	1.19004438499416	pdcd10a
ENSDARG00000035129	259.059253848006	0.420825666526084	0.112987241256998	3.72454147781945	0.000195670540344168	0.0028854712385867	1.33869348114942	zgc:101858
ENSDARG00000035133	505.810219122463	-0.288765409050847	0.0948524467305175	-3.04436436807213	0.00233172543729997	0.0214643908087524	0.818602280456601	pho
ENSDARG00000035136	2089.57889608554	-0.209697069543261	0.07496101377066	-2.79741506944956	0.00515133085016653	0.0396347808036606	0.864718781911816	selenow1
ENSDARG00000035147	99.9866866813481	-0.701754964860575	0.185835163948786	-3.77622270160866	0.000159224640291673	0.00243692289225309	0.614823849772288	lrwd1
ENSDARG00000035152	5844.07023792331	0.22041558883963	0.0506101053057202	4.35516953596849	1.32963969246313e-05	0.0002968217364753	1.16506915288508	ap2b1
ENSDARG00000035181	597.924145680069	0.30705571280471	0.11104242913517	2.76521069645311	0.00568860395481273	0.0426753159253184	1.23718025416922	slc25a46
ENSDARG00000035256	6463.35976051459	-0.250743689524528	0.0636979072226775	-3.93645098335757	8.26955015612894e-05	0.0013979801145193	0.840463056379215	eef2l2
ENSDARG00000035308	213.838626983081	0.582992528243642	0.142695444570722	4.08557210776761	4.39683425884676e-05	0.000826640128354227	1.49795317646437	grb10b
ENSDARG00000035324	4362.79937206725	-0.160758060169163	0.0587050009590986	-2.73840486402798	0.00617380200086138	0.0454915957329096	0.894554905983072	hnrnpl
ENSDARG00000035326	120.719208135198	-0.399059069954144	0.142617954290566	-2.79809840169991	0.00514044494767139	0.03956447189238	0.758352721927139	nccrp1
ENSDARG00000035327	1628.05350878991	-1.06343561448041	0.246773040354016	-4.30936707249228	1.63722429453205e-05	0.000349954760444074	0.478491229273476	ckma
ENSDARG00000035333	73.7668012595198	-0.742471930869744	0.251008011496985	-2.95796108834025	0.0030968121325375	0.0268169240367708	0.597714343552368	mis18a
ENSDARG00000035338	421.514808884013	0.250045246601422	0.0883871308612735	2.82897797637392	0.00466969123282927	0.0367790990766609	1.18924441216019	tppp2
ENSDARG00000035352	325.571452462782	0.336520190691546	0.11174425290247	3.01152123666942	0.00259942219318273	0.0234424385517467	1.26270724276297	pafah1b2
ENSDARG00000035389	1140.01969183484	0.352220563590182	0.0710657817339765	4.95626101614789	7.18626617625436e-07	2.32715767046772e-05	1.27652391275598	fcho2
ENSDARG00000035390	2064.24851837617	-0.163939753742984	0.0604903131937276	-2.71018192975703	0.00672463115892287	0.0484618754897733	0.892584244587178	tnpo1
ENSDARG00000035400	7237.60504626212	-0.317948523517601	0.0562032275426131	-5.65712215150872	1.53932211757225e-08	7.49335386093882e-07	0.802209789311754	btf3
ENSDARG00000035438	253.827758611606	-1.18876063720394	0.300370746617727	-3.95764451295533	7.56924939021687e-05	0.00129801158482537	0.438679551253213	myhc4
ENSDARG00000035458	992.056624787564	-0.961465320348454	0.258719792424871	-3.71624185122076	0.000202208036487794	0.00297009546678752	0.513535059694432	atp2a1l
ENSDARG00000035468	327.896635670039	0.436433195960285	0.15410375852995	2.83207366337833	0.00462471930938632	0.0365138284922458	1.3532545098318	slc25a25b
ENSDARG00000035470	1788.66327099428	0.437766332658038	0.0576734673985063	7.59042853506977	3.18849205420673e-14	3.88036054510879e-12	1.35450557605857	sh3glb2b
ENSDARG00000035521	96.2247684601654	-0.615610476247942	0.20934340677838	-2.94067286723605	0.00327500204157776	0.0280381092576667	0.652653664778996	sfrp1a
ENSDARG00000035544	107.65615752041	-1.1078444789375	0.175550561529117	-6.31068604559119	2.77801235339879e-10	1.95424773412672e-08	0.4639867528413	etnppl
ENSDARG00000035557	2095.61601412545	0.336050395539641	0.0832666229974568	4.03583552980052	5.44083220283917e-05	0.00099241480856944	1.26229612527218	gabarapa
ENSDARG00000035622	12992.0237604693	1.60347399056908	0.108819011212242	14.7352376455769	3.8284824272333e-49	5.77743521485687e-46	3.03874157968393	xbp1
ENSDARG00000035625	950.541380496587	0.21056229389016	0.0771950490403644	2.7276657830745	0.00637841972687213	0.0466500513529815	1.15713909379539	snrnp27
ENSDARG00000035634	579.78810433093	-0.375134765797969	0.0708567574613874	-5.2942694421544	1.1949314033385e-07	4.75368492899301e-06	0.771033385158428	rfc5
ENSDARG00000035692	20415.9433631479	-0.317839798621387	0.061407068764284	-5.1759480629411	2.26756535552252e-07	8.40075440059048e-06	0.802270248009021	rps3a
ENSDARG00000035694	1359.94132030872	-0.565325577783766	0.136403190107845	-4.14451874136376	3.40528107211703e-05	0.000657135058383982	0.675802888620492	stm
ENSDARG00000035798	3113.11733013753	-0.417596345883983	0.111230700619694	-3.75432631060893	0.000173808317828617	0.00261636258847889	0.748670936018066	gngt1
ENSDARG00000035808	1530.11997964481	0.215938446475447	0.0703395754017099	3.06994242206071	0.0021410004179703	0.0199767870821005	1.16145917645554	clcn4
ENSDARG00000035809	4384.45788006073	-0.406779848135012	0.132477772833915	-3.07055168148837	0.00213663704897291	0.0199526188100616	0.754305134748151	col1a1b
ENSDARG00000035837	387.685455681823	0.461088309516751	0.124576172916469	3.70125601647694	0.000214534880818025	0.00311495289428917	1.37657986151977	mosmob
ENSDARG00000035858	651.490893548873	-0.352755033458411	0.127674264950186	-2.76292981671792	0.0057285082669365	0.0429088395533999	0.783087251513942	cnn2
ENSDARG00000035859	1647.79905062313	-0.445288838453704	0.162264819414297	-2.74421060622381	0.00606566094063007	0.0448846996721381	0.73443726202685	angptl4
ENSDARG00000035860	5646.01059642699	-0.281372351314081	0.0604575059032085	-4.65405158731744	3.25475315338314e-06	8.69829898228816e-05	0.822807955858245	rps28
ENSDARG00000035871	11677.5210695444	-0.265571313676016	0.0557618159586889	-4.76260159591582	1.91112924264271e-06	5.37395298589569e-05	0.831869245541752	rpl30
ENSDARG00000035880	1498.74507438878	1.02388503236644	0.0717002378597612	14.2800786012601	2.91272736375176e-46	3.87838215328735e-43	2.03338730052821	atp6v1c1b
ENSDARG00000035890	449.542727660116	0.542795059699742	0.118072665328024	4.59712718597294	4.2835615777643e-06	0.000111195756736551	1.45679215634985	fuca1.1
ENSDARG00000035907	6195.64395133712	0.225552959057117	0.0624290027500991	3.61295149884097	0.00030273134589086	0.00414807914381689	1.1692253057166	fam49al
ENSDARG00000035909	1305.22618795369	0.351837278742736	0.103944205109342	3.38486670202179	0.000712128277249756	0.00831154322159212	1.27618482010515	mfsd2ab
ENSDARG00000035913	1854.79007430277	1.84986555499019	0.114924902796661	16.0962986260967	2.70828844684536e-58	7.66310216034895e-55	3.60466591532699	yars1
ENSDARG00000035924	1719.70968282021	0.562955808873684	0.0790318779173127	7.12314857888962	1.05488994687429e-12	1.05191580781703e-10	1.47729281200044	dync1li2
ENSDARG00000035954	133.128384522748	0.444316092100985	0.163743665095809	2.71348569021591	0.00665794437026174	0.0480731192233635	1.36066894006726	tdp2b
ENSDARG00000035958	328.066783726954	-1.22348007323708	0.200826782156386	-6.09221569005841	1.11358503240405e-09	6.92503043777422e-08	0.428248449113571	tnni2b.1
ENSDARG00000035985	766.628316408991	0.765729283785176	0.106738735973602	7.17386501536381	7.29095012150362e-13	7.67618357908632e-11	1.70022924866766	fam210aa
ENSDARG00000036031	1000.80712188223	0.293586498906944	0.101187394854921	2.90141375146457	0.0037148302585312	0.0308469910976201	1.22568350783064	sept5b
ENSDARG00000036041	111.789915448818	-1.84702993659414	0.401509449799046	-4.60021535612317	4.22054377860154e-06	0.000109811757439568	0.277964021436507	f2
ENSDARG00000036044	11362.0546477416	-0.380885499732643	0.0623470311146118	-6.1091200803526	1.00181933170838e-09	6.3167638976465e-08	0.767966082473358	rps20
ENSDARG00000036055	300.797453595707	0.331241595730362	0.111911775084407	2.95984578459711	0.00307793073893069	0.0266840445064861	1.25809563665223	thap11
ENSDARG00000036060	132.539632531486	0.617288707557969	0.185784734832642	3.32260187099889	0.000891821006309794	0.0100986794891588	1.53398960609643	exosc6
ENSDARG00000036073	2965.43080097767	1.01144628848511	0.0973916922803093	10.3853446305667	2.89123223173438e-25	9.08971288854714e-23	2.01593103975086	cebpg
ENSDARG00000036074	587.336683176198	0.677960945552059	0.122960417735744	5.51365193804948	3.51463343760434e-08	1.56917638054461e-06	1.59987694664164	cebpa
ENSDARG00000036135	331.158484350123	-0.553633247110846	0.147467115400499	-3.75428274708743	0.000173838546256947	0.00261636258847889	0.681302191679801	bbox1
ENSDARG00000036139	1408.02567113746	1.33446696082338	0.336113192075777	3.97029034350584	7.17850999877832e-05	0.00124706640316459	2.52182289600058	lctla
ENSDARG00000036164	1527.15521890192	1.06023552297375	0.082381514062658	12.8698232247511	6.65542980421635e-38	6.27717954367672e-35	2.08527191888521	cars1
ENSDARG00000036186	1799.60920039661	-0.384194179409566	0.0942940376408829	-4.07442706900263	4.61277655246339e-05	0.00086105417570187	0.766206845621729	mbpa
ENSDARG00000036190	537.405785563376	0.341433785037544	0.0911557714083199	3.74560798249556	0.000179957419392522	0.00268878953489711	1.26701515861511	txnl4a
ENSDARG00000036212	1095.28903326441	0.369855551359957	0.0778493299385687	4.75091502588156	2.0249822013589e-06	5.66594525463041e-05	1.29222344136371	tbc1d5
ENSDARG00000036232	1448.41156097385	0.291366061874425	0.105497333481757	2.76183342515296	0.00574777948210632	0.0430092933961044	1.22379852195988	trpm7
ENSDARG00000036237	127.899643008586	-0.840374745673443	0.261717370779896	-3.21100102438442	0.00132273463271265	0.0137157220092	0.558498478031241	slc27a2a
ENSDARG00000036239	667.020665019656	-0.975174599821005	0.277435332078898	-3.51496182016096	0.000439817214935014	0.00562151466813607	0.50867828036438	gatm
ENSDARG00000036282	501.191440825981	0.664363961708445	0.149008866633452	4.4585532171231	8.25147119222e-06	0.000196508657395561	1.58486940073823	rnaset2
ENSDARG00000036298	10017.1933004923	-0.29742824628839	0.0578054245566521	-5.14533451781669	2.67044516378182e-07	9.62550903301994e-06	0.813701611897225	rps13
ENSDARG00000036299	2584.57749085435	0.473569914436225	0.0845861115676047	5.59867223660859	2.15999735094097e-08	1.0165010402474e-06	1.38854113245682	nucb2a
ENSDARG00000036316	7689.19503259033	-0.316846152253698	0.0514319386700196	-6.16049405188749	7.25183392537181e-10	4.73061996353649e-08	0.802822996498465	rpl39
ENSDARG00000036338	703.887690010894	0.48573550426008	0.0958725381940039	5.06647172808928	4.05256907451631e-07	1.40480786478945e-05	1.40029957416343	vps11
ENSDARG00000036412	30.2211174236196	0.929079792220553	0.299504268527233	3.10205860099812	0.00192179910797841	0.0184492486228038	1.90406112342466	si:ch211-81a5.5
ENSDARG00000036456	511.137032087834	-0.464022295686836	0.11370486150494	-4.08093629019261	4.48546495851106e-05	0.000842597384239471	0.724962212647287	anxa4
ENSDARG00000036481	165.633403434318	-0.525604481536615	0.133421332179347	-3.93943361943117	8.16741957484358e-05	0.00138588987628305	0.694667986750082	tcn2
ENSDARG00000036482	1428.61401004803	0.360019443770311	0.0834335626922087	4.31504339684551	1.59571552813153e-05	0.000344005873283671	1.28344319491669	hexim1
ENSDARG00000036501	854.745232494453	0.302135325524153	0.0936233528898107	3.22713635218501	0.00125035861362483	0.0130911737178593	1.23296797305899	rab39bb
ENSDARG00000036541	441.449756054782	0.398891998048574	0.113868315345694	3.50309914428411	0.00045987825818322	0.00582203817239115	1.31849490662336	rhbdf1a
ENSDARG00000036560	156.879724253775	-0.502374775605072	0.14236208926386	-3.52885222605823	0.000417366118734866	0.00540165778369492	0.705943792066432	gpr185b
ENSDARG00000036593	4509.10762808487	0.260167441638005	0.0582760849111112	4.46439464893428	8.02954448147169e-06	0.00019192900621182	1.19761769409777	kdm2ba
ENSDARG00000036629	11957.2237632152	-0.348013009732717	0.0631588986038534	-5.51011840652149	3.58592396078981e-08	1.59158774071447e-06	0.78566543177225	rps14
ENSDARG00000036658	2414.52504360371	0.222596974341401	0.0821264742453815	2.71041678565568	0.00671987081705522	0.0484429922977267	1.16683209462245	cab39l
ENSDARG00000036678	131.78641338063	0.541733867755583	0.162084800942687	3.34228665861852	0.000830912014240378	0.00948170968726645	1.45572098910374	trmt10a
ENSDARG00000036764	1172.95265207622	1.05825505740232	0.106966729230599	9.8933104247857	4.45061921018624e-23	1.21378574026236e-20	2.0824113171532	hax1
ENSDARG00000036791	267.662549928386	-0.60406233825119	0.131826397624523	-4.58225627898685	4.59985670913233e-06	0.000118455468109123	0.657898834366	dnmt3bb.1
ENSDARG00000036820	1891.91528377661	0.266094093166548	0.0937010057283195	2.83982110008586	0.00451388406601998	0.0358136276615591	1.20254767699686	mgll
ENSDARG00000036832	8744.22225161689	-0.626517427845486	0.204465697436564	-3.06416888358433	0.00218275651847638	0.0203328710091487	0.647738127406527	cyt1l
ENSDARG00000036833	26.1940127233683	-2.33271155715726	0.512691602291076	-4.54993127785403	5.36634388129853e-06	0.000135420914266526	0.198510667667057	upp2
ENSDARG00000036834	1728.27140503571	-1.09410293575451	0.251061242926333	-4.35791252764386	1.31308840245232e-05	0.000293996726784477	0.468427300130241	krt92
ENSDARG00000036840	2183.42317645988	-0.776888106507457	0.140557793395604	-5.5271791605385	3.25420598599695e-08	1.47324413398054e-06	0.583624314273033	krt15
ENSDARG00000036863	227.542564894925	-0.342896725493922	0.11964766979834	-2.86588720091129	0.00415842387623367	0.0336900797646476	0.788456613255548	MYO1D
ENSDARG00000036864	100.378300194985	-0.494769151495618	0.175581542607696	-2.81788816835427	0.00483406435593944	0.0377193659982921	0.709675225560531	slc34a2b
ENSDARG00000036875	7676.30919438496	-0.295234644842426	0.0611297539452305	-4.82963901845479	1.36780791259093e-06	4.02622885688015e-05	0.814939777038224	rps12
ENSDARG00000036878	1911.816175054	0.408186628722523	0.0891021022515597	4.58111108950157	4.6251206399508e-06	0.000118970716824916	1.32701679394311	sh3bgrl2
ENSDARG00000036894	113.787271146826	-0.816874571996043	0.173703389175897	-4.70269794890907	2.56746102302702e-06	6.99362788414436e-05	0.567670402230682	aimp1b
ENSDARG00000036915	363.874652889817	0.350115279778579	0.122654680761075	2.85447956495509	0.00431074048714039	0.0345828804030077	1.27466247624313	dolpp1
ENSDARG00000036942	149.985817733298	-0.449307883155007	0.140035034637467	-3.20853909393609	0.00133411170510553	0.0138147083974239	0.732394121612395	gpd1c
ENSDARG00000036968	57.2729026777878	-0.804571782957839	0.220351431293735	-3.65131180784264	0.000260904246462897	0.00364107800427505	0.572531992559374	si:ch1073-416d2.3
ENSDARG00000036993	94.8762800746969	-0.746083637829737	0.237021270387705	-3.14774972140407	0.00164532501101557	0.0162849046564707	0.596219870314545	erbb3b
ENSDARG00000036994	378.394266973217	0.305921356721502	0.0895413351763886	3.41653780478998	0.000634228571000952	0.00754012496490417	1.23620787170354	tbc1d16
ENSDARG00000037008	536.035569083973	0.277082897536012	0.088837181661548	3.11899693747201	0.00181467847462269	0.0176069704035831	1.21174228537592	bscl2
ENSDARG00000037012	6065.69590329942	0.467867455058644	0.140922925623573	3.32002371500853	0.000900098016217982	0.0101771322153398	1.38306355676486	slc3a2b
ENSDARG00000037017	1855.24005198449	0.238419496876863	0.060193925764045	3.96085641284548	7.46814324226817e-05	0.00128456603671719	1.17969956726849	ube4b
ENSDARG00000037030	745.30450406995	-0.348788285356227	0.0981832306031652	-3.55242217243749	0.000381701914927948	0.00500756565427887	0.78524334421495	casz1
ENSDARG00000037040	159.926380311944	0.534941466255191	0.153212303466709	3.49150462561532	0.000480308148813022	0.00603009165642349	1.44888336854161	cgrrf1
ENSDARG00000037042	833.782182432648	0.302221195253994	0.0846678161050976	3.56949321662967	0.000357672478300631	0.00477656296095167	1.23304136194206	ddhd1b
ENSDARG00000037059	1727.45916669418	-0.209969936490137	0.064309591957787	-3.26498629672478	0.00109469372391981	0.0118448791274612	0.86455524710029	slc44a2
ENSDARG00000037061	124.067804056268	-0.581087554083573	0.160797952895087	-3.61377457623919	0.000301771456282653	0.00413993859661463	0.668459679080021	aldh9a1b
ENSDARG00000037064	180.44337108165	0.487023824206315	0.156677687214368	3.10844404755582	0.00188075254349354	0.0181392051872688	1.40155059364966	galca
ENSDARG00000037071	3529.43231283211	-0.3059578614568	0.0682921721498276	-4.48013076499533	7.45973227734924e-06	0.000180211846136689	0.808904974685018	rps26
ENSDARG00000037099	2988.78123053095	0.360568510976577	0.120401926550417	2.99470715550047	0.00274708445391887	0.0244442602213827	1.28393174631856	irs2a
ENSDARG00000037116	958.530664633879	-0.298729599992829	0.0838641716948152	-3.56206463327291	0.000367949765834659	0.00488499172987292	0.812967959853805	cxcl12a
ENSDARG00000037121	1213.63474279189	1.05187159200832	0.165908600308584	6.34006669968815	2.29665711484118e-10	1.63997256944937e-08	2.07321766576738	mat2ab
ENSDARG00000037144	22.6747370559068	-2.08971850178121	0.422230323244811	-4.94923833447552	7.4504468200544e-07	2.40239763844375e-05	0.234926521623411	cpb2
ENSDARG00000037153	258.405962887284	0.470249759392566	0.161295292158022	2.91545867892945	0.0035516613490357	0.029831319590639	1.38534927904549	atp6ap1b
ENSDARG00000037154	1174.33739622189	0.336230470076332	0.0868368383743364	3.87197963872094	0.000107954972273003	0.00175677120946923	1.26245369258205	hivep3b
ENSDARG00000037188	476.207600559461	-0.429768776575042	0.116816052525644	-3.6790215666695	0.000234130470647578	0.00333949422405708	0.742380758529016	rpa2
ENSDARG00000037191	158.10483921836	-1.72233418687342	0.557611558815292	-3.08877059602693	0.00200986568089627	0.0190916154228989	0.303057996071109	ttr
ENSDARG00000037281	182.092316143268	-2.39219252899177	0.611256031367961	-3.91356879315883	9.09419758923863e-05	0.00151699525887992	0.190492680671161	fgg
ENSDARG00000037307	62.1055178120442	1.16319212563555	0.223775903449819	5.19802225218765	2.01420021808262e-07	7.58626225233247e-06	2.2395239978684	gnpda1
ENSDARG00000037350	1960.77582253393	-0.248543653163615	0.0702916914053857	-3.53588949411128	0.000406404656398269	0.00527963509211352	0.84174569740968	rpl9
ENSDARG00000037353	568.802726247104	-0.347534071939671	0.0853929639082023	-4.06982093177222	4.70492865909785e-05	0.000874390518286856	0.785926295865269	frs2b
ENSDARG00000037403	125.078356844741	-0.773422946507284	0.178718667929407	-4.32760021920476	1.50742761015205e-05	0.000327773268479325	0.585027786403939	hspa8b
ENSDARG00000037425	11.7185284923558	-2.33283698212396	0.553715696238076	-4.21305915287062	2.51935049403745e-05	0.000511921165018238	0.198493410304339	s100a10a
ENSDARG00000037484	289.396222554289	0.564092005697297	0.119537770701726	4.71894366429866	2.37072455578791e-06	6.54435622497746e-05	1.47845671461145	tmem192
ENSDARG00000037498	2574.33965900673	-0.222738104560134	0.0689438155941594	-3.23071913906378	0.00123479208933202	0.0129762087902134	0.856937502301854	gria3b
ENSDARG00000037503	3687.21707322658	-0.128890826978866	0.0449022028983376	-2.87047892217418	0.00409850520315542	0.0333149018375875	0.914534292409186	thoc2
ENSDARG00000037587	1817.13607117772	0.259634515074043	0.0763713380602735	3.39963292078417	0.000674763740189809	0.00795932882904456	1.19717537995872	SYNPR
ENSDARG00000037613	381.386365275995	0.405759220118631	0.131581621503951	3.08370740139001	0.00204438555050525	0.0193222176706625	1.32478589726452	lgals8b
ENSDARG00000037618	1438.64872769653	0.981990740195108	0.166631166924233	5.89319968359593	3.78788205119148e-09	2.15976065770202e-07	1.97518904528158	ddit4
ENSDARG00000037640	325.359581456326	-0.427190838465611	0.121198190928794	-3.5247294963057	0.000423915434906615	0.0054645499911994	0.743708497586616	aurkb
ENSDARG00000037746	24516.0293507129	-0.236219659712116	0.0706379733995004	-3.34408885679875	0.000825532918710049	0.0094377591656165	0.84896697585698	actb1
ENSDARG00000037783	4272.54541527147	0.318087310377213	0.0590186021061049	5.3896110552627	7.06103348065788e-08	2.93811679904728e-06	1.24667663954313	proza
ENSDARG00000037789	8605.75572149062	-0.60905274047179	0.150210111953874	-4.05467203605318	5.020469059869e-05	0.000924681347755856	0.655627038971513	pvalb1
ENSDARG00000037835	210.304679893947	0.925723269294081	0.159266870744652	5.8124032007778	6.1582294527076e-09	3.31899242598784e-07	1.89963635184775	polr3k
ENSDARG00000037836	9.06375498812339	-2.7434369760985	0.634676264520236	-4.3225769253752	1.54217286492712e-05	0.00033469439089636	0.149328663784172	igfals
ENSDARG00000037845	2476.96613588739	-0.331081382140852	0.101888977035856	-3.24943278235427	0.00115635403134348	0.0123667202994826	0.794940407253613	col9a3
ENSDARG00000037846	933.427526131555	0.326288023043835	0.0751261005472357	4.34320456761469	1.40419267486906e-05	0.00030979829813193	1.25378330371494	hm13
ENSDARG00000037870	41762.9307639869	-0.230268738249968	0.0485592604946627	-4.74201492988712	2.11603025502662e-06	5.88027629468898e-05	0.852476081858467	actb2
ENSDARG00000037871	1270.70807381461	0.261884577099872	0.0644013807128391	4.06644351722202	4.77360481722513e-05	0.00088569933313695	1.19904398037064	wipi2
ENSDARG00000037892	88.1005623028136	-0.751939723815925	0.168886420273041	-4.45233975946826	8.49396237583698e-06	0.000201540180649314	0.593804641834952	psmc3ip
ENSDARG00000037894	874.527169681835	0.336774157072294	0.123406228320933	2.72898833109518	0.00635289518730521	0.0465084526066756	1.26292954436313	ezh1
ENSDARG00000037916	495.870162317111	0.208126181069487	0.0729628765602196	2.85249418445983	0.00433776061348181	0.0347573625652298	1.15518681514529	cdk5r1a
ENSDARG00000037925	1389.42303093275	-0.645730960344844	0.119458378088712	-5.40548909734328	6.46317824471285e-08	2.73458883639851e-06	0.639168865305057	rgs9a
ENSDARG00000037932	2157.18220107828	0.420979959708897	0.125163743253284	3.36343376098135	0.000769793071305882	0.00888579090366137	1.33883665924158	lin7b
ENSDARG00000037941	2170.36480945114	-0.273559916275997	0.0828535610627534	-3.30172792535498	0.000960912286705071	0.0106938104827217	0.827275684442673	syt5a
ENSDARG00000038018	7518.36437810944	-0.338275624661542	0.12081838998387	-2.79986866822761	0.00511234014374087	0.0394151674024926	0.790986170061895	prph2a
ENSDARG00000038028	1232.3315774794	0.335889319678189	0.0954483946226407	3.51906725101183	0.000433066914694617	0.00554682464256111	1.26215519868695	ndufa6
ENSDARG00000038066	751.000188885354	-0.397553383958344	0.0950251834563501	-4.18366341950774	2.86848715687466e-05	0.000570070898007154	0.759144599001861	kpna2
ENSDARG00000038068	20065.7042919307	0.58992839069449	0.0861301214356833	6.849269231961	7.42281833807464e-12	6.66757602780387e-10	1.50517203515652	ddx5
ENSDARG00000038095	211.778217641196	1.02021093942747	0.211346274922699	4.82720095161658	1.38465386477936e-06	4.06524317550525e-05	2.02821548748521	socs1a
ENSDARG00000038106	32.5562143740501	-1.36929484358604	0.320525965173004	-4.27202471053152	1.93706104846881e-05	0.000407502917222491	0.38708039822132	slc37a4a
ENSDARG00000038141	11906.8218919404	1.04525916146107	0.0684919504987206	15.2610511724381	1.38991080981376e-52	2.62183509091202e-49	2.06373704891352	atf4b
ENSDARG00000038199	100.30299547142	-0.916872306873562	0.261556479706222	-3.50544673144165	0.000455841709000503	0.00578387495792343	0.529656045193041	cdab
ENSDARG00000038205	215.091466620804	-0.504592279878726	0.131502687984993	-3.83712521478122	0.000124483008298891	0.00197324746208242	0.704859549820037	her2
ENSDARG00000038248	81.4410826700404	-1.10501098452698	0.313393196396077	-3.52595715935847	0.000421955219713669	0.00544238082817015	0.464898931601962	ggact.2
ENSDARG00000038281	1750.57459260366	0.368774330208791	0.0807228354593902	4.56840159429624	4.91457710394715e-06	0.00012556023400107	1.2912553532694	natd1
ENSDARG00000038293	6.2156704483143	-2.46535589690599	0.892359489809451	-2.76273847598397	0.00573186724971438	0.0429197972426513	0.181073095079929	zgc:103559
ENSDARG00000038296	8.57750593849682	-2.30386851875078	0.679845095990829	-3.38881391119406	0.000701956307404778	0.00821161910822457	0.202519324339222	tmem86b
ENSDARG00000038300	858.187478293626	0.378905025492593	0.118349584097798	3.20157462640076	0.0013667866666589	0.0140629922665867	1.30035453968525	rnf34a
ENSDARG00000038359	239.451642697935	1.00197907197506	0.135100008714226	7.41657296332614	1.20189681592814e-13	1.34683843194799e-11	2.0027454589828	enosf1
ENSDARG00000038378	9495.2783344861	-0.411598251728866	0.120986918481308	-3.40200624080243	0.000668931102558705	0.0079070101501404	0.751790061377046	sagb
ENSDARG00000038422	743.333254863938	0.33742762014278	0.0900173288172741	3.74847403912333	0.000177913749192851	0.00266529161266007	1.26350171292673	entpd4
ENSDARG00000038475	1229.85873847561	0.59709213190068	0.14691260755196	4.06426747064237	4.81835471966659e-05	0.000891080697993242	1.51266459442358	acy1
ENSDARG00000038500	100.83623097527	0.549254500476127	0.17988660422399	3.05333742245871	0.00226311312524777	0.0209349524736856	1.46332933843281	cep41
ENSDARG00000038518	900.730213226282	0.476120179042903	0.130317635261215	3.65353605510525	0.000258653448661109	0.0036141231258598	1.39099783945872	snap29
ENSDARG00000038537	1052.07352382605	0.258806781840701	0.0669503173497681	3.8656542953877	0.000110791779387739	0.00179262524533299	1.19648870841522	gga1
ENSDARG00000038557	329.605416112311	0.824392346732792	0.158209125359589	5.21077621065823	1.8805217930825e-07	7.16624432798239e-06	1.7707890368999	anks3
ENSDARG00000038566	589.75846242468	0.313252626861685	0.0904790494475026	3.46215647461503	0.000535865510187552	0.00659589542610409	1.24250583494718	gnptg
ENSDARG00000038569	119.034466647244	-0.468679506946109	0.166273126902139	-2.81873274219444	0.00482136432904011	0.0376332423972938	0.722625711607903	fzd8b
ENSDARG00000038576	1199.19689326151	0.434099946641669	0.0865745444909018	5.01417534674166	5.3261399035363e-07	1.78876116997697e-05	1.3510676801994	ube2d1b
ENSDARG00000038577	2441.71607756627	0.18121317464793	0.0661187419154921	2.7407232714673	0.00613041151297376	0.0452013013054313	1.13383693774155	cox6c
ENSDARG00000038609	598.34007153389	-0.834281949706758	0.127691388212257	-6.53358038773893	6.42157006525527e-11	4.97803630127117e-09	0.560862118786822	mpz
ENSDARG00000038666	268.365870179786	0.669660040094368	0.180308490152694	3.71396843003491	0.000204034258589243	0.0029893329950978	1.59069808766621	igfbp1b
ENSDARG00000038716	79.8802080286777	-1.44603641923929	0.27484432170765	-5.26129268472729	1.43046116444576e-07	5.63129024667727e-06	0.367028393666069	casq1a
ENSDARG00000038754	1625.88151501946	0.220609911419461	0.0757555361358814	2.91212923401079	0.00358974082218854	0.0300841811370084	1.16522609145149	plk3
ENSDARG00000038768	713.471452643816	0.320881185334051	0.112664801150434	2.84810501645139	0.00439804091816164	0.0351161637134679	1.24909325103014	mrpl12
ENSDARG00000038785	1669.87314755845	0.646135839792035	0.127911044234439	5.05144683681716	4.38475982180802e-07	1.50156464941674e-05	1.56497090945327	abcf2a
ENSDARG00000038855	438.876572435752	0.268153219491739	0.0856892212118435	3.12936931506009	0.00175181977366857	0.017129240776139	1.20426527181799	chmp5a
ENSDARG00000038858	1340.65987315389	0.365605674492192	0.127058877998646	2.87745083421945	0.00400902377644263	0.0327729368738012	1.28842242350367	setd7
ENSDARG00000038862	1657.2410788337	-0.593935390624969	0.115836969808313	-5.12733880735842	2.93866395381969e-07	1.04920500407985e-05	0.662533178615662	kcnb2
ENSDARG00000038866	860.940830926158	0.25088166389633	0.0864353650556954	2.90253490263705	0.00370155910453148	0.0307819588134366	1.18993408874939	trappc8
ENSDARG00000038867	67.9359077971039	-0.611195752654392	0.208165431726298	-2.93610590185795	0.00332360835491043	0.0283577831593489	0.654653878541563	shhb
ENSDARG00000038894	697.958350131535	-0.759429957373389	0.155333179557929	-4.88903890034758	1.01329472740715e-06	3.13774821471795e-05	0.590729695756894	tmx3a
ENSDARG00000038901	116.322728736594	0.599397806525462	0.150718526877468	3.97693514489272	6.98091944032219e-05	0.00121553917270102	1.51508402523842	tmem256
ENSDARG00000038941	351.605627089147	0.46023362304117	0.0915520281522149	5.02701723085788	4.98167607033023e-07	1.68306297802978e-05	1.37576458474995	ppp1r1c
ENSDARG00000038969	16.8101173332716	1.87328365650939	0.520560924757942	3.59858676941696	0.000319951103822188	0.00433937278976576	3.66365500699225	zgc:113142
ENSDARG00000038978	678.682690982233	0.283590393888722	0.077610370707664	3.6540270495154	0.000258159052581022	0.0036094430600519	1.21722037964939	dnajb4
ENSDARG00000038980	934.305980881439	0.318672333573674	0.0851228388929315	3.74367605355014	0.000181347432236411	0.00270598581153816	1.24718227838375	txndc12
ENSDARG00000038981	1772.38572718952	0.262568957148053	0.0849885009444926	3.08946450672829	0.00200517663806042	0.019071083352578	1.19961291311214	zgc:153615
ENSDARG00000039007	3176.78329298034	-0.442445382813377	0.0968751062900178	-4.56717313412607	4.94345687085752e-06	0.00012615568176858	0.735886216281083	eno3
ENSDARG00000039008	403.058647579347	0.330561198403967	0.0965327451771658	3.42434267043054	0.000616288573582808	0.0073811154241378	1.25750243915559	SERP2
ENSDARG00000039020	138.984523895259	-0.404921282549679	0.150044502003343	-2.69867457416505	0.00696162143838299	0.0497023238573051	0.755277501696387	fbxo5
ENSDARG00000039022	1915.94603906707	0.196692022583625	0.0660006390242049	2.98015330596255	0.00288104156807694	0.0253244338568566	1.14606750436759	stk25b
ENSDARG00000039034	7350.15362189119	-0.172214736754311	0.0534376063904388	-3.22272549964221	0.00126977174669204	0.013257635266661	0.887479231323404	marcksl1a
ENSDARG00000039051	228.947780824621	-0.548565428243445	0.171712475835798	-3.19467426914289	0.00139988739972708	0.0143147282518009	0.683699640457843	hhatla
ENSDARG00000039062	722.604041204699	0.596845258090323	0.0742768963290255	8.03540922666542	9.32670875869834e-16	1.33619860418921e-13	1.5124057695769	morn4
ENSDARG00000039063	104.643355884665	-0.501558544918844	0.157429668181123	-3.18592137500918	0.00144293805841304	0.0146731113612928	0.706343305478261	CR847936.1
ENSDARG00000039064	5.55296641785568	-2.67249480811049	0.83655870782419	-3.1946291194092	0.00140010639465839	0.0143147282518009	0.156855192298167	st3gal7
ENSDARG00000039116	12.0749980578437	-2.79478134705944	0.583810524819798	-4.78713765552975	1.6917680107828e-06	4.81091214724617e-05	0.14410763245587	nr5a5
ENSDARG00000039136	242.252859334382	0.380560578592962	0.114085223330756	3.3357569673124	0.000850674950781821	0.00967146066594541	1.30184760760254	cox16
ENSDARG00000039150	2624.83059231473	0.803246850739764	0.0981360585875401	8.18503272192499	2.72229671803832e-16	4.1226273224437e-14	1.74502396639511	lgmn
ENSDARG00000039162	653.03588704628	-0.25700222214835	0.0822085628781286	-3.12622205218874	0.00177067797262842	0.0172391684251256	0.83682495374112	rhebl1
ENSDARG00000039215	1032.72490513973	0.19651813487527	0.0674295946315431	2.91441963946406	0.00356350540112375	0.0298975197404882	1.14592937743377	arrb2a
ENSDARG00000039225	3082.78124680279	0.387742193966948	0.0817692721150572	4.74190590104994	2.11716963251967e-06	5.88027629468898e-05	1.30834425268449	vps13a
ENSDARG00000039269	5621.20708994455	1.05251812315511	0.0978489270716212	10.7565627406901	5.51904905479172e-27	1.98300308578199e-24	2.07414696831994	arg2
ENSDARG00000039270	251.578127497552	0.430415545478869	0.116516849477009	3.69401976976555	0.00022073662915842	0.00318254416409554	1.34762168207143	vti1b
ENSDARG00000039299	303.939946501579	0.485387306623754	0.132476905126905	3.6639390553303	0.00024836590533473	0.00350718068194444	1.39996164954776	rdh14a
ENSDARG00000039302	500.740078906285	-0.362982700724969	0.0922723862655665	-3.9338172059437	8.36073760105891e-05	0.00141023588925163	0.777555359449209	terfa
ENSDARG00000039319	223.738624665941	0.502382492125921	0.122965080190386	4.0855704021669	4.39686656007461e-05	0.000826640128354227	1.41655094915102	vps37b
ENSDARG00000039345	826.778751890304	0.349415649828007	0.081042989918636	4.31148517816047	1.62161646246129e-05	0.000348067028290934	1.27404448296028	drg1
ENSDARG00000039347	11554.6123896815	-0.262608498528281	0.0479750826271457	-5.47385192786911	4.40357058146674e-08	1.91322886146029e-06	0.833579383357217	rps24
ENSDARG00000039365	353.81763088288	-0.542192637734742	0.129947250352191	-4.17240562047492	3.01400459380235e-05	0.000593260939002697	0.686726414553516	cuedc2
ENSDARG00000039452	4241.06159501399	0.317395753635922	0.0822635591826184	3.85827888787707	0.000114188307081444	0.00183577167549401	1.24607918754713	hk1
ENSDARG00000039502	6368.26886076316	0.308423891457157	0.089082097966948	3.46224323961916	0.000535692776096417	0.00659589542610409	1.23835408955808	eef1a1a
ENSDARG00000039516	33.0322739018031	-1.64571985196776	0.31749474710595	-5.18345537042403	2.1781236665385e-07	8.1092117295667e-06	0.319586893379124	c8a
ENSDARG00000039578	2546.42991748009	-0.264354628315067	0.0975817180135772	-2.70905896817973	0.00674743461784729	0.0485952688544675	0.832571091744563	pa2g4a
ENSDARG00000039579	139.648847856802	-0.679756143037995	0.238718718760383	-2.84751923337989	0.00440614316439097	0.0351683556661333	0.624270785253652	cfd
ENSDARG00000039605	340.777072266281	-0.689269357007386	0.180504256884812	-3.81857674108617	0.000134223830965189	0.00210116918238452	0.620167850198535	mat1a
ENSDARG00000039647	14593.8424455872	0.168100912309952	0.0622223674592133	2.70161549896252	0.00690035092700558	0.0493823406840652	1.12357849132123	slc6a1b
ENSDARG00000039684	290.700435928951	0.391574129145001	0.137885659492944	2.83984665689647	0.00451352246569077	0.0358136276615591	1.31182395856612	sirt5
ENSDARG00000039757	468.883663804098	0.337003280085864	0.108178890955878	3.11524066394168	0.00183794886202803	0.0177821509788931	1.26313013367281	mcfd2
ENSDARG00000039872	368.347715452695	0.476150735791806	0.119684216295147	3.97839205979839	6.93828967702812e-05	0.00120997785153473	1.39102730155613	lamtor2
ENSDARG00000039882	1164.49754227584	0.438178398438573	0.0897218186973121	4.88374405245644	1.04090172702601e-06	3.21006151130255e-05	1.35489250822273	ap3s2
ENSDARG00000039899	176.161355611238	-0.74808887665381	0.234985138552208	-3.18355825080233	0.00145476839081381	0.0147668777105208	0.595391744681198	zbtb7a
ENSDARG00000039901	291.239483895261	0.339318623821067	0.122306604519314	2.7743278881353	0.00553158949624806	0.0418073655549486	1.26515892590281	sh3gl2b
ENSDARG00000039914	41443.3958689719	0.233333912549659	0.0541863093413578	4.3061414476436	1.66126852388653e-05	0.000353757989714915	1.17554837824522	gapdhs
ENSDARG00000039929	1578.39052397905	-0.556577949492168	0.133913026795131	-4.15626442634038	3.23493396377581e-05	0.000628549057545315	0.679912995731026	ckmt2b
ENSDARG00000039931	1367.84181297016	0.632586371078328	0.144773055044415	4.36950350245948	1.2452934293428e-05	0.000280482209617946	1.55034185708903	slc25a33
ENSDARG00000039980	917.825711067866	0.448814542842118	0.0767766513321829	5.84571656948506	5.04392233830693e-09	2.80526353930997e-07	1.36491824758651	ppt1
ENSDARG00000040002	903.209149359765	0.435226920712119	0.102220617997107	4.25772147772023	2.06521021632942e-05	0.000431255520819489	1.35212349106595	pnpla7b
ENSDARG00000040039	227.808400686149	0.485705452573588	0.128915666775915	3.76762161435239	0.00016481025748808	0.00250547010644741	1.40027040588856	pttg1ipb
ENSDARG00000040041	1200.86655896674	-0.607950016038475	0.118477245994877	-5.13136519112509	2.87648204678421e-07	1.03188664993673e-05	0.656128359284111	mcm4
ENSDARG00000040064	166.104543141773	0.747404386111297	0.163805662356224	4.56275061167261	5.04877727232324e-06	0.000128265008233792	1.67876976591338	acp6
ENSDARG00000040072	330.690000260422	0.665141575551822	0.108042454626837	6.1562982611708	7.44649244952357e-10	4.84364376687976e-08	1.58572387694244	scpep1
ENSDARG00000040087	711.346619575388	-0.257023965868445	0.093961429476674	-2.73541991964108	0.00623007431912377	0.045814937487364	0.836812341546632	epb41l4a
ENSDARG00000040110	289.146760358314	-0.32907333880763	0.10697270784567	-3.07623641052806	0.00209631561123655	0.0196815430012237	0.796047630997069	kif20bb
ENSDARG00000040133	76.6192102965104	0.993617008871806	0.278325489268313	3.56998207919769	0.00035700565038919	0.00477047219729026	1.99117084144838	ackr4b
ENSDARG00000040178	102.193108958361	0.607927375620845	0.168035545269928	3.61784987006341	0.000297060616861254	0.00409018498982442	1.52406810775951	havcr1
ENSDARG00000040192	152.717678608997	0.946199539936483	0.152987630038695	6.18481075690342	6.21770142700906e-10	4.10332039363782e-08	1.92679026502205	nenf
ENSDARG00000040251	129.189233639569	0.766387752745105	0.190245111474587	4.02842284253638	5.61522830925023e-05	0.00101848003211689	1.70100543745458	ctsk
ENSDARG00000040253	454.239317143588	-0.294203392509734	0.101728557833812	-2.89204328434849	0.0038274521213869	0.0315048022617141	0.815522512099963	onecutl
ENSDARG00000040274	1732.95279234315	-0.344057929567508	0.104763870610395	-3.28412770130479	0.00102298557831353	0.011213705351431	0.787822251422978	scamp5b
ENSDARG00000040277	159.598885094868	0.84518770596706	0.248825546704749	3.3967079231215	0.000682017212254106	0.00803233174640164	1.79649846913754	fbxo32
ENSDARG00000040287	12559.2906768251	0.130098740903121	0.0448460319180904	2.90100897088824	0.00371963229527877	0.0308642216407369	1.09436859944989	ywhabl
ENSDARG00000040295	6981.65662820296	0.396565313269561	0.0767571236536976	5.166495230576	2.38524286280759e-07	8.76499309131698e-06	1.31637023747187	apoeb
ENSDARG00000040300	241.102395832899	-0.436150987505819	0.126654611061453	-3.44362501965442	0.000573971158015246	0.00697766441075892	0.739103859518733	gtpbp10
ENSDARG00000040306	105.391835052751	-0.961169016159182	0.270227355682404	-3.55689013694393	0.000375271002996176	0.00495313960572679	0.513640541596042	otomp
ENSDARG00000040314	1237.40896311969	0.392861466855151	0.0796288601317591	4.93365679484922	8.07041987611755e-07	2.56936743060193e-05	1.31299504052034	psph
ENSDARG00000040326	422.040415304483	0.516828456072828	0.112407634703382	4.59780563336843	4.26964024264323e-06	0.0001109616263289	1.43080637960417	dhx29
ENSDARG00000040334	2981.0595550619	0.562869038822727	0.086253251460295	6.52577183228661	6.76522408096787e-11	5.19139255369417e-09	1.47720396375863	mat2aa
ENSDARG00000040362	69.4686249386955	-0.647395614738982	0.219103397141126	-2.95474932468523	0.00312923193460535	0.0269943956066031	0.638431785312138	ehd2b
ENSDARG00000040387	924.01765299791	-0.47187025704154	0.107691060442463	-4.38170313397229	1.17755184842044e-05	0.000268159593972285	0.72102927567368	mmd
ENSDARG00000040432	192.508951422668	-0.578623806869357	0.140723986195614	-4.11176390402301	3.9264771637281e-05	0.000748145935001257	0.669602209329101	klf2b
ENSDARG00000040439	4884.80132055754	-0.354555573836294	0.0608095887596866	-5.8305866076066	5.52328625138692e-09	3.02724231444054e-07	0.782110537318465	rsl24d1
ENSDARG00000040463	295.496586352256	0.337677274819349	0.107978558596704	3.12726229362405	0.00176442436292431	0.0172227295727274	1.26372037757663	slc25a51b
ENSDARG00000040527	164.7631557038	1.06750359667991	0.170189934375725	6.27242498562343	3.55467728074228e-10	2.43829317960249e-08	2.09580370164206	siae
ENSDARG00000040564	2382.15244325202	-0.174278533042503	0.0563019696568584	-3.09542515305721	0.00196530967410714	0.018762863679076	0.886210586968424	hnrnpul1
ENSDARG00000040565	2453.15554457171	-0.862466627740097	0.270425276204754	-3.18929739055559	0.0014261907480527	0.0145311588519986	0.550011379293506	ckmb
ENSDARG00000040657	1293.98366101418	0.650347250479193	0.0762366115596479	8.53064213078722	1.4553760285972e-17	2.59400722703356e-15	1.56954593327412	wipi1
ENSDARG00000040678	553.274354525379	0.265098826676387	0.0957916934033642	2.76745109369866	0.00564965214644965	0.0424304996639132	1.20171836613648	ccdc93
ENSDARG00000040705	651.056166912787	-0.223047235093836	0.0820061265383614	-2.71988501968201	0.00653046196358283	0.0473945293387819	0.856753903439372	glsb
ENSDARG00000040713	186.442365118988	-0.378772289589444	0.119850688952224	-3.16036806213465	0.00157569950876179	0.0157611728149942	0.769091797066158	rbbp9
ENSDARG00000040738	129.476246713937	-1.35183112413759	0.293447745991588	-4.60671837696222	4.09073427719652e-06	0.000106925936603488	0.391794452614594	zgc:153846
ENSDARG00000040741	660.391641595983	0.351819924227692	0.0806025258841944	4.36487467816045	1.27195659036893e-05	0.000285635013686419	1.27616946867271	kcnab1b
ENSDARG00000040764	1230.22339060944	-0.357850158841429	0.11692541344104	-3.06049940992404	0.00220968196073451	0.0205245633414799	0.780326522220025	id1
ENSDARG00000040803	280.922726567351	0.444331176536242	0.15356603797548	2.89342085264445	0.0038107031819457	0.0314011930202122	1.36068316693382	lactb
ENSDARG00000040838	599.461146931089	0.281594122341264	0.079346195401871	3.54893036666789	0.000386799351867293	0.00506009956790647	1.21553726438451	dcun1d2a
ENSDARG00000040854	1518.58203644356	0.263094966087054	0.0578934993604399	4.54446473254359	5.50750271026134e-06	0.000138673894715768	1.20005037365983	tsg101a
ENSDARG00000040988	7968.27244413063	0.228889421393606	0.0502422328399361	4.5557175399193	5.22070528631086e-06	0.000132335817313474	1.17193245483302	tpi1b
ENSDARG00000041051	274.140329111116	-0.507155334183186	0.161399098567765	-3.14224390770219	0.00167658307046358	0.0165421642802805	0.703608426451109	mid1ip1a
ENSDARG00000041108	151.228511837967	1.62446652820407	0.13863689576318	11.7174185072564	1.03786576218628e-31	5.10720204192363e-29	3.08328132127618	ctsh
ENSDARG00000041119	50.1714332740485	-0.832920034940715	0.238390717459882	-3.49392813535571	0.000475969124087641	0.00599223420069402	0.561391826751033	ceacam1
ENSDARG00000041179	625.720874232858	1.02785588784848	0.362478071169487	2.83563605525775	0.00457345303289479	0.0362101024318315	2.03899167904515	crygm5
ENSDARG00000041182	25337.7119356676	-0.367495833837582	0.0540158789792654	-6.8034778065659	1.02123229052343e-11	9.02445536073441e-10	0.77512676048144	rpl4
ENSDARG00000041205	294.007392300329	-0.336784544461918	0.111355344567768	-3.02441293472861	0.00249116162926281	0.0226283846869955	0.791804106966528	slc6a1l
ENSDARG00000041223	203.448596289975	0.406919515989393	0.110045847740155	3.69772712324622	0.000217538553780464	0.00314846720164616	1.3258517925901	antkmt
ENSDARG00000041226	687.246291497529	-0.27714827709551	0.0961113900897151	-2.88361532214659	0.00393138669664436	0.0322547550798266	0.825220589755423	cdc40
ENSDARG00000041232	7152.97246523156	-0.30705941505709	0.0685866361354313	-4.47695691695347	7.57145213661412e-06	0.000182162645204687	0.808287580106103	rps29
ENSDARG00000041239	179.037537950499	-0.37103565352347	0.131538891765458	-2.82072966058624	0.00479145626197824	0.0374643882370085	0.773227228347013	wdr20b
ENSDARG00000041314	2185.26591107927	0.304706727607192	0.0560571256759415	5.43564665389123	5.45980570783612e-08	2.3318521132562e-06	1.23516752559866	ndufb9
ENSDARG00000041332	851.885709542903	0.537708985800743	0.0946114673865513	5.6833384012938	1.32090534522735e-08	6.58590603404545e-07	1.45166542670169	tmem33
ENSDARG00000041339	527.431630985408	-0.367385777989111	0.133882348982769	-2.744094204953	0.00606781222682043	0.0448846996721381	0.77518589320512	zgc:92380
ENSDARG00000041414	541.7121188891	0.60004578415717	0.14737014718945	4.07169155762454	4.66729566244942e-05	0.000868109323050165	1.51576466878059	bmf2
ENSDARG00000041417	7377.27396363507	0.245049405315374	0.0453931360973384	5.39838016016131	6.72452618263566e-08	2.82405147811022e-06	1.18513335532218	atp6ap1a
ENSDARG00000041428	399.679866692729	1.02872928507367	0.142392963791005	7.2245794854272	5.02654794661624e-13	5.41813996760024e-11	2.04022644369726	yrdc
ENSDARG00000041431	253.24942698359	-0.495648228920479	0.138230277945743	-3.58567049337068	0.000336213262261007	0.00453007345508342	0.709242930846444	slc24a1
ENSDARG00000041435	8030.69097302127	-0.31151854402389	0.0548479072029056	-5.67967967987278	1.34947222784537e-08	6.71355018670502e-07	0.80579315535645	uba52
ENSDARG00000041450	4706.57152856865	0.347243570362061	0.0518881939244161	6.69214987262574	2.19915458916865e-11	1.83690270407459e-09	1.27212776208414	rab11a
ENSDARG00000041560	528.742998268025	0.490009814665566	0.111292142423223	4.40291474309257	1.06806146338863e-05	0.000246448922377828	1.40445443021989	C18H16orf70
ENSDARG00000041569	884.823912363164	-1.93236953416958	0.597807291986556	-3.23242884466695	0.00122742700104061	0.0129228081839792	0.261998501576888	ces2a
ENSDARG00000041592	829.344077335035	0.2898761752123	0.0887994615973106	3.26439113478903	0.00109699611023621	0.0118558093289496	1.22253534444438	dcun1d2b
ENSDARG00000041595	158.340250369766	-2.98171479250143	0.243980635240344	-12.2211125057698	2.3978068021033e-34	1.39171166083103e-31	0.126594374985129	ces3
ENSDARG00000041599	3428.8251423877	0.223134032008716	0.0620642739173694	3.59520893301339	0.000324131340693861	0.0043881800406377	1.16726654040559	zgc:91860
ENSDARG00000041607	1312.57673539671	0.698171182932678	0.113051745751406	6.17567803391476	6.58801211135123e-10	4.3350651788531e-08	1.62244681110639	eif4ebp3l
ENSDARG00000041616	19.3939071121928	1.08839853529299	0.36535208347632	2.97904017663425	0.00289152861874294	0.0253594117837525	2.12637866612096	b3gnt9
ENSDARG00000041619	20393.8550715716	-0.34198711821138	0.0526142066544755	-6.49990069140935	8.03730507747895e-11	6.1256713041688e-09	0.788953885370898	rack1
ENSDARG00000041685	143.173344584185	-2.23213724079405	0.725325362754974	-3.07742891040762	0.00208794634126929	0.0196431559722655	0.212843178613482	si:dkey-105h12.2
ENSDARG00000041691	3178.17977741326	0.495070653322182	0.134601860964082	3.67803721119644	0.000235035676414465	0.00334608023353322	1.40938977571033	bhlhe41
ENSDARG00000041720	862.708658231611	0.389278716007969	0.0759040657480144	5.1285621155037	2.9196356662458e-07	1.0440580243466e-05	1.30973842860204	arpc5la
ENSDARG00000041723	394.9552761527	-0.460048921928335	0.102401210860697	-4.49261212891484	7.03548536603096e-06	0.000171242200801588	0.726961606903804	TUBB4B
ENSDARG00000041797	15.3310869037745	-2.48774608060304	0.563401052932681	-4.41558649500838	1.00736489037012e-05	0.000233873965727365	0.178284590623755	cx28.9
ENSDARG00000041811	11877.8823808484	-0.246099810138203	0.0588272785954916	-4.18343013673021	2.87143359905981e-05	0.000570155885511561	0.843172774912426	rps25
ENSDARG00000041878	1658.07794535007	0.230013344282334	0.0818566073812352	2.80995452463697	0.00495485004530778	0.0385025697307198	1.17284579747952	rab11ba
ENSDARG00000041895	2420.12613192193	-0.55351436079214	0.0930274999697649	-5.95000791133847	2.681295282333e-09	1.56025192830051e-07	0.681358337188463	cad
ENSDARG00000041921	1189.47702789298	0.280611145919295	0.0729404997640944	3.84712398224379	0.000119512498704199	0.00190647281231025	1.2147093433912	hsbp1b
ENSDARG00000042000	64.2668648262676	-0.694884317994291	0.224392156175423	-3.09674067863162	0.00195660956038849	0.0187113705149784	0.617758851358601	si:ch211-63o20.7
ENSDARG00000042010	463.620818228316	-2.6631909243873	0.377589081628992	-7.05314600967215	1.74917133679461e-12	1.71403646665294e-10	0.157870014035687	pklr
ENSDARG00000042018	295.905956384455	-0.942507834362868	0.188343095445377	-5.00420698796581	5.60924605575779e-07	1.86721902526667e-05	0.520327609224926	fhl2a
ENSDARG00000042090	61.5637067860356	-1.06089323956015	0.314576988472459	-3.37244387999166	0.000745042681389138	0.00863532316227575	0.479335189072584	si:ch73-55i23.1
ENSDARG00000042107	1083.17493851562	-0.360886911939783	0.122703054220319	-2.94114041604699	0.0032700626284144	0.0280170846543483	0.778685727250628	cngb1b
ENSDARG00000042112	82.2067898786986	-0.926827573009995	0.267016077503999	-3.47105530750714	0.000518417210431725	0.00641250927613799	0.526013753579304	dio1
ENSDARG00000042221	298.867792238734	1.34735426205308	0.186879708619539	7.20974081137992	5.60584771874654e-13	6.01393217827235e-11	2.54445074127425	mthfd1l
ENSDARG00000042245	225.736088477792	-0.681063630368012	0.228833159845433	-2.97624536071626	0.00291801298220588	0.0255422048976072	0.623705276698054	myl13
ENSDARG00000042252	1998.37316006295	0.180440208080395	0.0619758682872246	2.91145913832384	0.00359744957656078	0.0301264774750388	1.13322961375447	eif4h
ENSDARG00000042270	197.267426361744	0.524379587970996	0.166065299850129	3.15767103930948	0.00159034910675261	0.0158586530310362	1.43831491858174	arsa
ENSDARG00000042322	1828.53907517101	0.270266169737889	0.0842938655268538	3.20623770245522	0.00134482847440756	0.0138749030750636	1.20603031349194	si:dkey-177p2.6
ENSDARG00000042357	137.611235432405	-0.560147203658501	0.179367065191092	-3.12291001172227	0.00179072490097075	0.0173969308405038	0.678232957506688	cldnk
ENSDARG00000042428	154.228136578287	-0.770998797157547	0.194461454632111	-3.96478982745526	7.34606429348703e-05	0.00127106828193153	0.586011630422407	gstt1a
ENSDARG00000042484	2211.00744653767	-0.249050858712344	0.0583677772487466	-4.26692381399006	1.98186802568625e-05	0.000415769829744522	0.841449818491311	tle2a
ENSDARG00000042492	262.702022835784	-0.29078316959888	0.1070089436322	-2.71737258334528	0.00658024863278442	0.0476643989242073	0.817458179444778	si:dkey-250d21.1
ENSDARG00000042526	141.720779480629	1.04570204943209	0.280397760800751	3.72935235447604	0.000191972551842325	0.00283833486838855	2.06437068568101	sebox
ENSDARG00000042527	94.5267213013897	-0.664814611948329	0.189679211353292	-3.50494188163858	0.000456706970219204	0.00579160727052208	0.630769753881693	unga
ENSDARG00000042529	30446.2305265406	-0.545778255268404	0.103940459406117	-5.25087399446577	1.513792113727e-07	5.9386825452902e-06	0.685021770926697	gnat2
ENSDARG00000042530	1285.44918687005	-0.316081801730694	0.073738553077502	-4.28652026028338	1.81493656738041e-05	0.000383236046074842	0.803248450765372	nup205
ENSDARG00000042562	17.8988796085522	-1.79995817344939	0.446145614031025	-4.03446345059041	5.47272074827132e-05	0.000995824010111492	0.287182914622885	allc
ENSDARG00000042566	16109.5687898989	-0.347447143513184	0.0579271272775407	-5.99800404132754	1.99757550992818e-09	1.19306383226212e-07	0.785973652647266	rps7
ENSDARG00000042571	296.030806444403	0.364373248476639	0.115565788285227	3.15295083331524	0.00161629027280208	0.0160591738736661	1.2873222552531	rnaseh1
ENSDARG00000042590	480.719555788528	-0.310361434624608	0.0864054196949835	-3.59192092024091	0.000328249466727933	0.00443597309185283	0.806439698678621	rbm19
ENSDARG00000042613	38.3525694519039	-1.62333797042825	0.486750877855963	-3.33504888081295	0.00085284406477597	0.00969125414170124	0.324583603765582	crp3
ENSDARG00000042623	1184.85296753421	0.335739521043379	0.0943788844184465	3.55735843999612	0.000374602852751923	0.00494850535016526	1.26202415275909	acbd3
ENSDARG00000042627	765.888439606828	-0.24442590668585	0.0722891013423757	-3.38122762832809	0.00072162735579197	0.0084026526881209	0.844151643548	nhsl1b
ENSDARG00000042630	520.419312719568	-0.469911047426049	0.166531987297009	-2.82174647077241	0.00477629198332844	0.037389110101557	0.722009113467842	hebp2
ENSDARG00000042637	204.84521043506	-0.471690874532389	0.152189442455798	-3.09936659810937	0.00193934891054075	0.0185934358064381	0.721118932931992	tert
ENSDARG00000042670	1843.20713221857	-0.168886438129999	0.0563925895123679	-2.99483388846612	0.00274594338479236	0.0244442602213827	0.88952901013828	eps15l1a
ENSDARG00000042684	268.208392148446	-1.30058643167618	0.329790028494781	-3.94368027927431	8.02406197641659e-05	0.00136360861034659	0.405961148142022	serpinc1
ENSDARG00000042708	2451.96321479659	-0.314029665032568	0.0721423974793302	-4.35291418090925	1.34339748069429e-05	0.000298344375013418	0.804391830679067	tuba8l
ENSDARG00000042717	659.219344440592	0.232463187906889	0.0820699592575168	2.83250034494928	0.0046185516348821	0.0364905880653373	1.1748391014478	adipor1b
ENSDARG00000042725	776.289564622983	1.58706423496584	0.17845051024716	8.89358193914773	5.916999527535e-19	1.24015927134521e-16	3.00437361849258	cebpb
ENSDARG00000042732	636.718060534813	0.296847761516144	0.0867078761750628	3.42353860584487	0.000618114712370833	0.00739516100910474	1.22845734227143	tmem189
ENSDARG00000042751	1611.60961259715	0.348273490470037	0.10926480857052	3.18742598853555	0.00143545189614867	0.0146101120149376	1.273036240799	riok3
ENSDARG00000042780	259.492032721516	-2.27547898554228	0.763729330526801	-2.97943118666493	0.00288784085852153	0.0253594117837525	0.206543994003149	apoba
ENSDARG00000042793	279.327465995702	0.987249659131456	0.157171168161412	6.28136617345471	3.35610625022353e-10	2.31612259390426e-08	1.98240215257632	tpp1
ENSDARG00000042824	1567.57351274337	0.548088244553026	0.0761473521457913	7.19773214837016	6.12222585040079e-13	6.53692001649397e-11	1.46214688001812	nfe2l2a
ENSDARG00000042835	693.51438309169	-0.321904538595679	0.089824632709901	-3.58370002619779	0.000338761118451105	0.00455897543237766	0.800013062488373	tfdp2
ENSDARG00000042839	137.113561356151	-0.397148569032953	0.139443133960475	-2.84810415366543	0.00439805284183078	0.0351161637134679	0.759357642074018	dph6
ENSDARG00000042876	324.652373460757	0.587781508410247	0.136186620919152	4.3160003856707	1.5888170100113e-05	0.000343828507061336	1.50293384626311	abracl
ENSDARG00000042887	808.878264644517	0.319755218780555	0.08460861977867	3.77922745480321	0.000157315675753245	0.00241260002462767	1.24811876335853	TNPO2
ENSDARG00000042905	14033.2207571382	-0.254801082422804	0.0530452931819147	-4.80346260975472	1.55945020889604e-06	4.49677897179244e-05	0.838102683594033	rpl10a
ENSDARG00000042933	1073.68574952428	1.42747635819915	0.0933673991053729	15.288809283293	9.0795032730943e-53	1.86839669172511e-49	2.68975796304313	bloc1s6
ENSDARG00000042948	1319.13055495129	0.242508089890728	0.0837391530317946	2.89599406144759	0.00377959552437763	0.031258649722255	1.18304757385177	dnajc5aa
ENSDARG00000042953	261.877637788309	-0.864259795305682	0.175067866452488	-4.93671290350838	7.94502960199075e-07	2.53658237053121e-05	0.549328178849347	cyp2n13
ENSDARG00000042961	454.194318717221	-0.391667103305179	0.130960565830099	-2.99072549681334	0.00278315556022901	0.0246551220708945	0.76224828092978	zgc:100920
ENSDARG00000042982	14.3011724364248	-1.3063921557792	0.402494219088031	-3.24574141397414	0.00117145193027554	0.0124736325491456	0.404330753380412	cyp2p8
ENSDARG00000042988	5547.11450621238	-0.541109746505798	0.148405108637618	-3.64616657386845	0.000266181466819202	0.00370786688179658	0.687242066962881	slc24a2
ENSDARG00000043012	2123.91123041	0.208222519579989	0.0718800710378185	2.89680458816514	0.00376984492624404	0.0312008079526362	1.15526395736163	napgb
ENSDARG00000043019	1572.67993910691	0.301600841689836	0.0830673689405685	3.63079805628152	0.000282546201433653	0.00391541968917734	1.23251127266554	exoc1
ENSDARG00000043026	1293.00726678686	0.280841104213209	0.0692860928554055	4.05335461474645	5.04883813016717e-05	0.00092915040580865	1.21490297734956	ttbk2b
ENSDARG00000043081	373.973615215353	1.60034676545128	0.105548156518519	15.1622426979148	6.2884828610862e-52	1.09496998495036e-48	3.03216185433143	ctsz
ENSDARG00000043128	279.11804038699	-0.578674451491554	0.183613339829963	-3.15159264586899	0.00162382639011266	0.0161073331141938	0.669578703907139	cldne
ENSDARG00000043137	212.803875893283	-0.619238306406471	0.146214979878337	-4.23512219419467	2.28427456668777e-05	0.000471347667197304	0.651014550398782	cdca8
ENSDARG00000043141	598.799080509588	-1.17408468551668	0.127837438124907	-9.18420067499716	4.14594923876699e-20	9.77580280924266e-18	0.443164835267659	si:ch211-132f19.7
ENSDARG00000043180	333.308207578184	-0.789688904707712	0.137399160403236	-5.74740706122331	9.0622380724222e-09	4.64101404994002e-07	0.578468816526546	gpd1b
ENSDARG00000043279	28.2675715973468	-1.640010341465	0.371889279413587	-4.40994250775675	1.03398066664833e-05	0.000239807237400119	0.320854174449287	aqp12
ENSDARG00000043317	167.388979183411	0.45011515716591	0.123645612577558	3.64036497359395	0.000272251852724062	0.00379009405797163	1.36614929962103	kita
ENSDARG00000043360	54.3397609577848	1.34309941114202	0.271391674377163	4.94893372917354	7.46211469905348e-07	2.40273724506081e-05	2.53695760563222	dph3
ENSDARG00000043394	362.410431436639	-0.328841286665468	0.109315438282527	-3.00818705785705	0.00262811318160846	0.0236380674557431	0.796175682601688	si:dkey-71h2.2
ENSDARG00000043410	222.044714856899	-0.308770456168874	0.107990853468706	-2.85922785357327	0.00424673630940908	0.0341853211592404	0.807329516596151	xkr6b
ENSDARG00000043436	69.4958158079293	0.687708008283497	0.212734124966737	3.23271129345622	0.00122621417730055	0.0129160465878898	1.61072254975764	si:dkey-5n18.1
ENSDARG00000043453	10627.9853380816	-0.31292081504348	0.0651606067935937	-4.80230050703342	1.56853058733497e-06	4.51146866263207e-05	0.805010320872682	rps5
ENSDARG00000043457	2406.83816495736	-1.39686980644846	0.111312745324735	-12.5490553878026	4.02280234933432e-36	3.03533846598439e-33	0.379752190995662	gapdh
ENSDARG00000043465	5355.91885051459	0.366622381698259	0.0700339163741295	5.23492617119565	1.65050823744275e-07	6.38647939534257e-06	1.28933073053476	atp6v1b2
ENSDARG00000043474	6551.72213822737	0.255094601782937	0.0679142972350261	3.75612517788633	0.00017256440405986	0.00260237698221119	1.19341399615323	atp2b3a
ENSDARG00000043484	3268.54120267084	0.380162489869709	0.0705697548131684	5.3870456384067	7.1625251657268e-08	2.97487925965856e-06	1.30148843304219	ube2d2
ENSDARG00000043509	11590.9152867566	-0.23557571455028	0.0590766601558854	-3.98762749838375	6.67373403610313e-05	0.00117953234447813	0.849345995806531	rpl11
ENSDARG00000043518	27.4600915156709	-0.941899224865692	0.327443105722379	-2.87652788654001	0.00402076666188971	0.0328543904986376	0.520547158832383	si:dkey-239i20.2
ENSDARG00000043559	336.833705693877	0.301927309503525	0.10800640970873	2.79545732811375	0.0051826343133922	0.0398350119925113	1.23279020950205	gle1
ENSDARG00000043624	295.751759754151	0.38494585973389	0.13254863182566	2.90418584056157	0.00368209527958155	0.0306313519840529	1.30581078278253	slc66a1
ENSDARG00000043640	114.318810270359	-0.473983739492881	0.174979607252377	-2.70879416713539	0.00675282192607679	0.0486185995924536	0.719973773981779	cenpn
ENSDARG00000043673	1885.70915793204	0.207624847976479	0.0728676315756195	2.84934261601482	0.0043809674727372	0.0350291698032071	1.15478546021542	si:dkey-174m14.3
ENSDARG00000043701	61.4058321768712	0.61541958144212	0.20486986901999	3.0039536042368	0.00266495960769963	0.0238907032395599	1.53200348747878	gpd1a
ENSDARG00000043719	63.6663819052399	-1.08877352353301	0.297634270499568	-3.65809193177096	0.000254099910187986	0.003568117597404	0.470160902036922	c3a.6
ENSDARG00000043806	215.601214291225	-0.536996787663707	0.154069154439868	-3.4854269799559	0.000491352307715411	0.0061347219180618	0.689204111083036	postna
ENSDARG00000043820	2235.54005239603	-0.368143378960135	0.134878391759492	-2.72944668273172	0.00634407069335277	0.0465040104322323	0.774778927494089	nme2a
ENSDARG00000043842	1863.87073299136	0.238304833423328	0.0602985698132236	3.9520810221782	7.74744983092495e-05	0.00132355678771937	1.17960581006593	C20H1orf198
ENSDARG00000043848	878.329888111787	-0.210260197573423	0.0725403231688562	-2.89852854782558	0.00374918175712684	0.0310524984465141	0.86438132157014	sod1
ENSDARG00000043905	423.570349432049	0.732007677102605	0.0973514747385655	7.51922535399069	5.51017381167055e-14	6.49626533338409e-12	1.6609488866686	rnf14
ENSDARG00000043923	497.917444728308	-0.303353533374939	0.0953786313155737	-3.18051883520168	0.00147011582114053	0.0148826215238538	0.810366514701188	sox9b
ENSDARG00000044038	59.2000076521164	0.679896939501826	0.230529527695688	2.94928353125908	0.00318511617010546	0.0274032770337725	1.60202530866137	zbtb2a
ENSDARG00000044073	534.550731091283	0.665864668063352	0.103218355923421	6.45102958777377	1.1109280605659e-10	8.27202880887159e-09	1.5865188560794	fuca2
ENSDARG00000044090	831.617306656826	0.25020316089583	0.0759162586550787	3.29577833955983	0.000981494226644682	0.0108747446472487	1.18937459141866	zmpste24
ENSDARG00000044091	2339.2069951898	0.233787720123356	0.059082440201022	3.95697468364403	7.59049716979986e-05	0.00130066990110212	1.17591821154633	pitpnab
ENSDARG00000044093	12287.7304248198	-0.351455172196254	0.0546957816095846	-6.42563579591788	1.31319473523583e-10	9.61989515430362e-09	0.78379312729203	rpl13a
ENSDARG00000044134	631.04126045686	0.230264477232928	0.0800574681944361	2.87623981155241	0.00402443829836521	0.03286334246818	1.17304997497682	iars2
ENSDARG00000044182	3380.35094739863	0.288837615544457	0.065021633848947	4.44217714084918	8.90531972396603e-06	0.000210778023659211	1.22165558886809	stau1
ENSDARG00000044183	1290.64643393517	0.218184706833674	0.0727518146735008	2.99902769178822	0.00270842688872397	0.0242036916909419	1.16326896420107	prkab1a
ENSDARG00000044199	3988.24676961435	-0.574910680290987	0.13239729988375	-4.34231423749413	1.40989681428681e-05	0.000310451598134206	0.67132781315271	gnat1
ENSDARG00000044203	221.407283976762	0.723231176707841	0.128845181549855	5.61317984893361	1.98641948335214e-08	9.42653908284257e-07	1.65087533124193	sumf1
ENSDARG00000044241	649.871710262402	0.577168937460934	0.114013805797688	5.06227235748179	4.14288600856267e-07	1.4317308044248e-05	1.49191871794412	dram2b
ENSDARG00000044251	738.794792456829	0.410916918968844	0.106344323635945	3.8640230613113	0.000111534684684629	0.00180206932371253	1.32953054179325	rasgef1bb
ENSDARG00000044299	2146.8728525309	-0.288233903993507	0.074954487614619	-3.84545226265131	0.000120330290228492	0.00191816651381138	0.818903918291192	lmnb1
ENSDARG00000044365	136.840725234813	-0.860067057331949	0.211110362486833	-4.07401629745006	4.62092457291011e-05	0.000861608308339319	0.550926949927666	angptl3
ENSDARG00000044437	155.74335307525	-0.65621850777565	0.183005716118939	-3.58578148099571	0.000336070287629314	0.00453007345508342	0.634539329642873	cdca5
ENSDARG00000044488	403.408767345089	-0.264901135753789	0.0894946253947651	-2.95996697662343	0.00307672020437551	0.0266840445064861	0.832255765142333	pak1ip1
ENSDARG00000044491	234.174384904488	-0.389489121792617	0.118308448717153	-3.29214968175088	0.000994246795230353	0.0109730718950923	0.763399887048632	kif20a
ENSDARG00000044521	4424.48178410942	-0.290171844798115	0.0618118269535827	-4.69443889785071	2.67339501572453e-06	7.26470223000486e-05	0.817804640988835	eef1b2
ENSDARG00000044524	115.161909719641	0.530952131423032	0.156111441718412	3.40110965332536	0.000671129011950891	0.00792884985100228	1.44488245597284	def6b
ENSDARG00000044541	2121.01950159323	0.335705624977733	0.0735481384550649	4.56443401599942	5.00843691981259e-06	0.00012752640958029	1.26199450189748	ppp1r14ba
ENSDARG00000044556	726.585651446285	0.705938001145745	0.0834420669041849	8.46021709836552	2.66880219728635e-17	4.44198577483631e-15	1.63120488523304	pacs1a
ENSDARG00000044562	6265.07523416225	0.743866195036328	0.0942653322233924	7.89119581389152	2.99304598322574e-15	4.0813607756806e-13	1.67465764912255	cycsb
ENSDARG00000044575	1567.80209256677	0.684692493835737	0.0833182929987321	8.21779310632488	2.07282161274515e-16	3.21372534425338e-14	1.60735934110028	vars1
ENSDARG00000044588	334.345225391464	-0.415855621846507	0.147103719816601	-2.82695517397498	0.00469929055674347	0.0369351184175157	0.749574811055983	emp2
ENSDARG00000044605	2238.88400949174	0.282481571263974	0.0670116752057265	4.21540829111871	2.49326697677949e-05	0.000507532295740832	1.21628521114627	stx12l
ENSDARG00000044619	3136.82926245775	0.399586017382264	0.0573397047028786	6.9687491320862	3.19771318885939e-12	3.04132082953871e-10	1.31912933113056	birc2
ENSDARG00000044628	582.07354480722	0.42770575468136	0.115796515006083	3.69359781387973	0.000221103405814945	0.00318377652291799	1.34509284171194	dtd1
ENSDARG00000044669	6624.12586821127	-0.178894835159664	0.0532550348452828	-3.35920980390664	0.00078165699180568	0.00899979026780945	0.88337944282512	hp1bp3
ENSDARG00000044691	15.0361569077386	-1.46156018067543	0.462024949717476	-3.16337934037796	0.00155948981686452	0.015647434173114	0.363100247673495	ppp1r3b
ENSDARG00000044767	47.1635268736389	0.825022556649685	0.255613513586673	3.22761713601632	0.00124825922500739	0.0130752410075277	1.77156273650999	tspan10
ENSDARG00000044808	696.016571446034	-0.7493324177334	0.172879569767211	-4.33441857093008	1.46145871019072e-05	0.000319628786124416	0.594878763718685	slc4a4b
ENSDARG00000044809	823.344126405452	0.71518663573207	0.107524294960936	6.65139572402592	2.90326512981886e-11	2.38109816951376e-09	1.64169558352677	fpgs
ENSDARG00000044852	1664.33745015602	0.289266569202702	0.0903751664460902	3.20073069381569	0.00137079586922822	0.0140978352093821	1.22201887530893	wbp2nl
ENSDARG00000044861	13857.4868594265	-1.2894270578701	0.214906543619391	-5.99994321324032	1.97386546704552e-09	1.18515699501439e-07	0.409113469571857	opn1lw2
ENSDARG00000044862	91.2755679435001	-1.43734794803208	0.263151962794864	-5.46204532455851	4.70679861837733e-08	2.02939225763027e-06	0.369245450834269	opn1lw1
ENSDARG00000044875	72.3136247943893	-1.24944435886483	0.322088488374814	-3.87919594757716	0.000104802309062674	0.00171409325718402	0.420610170693566	crygm2e
ENSDARG00000044914	362.70153650905	-0.482906637927762	0.128248880191271	-3.76538677926508	0.000166291464312078	0.00252459663726908	0.715534563371618	suclg2
ENSDARG00000044943	2741.07063166188	0.208895557584311	0.0515401445189178	4.05306503375511	5.05509424255736e-05	0.000929546005479515	1.15580303036077	npepps
ENSDARG00000045017	315.382283027397	-0.434377066377218	0.118791752751932	-3.65662646029231	0.000255556363014341	0.00358634459590368	0.740013212022186	pdrg1
ENSDARG00000045071	81.8779515700849	0.617121286965128	0.194732837064556	3.16906637970126	0.00152929463799619	0.0153842227091626	1.53381160136163	chad
ENSDARG00000045074	1318.45960395924	0.255585339038306	0.0889115247083833	2.87460303798173	0.00404535750096399	0.0330103505377869	1.19382000872657	arl4d
ENSDARG00000045089	40.2019475898241	-2.98335458962873	0.685716668755507	-4.35071032332225	1.35697223921649e-05	0.000300258295277659	0.126450566934085	si:ch211-270n8.1
ENSDARG00000045105	707.416473457026	0.347803256782194	0.0848642195123872	4.09834979665873	4.16106123185044e-05	0.000788859146098546	1.27262137351123	foxn2b
ENSDARG00000045131	1310.90469895641	0.198340206339541	0.06094470264074	3.25442897816282	0.00113620566027764	0.0122123225669728	1.14737755894606	id4
ENSDARG00000045141	58.4626051782251	-0.914781291350985	0.259957693579153	-3.51896217709921	0.000433238468282738	0.00554682464256111	0.530424275468607	aqp8a.1
ENSDARG00000045150	2509.01002103622	0.295114831394492	0.0715215454112411	4.1262367821838	3.68747610842276e-05	0.000708571385316279	1.2269826351204	csnk1e
ENSDARG00000045167	471.709049664489	-0.465665879547945	0.103337569312173	-4.50625926899068	6.59804616787414e-06	0.000161812971891656	0.724136772973338	dlgap5
ENSDARG00000045200	230.720908613113	0.601335578332138	0.135558619863213	4.43598185743498	9.16535673796509e-06	0.000215886592217042	1.5171203943901	dusp19b
ENSDARG00000045228	922.701105359327	0.31741326668652	0.0937833560885249	3.38453729878151	0.000712983312599207	0.00831483269654593	1.24609431394577	stub1
ENSDARG00000045230	722.008185725961	0.340028856528918	0.0873152882320638	3.89426483510196	9.84969935445667e-05	0.00163036399683983	1.26578191166114	cox6b1
ENSDARG00000045262	147.539003386195	-0.503409343258196	0.169972924175285	-2.96170314007809	0.00305942601539315	0.026574507783745	0.705437735841439	gsnb
ENSDARG00000045289	247.812952278223	0.571963947084789	0.140218486229726	4.07909087071241	4.52121629084045e-05	0.000846503324726753	1.48654583522131	gpr137c
ENSDARG00000045299	36.0608855533694	-1.11736826852707	0.374948609775743	-2.98005710487997	0.00288194652832932	0.0253244338568566	0.460933883976648	vmo1b
ENSDARG00000045306	66.5725489698548	-0.996825097278531	0.264223372676313	-3.77266056057688	0.000161515959886701	0.00246865311816028	0.501101549066079	slc51a
ENSDARG00000045308	725.064430342954	-0.405366609517912	0.10434681700841	-3.88480090854369	0.000102413778049262	0.0016823209578542	0.755044400781265	pola1
ENSDARG00000045316	3332.02496000633	0.231159053756809	0.0598648386354007	3.86134931666073	0.000112762548293921	0.00181931079342921	1.17377757738314	map7d2b
ENSDARG00000045352	383.082352384561	0.888545596052122	0.104121482557453	8.5337393804572	1.41691833014968e-17	2.54550502549748e-15	1.8513088486603	cst14a.2
ENSDARG00000045359	1321.19195610593	0.298008110028122	0.0944133407570578	3.15641950214377	0.00159718966688669	0.0159128456424503	1.22944577849468	elocb
ENSDARG00000045364	948.616367413834	0.696838410476195	0.0969276509754429	7.18926336771271	6.51418124322707e-13	6.92277026392901e-11	1.62094867472307	trappc3
ENSDARG00000045399	3913.42924608495	-0.216886231046531	0.0685150405986824	-3.16552729373559	0.00154802137906215	0.0155461454908833	0.860420479515833	cct5
ENSDARG00000045402	304.67547926223	0.321321998361512	0.116492483302235	2.75830671003773	0.00581016547906345	0.0434055794666932	1.24947496767191	commd3
ENSDARG00000045414	191.577188364778	-0.957921608808285	0.209541277265706	-4.57151746571443	4.84204922259332e-06	0.000124127549493344	0.514798013348037	elovl2
ENSDARG00000045417	590.13223929141	0.293398167595743	0.0828235400405691	3.54244901210487	0.000396430052902889	0.00516317070052347	1.22552351593386	fam49bb
ENSDARG00000045437	319.764941469777	0.398490830774332	0.133644475447502	2.98172318339388	0.00286631039488199	0.0252360179302018	1.31812832639718	slc35b3
ENSDARG00000045463	982.271743479776	0.737615253189479	0.0916452964701982	8.04858821564663	8.37545297266241e-16	1.20755893942157e-13	1.66741735120795	ralaa
ENSDARG00000045482	731.836305235128	0.646838361389214	0.100345708323436	6.44609891341158	1.14765777212778e-10	8.4620134625031e-09	1.56573315896431	stk38l
ENSDARG00000045487	7743.50560137289	-0.278897994625463	0.0490612727427987	-5.68468731106044	1.31052216328526e-08	6.5485606375552e-07	0.824220359177438	rps16
ENSDARG00000045516	125.541205587121	-2.22493326583372	0.573886793721759	-3.87695498515417	0.000105771918073217	0.00172620990447393	0.213908650878537	itih2
ENSDARG00000045522	304.344214923401	0.440741051543105	0.11351703967767	3.88259817904503	0.000103346267885326	0.00169150117125976	1.35730133682219	acot15
ENSDARG00000045542	406.487418124229	0.488959326867193	0.107704348986708	4.53982899917567	5.62998691958368e-06	0.000141129993257692	1.40343215926604	lamtor4
ENSDARG00000045543	1603.48669186374	0.432089058407002	0.0579739475744784	7.45315916001584	9.11312327263801e-14	1.03142329199717e-11	1.34918581779718	atp6v1f
ENSDARG00000045554	18.1669883293477	1.26455383856981	0.440474378289175	2.87089079614893	0.00409316902159145	0.0333003159631974	2.40252898876058	snx20
ENSDARG00000045557	670.365849241317	-0.337703972952327	0.121332651022083	-2.78329015403168	0.00538106592075385	0.0409982525015766	0.791299651552065	socs2
ENSDARG00000045563	378.07217979975	0.631685590598599	0.110239015203474	5.73014544290569	1.00344559306593e-08	5.08143052452804e-07	1.54937416692677	washc3
ENSDARG00000045568	1945.86687903329	0.779351393084855	0.113136007227962	6.88862380934579	5.63346929438176e-12	5.16272109099699e-10	1.71635905859321	bcat1
ENSDARG00000045580	239.257975394407	-0.684373182134219	0.116678835800362	-5.86544404081288	4.47932320058748e-09	2.51597915554586e-07	0.62227613261403	lum
ENSDARG00000045592	167.597133777984	-1.93714281101744	0.25548686926516	-7.58216191927638	3.39843767347585e-14	4.10961226288344e-12	0.261133090119034	tnni2a.1
ENSDARG00000045618	5932.41300445186	0.200058601535616	0.051264822917808	3.90245377139732	9.52224287378624e-05	0.00158489330655166	1.1487450154851	clta
ENSDARG00000045661	187.55319790704	0.582493868110947	0.178645192899878	3.26061876424185	0.00111169400055996	0.011994425832543	1.49743550611106	irf7
ENSDARG00000045676	698.639637235328	0.335664272876632	0.081492896898844	4.11893901984228	3.8062084677933e-05	0.000728295307497626	1.26195832975101	calua
ENSDARG00000045677	95270.319836841	-0.661063070203797	0.113998506255359	-5.79887484422825	6.67613330350382e-09	3.55578714019088e-07	0.632412123453613	opn1sw1
ENSDARG00000045704	485.431727783755	0.638702315712519	0.110029333483812	5.80483672389499	6.44287570924654e-09	3.43964468288926e-07	1.5569280939531	dclre1c
ENSDARG00000045733	570.407944018862	0.556762772460766	0.086050132372104	6.47021401493228	9.78642084023367e-11	7.38418073798431e-09	1.47096484992267	ciapin1
ENSDARG00000045750	1117.11355533741	0.247572760260944	0.0773818433626541	3.19936498670214	0.00137730680950068	0.0141455158529298	1.1872080341982	syt10
ENSDARG00000045760	421.362202298749	0.298020490124761	0.0972858499422949	3.06334878403727	0.00218874792093617	0.0203802953263312	1.22945632869581	prmt8b
ENSDARG00000045804	338.372844386365	0.292576253870931	0.106957436680985	2.73544564033989	0.00622958746538423	0.045814937487364	1.22482552523036	abhd2b
ENSDARG00000045814	750.696906626431	0.211907906390903	0.0739106999029291	2.86708022883308	0.00414277976670736	0.0335994133999239	1.15821886959868	samm50
ENSDARG00000045822	222.95534266534	-1.14709564941605	0.154634585972977	-7.41810534944947	1.18807585788012e-13	1.33797438402857e-11	0.451533317820513	tnnt2e
ENSDARG00000045836	839.728585691633	0.584324553175073	0.0935257650086799	6.24773882492	4.16437244618454e-10	2.82229744586327e-08	1.49933685931404	mapk11
ENSDARG00000045843	1928.58456843886	-0.255367919014831	0.0786424911294214	-3.24720027745019	0.00116546346007201	0.0124382040934417	0.837773456737039	apex1
ENSDARG00000045846	218.719388657444	-0.389479427115787	0.124307666926539	-3.13318910044346	0.0017291799881555	0.0169371346654643	0.76340501698937	osgep
ENSDARG00000045858	107.786258801839	0.56640686540575	0.18814828040967	3.01042807392376	0.00260879727441681	0.0234988997627134	1.48083085949556	tigarb
ENSDARG00000045886	8268.61070649638	0.561175439242609	0.0560449160458211	10.0129588700571	1.33693023587086e-23	3.69057961209425e-21	1.47547087112831	slc38a2
ENSDARG00000045914	3684.62095353667	-0.232139558378901	0.0765084214743557	-3.03417001560684	0.00241198460139033	0.0220685866762617	0.851371346786565	si:ch211-51e12.7
ENSDARG00000045926	546.749845492905	-0.317420867468966	0.099512989823265	-3.18974304794484	0.00142399342553877	0.0145216375186531	0.802503245830935	crabp1a
ENSDARG00000045935	88.3080503803594	0.64178867890657	0.218497342688768	2.93728368047362	0.00331101075447781	0.0282716105010787	1.56026240164549	immp1l
ENSDARG00000045968	1161.41381973909	0.556389955082154	0.0902516989027919	6.16486960186123	7.05412464979911e-10	4.61494698187435e-08	1.47058477624684	spg11
ENSDARG00000045978	559.803478641093	0.650950822335728	0.0892819244169099	7.2909586860612	3.07757139423108e-13	3.38174301358324e-11	1.5702027123708	chchd6b
ENSDARG00000045982	143.429667633672	-1.27422439930541	0.292781297306099	-4.35213728140984	1.34816797611858e-05	0.000298894518192165	0.413447370894167	si:ch73-55i23.1
ENSDARG00000046074	1122.47401410124	0.203988482804504	0.0627615964706986	3.25021182180635	0.0011531907873517	0.0123538223674837	1.15187844673848	stk11
ENSDARG00000046081	412.49008165206	0.947325691909337	0.107007115555654	8.85292241539432	8.52569315855668e-19	1.73862693997378e-16	1.92829488360122	bloc1s2
ENSDARG00000046087	487.755309199188	-0.32193960605917	0.080869934568046	-3.98095544133626	6.86388164492795e-05	0.00119977470976517	0.799993616876438	brd2b
ENSDARG00000046142	14.5625116010725	-2.32953954849871	0.532441323585841	-4.37520426252779	1.21318820016411e-05	0.000274827987889784	0.19894760705661	asgrl1
ENSDARG00000046157	8189.72323001058	-0.226018797700214	0.0699071912298628	-3.2331265743039	0.00122443298792176	0.0129032891594958	0.854991037651339	RPS17
ENSDARG00000051749	83.079846556204	0.646577216571765	0.225950969705653	2.86158195034111	0.00421532510684178	0.0340050246323844	1.56544976844567	tigara
ENSDARG00000051783	29623.219872297	-0.314943606286924	0.0548418939504516	-5.74275583136257	9.31479952439862e-09	4.73819779852331e-07	0.803882413203791	rplp0
ENSDARG00000051798	1658.75662120463	-0.223306652316056	0.063027393517942	-3.54300947337267	0.000395588491507019	0.00515517621977713	0.856599860672062	brd1b
ENSDARG00000051853	122.848076920273	1.13702829317951	0.202095753826047	5.62618596211675	1.84237726562727e-08	8.83560419168195e-07	2.19927542893911	galns
ENSDARG00000051874	395.739156420486	-0.507327332818532	0.130132716876247	-3.89853793109527	9.67752431090292e-05	0.00160719325239617	0.703524546994939	stra6
ENSDARG00000051888	1319.03404541424	0.227795930592709	0.0627587647175281	3.62970704758131	0.000283743060183691	0.00392832288092846	1.1710445250977	ist1
ENSDARG00000051899	186.369773868376	0.433269710067813	0.144728290798384	2.99367668669137	0.00275637860700223	0.0245064360361754	1.35029039666094	exoc3l1
ENSDARG00000051923	490.083834545459	-0.342064592005628	0.102503743464456	-3.33709365574771	0.000846594151020269	0.00963863564594297	0.788911519099371	ccnb1
ENSDARG00000051934	163.499258542105	0.386567821316403	0.137214332282633	2.81725541993786	0.00484359894606909	0.037780739401523	1.3072796766826	kxd1
ENSDARG00000051975	228.928372406213	-0.436948760174889	0.151144846310829	-2.89092728491917	0.00384106983048535	0.031593915945809	0.738695267373354	cd99
ENSDARG00000051989	28.5201075920045	-0.761772479993289	0.278168697119217	-2.73852697259753	0.00617150977939073	0.04548951330716	0.589771298591816	tmem187
ENSDARG00000052056	21.1746177888157	1.05797647535354	0.381433603056119	2.77368450728208	0.00554254005438075	0.0418459656735383	2.08200924576046	parietopsin
ENSDARG00000052059	513.753603134436	0.292735878790166	0.0958704279857728	3.05345334260537	0.0022622389736502	0.0209349524736856	1.22496105178761	PAQR9
ENSDARG00000052061	1204.87140479504	-0.419397206102221	0.105803142555669	-3.9639390283852	7.37230895529912e-05	0.0012729182724039	0.747736982180335	col4a6
ENSDARG00000052063	1772.74671439804	-0.41019817320987	0.104167624228145	-3.93786626362396	8.22093895943984e-05	0.00139184124372386	0.752519998049427	col4a5
ENSDARG00000052074	129.937144726527	0.818727062031773	0.153651746739417	5.32845919038122	9.90494462281999e-08	3.98238590554446e-06	1.76384900296653	si:ch211-122f10.4
ENSDARG00000052082	4173.92947455227	0.652604722533554	0.0704714701103951	9.26055212855974	2.03377786750555e-20	5.0039778053104e-18	1.57200381907995	gabarapb
ENSDARG00000052094	1142.19903267083	-0.285724886720621	0.0866500786142043	-3.29745675122541	0.000975646988876571	0.0108258555099069	0.820329328158294	notch1b
ENSDARG00000052099	236.028257163115	-1.40388112823805	0.454724269685555	-3.08732394954165	0.00201967364579439	0.0191446116608886	0.377911119019733	agxta
ENSDARG00000052109	60.1167756664011	0.710258428235451	0.219763247328574	3.2319254327978	0.00122959137873145	0.0129395771496816	1.63609716299434	zgc:114041
ENSDARG00000052113	406.812009752317	1.01707631182089	0.283277847930198	3.59038420848037	0.000330190890563607	0.00445688789433381	2.02381344948977	hexa
ENSDARG00000052131	377.287687858573	-0.306454382072278	0.109773352288332	-2.7917010429575	0.00524317744754498	0.0401208576020482	0.808626628341404	gli3
ENSDARG00000052139	3136.04061913729	-0.265468036701172	0.0724770491253735	-3.66278759834655	0.000249485399856	0.00351859907236163	0.831928797984834	notch3
ENSDARG00000052223	1690.25789581326	-0.516075196955403	0.117747174677557	-4.38290938503315	1.17104829704523e-05	0.000267216222297538	0.699271592595457	rcvrna
ENSDARG00000052244	3750.5396065315	0.448907285614501	0.0668547141002212	6.71466913973409	1.88493420954424e-11	1.58614761216518e-09	1.36500599334539	zgc:158564
ENSDARG00000052290	436.043834604934	-0.320484601694989	0.114327514760682	-2.80321497730314	0.00505959314898261	0.0390917880901237	0.800800843165461	rab33ba
ENSDARG00000052330	247.586680740129	0.365163640621475	0.111292190609102	3.28112546462548	0.00103393740788783	0.0113173148766678	1.28802771839007	slc4a2b
ENSDARG00000052331	185.085079267874	0.433783985837719	0.143298433076186	3.02713697927942	0.00246882054905197	0.0224434626298556	1.35077181885911	abcf2b
ENSDARG00000052344	599.007558065666	-0.356283699492969	0.10460300229507	-3.40605615207814	0.000659086218431349	0.00780286382866737	0.781174250663555	tbl3
ENSDARG00000052361	81.0858918741605	-0.664083680983134	0.196990945246245	-3.37113810055081	0.000748583215367507	0.00867191896778858	0.631089409765492	il15
ENSDARG00000052379	613.271640984108	0.576085984917751	0.0710860472632494	8.1040655247627	5.31524555492414e-16	7.91551963034624e-14	1.49079923608874	ccdc22
ENSDARG00000052390	1151.07681622322	0.399016134129086	0.060896998617375	6.5523119889071	5.66530235723858e-11	4.47827510011845e-09	1.31860836083719	tmed8
ENSDARG00000052411	165.453809309346	0.89640478706463	0.132193232858592	6.78101872297441	1.19331409427977e-11	1.03891760915834e-09	1.86142151423172	si:dkey-71l1.1
ENSDARG00000052480	1036.64608580715	-0.359699484987935	0.0733310131496082	-4.90514817044849	9.33568386861699e-07	2.91479365586226e-05	0.779326897430394	pdcd11
ENSDARG00000052558	272.286807159236	0.56968316971277	0.125599609649804	4.53570812282901	5.74105320145777e-06	0.000143596110793589	1.48419759017315	porcn
ENSDARG00000052565	189.544696464014	-0.448158441917584	0.128082023310235	-3.49899564618895	0.000467014206813956	0.00589918168830397	0.732977875928207	cenpi
ENSDARG00000052606	1167.03702075993	0.253890811130077	0.072041312482918	3.52423911197173	0.000424700807836125	0.00546533683125556	1.19241862195531	dpp9
ENSDARG00000052617	390.547292043473	0.348667446626353	0.120829981439158	2.8856037423288	0.00390663684485132	0.0321098880247111	1.27338391576237	raver1
ENSDARG00000052641	1654.116078906	0.312587377537373	0.0638318171979197	4.89704650845441	9.72878185728493e-07	3.02086016627574e-05	1.24193302808267	kpna3
ENSDARG00000052700	457.791596281407	-0.294914113643496	0.0906580310211841	-3.25303903384559	0.00114177811629773	0.0122605737383849	0.81512085664004	SLC9B2
ENSDARG00000052702	1049.65176501465	0.256215220336715	0.0764747990290713	3.35032224457781	0.00080717597482476	0.00925594496764604	1.19434134487443	capn1a
ENSDARG00000052833	2656.20185969001	0.252113573437409	0.0651274481906808	3.87108017343576	0.000108354144491973	0.00175947232045933	1.19095060100741	zfand3
ENSDARG00000052856	16471.9654528129	-0.27842265305203	0.0607994708797882	-4.57935980401085	4.66401283032768e-06	0.000119834953946989	0.824491969421847	khdrbs1a
ENSDARG00000052881	126.923291633662	0.428214487493839	0.150705688346128	2.8413956513065	0.00449165486075148	0.0356872935865112	1.3455672410196	dnajb5
ENSDARG00000052905	338.16709218988	-0.852765649827937	0.214393338229225	-3.97757531493902	6.96215744416576e-05	0.00121320551120967	0.553722231111813	zgc:165423
ENSDARG00000052928	1125.57683680274	0.223318902793746	0.0721171766008921	3.09661183811491	0.00195746007138617	0.0187115988918485	1.16741612663297	arf6b
ENSDARG00000052942	1151.0586385955	0.58023180023974	0.102635172912123	5.65334264829989	1.57357167550659e-08	7.64364129758951e-07	1.49508944787508	aspg
ENSDARG00000052975	2709.2329027553	0.320405412827109	0.0762018318877251	4.20469436088085	2.61435197986407e-05	0.000526498856016041	1.24868139250859	ubqln4
ENSDARG00000053026	1209.97032382111	0.371040090518361	0.124932944333752	2.96991392060005	0.00297883205651833	0.0259841396652597	1.29328487000259	kif19
ENSDARG00000053036	8.39390198579934	-1.68306834377742	0.578153524451317	-2.91110971843455	0.00360147525919124	0.030149036230419	0.311419600881221	olfcr1
ENSDARG00000053058	10835.5471697228	-0.29150985032251	0.0541944428733767	-5.37896202759408	7.49165064845176e-08	3.07769517383583e-06	0.81704653214309	rps11
ENSDARG00000053091	1394.1761648684	0.383810074266804	0.110890400752427	3.4611659049163	0.0005378412446934	0.00661661652982598	1.30478316626254	DAB2
ENSDARG00000053106	67.3763600722977	-0.544209735143943	0.190287133370555	-2.85993974213788	0.00423721511371326	0.0341250716845076	0.68576694208554	cep44
ENSDARG00000053119	41.275809207122	0.740991261239003	0.235040947330879	3.15260498076479	0.0016182062292639	0.0160656650024639	1.67132379419109	smpdl3a
ENSDARG00000053215	33.1163327669045	-0.946313332429728	0.337238949061148	-2.80606179999138	0.00501510728277201	0.0388289012399682	0.518956913119572	me1
ENSDARG00000053222	965.444427360126	0.308410337958848	0.102197074995115	3.01780004930267	0.00254616841746548	0.0230171997994204	1.23834245580961	asb5b
ENSDARG00000053240	13.5178154902398	-1.1652705892046	0.426410186098226	-2.73274566882924	0.00628088114756869	0.0461304431071917	0.445880623324678	kif6
ENSDARG00000053248	1243.67965073627	0.322358288117439	0.0684493104387673	4.70944536988157	2.48391777462171e-06	6.82353916824478e-05	1.25037278960844	inab
ENSDARG00000053323	1406.85063644609	1.00715371437756	0.354173130598427	2.84367623448968	0.00445963387925597	0.0354951731683679	2.00994178207812	zgc:112285
ENSDARG00000053358	16550.7085410232	0.15818868984587	0.0554354877876786	2.85356359543083	0.00432318739715739	0.0346645860797755	1.11588525922978	basp1
ENSDARG00000053365	9322.77342045538	-0.310103085700333	0.0674003127417028	-4.60091464098596	4.20639789921174e-06	0.000109569646543794	0.806584123853886	rpl31
ENSDARG00000053370	831.170688616886	0.373078962750914	0.128857199320707	2.89529001652732	0.00378808374634947	0.0312614014796298	1.29511388213425	eif3jb
ENSDARG00000053375	868.308546011098	0.54398073160725	0.10172832737294	5.34738696344625	8.92331046671295e-08	3.60692956650919e-06	1.45798990601814	nptxrb
ENSDARG00000053456	538.83157712459	-0.223436171353932	0.0784000861776643	-2.84994803255188	0.0043726372830197	0.0349749178581039	0.856522962223898	GK3P
ENSDARG00000053457	11391.6009142461	-0.280829656611685	0.0575394322067272	-4.88064699009754	1.05738367655066e-06	3.25202947043489e-05	0.823117527529501	rpl23
ENSDARG00000053467	3350.2644259144	0.830611499782666	0.128701014307975	6.45380694354945	1.09074747130343e-10	8.14856757769782e-09	1.77843901060495	gtpbp1
ENSDARG00000053474	516.460062830513	0.535834895829315	0.0970709394722276	5.5200340981826	3.38933886780674e-08	1.52526987299549e-06	1.44978090829679	tdrkh
ENSDARG00000053487	2152.44430902606	0.300191695266775	0.0670003611470288	4.48044891292481	7.44862076246137e-06	0.000180135661943457	1.23130801010659	osbp2
ENSDARG00000053527	119.911544689871	0.475763450322711	0.141590321893112	3.36014103196876	0.000779026939394804	0.00897864246443013	1.39065393619269	snx24
ENSDARG00000053574	271.250170337142	-0.328545751741067	0.111717808902384	-2.94085387969023	0.0032730889321615	0.0280324029770745	0.796338795259192	fancd2
ENSDARG00000053609	553.846437256239	0.49483492283242	0.112655806464693	4.3924493407049	1.12080751607101e-05	0.000257047608245019	1.40915950597824	gatd1
ENSDARG00000053619	109.475316556231	0.611327725062568	0.219821045170137	2.78102455836024	0.00541876377983565	0.0411884274413565	1.52766448541438	sra1
ENSDARG00000053620	11.9301912413406	-2.36819216029746	0.661060045275664	-3.58241611669317	0.000340430948562056	0.00457057826313802	0.193688182652762	ebi3
ENSDARG00000053684	2506.03654011836	-1.23257538403716	0.111809855609552	-11.0238527481996	2.93233558926416e-28	1.20684269815607e-25	0.425557096865551	aldob
ENSDARG00000053691	1765.99615582656	0.29390265969696	0.0951963105162528	3.08733246176365	0.00201961580645158	0.0191446116608886	1.22595214085372	maea
ENSDARG00000053761	23.8943259181474	-0.985504665929371	0.34927199893804	-2.82159654631862	0.00477852516009031	0.037389110101557	0.505049022269262	si:dkey-187j14.4
ENSDARG00000053792	303.408341623276	-0.397079579849022	0.105091685844536	-3.7784109814018	0.000157832251168062	0.00241888343767112	0.759393955165246	si:rp71-1g18.1
ENSDARG00000053820	333.660329188611	-0.463346372398725	0.140768914069205	-3.29153901244797	0.000996407954487787	0.0109915645505777	0.725301947405492	pcmtd2a
ENSDARG00000053829	94.3653398556637	-0.670564318316866	0.2269346418465	-2.95487860672431	0.00312792099749355	0.026993373884584	0.628260891394312	pax9
ENSDARG00000053831	101.129927965705	-1.15546168233892	0.225583851353034	-5.12209395933509	3.02161250206065e-07	1.07234951067163e-05	0.448922502051732	vtnb
ENSDARG00000053858	303.088615084807	-0.479240075779373	0.167308728395166	-2.86440570301542	0.00417792527428181	0.0337999296944204	0.717355383803639	crip1
ENSDARG00000053864	2135.34976574699	0.28840925311758	0.0734882760205363	3.92456142306269	8.68878885189021e-05	0.00145580625056541	1.22129291092481	elmsan1b
ENSDARG00000053890	296.372971888628	0.465946222170491	0.108009467731475	4.31393869404943	1.60371435471109e-05	0.000345401314302952	1.38122296078497	tmem62
ENSDARG00000053934	187.138018000382	0.73949720207361	0.13733268920681	5.3847136202219	7.25600821357347e-08	3.0081868483965e-06	1.66959386234202	hdhd3
ENSDARG00000053973	2725.65865884642	-2.56313955326817	0.656088640139391	-3.90669704740447	9.35663449287655e-05	0.00155847519043969	0.169206916543384	fetub
ENSDARG00000053990	6545.85996772976	-0.344729474666716	0.0612397302909422	-5.62918015851719	1.81068196525855e-08	8.70203757231265e-07	0.787455621578686	hmgb2b
ENSDARG00000054063	794.722428075991	0.258600427784522	0.092896297760859	2.78375386336958	0.0053733793922601	0.04096726706743	1.19631758240837	arpc4
ENSDARG00000054076	30.2635421745388	0.899316636773598	0.313651228972984	2.86725047983491	0.00414055163396151	0.0335933787764705	1.86518229049175	tatdn3
ENSDARG00000054155	3088.17596672085	-0.469154846741661	0.0996398344579284	-4.70850688676882	2.49537936498502e-06	6.84671603706677e-05	0.722387659790004	pcna
ENSDARG00000054191	8835.42698193044	0.173232940956488	0.0587394471357109	2.94917554392796	0.00318622937721157	0.0274032770337725	1.12758245958129	pgk1
ENSDARG00000054196	23.2780868031286	1.18151561994431	0.353409867685063	3.34318797515072	0.000828217766281559	0.00946367357776344	2.26814931843754	slc38a8b
ENSDARG00000054213	6086.72436729061	0.238042132939123	0.061948544578837	3.84257829715734	0.000121748555823034	0.00193396512955102	1.17939103508086	hectd1
ENSDARG00000054271	2159.82243138761	0.222742099630621	0.0825613191983816	2.69789898942151	0.00697786099900409	0.0497747055379217	1.16694947588305	cdkn1bb
ENSDARG00000054272	3569.82189121738	-0.302195574716755	0.0661489537140477	-4.56841050008293	4.91436832969078e-06	0.00012556023400107	0.8110172049588	caprin1b
ENSDARG00000054307	421.165637904104	0.280581874556224	0.103332005947501	2.71534334385007	0.00662070911773145	0.0478806299006291	1.21468469796267	zgc:77151
ENSDARG00000054312	223.471380497059	0.35480398951982	0.13070651099261	2.71450891639117	0.00663741135532152	0.0479860886103666	1.27881182484145	slc38a6
ENSDARG00000054319	67.5057978243514	-1.8709223771554	0.321490783258794	-5.81952103942383	5.90164953033597e-09	3.21129179732416e-07	0.273398573927588	oxct1b
ENSDARG00000054320	8496.38679963185	0.354784744760273	0.0518050935101789	6.84845293620719	7.46528857050037e-12	6.67922024038918e-10	1.27879476630778	ap2a1
ENSDARG00000054362	1712.76053744792	0.296514754372125	0.0849226417270595	3.49158655856609	0.000480160856393706	0.00603009165642349	1.22817381883091	ccdc47
ENSDARG00000054423	476.840850473662	1.71802810114543	0.122688083757315	14.0032189641481	1.48967589183751e-44	1.87335019375744e-41	3.28986435495944	slc7a6
ENSDARG00000054560	394.19784096275	-0.511351540415439	0.126386558467503	-4.04593294267856	5.21151510182091e-05	0.000954432490653868	0.701564892400618	her15.2
ENSDARG00000054584	213.925284763084	0.533800179132	0.170506958271454	3.13066507398582	0.00174410947218849	0.0170612195386597	1.44773763919798	FO681288.1
ENSDARG00000054746	460.073432915226	0.291623375020585	0.0979788321559856	2.97639162055239	0.00291662151669656	0.0255399012193205	1.22401681309056	uggt1
ENSDARG00000054753	173.002472705372	-1.26635562684341	0.238024490900669	-5.32027448961913	1.03610807338539e-07	4.15103404409765e-06	0.415708563670669	col10a1a
ENSDARG00000054777	774.69062210397	0.232964961546611	0.0655807919909495	3.55233528711823	0.000381827987245332	0.00500756565427887	1.17524778505917	C8H5orf51
ENSDARG00000054818	12602.2199079993	-0.37652776982295	0.058188997595384	-6.47077257527494	9.75030935958152e-11	7.3815385506183e-09	0.770289267922327	rpl32
ENSDARG00000054833	1079.93843007346	0.479734601441404	0.0783135150899934	6.12582133352232	9.02169974789366e-10	5.78513301680796e-08	1.39448711253784	nucb1
ENSDARG00000054849	2186.96649817197	0.269517953176717	0.0722187265622142	3.73196767661828	0.000189989885032487	0.00281269525022588	1.20540499915123	bcat2
ENSDARG00000054934	44.6666352253268	1.99575240240851	0.260895983596466	7.64960952980932	2.01590504661391e-14	2.52110644393107e-12	3.9882404785679	zgc:101765
ENSDARG00000054937	99.4734201972517	0.491691408228653	0.181921119415961	2.7027725522313	0.00687637825561541	0.0492730921792056	1.40609240525906	badb
ENSDARG00000054968	35.2269416332261	0.974503814717187	0.282098343990802	3.45448257841939	0.00055134983654813	0.00675343879875729	1.96496527147638	cd40
ENSDARG00000055036	49.4665704256374	-2.500782482015	0.36763283415139	-6.80239154314815	1.0289647775762e-11	9.02777004078093e-10	0.176680841997298	itih3a
ENSDARG00000055046	136.237891947477	-0.88225420245383	0.184166154784904	-4.79053387135249	1.6633814000756e-06	4.74808340127506e-05	0.542519085810945	ponzr5
ENSDARG00000055115	1220.18351217831	0.589668424892829	0.0781500634464746	7.54533520368408	4.51125641423859e-14	5.37456843119498e-12	1.50490083577527	dtnbp1a
ENSDARG00000055120	2165.88719772814	1.23313830329148	0.161294566127107	7.64525633380432	2.08529488273873e-14	2.57938442435377e-12	2.35077800228178	ctsba
ENSDARG00000055151	830.46095403199	0.301900104124336	0.0856018577192121	3.52679383565035	0.000420624148350967	0.00543140229439388	1.23276696258712	smyd2a
ENSDARG00000055177	335.342590538995	-0.799020080028663	0.157257597596047	-5.08096328726281	3.75525696226389e-07	1.3097688227705e-05	0.574739424499696	pxdc1a
ENSDARG00000055190	332.88385289265	0.954017459062409	0.107482236297232	8.87604772591595	6.92781264026316e-19	1.42561788113634e-16	1.93725982244837	slc17a5
ENSDARG00000055192	6208.3114479824	-0.497717781584305	0.113944244642167	-4.36808180305508	1.25342548657669e-05	0.000282033193977635	0.708226247996372	zgc:136930
ENSDARG00000055206	389.32555606826	0.403384133669321	0.0918484751717744	4.39184355445112	1.12393563271371e-05	0.0002575041192521	1.32260671707536	dtnbp1b
ENSDARG00000055226	110.068394039227	0.741901092914924	0.175463886070448	4.22822672818868	2.35540372315454e-05	0.000483819588723468	1.67237814239002	slc7a7
ENSDARG00000055232	58.429520567948	-0.664698482948624	0.222377780074475	-2.98905080681179	0.00279845593538961	0.0247444720912028	0.630820529414084	fancc
ENSDARG00000055240	75.0216447275799	-1.8251156566139	0.219335130929486	-8.32112780510595	8.71302360294927e-17	1.37921679913538e-14	0.282218475670337	xdh
ENSDARG00000055278	73.5129833075385	-1.94553418350492	0.576565234893593	-3.3743522254927	0.000739896294327236	0.00858006788852014	0.259618629609276	cfb
ENSDARG00000055288	387.038596016845	1.11681925382111	0.130222640023109	8.57622955288661	9.80337987714736e-18	1.78959118467022e-15	2.16868310001337	prelid3a
ENSDARG00000055291	1023.99254448919	0.266809084739541	0.0668588460680123	3.99063251058998	6.58973189758581e-05	0.00116809061263706	1.20314380058838	rab18a
ENSDARG00000055314	1247.87621291938	0.345947067200836	0.0854457806883268	4.04873200775961	5.14958697221745e-05	0.000943854661563677	1.27098505572823	mcmbp
ENSDARG00000055365	14.6865614614652	2.16668898580885	0.575453353654023	3.76518613029323	0.000166425061588891	0.00252493143037945	4.48991765374891	si:dkey-25e12.3
ENSDARG00000055388	25.3333714497565	-1.71038034181067	0.376569776872093	-4.54200110273751	5.57227496174397e-06	0.000140148906704485	0.305579498007752	vtna
ENSDARG00000055463	859.984968000296	-0.4901294851407	0.137688734743496	-3.55969198245431	0.000371290021408701	0.00491767412661855	0.711961194804451	lrit3a
ENSDARG00000055475	6079.4022723203	-0.233301555328464	0.0660236823389431	-3.53360411088211	0.000409934602754785	0.00531763877819903	0.850685898661972	rps27.2
ENSDARG00000055514	465.119109634857	-0.40863542060793	0.130145684349274	-3.1398307416116	0.00169045473110284	0.0166514940353542	0.753335582573518	icn2
ENSDARG00000055518	46.529164954831	-0.926954617940739	0.247741612360346	-3.74161857230694	0.000182838875528281	0.00272644320583542	0.525967434408136	pygma
ENSDARG00000055523	61.0424406007424	-1.2181580167438	0.247909979453951	-4.91371109556353	8.93684118246609e-07	2.80574669911654e-05	0.429831161625841	slc22a6l
ENSDARG00000055524	1220.47173101163	0.252338453674437	0.0892193941197188	2.82829149608254	0.00467971740674612	0.0368196326795638	1.19113625502317	rnf7
ENSDARG00000055534	286.351035773318	-0.357367988940396	0.132214722301088	-2.70293642584352	0.00687298905890933	0.0492644016268118	0.78058736240625	grk7b
ENSDARG00000055543	10045.1432347294	0.140510474928548	0.0410731577700828	3.4209805760514	0.000623957884623022	0.00744539308188019	1.10229507664176	appb
ENSDARG00000055574	66.9335648092128	-0.571746568098511	0.208273888526346	-2.74516681924911	0.00604801454499199	0.0448273926785981	0.672801782014814	FOXN2
ENSDARG00000055575	417.724736704239	0.294440797908314	0.106618393333415	2.76163229160229	0.00575132113517467	0.0430092933961044	1.22640951731361	pcolce2b
ENSDARG00000055585	266.525619241063	0.37965227802941	0.0993632411677998	3.82085239538706	0.000132991232168627	0.00208620203144078	1.30102824056562	c1galt1a
ENSDARG00000055610	1186.54948685981	0.22426615356538	0.0618506259843126	3.62593183167236	0.00028792130718261	0.00397401628621071	1.16818288531173	exoc2
ENSDARG00000055635	1999.23630021835	0.227059391067748	0.0789540122545963	2.87584360292634	0.00402949311536543	0.0328927537538449	1.17044682397597	crk
ENSDARG00000055644	34.1909005598655	-1.32395745459597	0.427817235125096	-3.09468003131954	0.00197025321168066	0.0187942063630861	0.399437737560378	prss60.2
ENSDARG00000055705	74.6284491791214	-0.772046285482638	0.238641255689856	-3.23517525605887	0.00121568086710978	0.0128170247358625	0.585586303146573	f5
ENSDARG00000055754	722.575796623993	-0.398018346634061	0.119973563882379	-3.31755041489201	0.000908105255366147	0.0102396331286151	0.758899975557152	smc1a
ENSDARG00000055791	539.768948014261	0.384278706311303	0.0977869363270016	3.92975504443934	8.50324418597429e-05	0.001429460185523	1.30520706910226	zgc:158423
ENSDARG00000055831	18.2159026610618	1.62610760399285	0.48371260127643	3.36172264212643	0.000774578839531069	0.00893192389792423	3.08679057105481	si:dkey-182g1.6
ENSDARG00000055837	2556.37039436806	0.405160414781354	0.0833136765617446	4.86307208494256	1.15577731431442e-06	3.49294730131125e-05	1.32423614542162	arhgef1b
ENSDARG00000055868	1272.69391184344	-0.220555509157281	0.0795116629084634	-2.77387619739751	0.0055392753800176	0.0418420929248393	0.858234909793265	rsl1d1
ENSDARG00000055875	1256.80960504515	0.258860296973281	0.0599868695605024	4.31528264218216	1.59398824026447e-05	0.000343961084905877	1.19653309162694	pag1
ENSDARG00000055926	18.6605759073775	-1.26744513847727	0.455552152950331	-2.78221742619108	0.00539888571203841	0.0410925275647954	0.415394742436018	foxi3a
ENSDARG00000055989	515.930693535988	0.256168148541941	0.085937999446959	2.98084840455296	0.00287451050437817	0.0252983747189363	1.19430237692075	tmem161b
ENSDARG00000055996	15134.5750313933	-0.273444975571835	0.05277158454402	-5.18167074069452	2.19907157437452e-07	8.16035805861337e-06	0.827341596804584	rps8a
ENSDARG00000056001	5417.49820283959	0.211293341032644	0.0630872060477419	3.34922647981503	0.000810375245378495	0.0092879261034874	1.15772559167934	fryb
ENSDARG00000056005	1271.8101800515	0.235404554387886	0.0703726401728996	3.34511471801424	0.000822485434854116	0.00940767069396552	1.17723680666073	dnajc18
ENSDARG00000056059	629.903040466379	0.338523054411185	0.124033542836463	2.72928634198189	0.00634715642598712	0.0465069156319786	1.26446145052441	rangap1b
ENSDARG00000056108	2550.56064183906	0.39955085763382	0.0895247151687182	4.46302294155113	8.08113969017595e-06	0.00019295852112534	1.319097183179	ndufa4
ENSDARG00000056112	2084.68746767261	0.384466616785266	0.0626591549995712	6.13584107203324	8.47098113154672e-10	5.46293814511942e-08	1.30537708289267	pikfyve
ENSDARG00000056119	15409.5389036031	-0.347416042485479	0.0532174066397253	-6.5282407471946	6.65466739011602e-11	5.141128021934e-09	0.785990596527392	eef1g
ENSDARG00000056122	5777.7229991929	0.273015078608773	0.0870219379971406	3.13731324413556	0.00170503857785509	0.0167514120001423	1.20833047242569	gdi1
ENSDARG00000056141	385.093267204364	0.38144708823362	0.115327919059003	3.30749996484778	0.000941327236752437	0.0105224115215448	1.30264781491005	coq10b
ENSDARG00000056160	3806.2079858548	0.505686487415959	0.12045378754652	4.19817838621851	2.69070644959841e-05	0.00053929565681329	1.41979878802585	hspd1
ENSDARG00000056163	103.277389169229	0.580271099832907	0.160979097638164	3.60463630587117	0.000312590359949396	0.00426509667740478	1.49513017526768	slc25a51a
ENSDARG00000056186	5286.24275554474	-0.195281156477084	0.0643439618415293	-3.03495698567701	0.00240569994444876	0.0220288931806401	0.87340266815557	eif5a2
ENSDARG00000056196	60.7388367646259	-1.85227982720369	0.283060525046307	-6.54375889008426	5.99914905781872e-11	4.69884906826244e-09	0.276954363289874	slc2a2
ENSDARG00000056209	57.572019710518	-1.29368827077402	0.235143023602836	-5.50170807091049	3.76129375799566e-08	1.66408686262437e-06	0.407906875313659	myoz1a
ENSDARG00000056211	56.1909858611672	-0.685938525025762	0.230728551871118	-2.97292432801693	0.00294977165425279	0.0257604286904576	0.621601321069015	ogfod2
ENSDARG00000056233	185.212480822451	0.952922829466396	0.130615969889058	7.29560734629757	2.9731481464838e-13	3.28293568018572e-11	1.93579050454291	zgc:110591
ENSDARG00000056248	4484.1601577032	-0.451071649343616	0.119668308008429	-3.76934926924718	0.0001636737167119	0.00249153883758612	0.731499280605879	si:dkey-183i3.5
ENSDARG00000056314	243.367626382702	-2.20212719023493	0.714572857998553	-3.08173920347726	0.00205795054008761	0.0194260919205268	0.217316980175528	a2ml
ENSDARG00000056322	220.470379204545	-0.554793963990463	0.139322606016575	-3.98208144286693	6.83143609707059e-05	0.00119595040598059	0.680754272057717	ldb3a
ENSDARG00000056367	157.602782410185	0.743945553058662	0.22342444011378	3.32974115401075	0.000869267530643699	0.0098630274805267	1.67474976919683	mpv17l2
ENSDARG00000056378	206.444450551919	0.880608150441588	0.178696747260521	4.92794728466855	8.30980288642432e-07	2.63077899492449e-05	1.84115125247394	ifi30
ENSDARG00000056462	11.0679924889567	-2.64087652538509	0.687510388352783	-3.84121690395458	0.000122425873408901	0.00194202326818404	0.160330796842685	crp2
ENSDARG00000056477	187.739860283027	0.543514521345952	0.186211397267019	2.91880373233319	0.00351377378809763	0.0295459819715371	1.45751882930444	ccdc125
ENSDARG00000056478	786.776704806443	-0.323605043517596	0.0881451742207804	-3.67127351415802	0.000241344892161057	0.0034229843226552	0.799070642462336	ACAP2
ENSDARG00000056479	1069.2551795399	0.342186435293449	0.0758937836213781	4.50875445873884	6.52093254697017e-06	0.00016026908700675	1.2676763295833	rab1bb
ENSDARG00000056480	420.558521294434	0.246396991562525	0.0871389212115936	2.82763417467856	0.00468933597066167	0.0368696801083354	1.18624087665516	cpvl
ENSDARG00000056511	55817.1909273736	-0.36859099948103	0.111218671272893	-3.31411079868625	0.000919350692338438	0.0103328809691027	0.774538576524909	arr3a
ENSDARG00000056519	922.937692308028	0.375960320680045	0.0741294353549113	5.07167387529732	3.94331740939479e-07	1.36903271286903e-05	1.29770307493071	si:dkey-280e21.3
ENSDARG00000056530	273.837190979174	-0.603411766605347	0.127350861029648	-4.7381836426286	2.15642349968345e-06	5.97463920915969e-05	0.658195575419197	cpamd8
ENSDARG00000056541	58.6027571948843	-0.712076015380227	0.237672021750083	-2.99604476007272	0.00273506283821519	0.0243750243555658	0.610441091439798	nr0b1
ENSDARG00000056549	1153.76738561446	0.192242671668462	0.0628294504647649	3.05975414787804	0.00221518751134687	0.0205672618978047	1.14253841385399	vps26a
ENSDARG00000056621	3550.69287415451	-0.154386236183908	0.0435164321635635	-3.54776870501751	0.000388509232907829	0.00507460761459989	0.898514545422435	ctcf
ENSDARG00000056623	3056.88599555574	0.324865636445867	0.0512379016685969	6.34033841875638	2.29261006222097e-10	1.63997256944937e-08	1.25254777875922	ptenb
ENSDARG00000056638	279.492958479709	0.423261228033374	0.152503421366375	2.77542119541391	0.00551302581219991	0.0417078832947637	1.3409553756849	pir
ENSDARG00000056656	819.338319137105	0.370587138704075	0.0884355177884576	4.19047853138078	2.78366753478502e-05	0.000554675161244662	1.29287889107953	tspan18a
ENSDARG00000056680	1489.14226345585	1.41320599292117	0.112598517314443	12.5508401587087	3.93314561869544e-36	3.03533846598439e-33	2.66328347202837	stc2a
ENSDARG00000056691	1981.04332452543	0.310539149188013	0.072995153298818	4.25424340047303	2.09757041084469e-05	0.000437206296683982	1.24017107735961	cpeb4a
ENSDARG00000056750	256.85768031442	0.924229971893199	0.223787061367546	4.12995267128179	3.62837921957752e-05	0.00069780791855868	1.89767110323801	si:ch211-254p10.2
ENSDARG00000056774	404.867512795798	-0.251806329230018	0.0845452157294456	-2.97836284475076	0.00289792696034727	0.0253958477252887	0.839844228038328	gpr37l1b
ENSDARG00000056781	55.6583322508818	-1.94244246516981	0.597831859034606	-3.24914511633173	0.00115752410828124	0.0123709705925657	0.26017559302428	zanl
ENSDARG00000056803	835.916745497708	0.325378116627924	0.0958924874177036	3.39315545346729	0.000690924162654309	0.00810770313418504	1.25299279306873	ap1s1
ENSDARG00000056829	265.556202128125	0.305745978960901	0.103703791879401	2.9482622903168	0.00319565800818696	0.0274731920521534	1.23605760419379	zmp:0000000662
ENSDARG00000056871	158.923175490756	0.792285747685399	0.140606567055448	5.63477058203803	1.75291534203279e-08	8.44233865579875e-07	1.73181610958055	ap4m1
ENSDARG00000056892	907.483484621685	-0.317317120803296	0.0878397794377947	-3.61245352429431	0.000303313481424862	0.00415354141895534	0.802560957285701	mpp6a
ENSDARG00000056909	23.5864766707058	-1.22322437507261	0.403809393878619	-3.02921228088196	0.00245192329560059	0.0223077715913243	0.428324357080082	LO018309.1
ENSDARG00000056913	77.2262747262635	-0.625561849625769	0.182048998321835	-3.43622791332183	0.000589874518919306	0.00712703917569284	0.648167302985469	pcolcea
ENSDARG00000056976	37.9706684150803	-1.07313953355348	0.304578717255173	-3.52335692797082	0.000426117087426865	0.00547733469108149	0.475283580252403	ifit16
ENSDARG00000056985	132.705827981456	0.436556561148695	0.159629514247735	2.73481106051094	0.00624160910470581	0.0458568853275303	1.35337023188724	tpte
ENSDARG00000057026	7935.29228930971	-0.206888441287277	0.0635682269238475	-3.25458882996882	0.00113556640938744	0.0122112499966242	0.866403849880033	ran
ENSDARG00000057032	2447.01177810973	0.378988244499504	0.0921183467111256	4.11414509737105	3.88616947335015e-05	0.000742340356107629	1.30042955022558	ppm1nb
ENSDARG00000057035	21.8490145692444	-1.49749858382415	0.427614411119729	-3.50198343386715	0.000461808331745184	0.00583994044546591	0.354166930726864	stoml3b
ENSDARG00000057075	320.084743428392	0.644518197041635	0.109469572505328	5.88764697158442	3.9173276548935e-09	2.22381094431358e-07	1.56321714651064	lamtor3
ENSDARG00000057089	302.466979775414	0.312987132706271	0.112000764824874	2.79450888746752	0.00519786120161669	0.0399113928628886	1.24227720195365	ftsj1
ENSDARG00000057099	456.667679181052	0.347157807723553	0.114216416480422	3.03947382014964	0.00236991799264791	0.0217628655909039	1.27205214125815	papss1
ENSDARG00000057128	348.460519159017	-0.691655497525116	0.152990263248196	-4.52091187269248	6.1573819418144e-06	0.000152492885815001	0.619142973487752	hadhaa
ENSDARG00000057184	211.137424135866	0.482586594045486	0.13492945163187	3.57658456481491	0.000348112737641782	0.0046654114442033	1.39724653184954	C2H7orf25
ENSDARG00000057241	148.172223940308	-0.631028550925089	0.145417632012372	-4.3394225458946	1.42857605512296e-05	0.000313953860036537	0.645715896311506	tnfsf10
ENSDARG00000057248	416.453399589676	-0.38220676874576	0.119261495834835	-3.20477926316704	0.00135166096536218	0.0139326947231049	0.767263075075871	sclt1
ENSDARG00000057262	195.413756169834	0.498283600825739	0.175496534373109	2.8392788644269	0.00452156228322219	0.0358494164073617	1.41253204856641	si:dkey-91i10.3
ENSDARG00000057272	1387.5064331914	0.450534495852088	0.0671646541434868	6.70791060562289	1.97430810403795e-11	1.65520141640752e-09	1.36654644697496	slc30a9
ENSDARG00000057286	269.834508463545	0.496610347601052	0.103171609377621	4.81343996276529	1.48354184326723e-06	4.31084122775316e-05	1.41089472837894	swap70b
ENSDARG00000057321	202.901159907385	-0.49117205298309	0.125940737559305	-3.90002522219468	9.61826674741118e-05	0.00159852486119236	0.711446879797282	tut1
ENSDARG00000057323	339.550510544387	-0.325462812857973	0.108180887548762	-3.00850566336194	0.00262535908784934	0.0236292756709971	0.798042335360271	e2f8
ENSDARG00000057352	214.460922885473	0.544031493067779	0.156124853587759	3.48459249482642	0.00049288707299826	0.00614710291150888	1.4580412065335	slc25a29
ENSDARG00000057368	384.100019606208	0.634081663301769	0.109043035232675	5.81496710861698	6.06458094226119e-09	3.27632110284068e-07	1.55194955368277	rps8b
ENSDARG00000057414	2760.54870025374	0.479195409861448	0.097187563947662	4.93062476717193	8.19670452632546e-07	2.60225250572094e-05	1.39396603552627	phb
ENSDARG00000057427	3475.69938121718	-0.290682498643851	0.0912503566974113	-3.18554917662144	0.00144479546478117	0.0146854019491633	0.817515223494001	sv2ba
ENSDARG00000057498	30.6603144737007	-2.18230408854247	0.433382895310736	-5.03551042774255	4.76577182721411e-07	1.61978995616845e-05	0.220323595189973	habp2
ENSDARG00000057519	1214.56237411469	-0.224589781940642	0.062874121866278	-3.57205437267664	0.000354191848937184	0.00473846731237713	0.855838341438861	pcdh1g9
ENSDARG00000057556	11167.5896887229	-0.34534863975471	0.0594207378065861	-5.81192109863759	6.17599500106478e-09	3.32066087515683e-07	0.787117739763322	rpl17
ENSDARG00000057571	53.4809372762983	-0.79505330928889	0.230194030591756	-3.45383982045521	0.000552665527908166	0.00676589339628406	0.576321877230655	pgam2
ENSDARG00000057575	170.225571996228	-1.35442656781408	0.361438619608153	-3.74732110609115	0.000178733221806104	0.00267402855836283	0.391090238447627	pnp4a
ENSDARG00000057590	92.6743635508524	0.852153184737182	0.236739024037506	3.59954675069615	0.000318772321331699	0.00433117062764966	1.80519311937606	si:ch1073-396h14.1
ENSDARG00000057624	673.244705374244	0.380978599745984	0.094370630740237	4.0370462373475	5.41284037845311e-05	0.000988902782943217	1.3022248728396	cops5
ENSDARG00000057625	462.765419460941	0.296928958243927	0.106815872713937	2.77982055194298	0.00543889444368283	0.0412583158938353	1.22852648337234	dusp14
ENSDARG00000057630	42.651198532951	0.656203467400517	0.235982308973363	2.78073161609156	0.00542365549385763	0.0411987438786032	1.5759300143358	galm
ENSDARG00000057665	658.838893879069	0.841150141527098	0.106256132236559	7.91625032665824	2.44780547861334e-15	3.37856858621289e-13	1.7914777698878	sprn2
ENSDARG00000057683	817.578864681342	-0.469166241289665	0.141550485667186	-3.3144799120843	0.000918137766169889	0.0103243748013023	0.72238195432341	mcm6
ENSDARG00000057688	744.459542134738	0.269629771766231	0.0877775001947608	3.07174129096837	0.00212814084783372	0.0198978092654127	1.20549842978386	ical1
ENSDARG00000057698	3832.5108199064	1.0153806752424	0.0733863791708088	13.8360917477489	1.54374700289413e-43	1.83917142934272e-40	2.02143620679389	ctsd
ENSDARG00000057738	472.792869448502	-0.58738844207462	0.159492872615034	-3.68285072833563	0.000230640225330215	0.00330428616492072	0.665546585718348	hells
ENSDARG00000057741	12.3631918524798	-1.84543470565348	0.593832198363505	-3.10767033303206	0.00188568285458359	0.0181712716459575	0.278271544533758	nr1h4
ENSDARG00000057790	408.978251093732	0.55648144281682	0.172622108479105	3.22369740307152	0.00126547043752517	0.0132371482549999	1.47067803555113	ankrd6a
ENSDARG00000057853	7330.99277776323	0.457403937702344	0.0612333838892344	7.46984583654148	8.02888279124287e-14	9.27254035013131e-12	1.37306882061686	atp6v0ca
ENSDARG00000057863	221.987087356903	-0.594734175884106	0.129633603975383	-4.58780869809839	4.47922801628621e-06	0.000115480416146531	0.662166451594228	dnmt3bb.3
ENSDARG00000057911	22.830854844245	-1.59617749654987	0.488221618086718	-3.26937078862895	0.00107786953599521	0.0117040875000605	0.330752164627016	ACTC1
ENSDARG00000057912	2897.35841297271	0.290464100773716	0.0640303659041887	4.53634922543391	5.72363743856582e-06	0.000143318868428513	1.22303365228656	eif1axb
ENSDARG00000057918	1596.72141916273	0.544014666601679	0.0728555456517224	7.46703166842342	8.20240333935896e-14	9.37725262574391e-12	1.4580242011809	tsc1b
ENSDARG00000058003	383.244506187257	-0.478097078505585	0.128544558355205	-3.71931013356836	0.000199767646884084	0.00294205624910093	0.717923944804896	wfdc1
ENSDARG00000058044	3005.31199486132	0.218175467668089	0.0438233948776273	4.97851588808497	6.40736845636532e-07	2.10809872642857e-05	1.16326151453232	rab1ba
ENSDARG00000058053	16.497169893495	-2.03208070813474	0.401630581710001	-5.05957663752311	4.20188372158692e-07	1.44990609636953e-05	0.244502189887103	serping1
ENSDARG00000058079	261.683108311854	0.398639103408443	0.126369701564184	3.15454652874978	0.00160747743804325	0.0159873188292355	1.31826380367903	txndc17
ENSDARG00000058105	10081.6244956247	-0.306983776194461	0.0708787226562194	-4.33111326911764	1.483573347985e-05	0.000323527613728213	0.808329958816937	rpl36a
ENSDARG00000058128	1838.80970208745	-0.350392598492253	0.0707653072653096	-4.95147427507916	7.36533572412854e-07	2.3783415042992e-05	0.784370619221392	msna
ENSDARG00000058145	73.3197496114535	0.793881247097547	0.26545588075179	2.99063349001431	0.00278399416916444	0.0246551220708945	1.73373241202449	atp7b
ENSDARG00000058159	2031.0110273405	0.407883871700381	0.119318902465632	3.41843465931868	0.00062982438057472	0.00749958163003123	1.32673834181821	ipo8
ENSDARG00000058165	41.3395793028937	0.848197637161821	0.251220416759364	3.37630853456582	0.00073465484752027	0.00852365306431001	1.80025046196128	htr2ab
ENSDARG00000058203	3321.93220740807	-0.177039834701701	0.0558373356935414	-3.17063542704419	0.00152105912112432	0.0153229613999867	0.884516012347513	smc1al
ENSDARG00000058219	122.506437198588	0.759410083577542	0.162120867774696	4.68422167979582	2.81025735041993e-06	7.60920877800307e-05	1.69279829981808	tubd1
ENSDARG00000058257	146.887016689303	0.816227543414193	0.190778078488217	4.27841369345066	1.88229946189681e-05	0.000396720024390096	1.76079571982228	slc39a1
ENSDARG00000058270	433.211398042657	-0.411921914793569	0.140171405489821	-2.93870146592403	0.00329590371995542	0.0281554565863417	0.751621419095951	COLGALT1
ENSDARG00000058285	127.577473657649	-0.611417851092221	0.184254587308938	-3.31833177139337	0.000905568530397402	0.010218568920277	0.654553104359604	cpt1b
ENSDARG00000058327	10.8905238449604	-2.45293452744293	0.609260363924655	-4.0260858455356	5.67129913134649e-05	0.00102536363528082	0.18263883566739	neu3.3
ENSDARG00000058348	176.295045678232	-0.452971545924265	0.150215408324876	-3.01547990965487	0.00256572935778665	0.0231570373775353	0.73053659740352	scinlb
ENSDARG00000058369	2156.62232991177	-0.240237395288282	0.06929292943327	-3.46698281127851	0.000526335546328151	0.00650350436779392	0.846605991990321	mex3b
ENSDARG00000058371	15889.0040501767	-0.515129691014581	0.14661109573769	-3.51357916276833	0.000442112652719699	0.00564129763639409	0.69973002776659	krt5
ENSDARG00000058410	77.8186315817046	-0.787353205960779	0.235954063039105	-3.33689191794206	0.000847208874399213	0.00963863564594297	0.579406106230475	CR956623.1
ENSDARG00000058413	20.7306504715747	1.30714735119095	0.45544469202411	2.87004629559226	0.00410411705038821	0.0333455827539797	2.47451768196075	rnaset2l
ENSDARG00000058419	2032.25423537797	-0.334836406822546	0.0639870306772092	-5.23287927692208	1.66889744045196e-07	6.42468749354943e-06	0.792874038790454	gcn1
ENSDARG00000058421	475.273051681737	-0.281954544761267	0.0929224999323661	-3.03429788228349	0.00241096245066986	0.0220681544817481	0.822475982195292	lgi1b
ENSDARG00000058451	22697.6187711426	-0.347849854371586	0.0632300751325554	-5.50133545851961	3.76925274818054e-08	1.66408686262437e-06	0.785754288233375	rpl6
ENSDARG00000058459	176.129607204337	-0.518651697523524	0.149119067823089	-3.47810447781794	0.000504973060529842	0.00627708412858512	0.698023882051868	plekhg2
ENSDARG00000058462	43.5532732758897	-2.13516213783461	0.687173897504675	-3.10716420630643	0.00188891444621067	0.0181946669806062	0.227641873341224	zgc:158846
ENSDARG00000058475	78.298747583625	0.742227309010741	0.206589074647376	3.59277135191024	0.00032717966033356	0.00442415698405643	1.67275633621269	ern2
ENSDARG00000058533	410.217313781988	-0.374973851286936	0.1168757081465	-3.20831297823597	0.00133516114508429	0.0138192536260302	0.771119389044319	pole
ENSDARG00000058538	846.243646087297	-0.313580673905575	0.103560023972261	-3.0280088964596	0.00246170840038613	0.02238779885542	0.804642209997282	alcamb
ENSDARG00000058597	996.433037863954	0.543852931188437	0.0994937561858658	5.46620161945095	4.59781347979892e-08	1.98618522764749e-06	1.45786075643176	nt5c3a
ENSDARG00000058601	755.653464618765	0.277833685680558	0.0965119827382409	2.8787480870028	0.00399257115258847	0.0326502314342459	1.21237304827482	gdap1
ENSDARG00000058631	60.3466404655724	0.80748786266597	0.273153250462129	2.956171531182	0.00311483808586898	0.0269009824157688	1.75016126539375	CABZ01030107.1
ENSDARG00000058746	1034.30810656158	0.221286718334643	0.0806467336476367	2.743901808863	0.00607136952864215	0.0448846996721381	1.16577285848644	ubap1
ENSDARG00000058799	71.6914539147654	-0.910188751183968	0.269307269352305	-3.37974074510877	0.000725542336291845	0.00843105561731116	0.532115468754566	mybpha
ENSDARG00000058800	23.1444060316255	-1.10399820447672	0.393438785361928	-2.80602280596496	0.00501571422626202	0.0388289012399682	0.465225407852964	rab25a
ENSDARG00000058803	1786.61037416612	-0.551135643149672	0.110643615167957	-4.98117891676846	6.3198074879373e-07	2.08231677288135e-05	0.682482688448536	grk1a
ENSDARG00000058828	196.576008927314	0.835927781825164	0.171953048944099	4.86137225805701	1.16574796775472e-06	3.50902539868296e-05	1.78500458726354	ccdc51
ENSDARG00000058830	366.851528632242	0.284741625753513	0.0971783841673067	2.93009220304886	0.00338861440598143	0.0287014304467869	1.21819207643739	zdhhc3b
ENSDARG00000058873	1246.19552114541	-0.741839832253933	0.113262401108888	-6.54974488436585	5.76354575174994e-11	4.52998686238235e-09	0.597976281923192	ptpdc1b
ENSDARG00000058874	82.6242388371255	-0.578936180461661	0.190877136497783	-3.03303051944299	0.00242111112888141	0.0221134360231761	0.669457242167753	zgc:113227
ENSDARG00000058962	194.098268221599	-0.438502235791496	0.138342437089202	-3.16968708241531	0.00152603183511056	0.0153593848908682	0.737900277826566	txnl4b
ENSDARG00000058992	485.888336664477	0.419472452536212	0.128305713023619	3.26932014678874	0.00107806248620013	0.0117040875000605	1.33743840688165	cers2b
ENSDARG00000059046	274.657391255679	-0.536688100392725	0.105982890046641	-5.06391267643803	4.10737847628075e-07	1.42163026283014e-05	0.689351592908535	psmd5
ENSDARG00000059070	3339.07254533253	0.806188953676218	0.0876725505200607	9.19545455098573	3.73412457880508e-20	8.89743620692965e-18	1.74858624289918	gars1
ENSDARG00000059202	290.329943318147	1.30704929219077	0.154602393535293	8.4542629793917	2.80855680862191e-17	4.64047386277121e-15	2.4743494963936	tspan2b
ENSDARG00000059227	26.1295202715311	-3.77763143931025	0.869859310011433	-4.34280738946233	1.40673457888421e-05	0.000310056902897985	0.0729154607122652	fabp1b.1
ENSDARG00000059294	39.3358639441882	1.10666805753945	0.279905061602754	3.95372649284226	7.69433595741497e-05	0.00131647005844327	2.15347721261739	marco
ENSDARG00000059304	1548.15080391395	0.763704838409108	0.121384218826982	6.29163202423929	3.14145466335856e-10	2.17461675106374e-08	1.69784509450902	chchd2
ENSDARG00000059348	165.543819054878	0.370871960308501	0.127834257796832	2.90119383254786	0.00371743852479413	0.0308573298303044	1.29313416068371	rxfp3.3b
ENSDARG00000059351	832.417960170104	0.334777845412505	0.0844844181465116	3.96259869875576	7.41383416670713e-05	0.00127813823455889	1.26118318954298	hnrnpa3
ENSDARG00000059354	380.71640148545	0.623859699323825	0.121799009084015	5.12204248635142	3.02243765598384e-07	1.07234951067163e-05	1.5409923494368	glmp
ENSDARG00000059360	5299.81680425153	-0.23926321116406	0.0421883670974025	-5.67130769986098	1.41711609157709e-08	7.00389516352378e-07	0.847177858263968	srsf3b
ENSDARG00000059367	676.962461370896	-0.414206359019588	0.099804640722141	-4.15017133494575	3.32226495854004e-05	0.000644411221949548	0.750432201379714	mfap2
ENSDARG00000059391	1126.59949640892	0.313845773711555	0.104573760985917	3.001190458798	0.00268926301981042	0.0240609319037267	1.24301678142153	gyg1b
ENSDARG00000059399	261.923494748482	0.981222580855901	0.216837784500176	4.52514575869551	6.03538949239482e-06	0.000149799426041501	1.97413764078519	si:ch211-160o17.6
ENSDARG00000059404	401.190069137973	0.421168128401491	0.115196858660379	3.65607303271323	0.000256108418330466	0.00358964096429005	1.33901129321937	rab43
ENSDARG00000059629	1306.51108173079	0.569160505960415	0.0798685386719129	7.12621659823318	1.03165330383687e-12	1.0332966453828e-10	1.48365998814451	asphd2
ENSDARG00000059653	1657.50567495221	0.176623331502359	0.0629999915981901	2.80354531836847	0.00505441284258862	0.0390750304319795	1.13023543915017	kdm2aa
ENSDARG00000059654	5813.79257148362	-0.355666258617449	0.0711492708595485	-4.99887425859288	5.76659904736984e-07	1.91396973660211e-05	0.781508647141849	eif3ba
ENSDARG00000059690	691.92704304059	0.243372701707341	0.0826024435907877	2.94631358501946	0.00321586194042623	0.027604949140496	1.18375679059608	slc29a4
ENSDARG00000059701	1358.25937411341	0.253471539360231	0.0856496423046716	2.9593998590045	0.00308238863621239	0.0267124613971301	1.19207213512874	flii
ENSDARG00000059770	928.310981712891	0.399313608101215	0.0790163167765673	5.05355886468798	4.33652578687565e-07	1.48729693502602e-05	1.31888027700676	cpt1aa
ENSDARG00000059812	1789.43141833318	0.183213970424164	0.0589431776462386	3.10831512212942	0.001881573266985	0.0181393920236254	1.13541048579012	sin3ab
ENSDARG00000059818	686.143644648505	-0.382428422283486	0.103133688729394	-3.70808439991822	0.000208833057910435	0.0030487605791682	0.767145202964013	kif5ab
ENSDARG00000059826	578.405557829688	-1.49732524082566	0.123580091058974	-12.1162335129784	8.66505968872702e-34	4.90355727785062e-31	0.354209487223114	crtac1a
ENSDARG00000059836	2466.09717747223	1.53562227410875	0.146875872596867	10.4552384742156	1.38649541193106e-25	4.42038171048894e-23	2.8991345160366	ddit3
ENSDARG00000059843	1555.68293096533	0.188839412762658	0.0630102730283454	2.99696229974607	0.00272684433547103	0.0243490526144861	1.13984638865688	fam135a
ENSDARG00000059870	412.897547161876	0.370813316596266	0.0940056816887684	3.94458409252267	7.99385983788287e-05	0.00135949670390922	1.2930815974987	clk2b
ENSDARG00000059871	731.022183974136	0.332836303022162	0.107602710283944	3.09319627864269	0.00198013123606155	0.0188725265934692	1.25948706275611	shrprbck1r
ENSDARG00000059902	1279.44615986037	0.319114777983399	0.0893882144636001	3.56998716104064	0.00035699872466368	0.00477047219729026	1.24756482177241	vps16
ENSDARG00000059911	778.801984819276	0.307907241305443	0.0942308716907172	3.26758349764661	0.00108469864938039	0.0117592139019993	1.23791069628114	bbs7
ENSDARG00000059923	1673.41328396005	1.21407501705374	0.132736397599878	9.14651172554393	5.88016012749086e-20	1.33103304645883e-17	2.3199199367451	slc25a47a
ENSDARG00000059972	601.365261670267	0.291793496679042	0.0879750373284547	3.31677604852421	0.000910625782473939	0.0102602912952116	1.22416115686529	raly
ENSDARG00000060001	314.022576495515	0.680676161979416	0.101766832688009	6.68858550473117	2.25337973034608e-11	1.87527586676889e-09	1.60289082166171	mettl9
ENSDARG00000060004	958.120367458778	-0.273285358861299	0.079671032908584	-3.43017215773857	0.000603198404363076	0.00725504733324261	0.827433137182821	fzd7a
ENSDARG00000060041	568.399522991709	-0.431059217759816	0.127541156631946	-3.3797656312915	0.000725476648646648	0.00843105561731116	0.741717021316584	lig1
ENSDARG00000060065	2074.48707170854	-0.216467760824759	0.0658220859470501	-3.28867974495513	0.00100658487927599	0.0110716921904367	0.860670090531007	ubap2b
ENSDARG00000060112	3737.40031804033	0.230144370893865	0.0819818842584433	2.80725885938835	0.0049965072883523	0.0387464676187539	1.17295232102396	sybu
ENSDARG00000060124	105.881370684618	0.439751216113986	0.160286461705016	2.74353311836956	0.00607819167027625	0.0449186897317575	1.35637040954509	timm17b
ENSDARG00000060127	31.9383143761351	-0.855270271178636	0.262762399980359	-3.25491878306244	0.00113424797096343	0.0122085065166103	0.552761763839324	adamts3
ENSDARG00000060148	581.819213197324	-0.312766229967888	0.1050728663064	-2.97666030215486	0.00291406695077296	0.0255274069263532	0.805096582518449	sh3pxd2aa
ENSDARG00000060184	1190.56642580589	0.237008418230008	0.0701263237892519	3.37973538927095	0.000725556473870036	0.00843105561731116	1.17854628469451	pkn1a
ENSDARG00000060249	1211.85535492619	0.172366621128981	0.0605832397128252	2.84512056380656	0.0044394616173178	0.0353719300139408	1.12690556406224	wdr44
ENSDARG00000060282	715.191460304556	0.346185773505108	0.104427269449613	3.31508977807895	0.000916136962830344	0.0103172518858844	1.27119536853699	rnf121
ENSDARG00000060288	1591.37974193523	0.250124501857591	0.0777075051356917	3.21879465079759	0.00128730637390011	0.0134159609022112	1.18930974575936	plpbp
ENSDARG00000060298	540.583566255202	-0.460601682142642	0.145758013644712	-3.16004362727779	0.00157745516544083	0.0157717646311478	0.726683129144048	nin
ENSDARG00000060303	1038.98328092514	-0.240358032441932	0.0799403517754591	-3.00671722232425	0.00264085298191017	0.0237309837628101	0.846535202347152	slc4a10b
ENSDARG00000060306	1598.13071082287	0.22672762770113	0.0627252268720871	3.61461630363627	0.000300792765102316	0.00412901457298728	1.17017769798401	tfcp2
ENSDARG00000060320	498.234148615363	0.323824715212439	0.0948342388399301	3.41463926081612	0.000638665357169313	0.00758092764807791	1.25164437693123	dcaf5
ENSDARG00000060326	1545.98930993939	0.331858077549858	0.0832640764932447	3.98560929906887	6.73071853017132e-05	0.00118289242739874	1.2586333516919	map1sb
ENSDARG00000060354	419.546557734794	-0.640247240770499	0.165382760615825	-3.87130580228829	0.000108253882389159	0.00175910616063245	0.641602985133375	samd7
ENSDARG00000060362	451.335058569606	0.873753610370855	0.0949873444938037	9.19863182855747	3.62536185443439e-20	8.73017988691244e-18	1.8324243133647	nadkb
ENSDARG00000060366	396.324729620581	1.82064061173333	0.144712448689805	12.5810918702365	2.6829573500936e-36	2.2472301333553e-33	3.53238014875685	slc12a9
ENSDARG00000060368	5970.18632713458	0.539858857531151	0.0710445630582532	7.59887645573233	2.98712778390906e-14	3.65495267657111e-12	1.4538302785056	syn1
ENSDARG00000060442	1009.35557156265	0.419362209802907	0.07682086403432	5.45896241957855	4.78925107654147e-08	2.05710602217443e-06	1.33733621117973	tmem259
ENSDARG00000060457	698.146141092056	-0.419524044176928	0.140350619193899	-2.98911430948046	0.00279787436117534	0.0247444720912028	0.747671245938421	pmp22b
ENSDARG00000060469	1273.192598963	0.331862106123928	0.0867290871832971	3.82642221775673	0.000130019207079066	0.00204809657024478	1.25863686629798	pik3r4
ENSDARG00000060484	158.165537761523	0.605654382678031	0.18293618424655	3.31074131218221	0.000930491846312482	0.0104218770079809	1.52166880060515	selenoi
ENSDARG00000060494	6263.84870988616	1.2158612971937	0.0969525590767625	12.5407860171183	4.46544297102889e-36	3.2606376481358e-33	2.32279413629859	eprs1
ENSDARG00000060566	311.536507202659	0.357219188185769	0.12090378632559	2.95457403810159	0.00313101016389268	0.026999446121857	1.28095446153906	cluhb
ENSDARG00000060600	602.590961247073	0.267938558007632	0.077860939943062	3.44124484245334	0.000579044309907566	0.00702801447671188	1.20408610010666	capn15
ENSDARG00000060656	732.062769663558	0.375020874605181	0.104196117842679	3.59918279461629	0.00031921875186586	0.00433463447344667	1.29685831898357	si:ch211-10a23.2
ENSDARG00000060668	138.574298015991	0.608427581056863	0.160518027117096	3.79040031817127	0.000150404684501375	0.00233029461900967	1.52459661815499	tm4sf18
ENSDARG00000060679	4836.20729667714	-0.154821370810273	0.0554212807628826	-2.79353650220876	0.00521351446766745	0.0399638040941823	0.898243583213206	kdm1a
ENSDARG00000060682	258.50540672915	-0.759016857153878	0.160058582628079	-4.74211907097522	2.1149425056018e-06	5.88027629468898e-05	0.590898869075697	agr1
ENSDARG00000060711	3770.31221128747	0.212063726052852	0.0692502111549467	3.06228273554808	0.00219655868621209	0.020419426045625	1.15834397089456	sv2bb
ENSDARG00000060723	1643.61843880368	0.293014410838261	0.0775861469120643	3.77663310397875	0.000158962626213498	0.00243455886804381	1.22519757013614	stim1a
ENSDARG00000060725	1012.24881114101	0.407739997219439	0.0789771064257903	5.16276191509455	2.43332553024771e-07	8.91274380302382e-06	1.32660603785436	dnajc16l
ENSDARG00000060748	287.622867843017	0.764591965120871	0.153061185044356	4.99533545947195	5.87335823961291e-07	1.94086623520989e-05	1.69888943643673	tsfm
ENSDARG00000060753	123.787916511568	0.38773935586411	0.139007338945358	2.78934449652709	0.00528148526562835	0.0403618164999201	1.30834167888214	pear1
ENSDARG00000060766	46.319379502604	-0.749893196902648	0.258001176680655	-2.9065495225661	0.00365439048325796	0.0304905208179238	0.594647577790167	pxnb
ENSDARG00000060797	459.535390863353	-0.417917564692147	0.150459654350104	-2.77760550824938	0.00547610581436634	0.0414572345197312	0.748504261559167	pfkmb
ENSDARG00000060805	589.938594467943	0.290840143086158	0.0874406991755142	3.32614155454513	0.000880571965531686	0.0099762897956833	1.22335248082182	map1sa
ENSDARG00000060837	331.373492074137	0.604496025791685	0.105205631635163	5.74585235026185	9.14590894119227e-09	4.67329107884488e-07	1.52044752510833	trpc5b
ENSDARG00000060901	221.211227450809	0.364294762286376	0.122042493004816	2.9849829622212	0.00283594119313458	0.0250172894964124	1.2872522236329	trim62.1
ENSDARG00000060927	549.013793321959	1.14426200012049	0.135173652645516	8.46512598961306	2.55875939515136e-17	4.29037612360343e-15	2.21033033940964	si:ch211-136a13.1
ENSDARG00000060987	380.498039348065	0.436629578528592	0.11262999854388	3.87667214928076	0.000105894894050838	0.00172697177358412	1.35343873011197	C25H12orf4
ENSDARG00000061024	714.355076640333	0.259321917015287	0.0783887309406113	3.30815302025688	0.00093913480185742	0.0105030906002196	1.19691600833259	rabggta
ENSDARG00000061100	4953.13702754303	1.47529806702418	0.0962681841733058	15.3248768499496	5.21532963702015e-53	1.18054201663588e-49	2.78041082522808	nars1
ENSDARG00000061120	1499.5805420431	1.3248610669119	0.150158444132427	8.82308733662346	1.11346437082954e-18	2.25039102661584e-16	2.50508762299258	slc43a2b
ENSDARG00000061191	801.406206823257	0.420457278344211	0.085500936751372	4.91757510876001	8.76228415623125e-07	2.75859616356677e-05	1.33835169311687	plekho1a
ENSDARG00000061201	166.047206675234	-0.467484838434674	0.148704170440258	-3.1437237910048	0.00166812810216479	0.0164673997909299	0.723224352136828	acsf2
ENSDARG00000061205	2051.29415233294	-0.27203879151073	0.0600738000827424	-4.52840990808036	5.94292097023844e-06	0.000147828526464085	0.828148393593767	stag1a
ENSDARG00000061207	1430.33051556901	0.258693077872872	0.059129346844025	4.37503696016241	1.21411904881509e-05	0.000274827987889784	1.19639441256698	ttc7b
ENSDARG00000061214	2355.77175945493	0.235238319501065	0.0589927805086938	3.98757809807588	6.67512340199895e-05	0.00117953234447813	1.17710116707819	lpin2
ENSDARG00000061249	138.822869244687	-1.09399335784705	0.173358646340324	-6.31057856612131	2.77994243854393e-10	1.95424773412672e-08	0.468462880229471	myom1a
ENSDARG00000061256	1081.99111701237	0.513063950191191	0.148919579696328	3.4452417287063	0.000570548911851496	0.0069460036246352	1.42707776224161	si:dkey-44g23.5
ENSDARG00000061260	114.722651882435	0.651826509672055	0.211647398704041	3.07977567247846	0.00207156559932466	0.0195301786365318	1.57115608364959	si:dkey-202e22.2
ENSDARG00000061265	167.973220080896	0.394610208661732	0.132449531655681	2.97932505860097	0.00288884136681838	0.0253594117837525	1.31458753332176	lmln
ENSDARG00000061301	566.74637483231	0.303002313532756	0.0926244481269041	3.27129952901435	0.00107054458442448	0.0116554801785043	1.23370914820698	gmpr2
ENSDARG00000061303	97.2745649471729	-0.588581869312191	0.190329375467516	-3.09243839983411	0.00198519430492965	0.0189048625521193	0.664996259441271	oca2
ENSDARG00000061328	1217.25082293261	-0.243687434851531	0.0898135070816795	-2.71326043008112	0.00666247231378508	0.0480904729894257	0.844583849778305	cdon
ENSDARG00000061352	2305.74466853461	-0.266461686023809	0.0897295431253121	-2.96960930305508	0.00298178713054207	0.0259998973370379	0.831356008272207	bcl11aa
ENSDARG00000061362	147.395783160567	0.620106701206647	0.170637042352861	3.6340685038617	0.000278986735752325	0.0038743213193188	1.53698885222747	dipk1ab
ENSDARG00000061370	348.199561852762	0.662852390696638	0.114693421668186	5.77934096878115	7.49938035234437e-09	3.94781334082947e-07	1.5832097373948	tsen34
ENSDARG00000061383	72.2550463852754	-1.85648411902232	0.317695749364374	-5.84359130626286	5.10872758464876e-09	2.83434209818896e-07	0.27614843969624	serpinf2b
ENSDARG00000061436	456.094615132771	-0.493309999103327	0.127240152745552	-3.87699942556515	0.000105752607804452	0.00172620990447393	0.710393359413361	col6a2
ENSDARG00000061437	507.915598426419	0.334497167592165	0.116915862453981	2.86100757049819	0.00422296967856913	0.0340424293604312	1.26093784890847	inpp5f
ENSDARG00000061468	389.680925462101	-0.456056055610848	0.0906921588505525	-5.02861616032718	4.9403220002763e-07	1.67158637964506e-05	0.728976364635464	ncaph
ENSDARG00000061566	409.933436295531	-0.468032226937454	0.12098450768529	-3.8685302431855	0.000109493357344193	0.0017754238086269	0.722949997827617	slc7a3b
ENSDARG00000061591	213.27564572778	0.616297518203091	0.123125606534213	5.00543741915977	5.57353187454269e-07	1.86080335563641e-05	1.53293605567087	abcb10
ENSDARG00000061602	812.187389623378	0.396643638175533	0.116521129171182	3.40404904240862	0.00066394831540775	0.00785221215651506	1.3164417060574	ssx2ipb
ENSDARG00000061621	314.44111098585	0.704310408190133	0.116529657958021	6.04404424188608	1.50298268529522e-09	9.19500434171419e-08	1.62936566040101	them4
ENSDARG00000061685	101.902357223298	-0.510572067434548	0.14943293783923	-3.41673043987033	0.000633779999898118	0.00753875148591372	0.701944042961179	hcn4
ENSDARG00000061691	303.210235758634	0.544699429285449	0.100898434297731	5.39849238570097	6.72032196750735e-08	2.82405147811022e-06	1.45871640397863	qpctla
ENSDARG00000061692	490.195190670149	0.313421073560735	0.0845438425581386	3.70720166102225	0.000209562066398457	0.00305423867595517	1.24265091635352	yjefn3
ENSDARG00000061718	272.041343905425	0.465278631973627	0.1555062445524	2.99202538980257	0.00277133213314209	0.0245910914017265	1.38058396392721	znf704
ENSDARG00000061719	702.828530471072	0.332404388966305	0.0732150432772622	4.54011053039338	5.62247459764407e-06	0.000141097932363937	1.25911005394385	washc4
ENSDARG00000061725	908.541926705248	0.243915223253556	0.0777947743591437	3.1353677064157	0.00171638823950699	0.0168336933229984	1.18420202282649	mast3a
ENSDARG00000061746	2629.53741519049	0.334123021591576	0.108740408060549	3.07266661539038	0.00212155360558379	0.0198608301968547	1.2606108818985	arhgef9a
ENSDARG00000061757	2294.30711485578	0.209827328816093	0.0733687604078212	2.85990014891577	0.00423774414671986	0.0341250716845076	1.15654975217811	rabgap1l
ENSDARG00000061770	258.223504024827	0.491386559346893	0.129429720796584	3.79655118100094	0.000146723081436474	0.00227949462690186	1.40579532209116	abcd4
ENSDARG00000061786	398.762481245183	0.367453654705883	0.086225136528345	4.26156071768107	2.03004181741483e-05	0.000424695254889114	1.290073849934	klhl2
ENSDARG00000061858	13.145366457518	-2.50152561774535	0.731434220245701	-3.42002814266066	0.000626146576806958	0.00746757318893694	0.176589856700529	zgc:153968
ENSDARG00000061908	246.856231708778	1.08806364026851	0.132486810523643	8.21261856910914	2.16416178960677e-16	3.33251471221353e-14	2.1258851238479	mfsd12a
ENSDARG00000061956	233.762378645741	0.377683045400056	0.13658718295364	2.76514265272056	0.00568979075201497	0.0426753159253184	1.2992535900379	sytl2a
ENSDARG00000061981	372.08887689388	0.622758052841553	0.122490423479539	5.08413666269658	3.69301972933852e-07	1.29204319309593e-05	1.53981609197388	lap3
ENSDARG00000062016	657.845225099286	0.271231297604939	0.0818562991433572	3.31350550224515	0.000921342942817962	0.0103437285130493	1.20683738834341	vps51
ENSDARG00000062021	114.505932149499	-0.525078614841985	0.17475563457804	-3.00464483511404	0.00265891131644503	0.0238502792518273	0.694921241480133	ccdc181
[truncated: 1,322 more rows]

## Sheet: depdc5xtsc2 vs wildtype
EnsemblID	baseMean	log2FoldChange	lfcSE	stat	pvalue	padj	FoldChange	external_gene_name
[truncated: 6,811 more rows]
