# Supplementary material for: Hyperactivation of mTORC1 in a double hit mutant zebrafish model of tuberous sclerosis complex causes increased seizure susceptibility and neurodevelopmental abnormalities
Source: Front Cell Dev Biol. 2022 Sep 27;10:952832. doi: 10.3389/fcell.2022.952832 (PMC9552079; doi:10.3389/fcell.2022.952832)
Supplement: Supplementary file 2 [file Table3.xlsx]

## Sheet: KEGG pathways depdc5 vs WT
	ID	Description	GeneRatio	BgRatio	pvalue	p.adjust	qvalue	geneID	Count
down	dre03010	Ribosome	48/184	139/6905	3.57925527335826E-42	3.47187761515751E-40	3.05178607517914E-40	322571/335539/327089/336710/445053/406489/393686/415196/192299/394027/337010/445028/394035/336712/394097/393715/337810/394121/337240/406307/406485/415169/415168/337007/394194/406266/337090/641289/393788/393725/323305/192297/560828/767765/58101/406686/556556/407690/336641/195819/336727/337148/406565/393710/192301/378961/405888/336550	48
down	dre00010	Glycolysis / Gluconeogenesis	12/184	81/6905	1.27220604227796E-06	0.0000617019930504808	0.0000542361523286918	563180/393668/282672/406473/445118/406496/378963/114551/317743/321664/116517/445094	12
down	dre01200	Carbon metabolism	12/184	135/6905	0.000237281663443838	0.00767210711801742	0.00674379464524592	393668/79378/282672/402827/406496/378963/114551/317743/321664/116517/445094/30068	12
down	dre04260	Cardiac muscle contraction	12/184	145/6905	0.00045975148261505	0.011148973453415	0.00979996581363659	64615/64613/324244/30324/114457/494489/550445/556703/415164/393908/58114/415209	12
down	dre01230	Biosynthesis of amino acids	8/184	92/6905	0.00301138480000606	0.0448266250908195	0.0394026764227496	393668/406496/378963/334195/114551/317743/321664/445094	8
down	dre00500	Starch and sucrose metabolism	5/184	38/6905	0.00312803539254546	0.0448266250908195	0.0394026764227496	373082/555748/563180/445118/553655	5
down	dre00620	Pyruvate metabolism	6/184	55/6905	0.00323491108902821	0.0448266250908195	0.0394026764227496	402985/406473/114551/100536873/116517/445094	6
	ID	Description	GeneRatio	BgRatio	pvalue	p.adjust	qvalue	geneID	Count
up	dre00970	Aminoacyl-tRNA biosynthesis	17/118	67/6905	4.60690812366406e-16	4.05407914882437e-14	3.68552649893125e-14	447847/334393/445405/394188/449661/493608/569778/338183/368235/368284/114427/337230/562037/568332/324940/692329/108179007	17
up	dre01230	Biosynthesis of amino acids	15/118	92/6905	2.73531772150466e-11	1.20353979746205e-09	1.09412708860186e-09	321928/266987/799963/394138/327512/791612/393970/103909643/322614/323329/337412/322055/557186/336473/100144628	15
up	dre00270	Cysteine and methionine metabolism	8/118	57/6905	4.70862111324039e-06	0.000138119552655052	0.000125563229686411	321928/266987/327512/431773/791612/323329/337412/322055	8
up	dre00260	Glycine, serine and threonine metabolism	7/118	47/6905	1.27166827655591e-05	0.0002797670208423	0.000254333655311182	556781/321928/406528/266987/327512/322055/100144628	7
up	dre00220	Arginine biosynthesis	5/118	31/6905	0.000159422423222768	0.00280583464872072	0.00255075877156429	799963/393970/103909643/322614/336473	5
up	dre00670	One carbon pool by folate	4/118	20/6905	0.000317767289076091	0.00466058690644933	0.00423689718768121	100034522/100333269/100004977/100144628	4
up	dre01210	2-Oxocarboxylic acid metabolism	4/118	23/6905	0.000558219983770566	0.00701762265311569	0.0063796569573779	799963/393970/103909643/337412	4
up	dre01240	Biosynthesis of cofactors	10/118	205/6905	0.00255439108599624	0.0280983019459587	0.0255439108599624	327512/791612/323329/100034522/337412/562037/100000026/100004977/100007749/100144628	10

## Sheet: KEGG pathway tsc2 vs WT
	ID	Description	GeneRatio	BgRatio	pvalue	p.adjust	qvalue	geneID	Count
down	dre03010	Ribosome	83/534	139/6905	8.19769571253667e-58	1.05750274691723e-55	8.37027878016902e-56	322571/394036/335539/436759/327089/336710/445053/336764/735250/336568/558312/114420/406489/449547/393686/325618/415196/192299/394027/337010/445028/326961/100000341/336719/554155/394035/336712/394166/394097/445038/393715/393723/337810/415159/394121/337240/406307/336713/406485/415169/415168/336687/337007/336662/336702/394194/406266/337090/405889/641289/393788/393725/323305/192297/415229/560828/7677…	83
down	dre04744	Phototransduction	19/534	49/6905	1.16233426353501e-09	7.49705599980081e-08	5.934022292784e-08	368410/30295/559332/572249/140431/566120/140424/140426/335656/767636/558299/140429/140428/570333/373871/564152/30503/393629/550406	19
down	dre04110	Cell cycle	33/534	151/6905	2.90353182202688e-08	1.24851868347156e-06	9.88219602584589e-07	550434/795522/402825/57925/192295/406507/324475/286747/192323/406715/337598/338204/58025/30678/559665/566409/403060/564533/563669/100034507/799015/567006/797406/324256/100307076/568846/80973/327060/415165/30188/406462/192333/192338	33
down	dre00983	Drug metabolism - other enzymes	25/534	105/6905	2.53881253421217e-07	8.18767042283424e-06	6.48065304785737e-06	406731/641488/100379286/100384891/100384896/100384897/100384901/405829/322660/30740/431762/327057/338306/393113/402979/563972/335716/560486/568744/406703/791210/30085/561967/327590/449835	25
down	dre03030	DNA replication	14/534	38/6905	3.93192307309794e-07	1.01443615285927e-05	8.02940080190527e-06	386707/503748/286747/192323/445385/65226/337598/317740/30678/566409/553405/556995/192333/192338	14
down	dre04512	ECM-receptor interaction	21/534	107/6905	5.53334483591889e-05	0.00118966913972256	0.000941639384358127	334613/337158/100005469/336471/322012/30037/405864/556752/325675/567110/554268/323561/403026/553699/100009626/567771/562496/100170785/569755/565429/566673	21
down	dre03320	PPAR signaling pathway	19/534	94/6905	8.20378387399746e-05	0.0014749338890863	0.00116743033244692	445175/30708/58128/30355/393839/171478/492647/449925/768196/100136866/449677/554095/560000/100006023/394148/100000859/568707/100101640/394060	19
down	dre00982	Drug metabolism - cytochrome P450	16/534	72/6905	9.14687683154292e-05	0.0014749338890863	0.00116743033244692	406731/641488/100379286/100384891/100384896/100384897/100384901/431762/402841/563972/557525/116517/568744/402939/406703/791210	16
down	dre00010	Glycolysis / Gluconeogenesis	17/534	81/6905	0.000118555901083117	0.00169930124885801	0.00134502016433478	436672/563180/393668/282672/402841/445118/406496/399481/378963/114551/317743/321664/572733/568001/116517/402939/445094	17
down	dre03410	Base excision repair	10/534	39/6905	0.000573649502859885	0.00658985623298043	0.00521596127783845	335495/386707/560788/393949/406730/30678/553405/556995/100007906/321622	10
down	dre00980	Metabolism of xenobiotics by cytochrome P450	15/534	76/6905	0.000592497836995165	0.00658985623298043	0.00521596127783845	406731/641488/100379286/100384891/100384896/100384897/100384901/431762/402841/563972/116517/568744/402939/406703/791210	15
down	dre01200	Carbon metabolism	22/534	135/6905	0.000613009882137714	0.00658985623298043	0.00521596127783845	378713/436672/393668/79378/282672/402827/402841/393455/406496/378963/114551/317743/317746/436603/768196/321664/572733/568001/116517/402939/445094/30068	22
down	dre03430	Mismatch repair	7/534	22/6905	0.00097149683723314	0.00964023784639039	0.00763038001713478	503748/393632/445385/65226/30678/556995/260437	7
down	dre00230	Purine metabolism	25/534	168/6905	0.00106891951958428	0.00984932985902654	0.00779587920298306	368410/445486/394077/321793/436604/559332/30740/140622/140424/140426/402940/338306/321193/393867/494056/114551/436989/560410/335716/560486/415192/445094/393845/30085/58141	25
down	dre01212	Fatty acid metabolism	14/534	78/6905	0.00232819039972618	0.0200224374376452	0.0158480328963817	445175/393839/335732/445121/678614/553401/449677/560000/100006023/767653/334217/100000859/393105/566085	14
down	dre00071	Fatty acid degradation	11/534	56/6905	0.00323756318370536	0.0261028531686244	0.0206607650539092	445175/402841/445121/399481/553401/449677/560000/100006023/100000859/116517/402939	11
down	dre00240	Pyrimidine metabolism	13/534	73/6905	0.00353772871662461	0.0267994887976542	0.0212121616758258	405829/322660/30740/327057/402940/393113/402979/266992/335716/415192/30085/327590/449835	13
down	dre00053	Ascorbate and aldarate metabolism	11/534	57/6905	0.00373946355316104	0.0267994887976542	0.0212121616758258	571850/406731/641488/100379286/100384891/100384896/100384897/100384901/116991/399481/791210	11
down	dre00591	Linoleic acid metabolism	7/534	29/6905	0.00553467579612987	0.0375775356684607	0.0297431330872353	406739/393592/100148818/100034366/100148581/560649/553969	7
	ID	Description	GeneRatio	BgRatio	pvalue	p.adjust	qvalue	geneID	Count
up	dre04142	Lysosome	69/712	180/6905	4.87071993028652e-24	7.06254389891546e-22	5.84486391634383e-22	541519/436641/557061/286779/321453/559850/555639/140811/553691/415244/406385/406713/566506/321461/100001628/553365/560126/321724/323613/393549/335494/449649/195824/436692/798361/415147/406625/436812/406648/550475/324818/100004566/541416/798347/450022/445487/553423/406318/791159/792966/550460/406645/767760/393279/436945/65225/192336/565588/322811/569719/559072/556700/559480/571066/550529/282673/10…	69
up	dre00190	Oxidative phosphorylation	42/712	147/6905	3.51096054449869e-10	2.54544639476155e-08	2.10657632669922e-08	286779/406359/393935/402880/359839/553691/415253/335025/335774/368907/192335/321724/326975/394110/449655/195824/393943/494577/573021/100004566/359840/436968/436799/406298/192336/140531/140532/140539/140519/140533/140538/140534/140535/140536/140512/322811/337583/554101/557348/100333135/100003066/406342	42
up	dre01230	Biosynthesis of amino acids	29/712	92/6905	1.7761818794595e-08	8.58487908405425e-07	7.104727517838e-07	321928/322670/266987/336425/799963/140620/394138/327512/369193/378962/334116/560944/791612/393970/103909643/322614/606663/323329/560753/337412/406696/436949/322055/100149838/557186/335817/336473/100144628/378847	29
up	dre04150	mTOR signaling pathway	46/712	206/6905	2.40770078207617e-07	8.72791533502611e-06	7.22310234622851e-06	394174/286779/100006675/393935/393287/550549/359839/553214/436718/327294/799099/335025/368907/337167/192335/562137/394110/562032/449655/492361/399488/378866/445155/359840/561019/436799/550537/790938/368415/553597/100330617/558422/678628/573492/100149745/794088/566559/337583/100329656/797213/100536950/100333504/114433/324863/567524/325358	46
up	dre04140	Autophagy - animal	44/712	196/6905	3.77772465947741e-07	1.09554015124845e-05	9.06653918274579e-06	394174/436641/797150/321453/336632/571294/554140/445076/562596/393902/431725/337167/554561/368883/550585/326974/566010/393285/378866/437002/553460/393362/550537/793200/58100/406645/368415/65225/100330617/567021/564088/559564/573492/794088/566559/572001/100149273/100005732/564921/563328/569326/569298/567524/325358	44
up	dre00970	Aminoacyl-tRNA biosynthesis	21/712	67/6905	1.86142620121824e-06	4.49844665294408e-05	3.72285240243648e-05	447847/334393/445405/394188/449661/493608/569778/338183/368235/368284/100001219/114427/337230/562037/568332/324940/100330276/692329/108179007/280647/103911967	21
up	dre00511	Other glycan degradation	11/712	25/6905	1.48922098660515e-05	0.000308481490082495	0.000255295026275168	541519/559850/100001628/323613/335494/445487/550460/559072/100003570/100000684/780844	11
up	dre04145	Phagosome	38/712	185/6905	2.15107267805092e-05	0.000389881922896729	0.000322660901707638	436641/286779/321453/393935/359839/553691/405821/557797/393902/334175/431725/335025/368907/386807/192335/321724/368878/394110/449655/573266/195824/100004566/359840/569124/436799/337690/192336/571584/322811/337583/494478/767729/563328/569326/556103/100286774/561612/406342	38
up	dre04144	Endocytosis	58/712	341/6905	6.88649718004751e-05	0.00110949121234099	0.000918199624006335	386967/405840/321051/557061/447840/406766/393804/406704/100002190/561697/394243/563511/399477/405821/393164/436718/403031/393902/334175/431725/323203/386807/100148085/554561/777731/100170824/394001/334632/394094/558613/321378/559483/415179/492487/393550/406798/393142/406318/321460/100003206/368323/114456/558153/393881/565752/567272/565434/641490/563459/494478/792915/100330183/336426/550402/393152…	58
up	dre00270	Cysteine and methionine metabolism	15/712	57/6905	0.000480365395818101	0.00696529823936247	0.00576438474981722	321928/447941/80872/266987/327512/399662/30497/324079/431773/791612/323329/337412/436949/322055/378847	15
up	dre00520	Amino sugar and nucleotide sugar metabolism	15/712	64/6905	0.00175269849593246	0.0231037529009279	0.0191203472283542	334420/791728/100148292/246094/393264/556291/323613/550565/406791/550460/791130/553795/100126013/393857/402981	15
up	dre04210	Apoptosis	34/712	201/6905	0.00238888338061433	0.0288656741824231	0.0238888338061433	394174/436641/195817/321453/393287/497646/570425/541530/402991/58131/406304/556410/550475/324818/450022/415158/373107/393417/58100/406645/65225/567021/561924/559564/565588/560917/100004261/100149273/564921/569326/569298/368704/431763/100137109	34
up	dre04216	Ferroptosis	14/712	62/6905	0.0035629504227647	0.0397406008692986	0.0328887731332127	58153/393622/334561/559656/436651/406466/399488/790938/100006523/352929/494478/553552/322425/393186	14

## Sheet: KEGG pathways depdc5xtsc2 vs WT
	ID	Description	GeneRatio	BgRatio	pvalue	p.adjust	qvalue	geneID	Count
down	dre03010	Ribosome	81/1256	139/6905	1.74416901003592e-26	2.6511368952546e-24	2.25823987615177e-24	322571/394036/335539/436759/327089/336710/445053/336764/336568/558312/114420/406489/449547/393686/325618/415196/192299/394027/337010/445028/326961/100000341/336719/554155/394035/336712/394166/394097/445038/393715/393723/337810/415159/394121/337240/406307/336713/406485/415169/415168/336687/337007/336662/336702/394194/406266/337090/405889/641289/393788/393725/323305/192297/560828/767765/541327/5810…	81
down	dre04744	Phototransduction	37/1256	49/6905	2.50763485430485e-18	1.90580248927168e-16	1.62336361620788e-16	368410/30295/572207/140430/559332/572249/792319/140431/140425/335650/566120/140424/140426/100001558/373099/335656/767636/558299/140429/140428/360151/494573/793087/494572/570333/373871/553708/564152/568211/562845/321808/30503/100330921/327379/393629/554700/550406	37
down	dre00230	Purine metabolism	55/1256	168/6905	3.23714327112843e-06	0.000164015259070507	0.000139708288543437	368410/445486/550502/571344/553701/394077/570437/567051/393697/556578/321793/436604/559332/406558/394000/415146/504040/140425/140424/140426/560807/402940/338306/566998/560719/321193/393867/494056/402953/114551/436989/560410/335716/100151215/560486/553708/415192/557972/570652/563432/571011/557735/555599/436981/100333350/571825/791647/100330875/30084/445094/393845/751742/30085/554700/100330772	55
down	dre01200	Carbon metabolism	43/1256	135/6905	7.82636625372342e-05	0.0029740191764149	0.00253327118212626	386951/378713/399479/436672/561416/393668/447836/393884/79378/282672/402827/402841/192309/393455/564552/406496/378963/406330/406688/114551/406405/317743/445290/58068/436603/436647/321664/100148522/572733/569581/568001/793926/560020/559207/116517/402939/403070/550259/445094/322339/797715/335715/30068	43
down	dre04261	Adrenergic signaling in cardiomyocytes	67/1256	244/6905	0.000183741517271971	0.00558574212506792	0.00475793823672683	64613/561190/170581/569480/562422/574004/436815/322485/324244/260440/555432/558525/100150428/568225/562460/560807/266756/560719/30324/114457/494489/445208/557353/560410/797199/393100/556703/573207/568512/570210/555423/565173/568671/570652/559392/557430/101882457/321808/794222/571825/415164/100149794/100007048/795688/794522/796289/100126126/566069/795492/58114/558810/100333967/321552/798222/100001…	67
down	dre00010	Glycolysis / Gluconeogenesis	28/1256	81/6905	0.000303689479650544	0.00769346681781378	0.00655329929772227	399479/436672/561416/378727/394000/563180/393668/447836/282672/402841/192309/368239/447920/445118/406496/557008/378963/114551/317743/321664/572733/568001/560020/436747/116517/402939/550259/445094	28
down	dre00630	Glyoxylate and dicarboxylate metabolism	16/1256	37/6905	0.000356944149680464	0.00775078725020436	0.00660212487378903	399479/566165/79378/402985/402827/393455/393305/406405/445290/436603/569581/497183/560020/322339/335715/30068	16
down	dre04330	Notch signaling pathway	26/1256	78/6905	0.000923492400974488	0.0175463556185153	0.014945995436824	561503/30206/30141/564019/100149066/140423/30138/140422/402914/30300/565013/65230/563306/794892/58066/359836/565841/557340/563942/58008/100037355/101886283/793927/560657/100148329/497616	26
down	dre00350	Tyrosine metabolism	15/1256	39/6905	0.00228970215496911	0.0386705252839227	0.0329395748609591	58074/394142/570457/402841/100333145/557008/414844/30207/406330/406688/437022/259189/64265/116517/402939	15
down	dre00620	Pyruvate metabolism	19/1256	55/6905	0.00274949714975324	0.0417923566762492	0.0355987525704893	399479/436672/378727/402985/402841/368239/447920/334208/114551/406405/445290/58068/497183/560020/436747/116517/402939/445094/335715	19
	ID	Description	GeneRatio	BgRatio	pvalue	p.adjust	qvalue	geneID	Count
up	dre03013	RNA transport	88/1748	176/6905	9.00845824607022e-13	1.37829411164874e-10	1.15687569054796e-10	393929/321744/322256/334749/386630/192339/321807/572435/393973/393274/30622/327341/324743/406852/336619/553721/337461/550549/394189/322237/493617/541548/192325/541444/393732/562350/393180/503767/561194/558883/553214/322969/415238/394049/323453/563392/327495/406398/450062/393273/403025/492652/436950/567151/100004014/325064/100005893/336334/325052/436798/405839/324490/445408/799566/405828/445490/39…	88
up	dre04141	Protein processing in endoplasmic reticulum	95/1748	202/6905	1.07763763170739e-11	8.24392788256153e-10	6.91956795096323e-10	323918/553324/393716/553627/386590/394028/568615/266796/321807/322160/406289/30591/562939/324164/558071/327133/553448/405841/386709/334133/436861/58154/554998/323883/327268/563660/327197/58081/558108/30671/565499/550464/394085/100126123/323922/406310/550581/393975/140614/170784/406408/406757/449846/556410/321832/324015/324005/327244/567029/554093/324855/360149/393934/368488/406768/324243/553407/3…	95
up	dre03040	Spliceosome	71/1748	143/6905	2.25816588733435e-10	1.15166460254052e-08	9.66653467560668e-09	334490/324476/327336/415157/192330/406495/402966/192331/402989/393840/393480/557103/336645/406775/192325/321544/321931/503767/445383/570994/192318/394018/30671/334283/793027/393292/321114/393669/327495/100126123/796523/393889/393979/402972/436976/449780/415167/100004402/322206/100005893/402896/550244/494165/493614/286774/406810/406352/560210/572679/445302/406288/321555/751729/570205/326944/327011…	71
up	dre03050	Proteasome	35/1748	57/6905	7.9711519674608e-09	3.04896562755376e-07	2.55915931586899e-07	30388/554967/403011/322265/436709/321947/445413/30649/573095/393922/393544/171585/393941/415221/550287/326884/322269/436882/445030/403015/321585/64278/554153/415181/326687/321898/550499/796450/503934/799058/30387/564370/415202/445033/327330	35
up	dre00190	Oxidative phosphorylation	66/1748	147/6905	1.50017157414749e-07	4.59052501689133e-06	3.85307225359988e-06	286779/553672/406359/553755/393935/406599/415253/394151/335709/335025/335774/550531/192335/321724/326975/553384/394110/561117/449655/393781/402883/393943/564379/494577/445129/573021/100004566/556538/359840/436968/336957/393793/573689/554103/335751/406301/406298/447913/192336/573619/566723/100073345/100005158/140531/140532/140539/140540/140520/140519/140541/140533/140538/140534/140535/140536/14051…	66
up	dre04120	Ubiquitin mediated proteolysis	64/1748	159/6905	2.07005861924584e-05	0.000527864947907688	0.000443065178154372	368425/325470/393716/563708/30622/322854/406807/415148/321689/30100/336088/406260/321544/334133/321837/321875/406825/323883/550464/335409/406606/437020/406596/321943/554561/394085/436602/80955/565498/494046/30637/445100/170784/406335/449846/445073/321832/324015/393934/373107/553013/324243/447935/436713/393313/114445/562014/503534/792398/406776/393933/100003679/559981/567370/565844/550134/324089/7…	64
up	dre04144	Endocytosis	116/1748	341/6905	0.000145012047498524	0.00310243153144492	0.00260403609794482	386967/405840/378838/321051/368278/492497/447840/393150/406766/393804/406704/100002190/562949/394243/563511/114428/100009637/399477/447839/406684/405821/393164/336368/436718/337737/394098/399482/403031/406797/393902/334175/431725/325586/30671/323203/386807/406411/100148085/566350/335474/554561/100126123/777731/777738/100170824/30637/394001/327029/565743/334632/556104/394094/406837/336504/559483/7…	116
up	dre03060	Protein export	14/1748	22/6905	0.000162218642167054	0.00310243153144492	0.00260403609794482	266796/436794/327335/436861/563660/446119/406652/394071/795154/569063/405884/393963/378848/619260	14
up	dre03020	RNA polymerase	18/1748	32/6905	0.000183500508718048	0.00311950864820682	0.00261836983200022	553733/394162/402856/445170/436817/336518/445412/436826/550263/449992/324088/562329/796803/436588/327078/553347/572258/436749	18
up	dre03015	mRNA surveillance pathway	41/1748	99/6905	0.000302050639122678	0.00462137477857698	0.00387896610241755	393929/407980/386630/192339/327263/406685/192325/373881/503767/449009/327495/436657/403025/550585/445485/393701/449548/100002680/324267/100005893/325052/553261/445408/266989/100003223/406543/393566/393885/569810/394111/565621/373878/566608/450021/562801/327301/560127/325284/571753/406582/327020	41
up	dre05132	Salmonella infection	111/1748	333/6905	0.000484878782421577	0.0062067952863032	0.00520969401395934	368424/393716/394174/386590/436770/394235/336933/406463/393154/563181/30707/393141/100002190/394243/114428/393711/403145/30591/378972/406681/393287/321383/100009637/399477/405821/335798/572542/541530/406598/436718/406486/337737/399482/553788/393902/58081/431725/325586/327373/324004/386807/406411/335474/554561/324681/563365/394141/336637/402938/556104/573266/58130/403084/393139/336504/793158/39355…	111
up	dre04216	Ferroptosis	28/1748	62/6905	0.000516469757301536	0.0062067952863032	0.00520969401395934	58153/393622/334561/326857/322126/559656/58108/406286/394104/494180/678623/791518/436651/567881/30590/565700/399488/790938/393386/100151597/555566/100006523/352929/494478/553552/431716/436827/393186	28
up	dre01230	Biosynthesis of amino acids	38/1748	92/6905	0.000527374762888507	0.0062067952863032	0.00520969401395934	321928/334897/323107/322670/266987/336425/799963/140620/394138/327512/403086/334116/100006589/560944/791612/560827/393970/103909643/322614/606663/323329/560753/415247/337412/394021/436949/407673/794667/678634/322055/100149838/557186/335817/100000775/336473/324556/100144628/378847	38
up	dre04142	Lysosome	65/1748	180/6905	0.00073439823787721	0.00802592359965808	0.00673658533992629	436641/286779/321453/555639/337572/415244/553330/406486/406713/678623/321461/266798/100001628/553365/560126/321724/767799/393549/561117/436692/798361/415147/406625/436812/406648/324818/100004566/567046/450022/445487/406318/791159/100329879/100007877/406645/767760/570148/393279/436945/65225/192336/327237/664772/567869/559228/100332784/554157/562996/559480/571066/564731/563390/100003043/503600/2826…	65
up	dre03008	Ribosome biogenesis in eukaryotes	32/1748	77/6905	0.00125031448652412	0.0127532077625461	0.010704446831996	30502/325106/321897/393717/30488/556379/415254/541444/406268/613144/415238/386850/321114/406805/407084/266990/436798/368478/553498/406275/436992/678588/100003787/393950/317637/30428/394008/553787/550264/445391/494152/101885168	32
up	dre04130	SNARE interactions in vesicular transport	20/1748	43/6905	0.0020486845307773	0.0195905458255579	0.0164433889970283	562857/393294/393159/327007/436605/114464/393236/445493/415135/554130/394067/553460/394011/393708/323735/324569/641321/325484/565822/393346	20
up	dre00970	Aminoacyl-tRNA biosynthesis	28/1748	67/6905	0.0022297754302179	0.0200679788719611	0.0168441239929773	447847/334393/445405/394188/449661/493608/569778/338183/368235/368284/100001219/325494/114427/337070/337230/562037/568332/324940/324025/100126021/555187/100330276/692329/108179007/751732/280647/792787/103911967	28
up	dre04140	Autophagy - animal	66/1748	196/6905	0.00492272805223182	0.0418431884439705	0.0351212176825896	406843/394174/492776/436641/321807/797150/449660/563181/321453/336632/571294/378972/336789/393228/554140/445076/562242/562596/553788/393902/431725/494180/327007/337167/554561/368883/550585/555536/393202/326974/566010/378866/30380/553460/393362/567046/550537/448859/321564/566914/393885/406645/368415/65225/100330617/406349/563147/564088/100001198/570965/573492/794088/562194/566559/100002263/1005363…	66
up	dre04137	Mitophagy - animal	34/1748	90/6905	0.00578219569079642	0.0465618916153606	0.0390818766912556	30502/336159/30080/797150/449660/562289/30488/393228/556379/415254/393902/431725/494180/450024/393202/326974/30590/492357/556410/30380/335916/565434/100536317/100149273/30428/393620/567448/449549/324109/550134/561219/114834/327143/393376	34

## Sheet: GO terms tsc2 vs WT
			ID	Description	GeneRatio	BgRatio	pvalue	p.adjust	qvalue	geneID	Count
down	BP	GO:0006412	GO:0006412	translation	110/1056	435/17011	1.4603547265705e-38	3.67425249205138e-35	3.08365429631623e-35	eif4a1b/rpl3/ybx1/rpl28/rpl23a/rpl38/rpl12/rpl15/rps15a/rpl22l1/igf2bp3/rpl21/rplp2l/rps9/rpl19/cirbpb/eif3m/rps4x/rpl8/rpl27/rpl5b/eif3c/eif3g/eif5a/eif3i/rpl35/rpsa/rps6/rpl5a/eef1a1l1/eif3d/rps23/rplp1/rps27.1/rpl18a/rpl10/rps21/rpl34/rpl18/eef1db/rps26l/rps19/rps27a/rpl37/eef2l2/rps3a/rps28/rpl30/rps20/rps13/rpl39/rps14/rps12/aimp1b/rps26/rpl9/rps24/rsl24d1/rpl4/rps29/uba52/rack1/rps7/dph6/rp…	110
down	BP	GO:0042255	GO:0042255	ribosome assembly	22/1056	44/17011	1.27404934304424e-15	1.06850271569977e-12	8.96751923560264e-13	rpl3/rpl23a/rpl12/rpl5b/rpsa/rpl5a/rps27.1/rpl10/rps19/rps10/rps28/rps14/rsl24d1/rps5/rpl11/rplp0/rps27.2/rpl6/rps15/rrp7a/rpl24/nop53	22
down	BP	GO:0022402	GO:0022402	cell cycle process	77/1056	474/17011	5.07129978742507e-15	3.18984756629037e-12	2.67711246673018e-12	kifc1/nusap1/unc119.2/mad2l1/ncapd2/tacc3/kif18a/rbl1/llgl1/cdc6/cdc25b/kif11/ccna2/kif23/haus4/smc3/mcm5/chd3/mcm3/top2a/trip13/mlh1/cdk2/vangl2/hsp90ab1/nuf2/ncapd3/aurkb/psmc3ip/fbxo5/mcm4/cdca8/cdca5/kif20a/pola1/ccnb1/tbl3/si:dkey-187j14.4/smc1a/ran/e2f8/mcm6/smc1al/lig1/stag1a/ncaph/stag1b/cenpe/ccni/cep126/ncapg/knl1/ndc80/knstrn/ddb1/dbf4/bub1bb/espl1/bub1/tpx2/si:ch211-161h7.4/cdk1/cenpx…	77
down	BP	GO:0042254	GO:0042254	ribosome biogenesis	44/1056	197/17011	6.200576222045e-14	2.60010829577754e-11	2.18216770200391e-11	noc2l/rpl3/wdr36/rpl23a/rpl12/rpl7/rpl5b/rpl35/gtpbp4/rpsa/rpl7a/rpl5a/rps27.1/rpl10/rps21/ddx51/rps19/rps10/rps28/rps14/gtpbp10/rsl24d1/rps7/rpl10a/rps5/rpl11/pak1ip1/rps16/rplp0/tbl3/rps27.2/rsl1d1/rps8a/rpl6/mrm3b/snu13a/rps15/dlx2a/rpl35a/rrp7a/rpl24/exosc7/nop53/rpl14	44
down	BP	GO:0010951	GO:0010951	negative regulation of endopeptidase activity	19/1056	47/17011	1.31098484513414e-11	2.74869822529791e-09	2.30687333275358e-09	agt/serpind1/kng1/ahsg1/si:ch1073-416d2.3/serpinc1/fetub/serping1/serpinf2b/serpinf1/ahsg2/si:ch211-262h13.5/si:ch211-284e20.8/serpinf2a/si:ch211-186e20.7/serpina7/serpina1/serpina1l/zgc:174259	19
down	BP	GO:0000070	GO:0000070	mitotic sister chromatid segregation	23/1056	71/17011	2.05400838178443e-11	3.97529622197663e-09	3.33630835130329e-09	nusap1/mad2l1/ncapd2/kif18a/kif23/smc3/nuf2/ncapd3/aurkb/cdca8/cdca5/ccnb1/smc1a/ran/smc1al/ncaph/cenpe/ncapg/ndc80/bub1bb/bub1/si:ch211-161h7.4/incenp	23
down	BP	GO:0006260	GO:0006260	DNA replication	31/1056	127/17011	2.86049750733778e-11	5.14072266318704e-09	4.31440451106736e-09	cdc6/fen1/rrm1/rfc2/wdhd1/mcm5/mcm3/primpol/lrwd1/rfc5/rpa2/rpl9/mcm4/pola1/pcna/e2f8/mcm6/pole/lig1/chaf1a/nfia/tonsl/mms22l/dbf4/orc6/cenpx/twnk/orc4/mcm7/mcm2/msh6	31
down	BP	GO:0000280	GO:0000280	nuclear division	33/1056	150/17011	1.31590126247979e-10	1.83933754244398e-08	1.54368300148214e-08	kifc1/nusap1/mad2l1/ncapd2/kif18a/kif11/kif23/apoa2/smc3/top2a/trip13/mlh1/nuf2/ncapd3/aurkb/psmc3ip/fbxo5/cdca8/cdca5/ccnb1/smc1a/ran/smc1al/ncaph/cenpe/ncapg/ndc80/bub1bb/espl1/bub1/si:ch211-161h7.4/cenpx/incenp	33
down	BP	GO:0071826	GO:0071826	ribonucleoprotein complex subunit organization	34/1056	165/17011	4.46057009857765e-10	5.10127016728244e-08	4.28129359700802e-08	rpl3/rpl23a/rpl12/xab2/snrpd1/eif3m/rpl5b/eif3c/eif3g/eif3i/rpsa/rpl5a/eif3d/rps27.1/rpl10/rps19/rps10/rps28/rps14/rsl24d1/rps5/rpl11/rplp0/rps27.2/rpl6/eif3ba/eif3k/rps15/eif3s10/eif3ea/rrp7a/rpl24/nop53/eif3s6ip	34
down	BP	GO:0140014	GO:0140014	mitotic nuclear division	26/1056	106/17011	1.00372276386201e-09	1.09798542342471e-07	9.21495590071945e-08	kifc1/nusap1/mad2l1/ncapd2/kif18a/kif11/kif23/smc3/nuf2/ncapd3/aurkb/fbxo5/cdca8/cdca5/ccnb1/smc1a/ran/smc1al/ncaph/cenpe/ncapg/ndc80/bub1bb/bub1/si:ch211-161h7.4/incenp	26
down	BP	GO:0051346	GO:0051346	negative regulation of hydrolase activity	21/1056	74/17011	2.36857120531255e-09	2.38373006102655e-07	2.00057003699241e-07	agt/serpind1/kng1/ahsg1/si:ch1073-416d2.3/serpinc1/fetub/serping1/serpinf2b/serpinf1/ahsg2/si:ch211-262h13.5/si:ch211-284e20.8/serpinf2a/si:ch211-186e20.7/serpina7/serpina1/serpina1l/zgc:174259/mcm2/anxa1c	21
down	BP	GO:0003009	GO:0003009	skeletal muscle contraction	13/1056	28/17011	2.950207809162e-09	2.85489340301984e-07	2.39599873084169e-07	tnni2a.2/tnni2a.3/casq1b/atp2a1/tnni2a.4/tnnt3a/tnni2b.1/casq1a/tnni2a.1/tnnt2e/tnnt3b/tnnc2/smyhc1	13
down	BP	GO:0052548	GO:0052548	regulation of endopeptidase activity	22/1056	84/17011	5.19066601727304e-09	4.6641841783782e-07	3.91446467317658e-07	ppm1f/agt/serpind1/kng1/ahsg1/hpn/si:ch1073-416d2.3/serpinc1/fetub/serping1/serpinf2b/serpinf1/ahsg2/si:ch211-262h13.5/si:ch211-284e20.8/serpinf2a/si:ch211-186e20.7/serpina7/serpina1/serpina1l/zgc:174259/diabloa	22
down	BP	GO:0050879	GO:0050879	multicellular organismal movement	13/1056	31/17011	1.36396155894808e-08	1.03991735827678e-06	8.72761367543809e-07	tnni2a.2/tnni2a.3/casq1b/atp2a1/tnni2a.4/tnnt3a/tnni2b.1/casq1a/tnni2a.1/tnnt2e/tnnt3b/tnnc2/smyhc1	13
down	BP	GO:0050881	GO:0050881	musculoskeletal movement	13/1056	31/17011	1.36396155894808e-08	1.03991735827678e-06	8.72761367543809e-07	tnni2a.2/tnni2a.3/casq1b/atp2a1/tnni2a.4/tnnt3a/tnni2b.1/casq1a/tnni2a.1/tnnt2e/tnnt3b/tnnc2/smyhc1	13
down	BP	GO:0043062	GO:0043062	extracellular structure organization	28/1056	155/17011	2.86823184913014e-07	1.95039765740849e-05	1.63689134832292e-05	tnxba/mmp23bb/apoa1a/col1a1a/col11a2/col5a1/mmp2/col1a2/vangl2/cetp/col5a2a/lamb2l/col1a1b/col9a3/postna/lum/col4a6/col4a5/col10a1a/si:ch211-114l13.7/col2a1a/col9a1a/plod3/col28a1a/hmcn2/apoa1b/mibp2/postnb	28
down	BP	GO:0007601	GO:0007601	visual perception	28/1056	156/17011	3.29244579740533e-07	2.17994569112416e-05	1.82954190293493e-05	rho/unc119.2/opn4.1/pcdh15b/cnga1b/prph2la/crygm1/opn1sw2/crygmxl1/rom1a/grk7a/gucy2f/prph2a/zgc:153846/gnat2/slc24a2/opn1lw2/opn1lw1/crygm2e/lum/opn1sw1/grk7b/arr3a/grk1a/opn1mw1/pde6c/guca1e/crygn1	28
down	BP	GO:0055086	GO:0055086	nucleobase-containing small molecule metabolic process	54/1056	423/17011	3.53489162304941e-07	2.28045828810059e-05	1.91389813652823e-05	ak1/ahcy/ugp2a/ak2/uox/dpydb/pdha1b/eno1b/rrm1/atic/uck2b/gucy2f/gucy2d/elovl4b/pnp4b/impdh1b/paics/ampd1/aldoab/upp2/gpd1c/ttr/cdab/zgc:103559/eno3/cad/pklr/allc/si:ch211-132f19.7/gpd1b/gapdh/nme2a/suclg2/aldob/xdh/ran/pgam2/pnp4a/pfkmb/nos1/elovl7a/acot16/cnp/gamt/tdo2a/dnph1/kynu/pkmb/pnkp/nme3/gart/tk1/hmgcs1/dut	54
down	BP	GO:0009611	GO:0009611	response to wounding	37/1056	247/17011	5.52002110561826e-07	3.30675550041322e-05	2.77522865610782e-05	fgb/col1a1a/l1camb/tnfrsf1a/apobec2a/serpind1/hmmr/tnc/plg/hpn/f7/pho/f2/erbb3b/cxcl12a/cpb2/fgg/serpinc1/notch1b/col10a1a/habp2/serping1/krt5/agr1/hspa8/cnp/nid2a/f7i/hapln1a/insm1a/proca/krt17/hmgb1a/f7l/ppl/dcc/anxa1c	37
down	BP	GO:0046394	GO:0046394	carboxylic acid biosynthetic process	31/1056	199/17011	1.94578569534319e-06	9.59920943035974e-05	8.05623551054373e-05	tle3a/dhfr/dpydb/upb1/bhmt/eno1b/agxtb/elovl4b/prxl2b/aldoab/gatm/eno3/glsb/cad/pklr/gapdh/elovl2/agxta/aldob/pgam2/kdm1a/pfkmb/elovl8a/cyp7a1/elovl7a/gamt/plod3/kynu/pkmb/tecra/anxa1c	31
down	BP	GO:0051726	GO:0051726	regulation of cell cycle	52/1056	435/17011	4.19365742524295e-06	0.000195393371887246	0.000163985902437375	mad2l1/rpl23a/rpl7/rbl1/cdc6/rps15a/cdc25b/kif11/ccna2/gadd45gb.1/rpl35/top2a/trip13/cdk2/hsp90ab1/aurkb/fbxo5/id1/rps29/rps7/tfdp2/cdca5/ccnb1/tbl3/rps8a/e2f8/rpl36a/ccni/ndc80/knstrn/ddb1/dbf4/bub1bb/bub1/tpx2/si:ch211-160f23.5/cdk1/men1/insm1a/si:dkey-25o16.4/ccne2/ccne1/incenp/rpl13/rps18/rpl36/prc1a/si:ch73-100l22.3/si:dkey-225f5.4/clic1/anxa1c/msh6	52
down	BP	GO:0044092	GO:0044092	negative regulation of molecular function	27/1056	168/17011	4.83714754209666e-06	0.00022127751301664	0.000185709434821931	ppm1f/agt/adgrv1/serpind1/kng1/ppm1e/ahsg1/si:ch1073-416d2.3/fbxo5/id1/serpinc1/fetub/nr0b1/serping1/serpinf2b/serpinf1/ahsg2/si:ch211-262h13.5/si:ch211-284e20.8/serpinf2a/si:ch211-186e20.7/serpina7/serpina1/serpina1l/zgc:174259/mcm2/anxa1c	27
down	BP	GO:0007596	GO:0007596	blood coagulation	14/1056	56/17011	5.75957941585064e-06	0.000249846582935866	0.000209686321382875	fgb/serpind1/plg/hpn/f7/f2/cpb2/fgg/serpinc1/habp2/serping1/f7i/proca/f7l	14
down	BP	GO:0007599	GO:0007599	hemostasis	14/1056	57/17011	7.20270011623091e-06	0.000297081860531754	0.000249329015240021	fgb/serpind1/plg/hpn/f7/f2/cpb2/fgg/serpinc1/habp2/serping1/f7i/proca/f7l	14
down	BP	GO:0046390	GO:0046390	ribose phosphate biosynthetic process	27/1056	172/17011	7.59205538188861e-06	0.000308090505497286	0.000258568134058889	ak1/ak2/pdha1b/eno1b/atic/uck2b/gucy2f/gucy2d/elovl4b/impdh1b/paics/ampd1/aldoab/upp2/eno3/cad/pklr/si:ch211-132f19.7/gapdh/nme2a/aldob/pgam2/pfkmb/elovl7a/pkmb/nme3/gart	27
down	BP	GO:0006974	GO:0006974	cellular response to DNA damage stimulus	47/1056	390/17011	9.7303903921789e-06	0.000388597813122573	0.000326134722250808	parp3/bokb/fen1/eya4/wdhd1/mcm5/parp1/rad23b/mcm3/fancg/trip13/mlh1/primpol/rpa2/rpl9/terfa/zbtb7a/mcm4/unga/cdca5/apex1/fancd2/crip1/pcna/fancc/smc1a/mcm6/smc1al/pole/lig1/chaf1a/tonsl/xrcc6/tdp1/ddb1/mms22l/shprh/parp2/cenpx/xrcc5/pnkp/hic2/mcm7/mcm2/rps3/si:dkey-74k8.3/msh6	47
down	BP	GO:1903046	GO:1903046	meiotic cell cycle process	15/1056	67/17011	1.15901602680888e-05	0.000448628357454022	0.00037651597567265	ncapd2/cdc25b/top2a/trip13/mlh1/nuf2/ncapd3/psmc3ip/fbxo5/bub1bb/espl1/bub1/si:ch211-161h7.4/cenpx/msh6	15
down	BP	GO:0016052	GO:0016052	carbohydrate catabolic process	15/1056	70/17011	2.02972920831201e-05	0.000729542669730431	0.000612276209304345	pygl/miox/eno1b/aldoab/eno3/pklr/gapdh/ppp1r3b/aldob/pygma/pgam2/neu3.3/pfkmb/gk5/pkmb	15
down	BP	GO:0031099	GO:0031099	regeneration	27/1056	183/17011	2.40702965793571e-05	0.000818390083698143	0.000686842317755198	col1a1a/l1camb/tnfrsf1a/apobec2a/neurod1/hnf4a/hmmr/tnc/top2a/pho/erbb3b/cxcl12a/sox9b/notch1b/col10a1a/krt5/agr1/hspa8/cnp/nid2a/adamts9/hapln1a/insm1a/krt17/hmgb1a/dcc/anxa1c	27
down	BP	GO:0072376	GO:0072376	protein activation cascade	15/1056	72/17011	2.89259557042717e-05	0.000933047494255737	0.000783069732021173	c3b.2/fgb/colec11/si:ch1073-280e3.1/hpn/f7/fgg/c8a/cfd/serpinc1/c3a.6/cfb/serping1/c3a.2/c3b.1	15
down	BP	GO:0044283	GO:0044283	small molecule biosynthetic process	44/1056	372/17011	2.94265246517194e-05	0.00093717893700919	0.000786537087959349	tle3a/dhfr/dpydb/upb1/apoa1a/bhmt/g6pca.2/eno1b/agxtb/fbp1b/uck2b/elovl4b/impdh1b/prxl2b/g6pca.1/aldoab/gatm/upp2/eno3/glsb/cad/pklr/gapdh/nme2a/elovl2/agxta/aldob/pgam2/kdm1a/pfkmb/elovl8a/cyp7a1/elovl7a/cnp/gamt/dnph1/plod3/kynu/pkmb/nme3/fdft1/apoa1b/tecra/anxa1c	44
down	BP	GO:0051310	GO:0051310	metaphase plate congression	7/1056	17/17011	3.90191785551446e-05	0.00116871730053266	0.000980858047388722	mlh1/nuf2/cdca5/ccnb1/cenpe/ndc80/si:ch211-161h7.4	7
down	BP	GO:0043627	GO:0043627	response to estrogen	10/1056	36/17011	4.68957959929631e-05	0.00135620485883098	0.00113820891423937	hdlbpa/hpxa/c9/agxtb/fbp1b/ucp1/hsp90ab1/serpinc1/aqp12/c3a.2	10
down	BP	GO:0017144	GO:0017144	drug metabolic process	43/1056	370/17011	5.47370456080519e-05	0.00153020451944287	0.00128423992385675	ak1/dhfr/ahcy/ak2/dpydb/eno1b/hal/gpx1a/agxtb/cyp2ad2/cyp2p9/adh8b/ampd1/aldoab/gatm/zgc:103559/eno3/mat1a/pklr/allc/cyp2n13/cyp2p8/gapdh/suclg2/agxta/aldob/oxct1b/pgam2/pfkmb/nos1/gamt/adh5/zgc:77938/chia.6/chia.2/kynu/pkmb/chia.1/cyp2y3/cyp2k19/cyp2aa12/cat/cyp2aa2	43
down	BP	GO:0006575	GO:0006575	cellular modified amino acid metabolic process	19/1056	112/17011	5.6105224927679e-05	0.00155121698811033	0.00130187485488634	dhfr/ahcy/bhmt/gpx1a/mgst1.2/ckma/bbox1/gatm/ckmt2b/ckmb/dio1/gstt1a/cpt1b/cpt1ab/gamt/plod3/aldh1l1/gstm.3/gsta.1	19
down	BP	GO:0071478	GO:0071478	cellular response to radiation	13/1056	61/17011	7.60305373192566e-05	0.00189398843460643	0.0015895493263411	rho/opn4.1/opn1sw2/aurkb/opn1lw2/opn1lw1/opn1sw1/crip1/grk1a/xrcc6/opn1mw1/xrcc5/si:dkey-74k8.3	13
down	BP	GO:0040007	GO:0040007	growth	43/1056	377/17011	8.45012782493043e-05	0.00206412831141019	0.00173234097259177	unc119.2/sema6dl/sema3b/ptk7a/dcn/col1a1a/l1camb/arl3l2/dvl3a/matn4/tnfrsf1a/apobec2a/sema3aa/chd3/col7a1/hmmr/tnc/fam57ba/vangl2/pho/erbb3b/cxcl12a/socs2/col4a6/col4a5/notch1b/col10a1a/smc1a/wfdc1/krt5/agr1/col6a2/nos1/hspa8/col6a1/nid2a/dnph1/prdm16/hapln1a/insm1a/krt17/dcc/anxa1c	43
down	BP	GO:0071391	GO:0071391	cellular response to estrogen stimulus	9/1056	32/17011	0.000101061084400844	0.00242161607954785	0.00203236626875282	hdlbpa/hpxa/c9/agxtb/fbp1b/ucp1/serpinc1/aqp12/c3a.2	9
down	BP	GO:0009584	GO:0009584	detection of visible light	6/1056	14/17011	0.000109953492419608	0.00258544847596012	0.00216986429703623	rho/opn4.1/pcdh15b/grk7a/gnat2/grk1a	6
down	BP	GO:0048589	GO:0048589	developmental growth	40/1056	347/17011	0.000117407900513792	0.00273516923789538	0.00229551899055231	unc119.2/sema6dl/sema3b/ptk7a/dcn/col1a1a/l1camb/arl3l2/dvl3a/matn4/tnfrsf1a/apobec2a/sema3aa/chd3/col7a1/hmmr/tnc/fam57ba/vangl2/pho/erbb3b/cxcl12a/col4a6/col4a5/notch1b/col10a1a/smc1a/krt5/agr1/col6a2/nos1/hspa8/col6a1/nid2a/prdm16/hapln1a/insm1a/krt17/dcc/anxa1c	40
down	BP	GO:0044270	GO:0044270	cellular nitrogen compound catabolic process	31/1056	246/17011	0.000136859263945915	0.0031021433161074	0.00260350577027506	ahcy/snd1/uox/si:ch73-71d17.1/dpydb/fen1/bhmt/eno1b/pcid2/hal/aldoab/upp2/cdab/zgc:103559/eno3/pklr/allc/gapdh/aldob/xdh/pgam2/pfkmb/uroc1/cnp/tdo2a/dnph1/aldh1l1/kynu/pkmb/exosc7/tnrc6c2	31
down	BP	GO:0009314	GO:0009314	response to radiation	24/1056	171/17011	0.000148292240424305	0.00333127925810314	0.00279581047266124	rho/unc119.2/opn4.1/pcdh15b/arl3l2/opn1sw2/grk7a/lhx2b/primpol/aurkb/gnat2/gnat1/opn1lw2/opn1lw1/opn1sw1/rcvrna/crip1/grk1a/xrcc6/wee1/opn1mw1/xrcc5/si:dkey-74k8.3/anxa1c	24
down	BP	GO:0071103	GO:0071103	DNA conformation change	18/1056	111/17011	0.000158368070825957	0.00352614217874432	0.00295935118841985	nusap1/ncapd2/top2a/seta/ncapd3/mis18a/mcm4/cdca5/hp1bp3/mcm6/ncaph/chaf1a/ncapg/shprh/mcm7/nap1l1/mcm2/anxa1c	18
down	BP	GO:0048732	GO:0048732	gland development	31/1056	249/17011	0.000170796039252509	0.00367284474153259	0.00308247282717529	rpl3/tcf7l2/mmp23bb/ptf1a/eif3i/rdh1/fn1a/dld/jag2b/hnf4a/pkd1a/dnmt1/ppdpfb/myo1d/pklr/angptl3/notch3/tbl3/slc2a2/a2ml/nr0b1/e2f8/nos1/lnx2b/chd7/cdca7a/leg1.1/leg1.2/mcm2/notch1a/anxa1c	31
down	BP	GO:0061041	GO:0061041	regulation of wound healing	6/1056	15/17011	0.00017364665870061	0.00370249994314182	0.00310736126095828	plg/cpb2/serpinc1/serping1/f7i/anxa1c	6
down	BP	GO:0050818	GO:0050818	regulation of coagulation	5/1056	10/17011	0.000176908703647238	0.00374035544854161	0.00313913188426678	plg/cpb2/serpinc1/serping1/f7i	5
down	BP	GO:1901657	GO:1901657	glycosyl compound metabolic process	15/1056	85/17011	0.000211257213531589	0.00432132641662991	0.00362671776075625	ahcy/dpydb/uck2b/pnp4b/impdh1b/upp2/cdab/cad/nme2a/ran/pnp4a/gamt/dnph1/nme3/tk1	15
down	BP	GO:0030240	GO:0030240	skeletal muscle thin filament assembly	8/1056	29/17011	0.000285250611091782	0.00551462611432513	0.00462820683848055	mybphb/smyd1a/cct5/mybpha/myom1a/myom2a/hmcn2/smyhc1	8
down	BP	GO:0140013	GO:0140013	meiotic nuclear division	11/1056	52/17011	0.000287128784171936	0.00551462611432513	0.00462820683848055	top2a/trip13/mlh1/nuf2/psmc3ip/fbxo5/bub1bb/espl1/bub1/si:ch211-161h7.4/cenpx	11
down	BP	GO:0050000	GO:0050000	chromosome localization	7/1056	23/17011	0.000353946886263388	0.00654801739587269	0.00549549112882629	mlh1/nuf2/cdca5/ccnb1/cenpe/ndc80/si:ch211-161h7.4	7
down	BP	GO:0034502	GO:0034502	protein localization to chromosome	6/1056	17/17011	0.000385610320032656	0.00692996832287259	0.00581604738334968	lrwd1/aurkb/terfa/cdca5/knl1/acd	6
down	BP	GO:0046700	GO:0046700	heterocycle catabolic process	30/1056	250/17011	0.000408171797460766	0.00723211438317808	0.00606962658047663	ahcy/snd1/uox/si:ch73-71d17.1/dpydb/fen1/eno1b/pcid2/hal/aldoab/upp2/cdab/zgc:103559/eno3/pklr/allc/gapdh/aldob/xdh/pgam2/pfkmb/uroc1/cnp/tdo2a/dnph1/aldh1l1/kynu/pkmb/exosc7/tnrc6c2	30
down	BP	GO:0044282	GO:0044282	small molecule catabolic process	25/1056	194/17011	0.000417674993703342	0.00732889409752999	0.00615084995383029	miox/ahcy/uox/si:ch73-71d17.1/dpydb/hal/hao1/adh8b/cdab/glsb/crabp1a/oxct1b/hadhaa/pfkmb/gk5/nos1/cyp7a1/ehhadh/uroc1/tdo2a/aldh1l1/adh5/zgc:77938/cyp46a1.3/kynu	25
down	BP	GO:1901361	GO:1901361	organic cyclic compound catabolic process	32/1056	275/17011	0.000460748137099229	0.00799477457201145	0.00670969700922725	ahcy/snd1/uox/si:ch73-71d17.1/dpydb/fen1/eno1b/pcid2/hal/aldoab/upp2/cdab/zgc:103559/eno3/pklr/allc/gapdh/aldob/xdh/pgam2/pfkmb/cyp7a1/uroc1/cnp/tdo2a/dnph1/aldh1l1/cyp46a1.3/kynu/pkmb/exosc7/tnrc6c2	32
down	BP	GO:0104004	GO:0104004	cellular response to environmental stimulus	13/1056	73/17011	0.000500344369989004	0.00830260401138697	0.00696804604085108	rho/opn4.1/opn1sw2/aurkb/opn1lw2/opn1lw1/opn1sw1/crip1/grk1a/xrcc6/opn1mw1/xrcc5/si:dkey-74k8.3	13
down	BP	GO:0007051	GO:0007051	spindle organization	14/1056	83/17011	0.000548197286010526	0.00901479981439531	0.00756576371336164	kifc1/tacc3/kif11/kif23/haus4/chd3/nuf2/aurkb/cep126/ndc80/knstrn/tpx2/haus6/aspm	14
down	BP	GO:0046434	GO:0046434	organophosphate catabolic process	15/1056	93/17011	0.000576961189785822	0.00942619710065667	0.00791103312857388	eno1b/aldoab/upp2/gpd1c/eno3/pklr/si:ch73-55i23.1/gpd1b/gapdh/aldob/pgam2/pfkmb/cnp/dnph1/pkmb	15
down	BP	GO:0010927	GO:0010927	cellular component assembly involved in morphogenesis	17/1056	114/17011	0.000652990006669908	0.0105995023018161	0.00889574161887834	mybphb/tpm3/naca/dmd/smyd1a/chrnd/tnni2a.4/tnnt3a/cxcl12a/cct5/tnnt2e/mybpha/myom1a/tnnt3b/myom2a/hmcn2/smyhc1	17
down	BP	GO:0009410	GO:0009410	response to xenobiotic stimulus	16/1056	104/17011	0.000657376387068573	0.0106023012170803	0.00889809063737893	sult1st3/cyp2ad2/cyp2p9/apobb.1/ahr1b/cyp2n13/cyp2p8/sod1/gstm.3/cyp1a/eef2b/cyp2y3/cyp2k19/cyp2aa12/cyp3a65/cyp2aa2	16
down	BP	GO:0006805	GO:0006805	xenobiotic metabolic process	11/1056	59/17011	0.000893753655441795	0.0136283890732822	0.0114377660785725	sult1st3/cyp2ad2/cyp2p9/ahr1b/cyp2n13/cyp2p8/gstm.3/cyp2y3/cyp2k19/cyp2aa12/cyp2aa2	11
down	BP	GO:0031032	GO:0031032	actomyosin structure organization	20/1056	151/17011	0.00107589465298338	0.0161128032553939	0.0135228363025354	mybphb/tpm3/naca/dmd/smyd1a/kif23/chrnd/tnni2a.4/tnnt3a/cnn2/cxcl12a/epb41l4a/cct5/tnnt2e/mybpha/myom1a/tnnt3b/myom2a/hmcn2/smyhc1	20
down	BP	GO:0048846	GO:0048846	axon extension involved in axon guidance	9/1056	43/17011	0.001097372706317	0.0162411160534916	0.0136305241416217	unc119.2/sema6dl/sema3b/arl3l2/sema3aa/cxcl12a/col4a6/col4a5/dcc	9
down	BP	GO:1902284	GO:1902284	neuron projection extension involved in neuron projection guidance	9/1056	43/17011	0.001097372706317	0.0162411160534916	0.0136305241416217	unc119.2/sema6dl/sema3b/arl3l2/sema3aa/cxcl12a/col4a6/col4a5/dcc	9
down	BP	GO:0042632	GO:0042632	cholesterol homeostasis	7/1056	28/17011	0.00130150914900544	0.0185005481293655	0.0155267758126965	mttp/apoa1a/pla2g12b/cetp/nr1h4/cyp7a1/apoa1b	7
down	BP	GO:0055092	GO:0055092	sterol homeostasis	7/1056	28/17011	0.00130150914900544	0.0185005481293655	0.0155267758126965	mttp/apoa1a/pla2g12b/cetp/nr1h4/cyp7a1/apoa1b	7
down	BP	GO:0065004	GO:0065004	protein-DNA complex assembly	16/1056	111/17011	0.00134615892247292	0.0189308992742369	0.0158879524492173	mcm5/mcm3/seta/mis18a/mcm4/cenpn/hp1bp3/cenpi/mcm6/chaf1a/shprh/si:ch211-161h7.4/cenpx/mcm7/nap1l1/mcm2	16
down	BP	GO:0042246	GO:0042246	tissue regeneration	17/1056	122/17011	0.00141580060529092	0.0194653241689178	0.0163364740535725	col1a1a/tnfrsf1a/apobec2a/hmmr/pho/erbb3b/cxcl12a/notch1b/col10a1a/krt5/agr1/hspa8/nid2a/hapln1a/insm1a/krt17/anxa1c	17
down	BP	GO:0019439	GO:0019439	aromatic compound catabolic process	29/1056	259/17011	0.00152040280414216	0.0205663088990412	0.0172604868427231	ahcy/snd1/uox/si:ch73-71d17.1/dpydb/fen1/eno1b/pcid2/hal/aldoab/upp2/cdab/zgc:103559/eno3/pklr/gapdh/aldob/xdh/pgam2/pfkmb/uroc1/cnp/tdo2a/dnph1/aldh1l1/kynu/pkmb/exosc7/tnrc6c2	29
down	BP	GO:0007602	GO:0007602	phototransduction	9/1056	45/17011	0.00154257255256214	0.0207528889934878	0.0174170761111775	rho/opn4.1/opn1sw2/grk7a/opn1lw2/opn1lw1/opn1sw1/grk1a/opn1mw1	9
down	BP	GO:0007219	GO:0007219	Notch signaling pathway	16/1056	115/17011	0.00196114883065054	0.0247952284317425	0.0208096511731552	dlb/llgl1/dla/nrarpb/ptbp1a/neurod1/dld/jag2b/her2/cad/notch1b/notch3/angptl2b/neurl1aa/notch1a/si:ch73-281k2.5	16
down	BP	GO:0150063	GO:0150063	visual system development	43/1056	445/17011	0.00265036651736914	0.0313066767967171	0.0262744513656659	pde6a/pcdh15b/llgl1/ccna2/fen1/pde6b/ptf1a/cct3/crygm1/crygmxl1/neurod1/fn1a/adgrv1/mcm3/fam57ba/vangl2/otx2a/dnmt1/lhx2b/paics/sfrp1a/rfc5/tmx3a/marcksl1a/zgc:153846/cad/dio1/sox9b/crygm2e/lum/ran/nfyc/chd7/rpgrip1/dlx2a/eif3ea/lepa/insm1a/pde6c/gart/crygn1/kif22/mcm2	43
down	BP	GO:0021514	GO:0021514	ventral spinal cord interneuron differentiation	6/1056	24/17011	0.0028849399135583	0.0334493494125008	0.0280727114557262	dla/dld/jag2b/notch1b/notch3/notch1a	6
down	BP	GO:0048259	GO:0048259	regulation of receptor-mediated endocytosis	4/1056	11/17011	0.00342507756456723	0.0390836095877629	0.0328013224136274	unc119.2/notch3/hspa8/notch1a	4
down	BP	GO:0048863	GO:0048863	stem cell differentiation	25/1056	225/17011	0.00343301976108728	0.0390836095877629	0.0328013224136274	nusap1/ak2/dla/sema6dl/sema3b/colec11/hal/sema3aa/dld/tnc/dnmt3bb.1/erbb3b/rps29/eif3ba/sh3pxd2aa/nos1/fgfr4/chd7/plod3/aldh1l1/cdca7a/prdm16/radil/dlx2a/hmgcs1	25
down	BP	GO:0006937	GO:0006937	regulation of muscle contraction	7/1056	33/17011	0.0035805975203559	0.0404299955164549	0.0339312906894857	casq1b/atp2a1/tnnt3a/casq1a/tnnt2e/tnnt3b/tnnc2	7
down	BP	GO:0051784	GO:0051784	negative regulation of nuclear division	6/1056	25/17011	0.0035994908567909	0.0404299955164549	0.0339312906894857	mad2l1/trip13/fbxo5/ndc80/bub1bb/bub1	6
down	BP	GO:0009581	GO:0009581	detection of external stimulus	12/1056	81/17011	0.00410460746473689	0.0450969099619128	0.0378480467674659	rho/opn4.1/pcdh15b/opn1sw2/grk7a/stm/gnat2/opn1lw2/opn1lw1/opn1sw1/grk1a/opn1mw1	12
down
down			ID	Description	GeneRatio	BgRatio	pvalue	p.adjust	qvalue	geneID	Count
down	CC	GO:0022626	GO:0022626	cytosolic ribosome	73/1074	87/17244	2.19000533695398e-74	8.1906199602079e-72	6.75443751292123e-72	rpl3/rpl28/rpl23a/rpl38/rpl12/rpl7/rpl15/rps15a/rpl22l1/rpl21/rps9/rpl19/rps4x/rpl8/rpl27/rpl5b/rpl35/rpsa/rpl7a/rpl5a/rps23/rplp1/rps27.1/rpl18a/rpl10/rps21/rpl18/rps26l/rps19/rps27a/rps10/rps3a/rps28/rpl30/rps13/rpl39/rps14/rps12/rps26/rpl9/rsl24d1/rpl4/rps29/uba52/rack1/rps25/rps7/rpl10a/rps5/rpl11/rpl13a/rps16/rplp0/rps11/rpl31/rpl23/rpl32/rps27.2/rps8a/rpl17/rpl36a/rpl6/rpl22/rps15/rps2/rpl2…	73
down	CC	GO:0044445	GO:0044445	cytosolic part	84/1074	160/17244	2.01112949195945e-58	3.76081214996417e-56	3.10137337444273e-56	rpl3/rpl28/rpl23a/rpl38/rpl12/rpl7/cct8/rpl15/rps15a/rpl22l1/rpl21/rps9/rpl19/cct4/eno1b/rrm1/rps4x/rpl8/rpl27/rpl5b/cct3/tcp1/rpl35/rpsa/rpl7a/rpl5a/cct6a/rps23/rplp1/rps27.1/rpl18a/rpl10/rps21/rpl18/rps26l/rps19/rps27a/rps10/rps3a/rps28/rpl30/rps13/rpl39/rps14/rps12/rps26/rpl9/eno3/rsl24d1/rpl4/rps29/uba52/rack1/rps25/rps7/rpl10a/rps5/rpl11/rpl13a/cct5/rps16/rplp0/rps11/rpl31/rpl23/rpl32/rps27.…	84
down	CC	GO:0099080	GO:0099080	supramolecular complex	77/1074	442/17244	1.16848992400021e-16	4.37015231576079e-15	3.60386892349539e-15	krt97/kifc1/tubb4b/nusap1/mybphb/efhc2/tpm3/tnni2a.2/kif18a/smyd1a/kif11/inaa/zgc:65851/myoz2a/col1a1a/col5a1/tnni2a.3/kif23/kif26ab/krt4/casq1b/tpm4b/col1a2/atp2a1/krt1-19d/tnni2a.4/tnnt3a/tpma/col1a1b/tnni2b.1/cyt1l/krt92/krt15/aurkb/casq1a/mid1ip1a/zgc:92380/zgc:55461/fhl2a/tuba8l/lmnb1/kif20a/tnni2a.1/tnnt2e/kif6/col10a1a/zgc:136930/myoz1a/si:dkey-183i3.5/ldb3a/krt5/zgc:158846/mybpha/kif5ab/m…	77
down	CC	GO:0099081	GO:0099081	supramolecular polymer	77/1074	442/17244	1.16848992400021e-16	4.37015231576079e-15	3.60386892349539e-15	krt97/kifc1/tubb4b/nusap1/mybphb/efhc2/tpm3/tnni2a.2/kif18a/smyd1a/kif11/inaa/zgc:65851/myoz2a/col1a1a/col5a1/tnni2a.3/kif23/kif26ab/krt4/casq1b/tpm4b/col1a2/atp2a1/krt1-19d/tnni2a.4/tnnt3a/tpma/col1a1b/tnni2b.1/cyt1l/krt92/krt15/aurkb/casq1a/mid1ip1a/zgc:92380/zgc:55461/fhl2a/tuba8l/lmnb1/kif20a/tnni2a.1/tnnt2e/kif6/col10a1a/zgc:136930/myoz1a/si:dkey-183i3.5/ldb3a/krt5/zgc:158846/mybpha/kif5ab/m…	77
down	CC	GO:0099512	GO:0099512	supramolecular fiber	76/1074	441/17244	3.44702152038176e-16	1.1719873169298e-14	9.6648545978168e-15	krt97/kifc1/tubb4b/nusap1/mybphb/efhc2/tpm3/tnni2a.2/kif18a/smyd1a/kif11/inaa/zgc:65851/myoz2a/col1a1a/col5a1/tnni2a.3/kif23/kif26ab/krt4/casq1b/tpm4b/col1a2/atp2a1/krt1-19d/tnni2a.4/tnnt3a/tpma/col1a1b/tnni2b.1/cyt1l/krt92/krt15/aurkb/casq1a/mid1ip1a/zgc:92380/zgc:55461/fhl2a/tuba8l/lmnb1/kif20a/tnni2a.1/tnnt2e/kif6/zgc:136930/myoz1a/si:dkey-183i3.5/ldb3a/krt5/zgc:158846/mybpha/kif5ab/myom1a/kif…	76
down	CC	GO:0005852	GO:0005852	eukaryotic translation initiation factor 3 complex	11/1074	16/17244	1.70250721953586e-10	5.30614750088677e-09	4.37574223968428e-09	eif3m/eif3c/eif3g/eif3i/eif3d/eif3ba/eif3k/eif3s10/eif3f/eif3ea/eif3s6ip	11
down	CC	GO:0044427	GO:0044427	chromosomal part	65/1074	476/17244	1.75498539904124e-09	4.68831813743874e-08	3.86624602946679e-08	ercc6l/parp3/mad2l1/ncapd2/rbl1/smarca2/polr3gla/polr3glb/pcid2/rfc2/wdhd1/spout1/smarcd3b/chd3/mlh1/nsd2/hmga1a/sinhcaf/nuf2/ncapd3/hat1/lrwd1/mis18a/rfc5/rpa2/rpl9/aurkb/her2/terfa/tert/cdca8/cdca5/hp1bp3/pola1/cenpi/hmgb2b/smc1a/smc1al/pole/kdm1a/stag1a/ncaph/stag1b/ncapg/tonsl/xrcc6/ndc80/knstrn/mms22l/bub1bb/orc6/shprh/bub1/acd/si:ch211-161h7.4/men1/spc24/hmgb1a/xrcc5/hmgn2/orc4/si:dkey-225f…	65
down	CC	GO:0045111	GO:0045111	intermediate filament cytoskeleton	19/1074	74/17244	8.53549918177985e-08	1.59613834699283e-06	1.31626382119026e-06	krt97/inaa/zgc:65851/krt4/krt1-19d/cyt1l/krt92/krt15/zgc:92380/lmnb1/zgc:136930/si:dkey-183i3.5/krt5/zgc:158846/krtt1c19e/cyt1/krt17/ppl/lmnb2	19
down	CC	GO:0042555	GO:0042555	MCM complex	8/1074	13/17244	2.14413990165748e-07	3.64503783281772e-06	3.00589947935714e-06	mcm5/mcm3/mcm4/mcm6/tonsl/mms22l/mcm7/mcm2	8
down	CC	GO:0005865	GO:0005865	striated muscle thin filament	15/1074	56/17244	1.08176991305947e-06	1.61832778993697e-05	1.33456246116389e-05	mybphb/tnni2a.2/tnni2a.3/tnni2a.4/tnnt3a/tnni2b.1/tnni2a.1/tnnt2e/mybpha/myom1a/tnnt3b/tnnc2/myom2a/hmcn2/tpm2	15
down	CC	GO:0005581	GO:0005581	collagen trimer	15/1074	68/17244	1.45973932150376e-05	0.00016543712310376	0.000136428587304817	col1a1a/col11a2/col5a1/colec11/col1a2/col11a1a/col1a1b/col9a3/col4a6/col4a5/col10a1a/col2a1a/col9a1a/plod3/col28a1a	15
down	CC	GO:0031012	GO:0031012	extracellular matrix	30/1074	235/17244	0.000146622063379107	0.00133747930984844	0.00110295929576581	tnxba/mmp23bb/col1a1a/col11a2/col5a1/matn4/mmp2/fn1a/col1a2/col7a1/tnc/col5a2a/lamb2l/col1a1b/igfals/col9a3/postna/lum/col4a6/col4a5/col10a1a/col6a2/col2a1a/col9a1a/col6a1/col28a1a/hapln1a/gpc6a/gpc2/postnb	30
down	CC	GO:0062023	GO:0062023	collagen-containing extracellular matrix	17/1074	103/17244	0.000199610418142972	0.00177748324727313	0.00146581083999726	tnxba/col1a1a/col5a1/matn4/fn1a/col1a2/col7a1/tnc/lamb2l/col1a1b/col9a3/lum/col10a1a/col6a2/col6a1/gpc6a/gpc2	17
down	CC	GO:0001750	GO:0001750	photoreceptor outer segment	8/1074	30/17244	0.000376382468224558	0.00312815651368855	0.00257965060093089	rho/opn1sw2/sagb/opn1lw2/opn1lw1/opn1sw1/opn1mw1/guca1e	8
down	CC	GO:0097731	GO:0097731	9+0 non-motile cilium	8/1074	37/17244	0.0016842938671192	0.0123514883588741	0.0101857193615258	rho/opn1sw2/sagb/opn1lw2/opn1lw1/opn1sw1/opn1mw1/guca1e	8
down	CC	GO:0097733	GO:0097733	photoreceptor cell cilium	8/1074	37/17244	0.0016842938671192	0.0123514883588741	0.0101857193615258	rho/opn1sw2/sagb/opn1lw2/opn1lw1/opn1sw1/opn1mw1/guca1e	8
down
down	MF		ID	Description	GeneRatio	BgRatio	pvalue	p.adjust	qvalue	geneID	Count
down	MF	GO:0003735	GO:0003735	structural constituent of ribosome	82/1077	157/17464	3.91115935724273e-57	2.4718527137774e-54	2.25200438780186e-54	rpl3/rpl28/rpl23a/rpl38/rpl12/rpl7/rpl15/rps15a/rpl22l1/rpl21/rplp2l/rps9/rpl19/rps4x/rpl8/rpl27/rpl5b/rpl35/rpsa/rps6/rpl5a/rps23/rplp1/rps27.1/rpl18a/rpl10/rps21/rpl34/rpl18/rps26l/rps19/rps27a/rpl37/rps10/rps3a/rps28/rpl30/rps20/rps13/rpl39/rps14/rps12/rps26/rpl9/rps24/rsl24d1/rpl4/rps29/uba52/rps25/rps7/rpl10a/rps5/rpl11/rpl13a/rps16/zgc:114188/rplp0/rps11/rpl31/rpl23/rpl32/rps27.2/rps8a/rpl1…	82
down	MF	GO:0030414	GO:0030414	peptidase inhibitor activity	36/1077	136/17464	4.19964578858158e-14	1.32708806919178e-11	1.20905591913375e-11	c3b.2/ambp/agt/c5/serpind1/col7a1/kng1/ahsg1/si:ch1073-416d2.3/si:dkey-105h12.2/serpinc1/c3a.6/itih2/fetub/itih3a/a2ml/cpamd8/wfdc1/serping1/serpinf2b/serpinf1/ahsg2/muc5.1/si:ch211-262h13.5/si:ch211-284e20.8/serpinf2a/col28a1a/si:ch211-186e20.7/serpina7/c3a.2/si:dkeyp-73b11.8/serpina1/serpina1l/zgc:174259/c3b.1/si:ch211-195b11.3	36
down	MF	GO:0019843	GO:0019843	rRNA binding	17/1077	35/17464	3.75779899328339e-12	3.95821493959184e-10	3.6061685075895e-10	rpl12/rps9/cirbpb/rps4x/rpl8/rpl5b/rpl5a/rpl37/rps13/rps14/rpl9/rps5/rplp0/rpl23/rps18/nop53/cirbpa	17
down	MF	GO:0003688	GO:0003688	DNA replication origin binding	10/1077	20/17464	7.98787088489865e-08	5.60926044361772e-06	5.1103688585258e-06	cdc6/mcm5/mcm3/mcm4/pola1/mcm6/orc6/orc4/mcm7/mcm2	10
down	MF	GO:0005201	GO:0005201	extracellular matrix structural constituent	15/1077	70/17464	1.88100057205878e-05	0.00108072032867377	0.000984600299441293	col1a1a/col11a2/col5a1/col1a2/col11a1a/col5a2a/lamb2l/col1a1b/col9a3/col4a6/col4a5/col10a1a/col2a1a/col9a1a/col28a1a	15
down	MF	GO:0016614	GO:0016614	oxidoreductase activity, acting on CH-OH group of donors	18/1077	105/17464	6.97845106374561e-05	0.00321568464635102	0.00292967938300134	rdh1/ugdh/grhprb/hao1/adh8b/hao2/impdh1b/prxl2b/hadh/gpd1c/gpd1b/me1/hadhaa/ehhadh/adh5/zgc:77938/zgc:109982/nsdhl	18
down	MF	GO:0140097	GO:0140097	catalytic activity, acting on DNA	23/1077	154/17464	7.05688919079838e-05	0.00321568464635102	0.00292967938300134	fen1/mcm5/top2a/dnmt1/primpol/dnmt3bb.1/terfa/mcm4/unga/tert/pola1/apex1/mcm6/pole/lig1/xrcc6/tdp1/xrcc5/twnk/mcm7/mcm2/rps3/eri2	23
down	MF	GO:0003682	GO:0003682	chromatin binding	29/1077	218/17464	7.63216292646602e-05	0.00321568464635102	0.00292967938300134	ncapd2/wdr82/wdhd1/mcm3/dnmt1/primpol/ncapd3/lrwd1/nr5a5/mcm4/hp1bp3/pola1/smc1a/ctcf/smc1al/kdm1a/stag1a/ncaph/stag1b/phf19/bahcc1b/men1/prdm2a/insm1a/prdm1b/hmgn2/mcm2/si:ch73-1a9.3/ube2c	29
down	MF	GO:0003774	GO:0003774	motor activity	22/1077	149/17464	0.000119413494758403	0.00443937227572414	0.00404453137045487	kifc1/kif18a/kif11/myhz2/kif23/kif26ab/myo1b/myhc4/myo1d/kif20bb/kif20a/kif6/kif5ab/kif14/cenpe/myhz1.3/kif20ba/myh7ba/kif2c/myha/smyhc1/kif22	22
up			ID	Description	GeneRatio	BgRatio	pvalue	p.adjust	qvalue	geneID	Count
up	BP	GO:0006520	GO:0006520	cellular amino acid metabolic process	55/1355	225/17011	2.91229185364154e-14	7.29529109337205e-11	6.20164886307035e-11	tdh2/phgdh/tdh/apip/hars/gnmt/iars/sars/qars/cbsb/tars/asns/psat1/farsb/mccc2/larsb/pah/adi1/asrgl1/enoph1/gad1b/mars/yars/cars/enosf1/acy1/arg2/psph/iars2/vars/bcat1/aspg/bcat2/gars/eprs/nars/dalrd3/aars/zgc:158254/cth/oat/zgc:172341/prodha/tarsl2/ctps1b/pycr1b/farsa/aldh18a1/glulb/hpdl/glud1b/dbt/kars/shmt2/mtr	55
up	BP	GO:0010243	GO:0010243	response to organonitrogen compound	48/1355	197/17011	1.4512195530992e-12	1.81765249025674e-09	1.54516692416825e-09	stat1a/stat6/castor2/lpin1/os9/sesn1/herpud1/tsc1a/p2rx3b/stat2/ache/slc38a9/grb10b/ube4b/irs2a/socs1a/lamtor2/lamtor4/uggt1/dnajc18/cpeb4a/lamtor3/tsc1b/rnf121/tmem259/lpin2/uggt2/rab8b/rragca/sesn2/lepr/edem3/glra2/irs2b/bag6/lamtor1/agtrap/acaca/dnajb12b/fasn/lpl/lamtor5/inpp5ka/pkma/si:zfos-80g12.1/rraga/shmt2/slc27a1b	48
up	BP	GO:0030163	GO:0030163	protein catabolic process	82/1355	469/17011	7.94623909559351e-12	4.97633223361543e-09	4.23032676062781e-09	ube2h/ube2al/skp1/ctsl.1/spoplb/usp19/psmd11b/fbxl15/csnk1db/ctsla/dcaf11/sirt2/cul2/usp4/lamp2/ube2g1a/trib3/os9/znrf1/ubl7a/herpud1/usp14/ube2l3b/usp20/ube2d1a/ube2z/uchl3/ndfip2/rhbdf1a/ube4b/ube2d1b/lgmn/vps37b/ppt1/scpep1/ctsk/ctsh/ctsz/ube2d2/rnf14/csnk1e/elocb/ccdc22/ubqln4/asb5b/maea/uggt1/ctsba/rnf7/dnajc18/cpvl/ctsd/ubap1/shrprbck1r/rnf121/tmem259/uggt2/hecw2a/ctsf/usp8/oaz1a/fbxo45/ede…	82
up	BP	GO:1901698	GO:1901698	response to nitrogen compound	49/1355	220/17011	2.83904522939455e-11	7.90200922181483e-09	6.71741344919904e-09	stat1a/stat6/castor2/lpin1/os9/sesn1/herpud1/tsc1a/p2rx3b/stat2/ache/slc38a9/grb10b/ube4b/irs2a/socs1a/lamtor2/lamtor4/uggt1/dnajc18/cpeb4a/lamtor3/tsc1b/rnf121/tmem259/lpin2/uggt2/rab8b/rragca/sesn2/rgs8/lepr/edem3/glra2/irs2b/bag6/lamtor1/agtrap/acaca/dnajb12b/fasn/lpl/lamtor5/inpp5ka/pkma/si:zfos-80g12.1/rraga/shmt2/slc27a1b	49
up	BP	GO:0006914	GO:0006914	autophagy	38/1355	151/17011	1.11854057298189e-10	2.54722194119967e-08	2.16536610444246e-08	pink1/scocb/optn/snx14/atg3/wdr41/sirt2/spns1/atg4a/lamp2/sesn1/rab1ab/map1lc3a/hs1bp3/gabarapa/vps11/wipi2/vps13a/fbxo32/wipi1/bmf2/dram2b/tigarb/stk11/tigara/gabarapb/pik3r4/washc4/tmem150c/rragca/sesn2/tbc1d25/wdr81/dap1b/map1lc3b/si:zfos-80g12.1/rraga/park7	38
up	BP	GO:0061919	GO:0061919	process utilizing autophagic mechanism	38/1355	151/17011	1.11854057298189e-10	2.54722194119967e-08	2.16536610444246e-08	pink1/scocb/optn/snx14/atg3/wdr41/sirt2/spns1/atg4a/lamp2/sesn1/rab1ab/map1lc3a/hs1bp3/gabarapa/vps11/wipi2/vps13a/fbxo32/wipi1/bmf2/dram2b/tigarb/stk11/tigara/gabarapb/pik3r4/washc4/tmem150c/rragca/sesn2/tbc1d25/wdr81/dap1b/map1lc3b/si:zfos-80g12.1/rraga/park7	38
up	BP	GO:0071230	GO:0071230	cellular response to amino acid stimulus	13/1355	21/17011	5.45754418475088e-10	1.13926234856675e-07	9.68474726820265e-08	castor2/sesn1/slc38a9/lamtor2/lamtor4/cpeb4a/lamtor3/rragca/sesn2/lamtor1/lamtor5/si:zfos-80g12.1/rraga	13
up	BP	GO:0015988	GO:0015988	energy coupled proton transmembrane transport, against electrochemical gradient	18/1355	42/17011	8.30629519831719e-10	1.4862335336989e-07	1.26343121700719e-07	atp6v1h/atp6v1ba/atp6v0a1b/atp6v1c1a/atp6v1e1b/atp6v0b/atp6v1aa/atp6v1c1b/atp6ap1b/atp6ap1a/atp6v1b2/atp6v1f/atp6v0ca/COX1/ND4/atp6v0d1/atp6v1ab/tcirg1b	18
up	BP	GO:0007034	GO:0007034	vacuolar transport	23/1355	72/17011	3.8458227093557e-09	6.02111617933502e-07	5.11848640857012e-07	chmp2bb/igf2r/chmp4bb/lamp2/chmp4ba/cacng8a/rab7a/gnptab/cacng2a/ndfip2/chmp5a/vps13a/vti1b/vps37b/pik3r4/vps51/atp6v0d1/vps18/cacng8b/cacng3b/chmp1b/chmp6b/chmp5b	23
up	BP	GO:1901699	GO:1901699	cellular response to nitrogen compound	29/1355	110/17011	5.62786305494416e-09	8.29282173684418e-07	7.04963898461426e-07	stat6/castor2/lpin1/sesn1/tsc1a/slc38a9/grb10b/irs2a/socs1a/lamtor2/lamtor4/cpeb4a/lamtor3/tsc1b/lpin2/rab8b/rragca/sesn2/rgs8/lepr/irs2b/lamtor1/agtrap/lamtor5/inpp5ka/pkma/si:zfos-80g12.1/rraga/shmt2	29
up	BP	GO:0090662	GO:0090662	ATP hydrolysis coupled transmembrane transport	16/1355	39/17011	1.55877991153958e-08	1.85940175162221e-06	1.58065752433312e-06	atp6v1h/atp6v1ba/atp6v0a1b/atp6v1c1a/atp6v1e1b/atp6v0b/atp6v1aa/atp6v1c1b/atp6ap1b/atp6ap1a/atp6v1b2/atp6v1f/atp6v0ca/atp6v0d1/atp6v1ab/tcirg1b	16
up	BP	GO:0099131	GO:0099131	ATP hydrolysis coupled ion transmembrane transport	16/1355	39/17011	1.55877991153958e-08	1.85940175162221e-06	1.58065752433312e-06	atp6v1h/atp6v1ba/atp6v0a1b/atp6v1c1a/atp6v1e1b/atp6v0b/atp6v1aa/atp6v1c1b/atp6ap1b/atp6ap1a/atp6v1b2/atp6v1f/atp6v0ca/atp6v0d1/atp6v1ab/tcirg1b	16
up	BP	GO:0099132	GO:0099132	ATP hydrolysis coupled cation transmembrane transport	16/1355	39/17011	1.55877991153958e-08	1.85940175162221e-06	1.58065752433312e-06	atp6v1h/atp6v1ba/atp6v0a1b/atp6v1c1a/atp6v1e1b/atp6v0b/atp6v1aa/atp6v1c1b/atp6ap1b/atp6ap1a/atp6v1b2/atp6v1f/atp6v0ca/atp6v0d1/atp6v1ab/tcirg1b	16
up	BP	GO:0071229	GO:0071229	cellular response to acid chemical	16/1355	40/17011	2.40642531984269e-08	2.74004337554815e-06	2.32928154164677e-06	castor2/sesn1/ache/slc38a9/lamtor2/nfe2l2a/lamtor4/cpeb4a/lamtor3/rragca/sesn2/lamtor1/lamtor5/si:zfos-80g12.1/rraga/shmt2	16
up	BP	GO:0006091	GO:0006091	generation of precursor metabolites and energy	38/1355	181/17011	2.59293599463294e-08	2.82404550719805e-06	2.40069085452743e-06	hdac8/mtfr1l/aco2/uqcrfs1/ugp2b/aldoaa/gpia/zgc:86599/gys1/mdh1aa/aldocb/ireb2/cox6a1/eno1a/pfkpa/phkg1a/cox4i1/hk1/gapdhs/tpi1b/ndufb9/pgk1/coq10b/gyg1b/ND1/ND2/COX1/ND4L/ND4/ND5/CYTB/si:dkey-190g6.2/cox5aa/inpp5ka/pkma/slc25a12/agla/shmt2	38
up	BP	GO:0032482	GO:0032482	Rab protein signal transduction	23/1355	79/17011	2.79140136574281e-08	2.91352517549406e-06	2.47675656267444e-06	rab34b/rab5b/rab4a/rab39ba/rab2a/rab7a/rab15/rab5c/rab1ab/rab41/rab39bb/rab11a/rab11ba/rab18a/rab1bb/rab1ba/rab43/rab8b/rab14/rab18b/rab21/rab27a/rab3b	23
up	BP	GO:0046034	GO:0046034	ATP metabolic process	29/1355	121/17011	5.66381318783084e-08	5.06709001268438e-06	4.30747897706082e-06	ak4/uqcrfs1/aldoaa/gpia/atp6v1ba/zgc:86599/aldocb/cox6a1/eno1a/pfkpa/cox4i1/atp6v1aa/hk1/gapdhs/tpi1b/ndufb9/atp6v1b2/pgk1/ND2/COX1/ATP6/ND4L/ND4/ND5/CYTB/atp6v1ab/cox5aa/pkma/shmt2	29
up	BP	GO:0055086	GO:0055086	nucleobase-containing small molecule metabolic process	66/1355	423/17011	9.19916995734687e-08	7.68130691438464e-06	6.52979678025008e-06	apip/elovl6/ak4/gnmt/uqcrfs1/pank1a/ugp2b/aldoaa/gpia/uap1l1/atp6v1ba/acot8/prps1a/ada2b/dlat/zgc:86599/mdh1aa/nt5c1ba/acot7/aldocb/cmpk/uck1/cox6a1/eno1a/gnpda2/enoph1/pfkpa/ampd2b/guk1a/cox4i1/atp6v1aa/gnpda1/hk1/gapdhs/tpi1b/ndufb9/mthfd1l/atp6v1b2/gpd1a/acot15/pgk1/papss1/nt5c3a/nadkb/gmpr2/ND2/COX1/ATP6/ND4L/ND4/ND5/CYTB/atp6v1ab/nudt5/gucy1b1/cox5aa/ctps1b/adssl1/pkma/gne/pnp5b/gphnb/kars/s…	66
up	BP	GO:0005975	GO:0005975	carbohydrate metabolic process	54/1355	320/17011	1.04189563557131e-07	8.41918892614881e-06	7.15706237949324e-06	man2b1/pfkfb2b/hdac8/impa1/galk2/gnmt/ugp2b/neu1/npl/aldoaa/gpia/gys1/mdh1aa/ldhba/aldocb/eno1a/pfkfb2a/gnpda2/pfkpa/pgp/glb1l/gnptab/phkg1a/hexb/fuca1.1/lctla/slc3a2b/gnpda1/enosf1/hk1/gapdhs/tpi1b/b3gnt9/gpd1a/fuca2/hexa/maea/pgk1/zgc:158423/ptenb/galm/gyg1b/galt/ptena/ppip5k2/man2b2/neu3.5/neu3.1/naga/inpp5ka/pkma/ctbs/amdhd2/agla	54
up	BP	GO:0001101	GO:0001101	response to acid chemical	18/1355	55/17011	1.24366255628192e-07	9.73554594839442e-06	8.27608339262608e-06	castor2/sesn1/ache/slc38a9/scd/lamtor2/nfe2l2a/lamtor4/cpeb4a/lamtor3/rragca/sesn2/glra2/lamtor1/lamtor5/si:zfos-80g12.1/rraga/shmt2	18
up	BP	GO:0007033	GO:0007033	vacuole organization	22/1355	80/17011	1.70842110085209e-07	1.25870436989249e-05	1.07001111053368e-05	atg3/rab34b/atg4a/rab7a/rab1ab/gnptab/atp6v1e1b/map1lc3a/gabarapa/vps11/wipi2/wipi1/atp6v1f/atp6v0ca/vps16/vps41/vps18/rab14/lamtor1/cln6a/map1lc3b/rraga	22
up	BP	GO:0046916	GO:0046916	cellular transition metal ion homeostasis	16/1355	46/17011	2.39874902076617e-07	1.66912952694979e-05	1.41890914298537e-05	slc40a1/slc30a4/slc31a1/ireb2/fthl27/ccdc115/slc30a9/atp6v0d1/fxn/slc31a2/fthl28/tfr1b/atox1/fthl31/glrx3/slc39a7	16
up	BP	GO:0030149	GO:0030149	sphingolipid catabolic process	11/1355	24/17011	7.42889206269318e-07	4.16045827654546e-05	3.53676104357662e-05	neu1/galcb/galca/smpdl3a/gba/smpd1/gm2a/neu3.5/neu3.1/naga/pdxdc1	11
up	BP	GO:0046466	GO:0046466	membrane lipid catabolic process	11/1355	24/17011	7.42889206269318e-07	4.16045827654546e-05	3.53676104357662e-05	neu1/galcb/galca/smpdl3a/gba/smpd1/gm2a/neu3.5/neu3.1/naga/pdxdc1	11
up	BP	GO:0072521	GO:0072521	purine-containing compound metabolic process	49/1355	299/17011	9.78998320767594e-07	5.10914748650588e-05	4.34323158533518e-05	apip/elovl6/ak4/gnmt/uqcrfs1/pank1a/aldoaa/gpia/atp6v1ba/acot8/prps1a/ada2b/dlat/zgc:86599/acot7/aldocb/cox6a1/eno1a/enoph1/pfkpa/ampd2b/guk1a/cox4i1/atp6v1aa/hk1/gapdhs/tpi1b/ndufb9/mthfd1l/atp6v1b2/acot15/pgk1/papss1/gmpr2/ND2/COX1/ATP6/ND4L/ND4/ND5/CYTB/atp6v1ab/gucy1b1/cox5aa/adssl1/pkma/gphnb/shmt2/hmgcrb	49
up	BP	GO:0034976	GO:0034976	response to endoplasmic reticulum stress	23/1355	97/17011	1.59912045332222e-06	7.48479181385127e-05	6.36274139696234e-05	atf6/os9/creb3l3l/dnajb6b/herpud2/herpud1/xbp1/ube4b/zgc:85858/uggt1/dnajc18/ern2/ddit3/rnf121/tmem259/uggt2/eif2ak3/ppp1r15b/ppp1r15a/cdipt/edem3/bag6/dnajb12b	23
up	BP	GO:0015980	GO:0015980	energy derivation by oxidation of organic compounds	27/1355	127/17011	2.03290875445374e-06	9.09363648197612e-05	7.73040302680436e-05	hdac8/mtfr1l/aco2/uqcrfs1/ugp2b/zgc:86599/gys1/mdh1aa/ireb2/cox6a1/phkg1a/cox4i1/ndufb9/coq10b/gyg1b/ND1/ND2/COX1/ND4L/ND4/ND5/CYTB/si:dkey-190g6.2/cox5aa/inpp5ka/slc25a12/agla	27
up	BP	GO:0006626	GO:0006626	protein targeting to mitochondrion	13/1355	37/17011	2.84716767345726e-06	0.000117258144114772	9.96798930745595e-05	grpel1/pmpcb/timm17a/timm50/samm50/immp1l/si:dkey-71l1.1/hspd1/gdap1/timm17b/timm10/grpel2/timm23a	13
up	BP	GO:0019693	GO:0019693	ribose phosphate metabolic process	46/1355	284/17011	2.89339044721054e-06	0.000117258144114772	9.96798930745595e-05	elovl6/ak4/uqcrfs1/pank1a/aldoaa/gpia/atp6v1ba/acot8/prps1a/dlat/zgc:86599/acot7/aldocb/uck1/cox6a1/eno1a/pfkpa/ampd2b/cox4i1/atp6v1aa/hk1/gapdhs/tpi1b/ndufb9/atp6v1b2/acot15/pgk1/papss1/gmpr2/ND2/COX1/ATP6/ND4L/ND4/ND5/CYTB/atp6v1ab/nudt5/gucy1b1/cox5aa/ctps1b/adssl1/pkma/gphnb/shmt2/hmgcrb	46
up	BP	GO:0010506	GO:0010506	regulation of autophagy	17/1355	62/17011	4.43542438437436e-06	0.000164240236768665	0.00013961886710075	scocb/wdr41/sirt2/sesn1/hs1bp3/vps11/bmf2/dram2b/stk11/washc4/tmem150c/rragca/sesn2/tbc1d25/dap1b/si:zfos-80g12.1/rraga	17
up	BP	GO:0044283	GO:0044283	small molecule biosynthetic process	55/1355	372/17011	5.75464197604386e-06	0.000197470933561505	0.000167867926712858	phgdh/apip/impa1/elovl6/gnmt/ip6k2a/cbsb/aldoaa/gpia/ada2b/asns/psat1/acot7/abhd3/aldocb/pah/adi1/uck1/eno1a/enoph1/gad1b/pfkpa/pgp/lipg/cyp17a1/scd/hk1/sirt5/gapdhs/apoeb/psph/tpi1b/mthfd1l/fpgs/bcat1/abhd2b/maea/pgk1/bcat2/coq10b/si:dkey-190g6.2/cth/oat/ppip5k2/acaca/lpl/pdxka/ctps1b/pycr1b/aldh18a1/pkma/glulb/shmt2/mtr/park7	55
up	BP	GO:0070585	GO:0070585	protein localization to mitochondrion	13/1355	41/17011	1.04187418819255e-05	0.000334210688184401	0.000284108928331566	grpel1/pmpcb/timm17a/timm50/samm50/immp1l/si:dkey-71l1.1/hspd1/gdap1/timm17b/timm10/grpel2/timm23a	13
up	BP	GO:0072655	GO:0072655	establishment of protein localization to mitochondrion	13/1355	41/17011	1.04187418819255e-05	0.000334210688184401	0.000284108928331566	grpel1/pmpcb/timm17a/timm50/samm50/immp1l/si:dkey-71l1.1/hspd1/gdap1/timm17b/timm10/grpel2/timm23a	13
up	BP	GO:0006865	GO:0006865	amino acid transport	15/1355	53/17011	1.0539977791045e-05	0.000334210688184401	0.000284108928331566	slc38a5a/slc38a7/slc7a3a/slc38a9/slc38a2/slc38a6/slc7a6/slc7a7/slc43a2b/slc6a15/slc6a17/slc25a38b/slc36a1/slc7a8a/slc25a12	15
up	BP	GO:1901701	GO:1901701	cellular response to oxygen-containing compound	33/1355	191/17011	1.84874842381168e-05	0.000557965638752803	0.000474320616534057	ndor1/stat6/castor2/lpin1/sesn1/tsc1a/ache/slc38a9/grb10b/irs2a/socs1a/lamtor2/nfe2l2a/lamtor4/cpeb4a/lamtor3/tsc1b/lpin2/rab8b/rragca/sesn2/rgs8/lepr/irs2b/lamtor1/agtrap/lamtor5/inpp5ka/pkma/si:zfos-80g12.1/rraga/shmt2/park7	33
up	BP	GO:0060627	GO:0060627	regulation of vesicle-mediated transport	25/1355	127/17011	1.97779234462957e-05	0.000582867038034948	0.00049548902949667	anxa13l/anxa13/rab5b/rab4a/gopc/rab15/rab5c/sar1ab/sept5b/vps11/ralaa/syt10/si:ch211-204c21.1/vps16/inpp5f/gripap1/vps41/rab8b/vps18/cadpsb/rims2a/syt12/rab27a/rraga/rab3b	25
up	BP	GO:0007032	GO:0007032	endosome organization	8/1355	17/17011	2.00845312455869e-05	0.000585020357792968	0.000497319543571877	pi4k2b/spast/pi4k2a/vps11/ist1/washc4/usp8/vps18	8
up	BP	GO:0044282	GO:0044282	small molecule catabolic process	33/1355	194/17011	2.56859773404493e-05	0.000714926369309173	0.000607751253330164	tdh2/tdh/impa1/galk2/npl/cyp46a1.1/acot8/ada2b/mccc2/abhd3/pah/lpin1/asrgl1/gnpda2/hagh/pfkpa/gnpda1/enosf1/arg2/tpi1b/abhd2b/ptenb/galm/lpin2/galt/aldh1l2/ptena/oat/zgc:172341/prodha/inpp5ka/amdhd2/shmt2	33
up	BP	GO:0055076	GO:0055076	transition metal ion homeostasis	16/1355	64/17011	2.99816877507417e-05	0.000796751969910807	0.000677310320466252	slc40a1/slc30a4/slc31a1/ireb2/fthl27/ccdc115/slc30a9/atp6v0d1/fxn/slc31a2/fthl28/tfr1b/atox1/fthl31/glrx3/slc39a7	16
up	BP	GO:0070482	GO:0070482	response to oxygen levels	16/1355	64/17011	2.99816877507417e-05	0.000796751969910807	0.000677310320466252	sirt2/atf6/hyou1/lipf/hif1an/mb/cox4i1/irs2a/ddit4/pgk1/cpeb4a/ddit3/eif2ak3/atp6v0d1/igfbp1a/vegfaa	16
up	BP	GO:0051640	GO:0051640	organelle localization	42/1355	274/17011	3.01563527470159e-05	0.000796751969910807	0.000677310320466252	optn/arcn1a/abce1/zgc:91968/picalma/snap23.1/snap91b/stard3/cplx2l/spast/rab15/pafah1b1b/cluha/ap1ar/sar1ab/dync1li2/vps11/snap29/rab11a/stx12l/bloc1s2/kxd1/dtnbp1a/bbs7/gripap1/arfgap2/rab8b/vps18/cadpsb/plekhm2/esyt2b/mfn2/si:ch211-208k15.1/rhot1a/vps33a/cep83/rims2a/rab3ip/stx8/rab27a/ndel1b/rab3b	42
up	BP	GO:0031669	GO:0031669	cellular response to nutrient levels	14/1355	51/17011	3.02161425714677e-05	0.000796751969910807	0.000677310320466252	lamp2/castor2/sesn1/map1lc3a/gabarapa/cpeb4a/bmt2/rragca/sesn2/dap1b/nupr1b/map1lc3b/si:zfos-80g12.1/rraga	14
up	BP	GO:0019318	GO:0019318	hexose metabolic process	17/1355	71/17011	3.12608998444163e-05	0.000815714105315237	0.000693429828785681	man2b1/pfkfb2b/galk2/gnmt/gpia/pfkfb2a/pfkpa/fuca1.1/gapdhs/tpi1b/fuca2/maea/pgk1/galm/galt/man2b2/inpp5ka	17
up	BP	GO:1901136	GO:1901136	carbohydrate derivative catabolic process	18/1355	80/17011	4.51692656378023e-05	0.00113149010422695	0.000961867625108148	neu1/npl/ada2b/galcb/gnpda2/fuca1.1/galca/gnpda1/gpd1a/fuca2/edem3/gba/gm2a/neu3.5/neu3.1/naga/ctbs/amdhd2	18
up	BP	GO:0071496	GO:0071496	cellular response to external stimulus	14/1355	55/17011	7.52778398375752e-05	0.00176234568965538	0.00149815120503113	lamp2/castor2/sesn1/map1lc3a/gabarapa/cpeb4a/bmt2/rragca/sesn2/dap1b/nupr1b/map1lc3b/si:zfos-80g12.1/rraga	14
up	BP	GO:0035967	GO:0035967	cellular response to topologically incorrect protein	13/1355	49/17011	8.5148190967551e-05	0.00197496498494181	0.00167889659188456	hspa9/atf6/creb3l3l/herpud2/herpud1/xbp1/zgc:85858/uggt1/dnajc18/ern2/rnf121/uggt2/dnajb12b	13
up	BP	GO:0031667	GO:0031667	response to nutrient levels	20/1355	103/17011	0.000157798555834977	0.00332172590224048	0.00282376363073117	sirt2/lamp2/castor2/sesn1/p2rx3b/map1lc3a/gabarapa/nucb2a/cpeb4a/bmt2/rragca/sesn2/acaca/dap1b/fasn/lpl/nupr1b/map1lc3b/si:zfos-80g12.1/rraga	20
up	BP	GO:0009894	GO:0009894	regulation of catabolic process	32/1355	205/17011	0.000181808186443869	0.0036314794386248	0.003087081796129	scocb/csnk1db/wdr41/sirt2/trib3/sesn1/herpud1/hs1bp3/vps11/rhbdf1a/bmf2/rnf14/dram2b/csnk1e/stk11/ccdc22/asb5b/rnf121/tmem259/washc4/hecw2a/tmem150c/rragca/sesn2/oaz1a/tbc1d25/ankib1b/dap1b/pnpla2/si:zfos-80g12.1/rraga/oaz1b	32
up	BP	GO:0002573	GO:0002573	myeloid leukocyte differentiation	12/1355	47/17011	0.000235295517000823	0.0044316937600531	0.00376733542455611	spi1b/usb1/ada2b/brf1a/tmem178/xpr1b/cebpa/slc7a7/pir/spi1a/nrros/tfe3a	12
up	BP	GO:0035966	GO:0035966	response to topologically incorrect protein	13/1355	54/17011	0.000247164788243885	0.00458627995963653	0.00389874749799126	hspa9/atf6/creb3l3l/herpud2/herpud1/xbp1/zgc:85858/uggt1/dnajc18/ern2/rnf121/uggt2/dnajb12b	13
up	BP	GO:0098876	GO:0098876	vesicle-mediated transport to the plasma membrane	12/1355	48/17011	0.000291251513474721	0.00519280967049004	0.0044143519123443	anxa13l/anxa13/arf2a/vps35l/gopc/snx27a/ccdc93/si:dkey-102f14.5/exoc1/exoc2/gripap1/snx17	12
up	BP	GO:1901700	GO:1901700	response to oxygen-containing compound	42/1355	303/17011	0.000298508819381463	0.00519280967049004	0.0044143519123443	stat1a/ndor1/stat6/castor2/lpin1/sesn1/tsc1a/p2rx3b/stat2/ache/slc38a9/scd/grb10b/irs2a/socs1a/lamtor2/nfe2l2a/lamtor4/abhd2b/cpeb4a/lamtor3/tsc1b/lpin2/rab8b/rragca/sesn2/rgs8/lepr/edem3/glra2/irs2b/lamtor1/agtrap/lamtor5/inpp5ka/pkma/si:zfos-80g12.1/vegfaa/rraga/shmt2/slc27a1b/park7	42
up	BP	GO:0046434	GO:0046434	organophosphate catabolic process	18/1355	93/17011	0.000344118379211584	0.00586405809472802	0.00498497301213774	impa1/aldoaa/gpia/gdpd1/aldocb/eno1a/pfkpa/hk1/gapdhs/tpi1b/gpd1a/smpdl3a/pgk1/ptenb/ptena/smpd1/inpp5ka/pkma	18
up	BP	GO:0006887	GO:0006887	exocytosis	27/1355	168/17011	0.000350061155913571	0.00592502159164524	0.00503679742825857	snap23.1/exoc3/scrn3/cplx2l/rab15/sept5b/vps11/lin7b/snap29/rab11a/rab11ba/exoc1/ralaa/washc3/syt10/exoc3l1/exoc2/sytl2a/rab8b/vps18/cadpsb/exoc7/vps33a/rims2a/syt12/rab27a/rab3b	27
up	BP	GO:0006906	GO:0006906	vesicle fusion	13/1355	57/17011	0.000436474681213931	0.00692005744582847	0.00588266675613446	rab34b/snap23.1/rab7a/vps11/snap29/vti1b/stx12l/vps16/vps41/rab8b/vps18/si:ch211-208k15.1/stx8	13
up	BP	GO:0030968	GO:0030968	endoplasmic reticulum unfolded protein response	8/1355	25/17011	0.000501892904114171	0.00766610807808535	0.00651687641221417	atf6/creb3l3l/herpud2/herpud1/xbp1/zgc:85858/ern2/rnf121	8
up	BP	GO:0045732	GO:0045732	positive regulation of protein catabolic process	12/1355	52/17011	0.000641169240993992	0.00917787970679971	0.0078020172904111	csnk1db/sirt2/trib3/rnf14/csnk1e/ccdc22/asb5b/tmem259/hecw2a/oaz1a/ankib1b/oaz1b	12
up	BP	GO:0020027	GO:0020027	hemoglobin metabolic process	6/1355	15/17011	0.000674089162910621	0.00954007544119269	0.00810991600694729	slc40a1/snx3/eif1axb/slc25a38b/tfr1b/glrx3	6
up	BP	GO:0006730	GO:0006730	one-carbon metabolic process	7/1355	21/17011	0.00085938571821258	0.0117637225361886	0.0100002145984702	gnmt/mat2ab/mat2aa/fpgs/aldh1l2/mthfd2/shmt2	7
up	BP	GO:0060035	GO:0060035	notochord cell development	5/1355	11/17011	0.000977954206798547	0.0128260486284312	0.0109032866373847	atp6v1e1b/vps11/atp6v1f/atp6v0ca/vps18	5
up	BP	GO:0072525	GO:0072525	pyridine-containing compound biosynthetic process	12/1355	57/17011	0.0015178856051631	0.0184520985758578	0.0156859314713564	aldoaa/gpia/aldocb/eno1a/pfkpa/hk1/gapdhs/tpi1b/pgk1/nadkb/pdxka/pkma	12
up	BP	GO:0006898	GO:0006898	receptor-mediated endocytosis	13/1355	65/17011	0.00161413739843029	0.0192543532527042	0.0163679195840826	picalma/snap91b/cacng8a/cacng2a/fcho2/arrb2a/ppt1/clta/si:ch211-204c21.1/ap2a1/inpp5f/cacng8b/cacng3b	13
up	BP	GO:0006760	GO:0006760	folic acid-containing compound metabolic process	6/1355	18/17011	0.00203106865439472	0.023232086663282	0.0197493481751526	mthfd1l/fpgs/aldh1l2/mthfd2/shmt2/zgc:171566	6
up	BP	GO:0016054	GO:0016054	organic acid catabolic process	21/1355	135/17011	0.00229053208247204	0.0256151020830021	0.0217751240735006	tdh2/tdh/npl/acot8/mccc2/abhd3/pah/lpin1/asrgl1/gnpda2/gnpda1/enosf1/arg2/abhd2b/lpin2/aldh1l2/oat/zgc:172341/prodha/amdhd2/shmt2	21
up	BP	GO:0046395	GO:0046395	carboxylic acid catabolic process	21/1355	135/17011	0.00229053208247204	0.0256151020830021	0.0217751240735006	tdh2/tdh/npl/acot8/mccc2/abhd3/pah/lpin1/asrgl1/gnpda2/gnpda1/enosf1/arg2/abhd2b/lpin2/aldh1l2/oat/zgc:172341/prodha/amdhd2/shmt2	21
up	BP	GO:0016482	GO:0016482	cytosolic transport	11/1355	53/17011	0.00265317097544604	0.0288964925804014	0.0245645990083631	vps35/wdr91/vps35l/rab41/ap1ar/vti1b/vps26a/vps51/rab14/snx8a/wdr81	11
up	BP	GO:0072659	GO:0072659	protein localization to plasma membrane	13/1355	69/17011	0.00282434049559258	0.0303705248326047	0.0258176580465844	anxa13l/anxa13/gopc/rab15/fcho2/atp6ap1b/si:dkey-102f14.5/pacs1a/rnf121/ttc7b/gripap1/rab8b/rab3b	13
up	BP	GO:0006754	GO:0006754	ATP biosynthetic process	12/1355	62/17011	0.00320660864490449	0.0330972334337287	0.0281356038392408	aldoaa/gpia/zgc:86599/aldocb/eno1a/pfkpa/hk1/gapdhs/tpi1b/pgk1/ATP6/pkma	12
up	BP	GO:0045116	GO:0045116	protein neddylation	5/1355	14/17011	0.00346178391960099	0.034411780629367	0.0292530863381487	ube2f/dcun1d2a/dcun1d2b/rnf7/dcun1d5	5
up	BP	GO:0098953	GO:0098953	receptor diffusion trapping	5/1355	14/17011	0.00346178391960099	0.034411780629367	0.0292530863381487	cacng8a/cacng2a/cacng8b/cacng3b/gphnb	5
up	BP	GO:0098970	GO:0098970	postsynaptic neurotransmitter receptor diffusion trapping	5/1355	14/17011	0.00346178391960099	0.034411780629367	0.0292530863381487	cacng8a/cacng2a/cacng8b/cacng3b/gphnb	5
up	BP	GO:0099628	GO:0099628	neurotransmitter receptor diffusion trapping	5/1355	14/17011	0.00346178391960099	0.034411780629367	0.0292530863381487	cacng8a/cacng2a/cacng8b/cacng3b/gphnb	5
up	BP	GO:0043473	GO:0043473	pigmentation	20/1355	131/17011	0.00358592706722129	0.0352083325694337	0.0299302266153858	atp6v1h/zgc:91968/aldoaa/bloc1s1/psen2/tspan36/atp6v0b/trpm7/vps11/atp6ap1b/rab11a/kita/bbs7/mfsd12a/atp6v0d1/vps18/hps5/vps39/rab3ip/rab27a	20
up	BP	GO:0050806	GO:0050806	positive regulation of synaptic transmission	9/1355	40/17011	0.00358595937467015	0.0352083325694337	0.0299302266153858	cacng8a/cacng2a/grin2aa/grin2ab/cacng8b/cacng3b/grin2da/rims2a/syt12	9
up	BP	GO:1905039	GO:1905039	carboxylic acid transmembrane transport	11/1355	55/17011	0.00359813698114771	0.0352083325694337	0.0299302266153858	slc38a5a/slc38a7/slc7a3a/slc38a9/slc38a2/slc38a6/slc7a6/slc7a7/slc25a38b/slc36a1/slc25a12	11
up	BP	GO:0006040	GO:0006040	amino sugar metabolic process	8/1355	34/17011	0.00443116320767086	0.0418870333404359	0.0356077186459509	renbp/npl/uap1l1/gnpda2/gnpda1/gne/ctbs/amdhd2	8
up	BP	GO:0036503	GO:0036503	ERAD pathway	11/1355	57/17011	0.00479465306125209	0.044070131888968	0.0374635473521934	os9/herpud1/ube4b/uggt1/dnajc18/rnf121/tmem259/uggt2/edem3/bag6/dnajb12b	11
up	BP	GO:0016241	GO:0016241	regulation of macroautophagy	5/1355	15/17011	0.00485563129794617	0.044070131888968	0.0374635473521934	scocb/sesn1/sesn2/tbc1d25/si:zfos-80g12.1	5
up	BP	GO:0046500	GO:0046500	S-adenosylmethionine metabolic process	5/1355	15/17011	0.00485563129794617	0.044070131888968	0.0374635473521934	apip/gnmt/enoph1/mat2ab/mat2aa	5
up	BP	GO:0098930	GO:0098930	axonal transport	5/1355	15/17011	0.00485563129794617	0.044070131888968	0.0374635473521934	spast/pafah1b1b/dtnbp1a/mfn2/kif3a	5
up	BP	GO:0061025	GO:0061025	membrane fusion	13/1355	74/17011	0.0052850239273113	0.046865425408131	0.0398397964494796	rab34b/snap23.1/rab7a/vps11/snap29/vti1b/stx12l/vps16/vps41/rab8b/vps18/si:ch211-208k15.1/stx8	13
up	BP	GO:0031398	GO:0031398	positive regulation of protein ubiquitination	7/1355	28/17011	0.00535015455649451	0.046865425408131	0.0398397964494796	ndfip2/ube2d1b/dcun1d2a/dcun1d2b/birc2/inavaa/dcun1d5	7
up
up			ID	Description	GeneRatio	BgRatio	pvalue	p.adjust	qvalue	geneID	Count
up	CC	GO:0005773	GO:0005773	vacuole	80/1370	229/17244	1.41001472377352e-31	6.10536375393935e-29	4.70499649932849e-29	man2b1/optn/ctsl.1/snx14/atp6v1h/arl8ba/ctsla/neu1/slc7a14a/zgc:91968/psap/vac14/lamp2/atp6v0a1b/galcb/znrf1/rab7a/atp6v1g1/gnsa/atp6v1c1a/glb1l/slc38a9/ccdc115/map1lc3a/atp6v1aa/asah1b/gabarapa/atp6v1c1b/fuca1.1/rnaset2/vps11/galca/tmem192/lamtor2/ppt1/ctsk/ctsh/napgb/ctsz/pqlc2/fuca2/dram2b/lamtor4/kxd1/ctsba/slc17a5/ifi30/ctsd/atp6v0ca/glmp/vps16/tpcn1/ctsf/vps41/atp6v0d1/tmem150c/rragca/arl8b…	80
up	CC	GO:0098805	GO:0098805	whole membrane	106/1370	456/17244	1.34266930943372e-24	1.1627516219696e-22	8.96055097032607e-23	man2b1/chmp2bb/syngr1a/arcn1a/snx14/atp6v1h/arl8ba/chmp4bb/mcl1b/scamp4/mmgt1/slc7a14a/zgc:91968/vac14/syngr3a/lamp2/wdr91/atp6v0a1b/chmp4ba/scamp3/stard3/rab7a/necap1/atp6v1g1/atp6v1c1a/syngr3b/bcl2l10/ap2s1/march5l/mtx2/slc38a9/sar1ab/ccdc115/map1lc3a/pi4k2a/atp6v1aa/slc25a46/fcho2/gabarapa/atp6v1c1b/vps11/tmem192/wipi2/vti1b/vps37b/lamtor2/wipi1/si:dkey-102f14.5/napgb/pqlc2/lamtor4/clta/samm50…	106
up	CC	GO:0033176	GO:0033176	proton-transporting V-type ATPase complex	18/1370	29/17244	2.12272686147237e-13	7.07031331551951e-12	5.44861874564163e-12	atp6v1h/atp6v1d/atp6v1ba/atp6v0a1b/atp6v1g1/atp6v1c1a/atp6v0b/ccdc115/atp6v1aa/atp6v1c1b/atp6ap1b/atp6ap1a/atp6v1b2/atp6v1f/atp6v0ca/atp6v0d1/atp6v1ab/tcirg1b	18
up	CC	GO:0031082	GO:0031082	BLOC complex	10/1370	14/17244	7.22593172931318e-09	1.48991830418696e-07	1.14818063067282e-07	bloc1s1/pi4k2a/bloc1s6/bloc1s2/kxd1/dtnbp1a/snapin/bloc1s3/hps5/bloc1s5	10
up	CC	GO:0030117	GO:0030117	membrane coat	19/1370	72/17244	2.23097941168864e-06	3.11617446858446e-05	2.40142775383803e-05	ap2m1a/arcn1a/ap3m2/necap1/ap2s1/sar1ab/ap2m1b/ap2b1/fcho2/ap3s2/clta/ap2a1/ap1s1/ap4m1/arfgap2/ap5b1/cltcl1/zgc:162858/sec24c	19
up	CC	GO:0048475	GO:0048475	coated membrane	19/1370	72/17244	2.23097941168864e-06	3.11617446858446e-05	2.40142775383803e-05	ap2m1a/arcn1a/ap3m2/necap1/ap2s1/sar1ab/ap2m1b/ap2b1/fcho2/ap3s2/clta/ap2a1/ap1s1/ap4m1/arfgap2/ap5b1/cltcl1/zgc:162858/sec24c	19
up	CC	GO:0070069	GO:0070069	cytochrome complex	10/1370	24/17244	6.75251729292562e-06	7.69431575746524e-05	5.92949579461889e-05	uqcrfs1/cox6a1/cox4i1/ndufa4/COX1/CYTB/cox5aa/zgc:153317/cox8a/ndufa4l2a	10
up	CC	GO:0045202	GO:0045202	synapse	55/1370	378/17244	8.64910274978311e-06	9.60272177091304e-05	7.4001769815958e-05	syngr1a/amph/homer3b/picalma/syngr3a/snap91b/cplx2l/cacng8a/gabrp/atad1a/syngr3b/rab15/ache/cacng2a/gria3a/pi4k2a/grin2aa/sept5b/si:dkey-30j16.3/lin7b/si:dkey-102f14.5/stx12l/clta/dtnbp1a/cpeb4a/cops5/map1sb/syn1/sv2bb/map1sa/nlgn3b/snapin/gripap1/usp8/rab8b/slc6a17/grin2ab/cadpsb/cacng8b/fbxo45/ppp1r9bb/glra2/cacng3b/ppfia3/gabrb2a/grin2da/gucy1b1/daglb/gphnb/rims2a/homer1b/rogdi/sypa/gjd1a/rab3b	55
up	CC	GO:0070469	GO:0070469	respiratory chain	19/1370	79/17244	9.79836826162514e-06	0.000104510137966059	8.05389904831424e-05	uqcrfs1/cox6a1/cox4i1/ndufa6/ndufb9/ndufa4/ND1/ND2/COX1/ND3/ND4L/ND4/ND5/ND6/CYTB/cox5aa/zgc:153317/cox8a/ndufa4l2a	19
up	CC	GO:0098793	GO:0098793	presynapse	28/1370	146/17244	1.02970565374519e-05	0.000106157749540873	8.18086947962969e-05	syngr1a/amph/picalma/syngr3a/snap91b/cplx2l/syngr3b/rab15/pi4k2a/sept5b/si:dkey-30j16.3/lin7b/si:dkey-102f14.5/stx12l/clta/dtnbp1a/cops5/syn1/sv2bb/snapin/rab8b/slc6a17/ppfia3/gucy1b1/rims2a/rogdi/sypa/rab3b	28
up	CC	GO:0045277	GO:0045277	respiratory chain complex IV	8/1370	16/17244	1.12165152792767e-05	0.000112947700370391	8.70412568795769e-05	cox6a1/cox4i1/ndufa4/COX1/cox5aa/zgc:153317/cox8a/ndufa4l2a	8
up	CC	GO:0012506	GO:0012506	vesicle membrane	25/1370	139/17244	9.06828682382575e-05	0.00078531363894331	0.000605188825926897	syngr1a/arcn1a/zgc:91968/syngr3a/necap1/syngr3b/ap2s1/sar1ab/fcho2/vti1b/si:dkey-102f14.5/clta/ap2a1/dtnbp1a/syn1/sv2bb/snapin/arfgap2/snx9b/vopp1/snx17/cltcl1/vma21/sec24c/sypa	25
up	CC	GO:0099023	GO:0099023	tethering complex	11/1370	41/17244	0.000259950762189302	0.00208442000051792	0.00160632342327502	exoc3/vps11/exoc1/trappc3/exoc3l1/exoc2/vps16/vps51/vps41/vps18/exoc7	11
up	CC	GO:0000151	GO:0000151	ubiquitin ligase complex	28/1370	178/17244	0.000378069472521644	0.00297643784730676	0.00229374206295428	klhl15/ube2al/spoplb/fbxl15/zyg11/atg3/dcaf11/cul2/ube2l3b/ube2d1a/ube4b/ube2d1b/dcun1d2a/dcun1d2b/ube2d2/rnf14/rnf7/shrprbck1r/zswim8/pcgf5a/fbxo45/lrrc29/ankib1b/sharpin/ube2a/dcun1d5/si:dkey-23n7.10/zer1	28
up	CC	GO:0035859	GO:0035859	Seh1-associated complex	5/1370	12/17244	0.00154880094235342	0.010993947672771	0.00847230196248549	castor2/sesn1/bmt2/sesn2/si:zfos-80g12.1	5
up	CC	GO:0098984	GO:0098984	neuron to neuron synapse	14/1370	74/17244	0.00185424411564595	0.0125451203449171	0.00966768724769352	homer3b/cacng8a/cacng2a/grin2aa/dtnbp1a/cpeb4a/usp8/grin2ab/cacng8b/ppp1r9bb/cacng3b/grin2da/homer1b/gjd1a	14
up	CC	GO:0099572	GO:0099572	postsynaptic specialization	14/1370	75/17244	0.002116538055142	0.0140993996596383	0.010865466615061	homer3b/cacng8a/cacng2a/grin2aa/dtnbp1a/cpeb4a/usp8/grin2ab/cacng8b/ppp1r9bb/cacng3b/grin2da/gphnb/homer1b	14
up	CC	GO:0019867	GO:0019867	outer membrane	14/1370	83/17244	0.00551899466265482	0.0281144081050534	0.0216658985518462	mcl1b/bcl2l10/march5l/mtx2/slc25a46/samm50/tigarb/tigara/si:dkey-71l1.1/gdap1/mfn2/snn/rhot1a/zgc:56235	14
up	CC	GO:0000792	GO:0000792	heterochromatin	4/1370	10/17244	0.00564160361411263	0.0284048181966369	0.0218896982334603	ube2al/sirt2/bend3/ube2a	4
up	CC	GO:0098839	GO:0098839	postsynaptic density membrane	7/1370	29/17244	0.00648544585967894	0.0319113415595566	0.0245919418363424	cacng8a/cacng2a/grin2aa/grin2ab/cacng8b/cacng3b/grin2da	7
up	CC	GO:0099634	GO:0099634	postsynaptic specialization membrane	7/1370	29/17244	0.00648544585967894	0.0319113415595566	0.0245919418363424	cacng8a/cacng2a/grin2aa/grin2ab/cacng8b/cacng3b/grin2da	7
up
up			ID	Description	GeneRatio	BgRatio	pvalue	p.adjust	qvalue	geneID	Count
up	MF	GO:0015078	GO:0015078	proton transmembrane transporter activity	38/1342	122/17464	2.7229263409811e-14	1.92510892307364e-11	1.61082589855934e-11	atp2a2b/atp6v1h/atp6v1d/cox4i1l/atp6v0a1b/cax2/zgc:86599/clcn5a/slc33a1/atp6v1g1/cox6a1/atp6v1c1a/atp6v1e1b/atp6v0b/cox4i1/atp6v1aa/clcn4/atp6v1c1b/atp6ap1b/cox6c/atp6ap1a/atp6v1f/ndufa4/atp6v0ca/COX1/ATP6/atp6v0d1/slc9a6b/atp6v1ab/slc2a13b/slc9a5/cox5aa/zgc:153317/cox8a/slc15a4/ndufa4l2a/slc2a8/tcirg1b	38
up	MF	GO:0004812	GO:0004812	aminoacyl-tRNA ligase activity	20/1342	40/17464	1.39524447679875e-12	3.28812615032239e-10	2.75132419635403e-10	hars/iars/sars/qars/tars/farsb/larsb/mars/yars/cars/iars2/vars/gars/eprs/nars/dalrd3/aars/tarsl2/farsa/kars	20
up	MF	GO:0016875	GO:0016875	ligase activity, forming carbon-oxygen bonds	20/1342	40/17464	1.39524447679875e-12	3.28812615032239e-10	2.75132419635403e-10	hars/iars/sars/qars/tars/farsb/larsb/mars/yars/cars/iars2/vars/gars/eprs/nars/dalrd3/aars/tarsl2/farsa/kars	20
up	MF	GO:0046961	GO:0046961	proton-transporting ATPase activity, rotational mechanism	15/1342	25/17464	2.79365864321787e-11	4.93779165188759e-09	4.1316740986538e-09	atp6v1h/atp6v1d/atp6v0a1b/atp6v1c1a/atp6v1e1b/atp6v0b/atp6v1aa/atp6v1c1b/atp6ap1b/atp6ap1a/atp6v1f/atp6v0ca/atp6v0d1/atp6v1ab/tcirg1b	15
up	MF	GO:0022853	GO:0022853	active ion transmembrane transporter activity	23/1342	70/17464	1.03268177356796e-09	9.12632517390688e-08	7.63640995717363e-08	atp2a2b/atp6v1h/atp6v1d/atp2b1a/atp1b1a/atp6v0a1b/atp6v1g1/atp6v1c1a/atp6v1e1b/atp6v0b/atp6v1aa/atp6v1c1b/atp6ap1b/atp6ap1a/atp2b3a/atp6v1f/atp6v0ca/atp7b/ATP6/atp6v0d1/atp6v1ab/atp1b2a/tcirg1b	23
up	MF	GO:0015405	GO:0015405	P-P-bond-hydrolysis-driven transmembrane transporter activity	29/1342	127/17464	8.11778652943212e-08	5.2175227966441e-06	4.36573782731182e-06	atp2a2b/atp6v1h/atp6v1d/atp2b1a/atp1b1a/atp6v0a1b/atp6v1g1/atp6v1c1a/timm17a/atp6v1e1b/atp6v0b/atp6v1aa/atp6v1c1b/atp6ap1b/atp6ap1a/atp2b3a/atp6v1f/atp6v0ca/atp7b/abcb10/abcd4/ATP6/atp6v0d1/timm23a/atp6v1ab/abca1b/atp1b2a/abcc1/tcirg1b	29
up	MF	GO:0140101	GO:0140101	catalytic activity, acting on a tRNA	25/1342	101/17464	1.19595148989004e-07	6.50413617963277e-06	5.44230556532959e-06	hars/iars/sars/qars/tars/farsb/larsb/mars/yars/cars/iars2/vars/dtd1/ftsj1/gars/eprs/nars/tsen34/dalrd3/aars/tarsl2/ptrh1/farsa/trmt9b/kars	25
up	MF	GO:0052689	GO:0052689	carboxylic ester hydrolase activity	22/1342	85/17464	2.93362147932894e-07	1.48147884706111e-05	1.23962050479914e-05	iars/ppme1/pnpla6/gdpd1/abhd3/larsb/lipg/ache/mgll/pnpla7b/siae/iars2/vars/dtd1/abhd2b/aars/proca1/abhd12/rarres3l/lpl/pnpla2/ptrh1	22
up	MF	GO:0003743	GO:0003743	translation initiation factor activity	18/1342	63/17464	7.180077052444e-07	2.98606733886936e-05	2.49857789688763e-05	eif5/eif4e1c/eif1b/eif2b4/eif5b/eif4ba/brf1a/eif2b3/eif4g2a/dhx29/eif4h/eif3jb/eif1axb/eif2ak3/eif4g3b/eif2b1/eif4a1a/eif2ak1	18
up	MF	GO:0004129	GO:0004129	cytochrome-c oxidase activity	11/1342	27/17464	2.18173788757754e-06	7.01131221144237e-05	5.86668274075875e-05	cox4i1l/zgc:86599/cox6a1/cox4i1/cox6c/ndufa4/COX1/cox5aa/zgc:153317/cox8a/ndufa4l2a	11
up	MF	GO:0015002	GO:0015002	heme-copper terminal oxidase activity	11/1342	27/17464	2.18173788757754e-06	7.01131221144237e-05	5.86668274075875e-05	cox4i1l/zgc:86599/cox6a1/cox4i1/cox6c/ndufa4/COX1/cox5aa/zgc:153317/cox8a/ndufa4l2a	11
up	MF	GO:0016675	GO:0016675	oxidoreductase activity, acting on a heme group of donors	11/1342	27/17464	2.18173788757754e-06	7.01131221144237e-05	5.86668274075875e-05	cox4i1l/zgc:86599/cox6a1/cox4i1/cox6c/ndufa4/COX1/cox5aa/zgc:153317/cox8a/ndufa4l2a	11
up	MF	GO:0016676	GO:0016676	oxidoreductase activity, acting on a heme group of donors, oxygen as acceptor	11/1342	27/17464	2.18173788757754e-06	7.01131221144237e-05	5.86668274075875e-05	cox4i1l/zgc:86599/cox6a1/cox4i1/cox6c/ndufa4/COX1/cox5aa/zgc:153317/cox8a/ndufa4l2a	11
up	MF	GO:0043492	GO:0043492	ATPase activity, coupled to movement of substances	27/1342	141/17464	8.29841364690007e-06	0.000255086019493841	0.000213442035220038	atp2a2b/atp6v1h/atp6v1d/atp2b1a/atp1b1a/atp6v0a1b/atp6v1g1/atp6v1c1a/atp6v1e1b/atp6v0b/atp6v1aa/atp6v1c1b/atp6ap1b/atp6ap1a/atp2b3a/atp6v1f/atp6v0ca/atp7b/abcb10/abcd4/ATP6/atp6v0d1/atp6v1ab/abca1b/atp1b2a/abcc1/tcirg1b	27
up	MF	GO:0061650	GO:0061650	ubiquitin-like protein conjugating enzyme activity	13/1342	42/17464	9.4988804482144e-06	0.000279821186536983	0.000234139070697215	ube2h/ube2al/ube2kb/ube2g1a/ube2f/ube2l3b/ube2v2/ube2d1a/ube2z/ube2d1b/ube2d2/ube2a/ube2q1	13
up	MF	GO:0015215	GO:0015215	nucleotide transmembrane transporter activity	8/1342	19/17464	4.17250759782963e-05	0.00113460110448675	0.000949372174081075	slc25a23a/slc25a6/slc25a25a/slc25a36b/slc33a1/slc25a32b/slc25a33/slc35b3	8
up	MF	GO:0009055	GO:0009055	electron transfer activity	15/1342	65/17464	9.44442412082223e-05	0.00222573595114044	0.00186237415996565	uqcrfs1/cox4i1l/zgc:86599/cox6a1/cox4i1/cox6c/ciapin1/ndufa4/COX1/CYTB/cox5aa/zgc:153317/cox8a/glrx3/ndufa4l2a	15
up	MF	GO:0048037	GO:0048037	cofactor binding	59/1342	479/17464	0.000209562581094106	0.00446440820545072	0.00373557271117889	tdh2/phgdh/tdh/cryl1/cyp4t8/gnmt/aco2/ndor1/uqcrfs1/cbsb/sirt2/cyp46a1.1/gpt2/cyp3c1/sqor/cyp2v1/acot7/alas1/ireb2/cyp2u1/acbd4/gad1b/zgc:136493/flvcr2b/flvcr1/hif1an/mb/cyp17a1/sirt5/gapdhs/acbd3/gpd1a/ciapin1/prmt8b/coq10b/si:dkey-91i10.3/plpbp/bmt2/COX1/ND4/CYTB/si:dkey-190g6.2/zgc:158254/cth/fxn/oat/cisd1/zgc:172341/prodha/gucy1b1/fasn/glrx3/cyb5b/dbt/pdxdc1/soul3/shmt2/mtr/hmgcrb	59
up	MF	GO:0004553	GO:0004553	hydrolase activity, hydrolyzing O-glycosyl compounds	19/1342	101/17464	0.000221403881842229	0.00447235841321302	0.00374222501038594	man2b1/neu1/galcb/glb1l/hexb/fuca1.1/lctla/galca/fuca2/hexa/edem3/gba/man2b2/neu3.5/neu3.1/naga/gne/ctbs/agla	19
up	MF	GO:0015605	GO:0015605	organophosphate ester transmembrane transporter activity	8/1342	24/17464	0.000286877707938962	0.00548169025710396	0.00458677871583775	slc25a23a/slc25a6/slc25a25a/slc25a36b/slc33a1/slc25a32b/slc25a33/slc35b3	8
up	MF	GO:0015171	GO:0015171	amino acid transmembrane transporter activity	15/1342	73/17464	0.000370452125615069	0.00671563212332958	0.00561927380825017	slc38a5a/slc38a7/slc7a3a/slc38a9/slc6a1b/pqlc2/slc38a2/slc38a6/slc7a6/slc7a7/slc43a2b/slc6a15/slc25a38b/slc36a1/slc25a12	15
up	MF	GO:0140098	GO:0140098	catalytic activity, acting on RNA	37/1342	271/17464	0.000454545477925799	0.00761974379409275	0.00637578502535566	hars/usb1/iars/sars/qars/tars/farsb/larsb/mars/yars/cars/rnaset2/polr3k/dhx29/rnaseh1/iars2/vars/dtd1/ftsj1/rnaset2l/ern2/gars/eprs/nars/tsen34/bmt2/dalrd3/aars/rnaseka/dhx32b/eif4a1a/tarsl2/ptrh1/farsa/rtcb/trmt9b/kars	37
up	MF	GO:0035091	GO:0035091	phosphatidylinositol binding	23/1342	141/17464	0.000458248461210005	0.00761974379409275	0.00637578502535566	snx14/snx3/zgc:91968/picalma/pitpnbl/snap91b/snx4/snx27a/hs1bp3/fcho2/wipi2/wipi1/exoc1/pitpnab/snx20/snx24/pxk/snx9b/snx30/snx8a/snx29/snx17/si:dkey-231j24.3	23
up	MF	GO:0035251	GO:0035251	UDP-glucosyltransferase activity	5/1342	10/17464	0.000482868745564119	0.00775882279804163	0.00649215873222571	gys1/poglut2/uggt1/gyg1b/uggt2	5
up	MF	GO:0046915	GO:0046915	transition metal ion transmembrane transporter activity	9/1342	32/17464	0.000504042618037475	0.00791906957672211	0.00662624447572073	slc40a1/slc30a1a/slc30a4/slc31a1/slc30a9/slc39a1/slc31a2/tfr1b/slc39a7	9
up	MF	GO:0001883	GO:0001883	purine nucleoside binding	59/1342	499/17464	0.000603831628397519	0.00889393669327179	0.00744195998156591	ak4/arl8ba/rab34b/arf2a/rab5b/eif5b/gnai2b/rhocb/rab4a/rasd1/rab39ba/rergla/rab2a/rab7a/rab7b/rab15/rab5c/diras1a/rab1ab/rab41/arl4ab/sar1ab/sept5b/rab39bb/drg1/eef1a1a/rab11a/rab11ba/arl4d/ralaa/arf6b/gtpbp1/rab18a/rab1bb/rab1ba/tubd1/rab43/gfm1/rab8b/rragca/eef1a1b/arl8bb/rab14/si:dkey-110g7.8/arl8a/mfn2/si:ch211-113e8.9/rab18b/srp54/rasd4/adssl1/rhot1a/arf4b/rab21/arf6a/rap2b/rab27a/rraga/rab3b	59
up	MF	GO:0005525	GO:0005525	GTP binding	59/1342	499/17464	0.000603831628397519	0.00889393669327179	0.00744195998156591	ak4/arl8ba/rab34b/arf2a/rab5b/eif5b/gnai2b/rhocb/rab4a/rasd1/rab39ba/rergla/rab2a/rab7a/rab7b/rab15/rab5c/diras1a/rab1ab/rab41/arl4ab/sar1ab/sept5b/rab39bb/drg1/eef1a1a/rab11a/rab11ba/arl4d/ralaa/arf6b/gtpbp1/rab18a/rab1bb/rab1ba/tubd1/rab43/gfm1/rab8b/rragca/eef1a1b/arl8bb/rab14/si:dkey-110g7.8/arl8a/mfn2/si:ch211-113e8.9/rab18b/srp54/rasd4/adssl1/rhot1a/arf4b/rab21/arf6a/rap2b/rab27a/rraga/rab3b	59
up	MF	GO:0032550	GO:0032550	purine ribonucleoside binding	59/1342	499/17464	0.000603831628397519	0.00889393669327179	0.00744195998156591	ak4/arl8ba/rab34b/arf2a/rab5b/eif5b/gnai2b/rhocb/rab4a/rasd1/rab39ba/rergla/rab2a/rab7a/rab7b/rab15/rab5c/diras1a/rab1ab/rab41/arl4ab/sar1ab/sept5b/rab39bb/drg1/eef1a1a/rab11a/rab11ba/arl4d/ralaa/arf6b/gtpbp1/rab18a/rab1bb/rab1ba/tubd1/rab43/gfm1/rab8b/rragca/eef1a1b/arl8bb/rab14/si:dkey-110g7.8/arl8a/mfn2/si:ch211-113e8.9/rab18b/srp54/rasd4/adssl1/rhot1a/arf4b/rab21/arf6a/rap2b/rab27a/rraga/rab3b	59
up	MF	GO:0004860	GO:0004860	protein kinase inhibitor activity	7/1342	23/17464	0.00127492791322759	0.0170206322894345	0.0142419345591636	hexim1/cdkn1bb/pkig/si:dkey-7n6.2/sh3bp5a/sh3bp5b/si:dkey-112a7.4	7
up	MF	GO:0019210	GO:0019210	kinase inhibitor activity	7/1342	23/17464	0.00127492791322759	0.0170206322894345	0.0142419345591636	hexim1/cdkn1bb/pkig/si:dkey-7n6.2/sh3bp5a/sh3bp5b/si:dkey-112a7.4	7
up	MF	GO:0051082	GO:0051082	unfolded protein binding	16/1342	91/17464	0.00143807527819186	0.0184858040305753	0.0154679101692598	hspa9/grpel1/dnajb11/trap1/pfdn2/ccdc115/dnajb4/dnajb5/uggt1/hspd1/ern2/uggt2/grpel2/pet100/dnaja3b/nudc	16
up	MF	GO:0097602	GO:0097602	cullin family protein binding	5/1342	13/17464	0.00202833087611136	0.0243055920239107	0.0203375905865225	dcun1d2a/dcun1d2b/ccdc22/rnf7/dcun1d5	5
up	MF	GO:0016597	GO:0016597	amino acid binding	7/1342	25/17464	0.00218270681541073	0.0246655511678297	0.0206387847187081	gnmt/sesn1/aars/sesn2/glra2/si:zfos-80g12.1/shmt2	7
up	MF	GO:0019200	GO:0019200	carbohydrate kinase activity	7/1342	25/17464	0.00218270681541073	0.0246655511678297	0.0206387847187081	pfkfb2b/galk2/pfkfb2a/pfkpa/hk1/nagk/gne	7
up	MF	GO:0030145	GO:0030145	manganese ion binding	7/1342	25/17464	0.00218270681541073	0.0246655511678297	0.0206387847187081	adprm/tdp2b/arg2/ppm1nb/lap3/zgc:152830/pepd	7
up	MF	GO:0031625	GO:0031625	ubiquitin protein ligase binding	10/1342	46/17464	0.00219792040109374	0.0246655511678297	0.0206387847187081	spoplb/cul2/ube2l3b/ube2d1a/map1lc3a/gabarapa/ube2d1b/ube2d2/isg15/map1lc3b	10
up	MF	GO:0042802	GO:0042802	identical protein binding	27/1342	197/17464	0.00238114548235797	0.0263042165004232	0.0220099302810062	hars/hapln2/lnpk/gnmt/mcl1b/grpel1/chuk/stard3/trap1/gnpda2/bcl2l10/pfkpa/fthl27/hif1an/gnpda1/apoeb/tpi1b/gpd1a/prmt8b/inpp5f/grpel2/glra2/cdh5/fthl28/ctps1b/shmt2/park7	27
up	MF	GO:0003954	GO:0003954	NADH dehydrogenase activity	7/1342	26/17464	0.0027913737483354	0.029901533940502	0.0250199688447288	ND1/ND2/ND3/ND4L/ND4/ND5/ND6	7
up	MF	GO:0004869	GO:0004869	cysteine-type endopeptidase inhibitor activity	7/1342	26/17464	0.0027913737483354	0.029901533940502	0.0250199688447288	cst14a.1/ube2z/birc2/cst14a.2/ctsf/zgc:194981/cst14b.1	7
up	MF	GO:0060590	GO:0060590	ATPase regulator activity	6/1342	20/17464	0.00308449106770525	0.0302879886787168	0.0253433330416718	grpel1/atp1b1a/grpel2/si:ch211-207k7.4/atp1b2a/ahsa1b	6
up	MF	GO:0008238	GO:0008238	exopeptidase activity	15/1342	90/17464	0.0034190802341704	0.0331135578843627	0.0277076148753247	cndp2/scrn3/asrgl1/scpep1/tpp1/npepps/si:ch211-122f10.4/cpvl/lap3/prss16/dpep2/zgc:152830/ctsa/pepd/zgc:171566	15
up	MF	GO:0000149	GO:0000149	SNARE binding	16/1342	99/17464	0.00350122114784544	0.0334508561017125	0.0279898475830603	picalma/snap23.1/exoc3/snap91b/cplx2l/snap29/vti1b/napgb/stx12l/syt10/exoc3l1/sybu/si:ch211-208k15.1/syt12/stx8/sypa	16
up	MF	GO:0016861	GO:0016861	intramolecular oxidoreductase activity, interconverting aldoses and ketoses	4/1342	10/17464	0.00500223339219988	0.0442072376035664	0.0369901995581096	gpia/gnpda2/gnpda1/tpi1b	4
up	MF	GO:0051087	GO:0051087	chaperone binding	7/1342	29/17464	0.00540918964689451	0.0466377692726148	0.039023935578366	grpel1/dnajb4/dnajb5/cdkn1bb/grpel2/si:ch211-207k7.4/ahsa1b	7

## Sheet: GO terms depdc5xtsc2 vs WT
		ID	Description	GeneRatio	BgRatio	pvalue	p.adjust	qvalue	geneID	Count
down	BP	GO:0007601	visual perception	70/3061	156/17011	6.93640576204791e-15	1.19139305446652e-11	1.01759210673048e-11	rho/unc119.2/rpe65a/opn4.1/pcdh15b/cnga1b/rlbp1a/prph2la/prph2b/crygm1/opn1sw2/crygmxl1/rom1a/grk7a/prph2lb/gucy2f/rom1b/arl6/unc119a/prph2a/rrh/zgc:153846/cryba1a/gnat2/slc24a2/opn1mw2/opn1lw2/opn1lw1/crygm2e/lum/opn1sw1/cryaa/crygmx/opn4b/valopb/rgra/grk7b/arr3a/pde6ga/kera/crygm2d13/vax2/grk1a/rbp3/cngb1a/crygm2d12/crygm2d17/crygm2d15/crygm2d11/rhol/crygm2d18/crygm2d6/impg1b/pde6d/aipl1/crygm2…	70
down	BP	GO:0050953	sensory perception of light stimulus	72/3061	163/17011	7.81497575904573e-15	1.19139305446652e-11	1.01759210673048e-11	rho/unc119.2/rpe65a/opn4.1/pcdh15b/cnga1b/rlbp1a/prph2la/prph2b/crygm1/opn1sw2/crygmxl1/rom1a/grk7a/prph2lb/gucy2f/rom1b/arl6/unc119a/prph2a/rrh/zgc:153846/cryba1a/gnat2/slc24a2/opn1mw2/opn1lw2/opn1lw1/crygm2e/lum/opn1sw1/cryaa/crygmx/opn4b/valopb/rgra/grk7b/arr3a/pde6ga/kera/crygm2d13/vax2/grk1a/rbp3/whrnb/cngb1a/crygm2d12/crygm2d17/crygm2d15/crygm2d11/rhol/crygm2d18/crygm2d6/impg1b/pde6d/aipl1/…	72
down	BP	GO:0048812	neuron projection morphogenesis	131/3061	420/17011	2.26899765015804e-11	1.38363476706638e-08	1.18178951294547e-08	cntn2/hecw1b/unc119.2/scn8aa/l1cama/plxna3/dbnla/her4.4/pard3ab/ncaldb/sema6dl/epha4b/sema3b/kif15/cntn3a.2/hnrnpr/robo2/l1camb/arl3l2/casp3a/olfm1a/efna1b/sema3aa/plxna4/tnr/vax1/tnc/map1ab/ntn1b/si:ch211-129c21.1/dscama/alcama/en2a/robo1/fam57ba/efna1a/ccdc80l1/lhx2b/dpysl2b/srgap2/pacsin1a/plxnb3/unc5b/chodl/mink1/tmem106bb/sema3e/sema6ba/plxnb2b/ephb2a/fus/nrp2b/cad/pacsin1b/etv5b/kctd13/slit…	131
down	BP	GO:0048858	cell projection morphogenesis	131/3061	420/17011	2.26899765015804e-11	1.38363476706638e-08	1.18178951294547e-08	cntn2/hecw1b/unc119.2/scn8aa/l1cama/plxna3/dbnla/her4.4/pard3ab/ncaldb/sema6dl/epha4b/sema3b/kif15/cntn3a.2/hnrnpr/robo2/l1camb/arl3l2/casp3a/olfm1a/efna1b/sema3aa/plxna4/tnr/vax1/tnc/map1ab/ntn1b/si:ch211-129c21.1/dscama/alcama/en2a/robo1/fam57ba/efna1a/ccdc80l1/lhx2b/dpysl2b/srgap2/pacsin1a/plxnb3/unc5b/chodl/mink1/tmem106bb/sema3e/sema6ba/plxnb2b/ephb2a/fus/nrp2b/cad/pacsin1b/etv5b/kctd13/slit…	131
down	BP	GO:0120039	plasma membrane bounded cell projection morphogenesis	131/3061	420/17011	2.26899765015804e-11	1.38363476706638e-08	1.18178951294547e-08	cntn2/hecw1b/unc119.2/scn8aa/l1cama/plxna3/dbnla/her4.4/pard3ab/ncaldb/sema6dl/epha4b/sema3b/kif15/cntn3a.2/hnrnpr/robo2/l1camb/arl3l2/casp3a/olfm1a/efna1b/sema3aa/plxna4/tnr/vax1/tnc/map1ab/ntn1b/si:ch211-129c21.1/dscama/alcama/en2a/robo1/fam57ba/efna1a/ccdc80l1/lhx2b/dpysl2b/srgap2/pacsin1a/plxnb3/unc5b/chodl/mink1/tmem106bb/sema3e/sema6ba/plxnb2b/ephb2a/fus/nrp2b/cad/pacsin1b/etv5b/kctd13/slit…	131
down	BP	GO:0098742	cell-cell adhesion via plasma-membrane adhesion molecules	68/3061	186/17011	1.25723611781564e-09	2.94870224863069e-07	2.51854425544607e-07	tenm1/prnprs3/cdhr1a/pcdh8/cdh23/pcdh15b/cntn3a.2/zeb1a/fat1a/fat2/fat1b/celsr2/ptprdb/jag2b/dscama/igsf21a/fat3a/pcdh1b/notch1b/ret/celsr3/nexn/pcdh1g9/celsr1b/ptprsa/crb2a/pcdh7b/si:ch211-276c2.2/arvcfb/si:ch73-233f7.1/sdk1b/pvrl2l/dchs1a/arvcfa/dsg2.1/ntng2a/cdh12a/pcdh7a/si:dkey-237h12.3/pcdh1gb9/pcdh2ab8/pcdh2aa3/pcdh2ab5/pcdh2ab6/pcdh2ab7/pcdh15a/pcdh11/pcdh1g33/si:ch73-379j16.2/pcdh1g3/si:…	68
down	BP	GO:0010975	regulation of neuron projection development	56/3061	145/17011	3.60932542723314e-09	7.52605983201896e-07	6.42815488233067e-07	cntn2/hecw1b/unc119.2/l1cama/plxna3/pard3ab/ncaldb/sema6dl/epha4b/sema3b/kif15/robo2/l1camb/arl3l2/casp3a/sema3aa/plxna4/vax1/tnc/ntn1b/si:ch211-129c21.1/zgc:110006/dpysl2b/pacsin1a/plxnb3/chodl/sema3e/sema6ba/plxnb2b/pacsin1b/slit1a/sema4e/sema3fb/zswim5/vax2/sema5a/ntrk2a/plxna2/shank1/col15a1b/sema6bb/shank2b/sema4ab/shank3a/sema4ba/bicdl1/plxnb1a/ntrk3a/col12a1a/sema7a/zgc:114120/nrp1a/dcc/te…	56
down	BP	GO:0050770	regulation of axonogenesis	43/3061	99/17011	3.70255485340388e-09	7.52605983201896e-07	6.42815488233067e-07	cntn2/unc119.2/l1cama/plxna3/pard3ab/ncaldb/sema6dl/epha4b/sema3b/kif15/robo2/l1camb/arl3l2/casp3a/sema3aa/plxna4/vax1/tnc/ntn1b/si:ch211-129c21.1/dpysl2b/plxnb3/chodl/sema3e/sema6ba/plxnb2b/slit1a/sema4e/sema3fb/zswim5/vax2/sema5a/plxna2/col15a1b/sema6bb/sema4ab/sema4ba/plxnb1a/sema7a/nrp1a/dcc/plxna1a/arl3l1	43
down	BP	GO:0031344	regulation of cell projection organization	64/3061	190/17011	1.37479756735645e-07	1.82250338385644e-05	1.55663578107087e-05	cntn2/zmynd10/hecw1b/unc119.2/l1cama/plxna3/pard3ab/ncaldb/sema6dl/epha4b/sema3b/kif15/robo2/l1camb/arl3l2/casp3a/sema3aa/plxna4/vax1/tnc/ntn1b/si:ch211-129c21.1/zgc:110006/dpysl2b/pacsin1a/plxnb3/chodl/sema3e/sema6ba/plxnb2b/pacsin1b/slit1a/sema4e/sema3fb/zgc:154093/zswim5/eps8l1a/eps8l2/vax2/sema5a/ntrk2a/plxna2/shank1/col15a1b/sema6bb/shank2b/sema4ab/shank3a/sema4ba/bicdl1/plxnb1a/ntrk3a/cdc42…	64
down	BP	GO:0120035	regulation of plasma membrane bounded cell projection organization	63/3061	188/17011	2.11905478275152e-07	2.23303894347112e-05	1.90728223098084e-05	cntn2/zmynd10/hecw1b/unc119.2/l1cama/plxna3/pard3ab/ncaldb/sema6dl/epha4b/sema3b/kif15/robo2/l1camb/arl3l2/casp3a/sema3aa/plxna4/vax1/tnc/ntn1b/si:ch211-129c21.1/zgc:110006/dpysl2b/pacsin1a/plxnb3/chodl/sema3e/sema6ba/plxnb2b/pacsin1b/slit1a/sema4e/sema3fb/zgc:154093/zswim5/eps8l1a/eps8l2/vax2/sema5a/ntrk2a/plxna2/shank1/col15a1b/sema6bb/shank2b/sema4ab/shank3a/sema4ba/bicdl1/plxnb1a/ntrk3a/cdc42…	63
down	BP	GO:0006412	translation	121/3061	435/17011	2.12724395806533e-07	2.23303894347112e-05	1.90728223098084e-05	eif4a1b/rpl3/cnot1/tcea3/rpl28/rpl23a/rpl38/rpl12/eef1a2/rpl15/rps15a/igf2bp3/rpl21/rplp2l/rps9/rpl19/cirbpb/eif3m/rps4x/rpl8/rpl27/rpl5b/eif3c/eif4a2/eif3g/eif5a/rpl35/rpsa/rps6/cnot3b/rpl5a/eef1a1l1/rps23/rplp1/rps27.1/rpl18a/rpl10/rps21/rmnd1/rpl34/rpl18/eef1db/rps26l/rps19/rps27a/mrrf/rpl37/eef2l2/rps3a/rps28/rpl30/rps20/rps13/rpl39/rps14/rps12/aimp1b/rps26/gatb/rpl9/rps24/rsl24d1/rpl4/rps29/…	121
down	BP	GO:0009416	response to light stimulus	48/3061	132/17011	3.91840562026946e-07	3.62036931400048e-05	3.09222823111536e-05	rho/slc45a2/unc119.2/arntl1a/opn4.1/pcdh15b/rcvrn3/per3/clocka/rlbp1a/arl3l2/npas2/opn1sw2/rcvrn2/grk7a/mapk14b/lhx2b/arntl1b/aurkb/rrh/ddb2/arntl2/gnat2/gnat1/opn1mw2/opn1lw2/opn1lw1/opn1sw1/rcvrna/gna11b/opn4b/valopb/rgra/grk1a/rhol/opn4xa/opn1mw1/opn6b/rgrb/pim1/uvssa/lama1/pcare/opn6a/opn4xb/trpm1b/fbxl3a/opn9	48
down	BP	GO:0061387	regulation of extent of cell growth	31/3061	72/17011	6.86666007997526e-07	5.81609687502499e-05	4.96764208068628e-05	cntn2/unc119.2/l1cama/plxna3/pard3ab/ncaldb/sema6dl/epha4b/sema3b/kif15/robo2/l1camb/arl3l2/casp3a/sema3aa/tnc/ntn1b/si:ch211-129c21.1/dpysl2b/sema3e/sema6ba/slit1a/sema4e/sema3fb/sema5a/sema6bb/sema4ab/sema4ba/sema7a/dcc/arl3l1	31
down	BP	GO:0051049	regulation of transport	121/3061	444/17011	6.86715275503115e-07	5.81609687502499e-05	4.96764208068628e-05	kcnh6a/prnprs3/hecw1b/tcf7l2/unc119.2/scn8aa/cacna1ab/cacna1c/casq2/cacnb4a/sept4a/apoa1a/rab4b/scp2a/napba/sept5a/rfx3/kcna1b/rhbdf1b/scn8ab/casq1b/cpsf6/scamp5a/nkd1/rem1/ap1b1/apoa4b.2/hnf4a/klhl24a/syt2a/lgals9l1/anxa1a/gem/stxbp5b/unc119a/si:rp71-39b20.4/cacna1aa/syt5a/drd4a/casq1a/kcnb2/gdnfa/apoa4b.1/zgc:100920/notch3/shisa9b/cacnb2b/kcnc3a/rab3aa/spx/ston2/bin1b/cplx4b/uhmk1/cplx4a/kcnb1/…	121
down	BP	GO:0048589	developmental growth	98/3061	347/17011	1.42944699328206e-06	0.000111753432885052	9.54507924798874e-05	cntn2/lats1/cnot1/unc119.2/plk4/large1/col14a1a/l1cama/plxna3/cacna1c/pard3ab/ncaldb/sema6dl/epha4b/sema3b/kif15/col1a1a/inhbaa/jag1b/hnrnpr/robo2/l1camb/arl3l2/matn4/casp3a/acvr1ba/sema3aa/stat5a/chd3/col7a1/hmmr/tnc/ntn1b/si:ch211-129c21.1/fynb/anxa1a/fam57ba/igf1ra/lef1/dpysl2b/igf1rb/pho/mdka/sema3e/sema6ba/fus/ttk/slit1a/col4a6/col4a5/notch1b/nppb/nppa/sema4e/aldh1a2/creb1a/sema3fb/smc1a/krt…	98
down	BP	GO:0009583	detection of light stimulus	25/3061	54/17011	1.60438560295517e-06	0.000122294292585258	0.000104453946887134	rho/opn4.1/pcdh15b/opn1sw2/grk7a/rrh/gnat2/opn1mw2/opn1lw2/opn1lw1/opn1sw1/gna11b/opn4b/valopb/rgra/grk1a/rhol/opn4xa/opn1mw1/opn6b/rgrb/pcare/opn6a/opn4xb/opn9	25
down	BP	GO:0051056	regulation of small GTPase mediated signal transduction	59/3061	182/17011	1.74921897927729e-06	0.00013008216262967	0.000111105718991836	itsn1/triob/arhgef37/rasgrf2b/ralgapa2/arhgef7a/fbxo8/arhgef18a/chn2/farp2/iqsec1b/kank2/trioa/mcf2a/si:dkey-172h23.2/si:dkey-283b15.4/mmd/si:dkey-91m11.5/kctd13/si:dkey-166d12.2/eps8l1a/eps8l2/plekhg2/sipa1l3/si:dkey-38p12.3/plekhg7/rasa3/kalrnb/spry4/quo/si:ch211-234p18.3/arhgef7b/si:dkey-91i10.2/dnmbp/arhgef10lb/farp1/rasgrf2a/prex1/arhgef2/mcf2la/plekhg4/arhgef16/arfgef3/iqsec2b/psda/tiam1a/b…	59
down	BP	GO:0007602	phototransduction	22/3061	45/17011	2.16147142990288e-06	0.000156912533089854	0.000134022063097236	rho/opn4.1/opn1sw2/grk7a/rrh/opn1mw2/opn1lw2/opn1lw1/opn1sw1/gna11b/opn4b/valopb/rgra/grk1a/rhol/opn4xa/opn1mw1/opn6b/rgrb/opn6a/opn4xb/opn9	22
down	BP	GO:0043010	camera-type eye development	103/3061	373/17011	2.39710677177162e-06	0.000169971594119342	0.000145176062505826	nrf1/pde6a/irx2a/irx7/marcksa/rdh5/marcksb/traf3ip1/pard3ab/foxn4/pde6b/meis1b/dlx1a/ptf1a/ptch1/crygm1/olfm1a/crygmxl1/ints7/znf513a/thrb/vax1/alcama/igf1ra/tyrp1a/ush2a/otx2a/dnmt1/lhx2b/paics/igf1rb/sfrp1a/rfc5/egr1/marcksl1a/rx2/zgc:153846/cryba1a/ift172/cad/dio1/prkcz/sox9b/ctbp2a/rbp4l/crygm2e/cdk5r1b/lum/pax6b/gpatch3/aldh1a2/cryaa/crygmx/ptch2/foxh1/tyrp1b/rpgrb/crygm2d13/vax2/apc/tfap2a/…	103
down	BP	GO:0003009	skeletal muscle contraction	16/3061	28/17011	3.9167032694946e-06	0.000265378405970867	0.000226664886286074	tnni2a.2/tnni2a.3/casq1b/atp2a1/ryr1b/tnni2a.4/tnni2b.2/tnnt3a/tnni2b.1/casq1a/tnni2a.1/tnnt2e/tnnt3b/si:rp71-17i16.4/smyhc1/smyhc2	16
down	BP	GO:0009581	detection of external stimulus	32/3061	81/17011	4.3894321203583e-06	0.000284752734786648	0.000243212879412462	rho/opn4.1/cdh23/pcdh15b/opn1sw2/grk7a/ap1b1/trpm3/rrh/myo6b/gnat2/opn1mw2/opn1lw2/opn1lw1/opn1sw1/gna11b/opn4b/valopb/rgra/grk1a/rhol/opn4xa/opn1mw1/opn6b/pcdh15a/rgrb/myo7aa/pcare/opn6a/cacna1da/opn4xb/opn9	32
down	BP	GO:0009582	detection of abiotic stimulus	32/3061	81/17011	4.3894321203583e-06	0.000284752734786648	0.000243212879412462	rho/opn4.1/cdh23/pcdh15b/opn1sw2/grk7a/ap1b1/trpm3/rrh/myo6b/gnat2/opn1mw2/opn1lw2/opn1lw1/opn1sw1/gna11b/opn4b/valopb/rgra/grk1a/rhol/opn4xa/opn1mw1/opn6b/pcdh15a/rgrb/myo7aa/pcare/opn6a/cacna1da/opn4xb/opn9	32
down	BP	GO:0042255	ribosome assembly	21/3061	44/17011	5.9692092784513e-06	0.000356865080196039	0.000304805443857348	rpl3/rpl23a/rpl12/mdn1/rpl5b/rpsa/rpl5a/rps27.1/rpl10/rps19/rps10/rps28/rps14/rsl24d1/rps5/rplp0/rps27.2/rpl6/rps15/rpl24/nop53	21
down	BP	GO:0070588	calcium ion transmembrane transport	44/3061	128/17011	6.52384108916801e-06	0.000375305499639118	0.000320555766724959	trpc2b/slc24a3/cacna1ab/atp2b1b/cacna1c/casq2/cacnb4a/ryr1a/itpr1a/zgc:165532/casq1b/rem1/atp2a1/atp2b3b/ryr1b/gem/atp2a1l/cacna1aa/casq1a/slc24a1/slc24a2/atp2b4/cacnb2b/letm1/plch2a/atp2c1/atp2a3/trpc1/stim1b/itpr3/atp2b2/slc24a4b/trpc5a/trpc4a/cacna1ia/cbarpb/ryr3/itpr1b/cacng4b/cacna1eb/cacnb2a/mcu/trpm2/cacna1da	44
down	BP	GO:0016049	cell growth	47/3061	140/17011	6.67643579703406e-06	0.000376971347132534	0.000321978599646438	cntn2/unc119.2/l1cama/plxna3/pard3ab/ncaldb/sema6dl/epha4b/sema3b/kif15/hnrnpr/robo2/l1camb/arl3l2/casp3a/sema3aa/epb41l3b/mul1a/tnc/ntn1b/si:ch211-129c21.1/dpysl2b/sema3e/sema6ba/fus/slit1a/socs2/col4a6/col4a5/sema4e/sema3fb/sema5a/thsd7aa/sema6bb/sema4ab/nanos3/nos1/myo9ab/sema4ba/ulk1b/dnph1/plxnb1a/sema7a/col19a1/nrp1a/dcc/arl3l1	47
down	BP	GO:0040007	growth	102/3061	377/17011	7.08304160388241e-06	0.000392658070004318	0.00033537693642115	cntn2/lats1/cnot1/unc119.2/plk4/large1/col14a1a/l1cama/plxna3/cacna1c/pard3ab/ncaldb/sema6dl/epha4b/sema3b/kif15/col1a1a/inhbaa/jag1b/hnrnpr/robo2/l1camb/arl3l2/matn4/casp3a/acvr1ba/sema3aa/stat5a/epb41l3b/mul1a/chd3/col7a1/hmmr/tnc/ntn1b/si:ch211-129c21.1/fynb/anxa1a/fam57ba/igf1ra/lef1/dpysl2b/igf1rb/pho/mdka/sema3e/sema6ba/fus/ttk/slit1a/socs2/col4a6/col4a5/notch1b/nppb/nppa/sema4e/aldh1a2/cre…	102
down	BP	GO:0150063	visual system development	116/3061	445/17011	1.14342624577691e-05	0.000571525675962919	0.000488151256609505	nrf1/pde6a/irx2a/irx7/marcksa/pcdh15b/rdh5/marcksb/traf3ip1/pard3ab/foxn4/pde6b/meis1b/dlx1a/ptf1a/ptch1/crygm1/olfm1a/crygmxl1/ints7/neurod1/znf513a/adgrv1/thrb/vax1/alcama/fam57ba/igf1ra/tyrp1a/ush2a/otx2a/dnmt1/lhx2b/six6b/paics/igf1rb/sfrp1a/rfc5/egr1/tmx3a/marcksl1a/bbs5/rx2/zgc:153846/cryba1a/ift172/cad/dio1/prkcz/sox9b/ctbp2a/rbp4l/crygm2e/cdk5r1b/lum/pax6b/gpatch3/aldh1a2/cryaa/crygmx/ptc…	116
down	BP	GO:0034762	regulation of transmembrane transport	58/3061	189/17011	1.4139928388061e-05	0.000663271410079968	0.000566513082300613	kcnh6a/prnprs3/hecw1b/scn8aa/cacna1ab/cacna1c/casq2/cacnb4a/kcna1b/scn8ab/casq1b/rem1/ap1b1/klhl24a/gem/si:rp71-39b20.4/cacna1aa/casq1a/kcnb2/shisa9b/cacnb2b/kcnc3a/kcnb1/scn1ba/shank1/stim1b/kcnj9/hcn4/shank2b/kcnh4a/kcnh7/scn1lab/kcnv2b/kcna1a/neto2b/shank3a/cbarpb/cacng4b/kcnj14/kcnv2a/kcnma1a/scn1laa/kcnj1a.6/si:dkey-192j17.1/wnk4b/kcnj1a.5/scn12aa/kcnj10a/si:ch211-139a5.9/cacna1eb/si:dkey-56…	58
down	BP	GO:0071482	cellular response to light stimulus	22/3061	50/17011	1.84340046199982e-05	0.000826548236564329	0.000705971012846369	rho/opn4.1/opn1sw2/mapk14b/aurkb/rrh/opn1mw2/opn1lw2/opn1lw1/opn1sw1/opn4b/valopb/rgra/grk1a/rhol/opn4xa/opn1mw1/opn6b/opn6a/opn4xb/trpm1b/opn9	22
down	BP	GO:0001755	neural crest cell migration	34/3061	94/17011	2.11316748099521e-05	0.000917799202538533	0.000783910247390976	nusap1/pard3ab/sema6dl/sema3b/colec11/sema3aa/tnc/si:ch211-129c21.1/lef1/sema3e/sema6ba/nrp2b/gdnfa/acvr2ba/sema4e/ret/sema3fb/sema5a/sh3pxd2aa/sema6bb/sema4ab/masp1/sema4ba/chd7/plod3/zeb2b/sema7a/radil/nrarpa/nrp2a/hdac4/nrp1a/nrg1/lbh	34
down	BP	GO:0010951	negative regulation of endopeptidase activity	21/3061	47/17011	2.1372169032547e-05	0.000917799202538533	0.000783910247390976	bcl2l1/serpinb1l3/agt/serpind1/kng1/ahsg1/si:ch1073-416d2.3/serpinc1/fetub/serping1/timp2a/serpinf2b/ahsg2/si:ch211-262h13.5/si:ch211-284e20.8/serpinf2a/si:ch211-186e20.7/serpina7/serpina1/serpina1l/zgc:174259	21
down	BP	GO:0050879	multicellular organismal movement	16/3061	31/17011	2.2365148460935e-05	0.000934127913114941	0.000797856918418935	tnni2a.2/tnni2a.3/casq1b/atp2a1/ryr1b/tnni2a.4/tnni2b.2/tnnt3a/tnni2b.1/casq1a/tnni2a.1/tnnt2e/tnnt3b/si:rp71-17i16.4/smyhc1/smyhc2	16
down	BP	GO:0050881	musculoskeletal movement	16/3061	31/17011	2.2365148460935e-05	0.000934127913114941	0.000797856918418935	tnni2a.2/tnni2a.3/casq1b/atp2a1/ryr1b/tnni2a.4/tnni2b.2/tnnt3a/tnni2b.1/casq1a/tnni2a.1/tnnt2e/tnnt3b/si:rp71-17i16.4/smyhc1/smyhc2	16
down	BP	GO:0008361	regulation of cell size	35/3061	99/17011	2.82323544975486e-05	0.00113263748503981	0.00096740782585783	cntn2/unc119.2/l1cama/plxna3/pard3ab/ncaldb/sema6dl/epha4b/sema3b/kif15/robo2/l1camb/arl3l2/casp3a/sema3aa/tnc/ntn1b/si:ch211-129c21.1/dpysl2b/sema3e/sema6ba/slit1a/sema4e/slc12a10.3/sema3fb/sema5a/sema6bb/myo5b/slc12a7b/sema4ab/sema4ba/slc12a5b/sema7a/dcc/arl3l1	35
down	BP	GO:0051262	protein tetramerization	17/3061	35/17011	3.45292848202941e-05	0.00133265556224148	0.001138247177154	uox/pfkpb/pfkma/tp73/cpsf6/tdo2b/trpm3/tp63/pfkmb/tdo2a/crtc1a/crtc1b/evlb/pfklb/trpm2/trpm6/trpm1b	17
down	BP	GO:0048863	stem cell differentiation	65/3061	225/17011	3.76053333326449e-05	0.00141092273268397	0.00120509669802356	ncor2/nusap1/prdm1a/adora2b/nelfe/fgfr3/ak2/pard3ab/sema6dl/sema3b/colec11/ptch1/f11r.1/hal/kat6a/sema3aa/dld/tnc/si:ch211-129c21.1/alcama/crhb/lef1/sema3e/sema6ba/nrp2b/gdnfa/cnr2/tfap2c/rps29/acvr2ba/myca/sema4e/ptch2/ret/sema3fb/sf3b1/fgfr2/sema5a/tfap2a/sh3pxd2aa/sema6bb/sema4ab/masp1/nos1/gria2a/sema4ba/chd7/plod3/cdca7a/mettl22/prdm16/zeb2b/sema7a/radil/dlx2a/nrarpa/nrp2a/hdac4/klhl12/nr5a2…	65
down	BP	GO:0060078	regulation of postsynaptic membrane potential	13/3061	23/17011	3.79454457461744e-05	0.00141092273268397	0.00120509669802356	gabra4/grin2bb/gabrg2/gabra6b/shank1/shank2b/shank3a/gabra1/gabra6a/grin2cb/grin2ca/npas4b/gabra3	13
down	BP	GO:0051346	negative regulation of hydrolase activity	28/3061	74/17011	4.33402884331119e-05	0.00158436881738591	0.0013532403908832	cst3/bcl2l1/serpinb1l3/agt/serpind1/kng1/anxa1a/ahsg1/si:ch1073-416d2.3/serpinc1/fetub/mastl/serping1/timp2a/serpinf2b/zgc:163030/ahsg2/si:ch211-262h13.5/si:ch211-284e20.8/serpinf2a/si:ch211-186e20.7/serpina7/serpina1/serpina1l/zgc:174259/anxa1d/dlg2/anxa1c	28
down	BP	GO:0001667	ameboidal-type cell migration	66/3061	232/17011	5.53287739269985e-05	0.0019294677588439	0.0016479961455455	nusap1/prnprs3/eomesa/pard3ab/sema6dl/sema3b/colec11/lbr/sema3aa/tnc/lpp/si:ch211-129c21.1/dscama/anxa1a/ankrd6b/lef1/s1pr2/sema3e/sema6ba/prcp/nrp2b/gdnfa/s1pr1/prkcz/loxl2a/acvr2ba/sema4e/apln/ret/sema3fb/foxh1/celsr1b/sema5a/sh3pxd2aa/thsd7aa/git2a/amotl2a/sema6bb/zeb2a/sema4ab/masp1/esrra/sema4ba/lzts2a/chd7/plod3/hspg2/zeb2b/sema7a/hmcn2/radil/nrarpa/mapkap1/apoc1/cyt1/afp4/nrp2a/hdac4/anxa1…	66
down	BP	GO:0042551	neuron maturation	3061-08-01	11/17011	0.000106984339247968	0.0034701622379474	0.0029639334300053	sptan1/ctbp2a/sclt1/snap25b/gldn/srrm4/ndrg4/il1rapl1b	8
down	BP	GO:0043062	extracellular structure organization	47/3061	155/17011	0.000121616379982858	0.0039032457112393	0.00333383849393452	tnxba/col4a3/col14a1a/col11a1b/mmp23bb/apoa1a/col1a1a/kank2/sulf2a/mmp24/col1a2/efemp2b/apoa4b.2/mmp11a/cetp/col5a2a/lamb2l/col1a1b/lamb4/apoa4b.1/postna/loxl2a/lum/egfl6/col4a6/col4a5/si:ch211-114l13.7/ddr2b/col15a1b/si:dkey-6n6.1/myh9a/col17a1a/p4htm/emid1/plod3/col28a2a/col28a1a/col8a1a/hmcn2/si:dkey-61l1.4/col19a1/fkrp/apoa1b/col5a3b/mibp2/fbln1/postnb	47
down	BP	GO:0009260	ribonucleotide biosynthetic process	50/3061	169/17011	0.000148478249358459	0.00457283012418123	0.00390574363543677	uckl1a/ak1/adss/pank2/pfas/ampd3a/ak2/elovl4a/pdha1b/pfkpb/eno1b/pfkma/hprt1l/gc2/uck2b/tpi1a/gucy2f/gucy2d/elovl4b/adcy6b/impdh1b/si:dkey-206f10.1/paics/ampd1/aldoab/upp2/eno3/cad/pklr/si:ch211-132f19.7/gapdh/wu:fj39g12/nme2a/nppa/aldob/pgam2/pfkmb/adcy6a/scn1lab/acss2l/unm_sa821/gucy2g/adcy3a/si:dkey-22n8.3/nme2b.2/pfklb/pkmb/nme3/ampd2a/mlycd	50
down	BP	GO:0048638	regulation of developmental growth	32/3061	95/17011	0.000174179919819713	0.00520661348559124	0.00444707039869939	cntn2/lats1/unc119.2/l1cama/plxna3/pard3ab/ncaldb/sema6dl/epha4b/sema3b/kif15/robo2/l1camb/arl3l2/casp3a/sema3aa/tnc/ntn1b/si:ch211-129c21.1/dpysl2b/sema3e/sema6ba/slit1a/sema4e/sema3fb/sema5a/sema6bb/sema4ab/sema4ba/sema7a/dcc/arl3l1	32
down	BP	GO:0046390	ribose phosphate biosynthetic process	50/3061	172/17011	0.000237794480111408	0.00671329046166372	0.00573395266857332	uckl1a/ak1/adss/pank2/pfas/ampd3a/ak2/elovl4a/pdha1b/pfkpb/eno1b/pfkma/hprt1l/gc2/uck2b/tpi1a/gucy2f/gucy2d/elovl4b/adcy6b/impdh1b/si:dkey-206f10.1/paics/ampd1/aldoab/upp2/eno3/cad/pklr/si:ch211-132f19.7/gapdh/wu:fj39g12/nme2a/nppa/aldob/pgam2/pfkmb/adcy6a/scn1lab/acss2l/unm_sa821/gucy2g/adcy3a/si:dkey-22n8.3/nme2b.2/pfklb/pkmb/nme3/ampd2a/mlycd	50
down	BP	GO:0104004	cellular response to environmental stimulus	26/3061	73/17011	0.000252920455013296	0.00694733754356341	0.00593385685825409	rho/opn4.1/opn1sw2/mapk14b/aurkb/rrh/opn1mw2/opn1lw2/opn1lw1/opn1sw1/opn4b/valopb/rgra/grk1a/bbc3/rhol/insrb/xrcc6/opn4xa/opn1mw1/opn6b/opn6a/opn4xb/trpm1b/si:dkey-74k8.3/opn9	26
down	BP	GO:0006734	NADH metabolic process	3061-08-01	12/17011	0.000270094851075523	0.00719023415239271	0.00614131960194699	nudt17/pfkpb/pfkma/gpd1c/gpd1b/pfkmb/pfklb/nudt12	8
down	BP	GO:0033500	carbohydrate homeostasis	17/3061	40/17011	0.000271196106108613	0.00719023415239271	0.00614131960194699	tcf7l2/klhl42/hnf1ba/pck1/foxo3a/igf1ra/igf1rb/foxo1b/hmgn7/cyp7a1/glis3/insrb/hmgn6/ankrd55/foxo1a/mcu/ano1	17
down	BP	GO:0042593	glucose homeostasis	17/3061	40/17011	0.000271196106108613	0.00719023415239271	0.00614131960194699	tcf7l2/klhl42/hnf1ba/pck1/foxo3a/igf1ra/igf1rb/foxo1b/hmgn7/cyp7a1/glis3/insrb/hmgn6/ankrd55/foxo1a/mcu/ano1	17
down	BP	GO:0040013	negative regulation of locomotion	24/3061	67/17011	0.000390769644123674	0.00945600511851652	0.0080765588935837	sema6dl/sema3b/robo2/arhgap4b/sema3aa/si:ch211-129c21.1/lef1/srgap2/sinhcaf/s1pr2/sema3e/sema6ba/tnfrsf19/rtn4rl2a/sema4e/prox1a/sema3fb/sema5a/srgap3/sema6bb/sema4ab/sema4ba/sema7a/lrch1	24
down	BP	GO:0051271	negative regulation of cellular component movement	24/3061	67/17011	0.000390769644123674	0.00945600511851652	0.0080765588935837	sema6dl/sema3b/robo2/arhgap4b/sema3aa/si:ch211-129c21.1/lef1/srgap2/sinhcaf/s1pr2/sema3e/sema6ba/tnfrsf19/rtn4rl2a/sema4e/prox1a/sema3fb/sema5a/srgap3/sema6bb/sema4ab/sema4ba/sema7a/lrch1	24
down	BP	GO:0072529	pyrimidine-containing compound catabolic process	3061-07-01	10/17011	0.000437147904297492	0.0104129996890863	0.00889394667131574	dpydb/cdab/aldh6a1/tet3/tet1/tet2/dpys	7
down	BP	GO:0051932	synaptic transmission, GABAergic	3061-08-01	13/17011	0.000591253394229413	0.0135543729248532	0.0115770549847532	gabra4/gabrg2/gabra6b/plcl1/gabra1/gabra6a/npas4b/gabra3	8
down	BP	GO:0051261	protein depolymerization	22/3061	61/17011	0.00060418678512784	0.0136693788864236	0.0116752838255897	stmn1a/kif18a/gsna/cfl1l/camsap1a/mical2b/map1ab/stmn3/vil1/add3a/add3b/apc/map1aa/camsap2a/apc2/stmn2b/nckap5l/mical3b/mical3a/eps8a/sptbn1/add1	22
down	BP	GO:0009072	aromatic amino acid family metabolic process	13/3061	29/17011	0.000767470614440261	0.016478999319918	0.0140750355828407	dct/si:ch73-71d17.1/kmo/hal/hpda/tdo2b/th2/tyr/hgd/uroc1/tdo2a/haao/kynu	13
down	BP	GO:0032886	regulation of microtubule-based process	26/3061	78/17011	0.000814121121287502	0.0172378840194833	0.0147232138455064	stmn1a/plk4/traf3ip1/camsap1a/mapre3a/clasp2/map1ab/macf1a/cfap298/stmn3/drc1/mdm1/apc/map1aa/camsap2a/kat2b/apc2/stmn2b/map6a/alms1/phldb2b/tmem67/tpx2/phldb2a/efna5b/mapre3b	26
down	BP	GO:0006090	pyruvate metabolic process	18/3061	47/17011	0.00082296684988619	0.0173050063814	0.014780544367466	pdha1b/pfkpb/pck1/eno1b/pfkma/agxtb/tpi1a/aldoab/eno3/pklr/gapdh/pcxb/aldob/pgam2/pfkmb/scn1lab/pfklb/pkmb	18
down	BP	GO:0048585	negative regulation of response to stimulus	99/3061	409/17011	0.000855262934519787	0.0178609362147317	0.0152553749098915	tle3a/pde10a/cnot1/nf1b/pde3a/gatad2b/skib/spred2b/bcl2l1/tle2b/nprl3/sema6dl/epha4b/sema3b/eya4/saga/nf1a/jag1b/snx13/robo2/ptch1/otud7b/sulf2a/sema3aa/dusp5/neurod1/nkd1/faimb/vax1/plg/skila/si:ch211-129c21.1/rfx4/anxa1a/ankrd6b/sfrp1a/sema3e/sema6ba/cpb2/scube2/sagb/pmepa1/spred1/rack1/pebp1/skia/tle2a/dusp4/kctd13/si:dkey-37f18.2/socs2/si:ch211-125a15.1/spred2a/tnmd/gpatch3/sema4e/tp53bp2b/pt…	99
down	BP	GO:0044092	negative regulation of molecular function	47/3061	168/17011	0.000906001639487741	0.0186648580999873	0.0159420203136036	hecw1b/ppm1f/cst3/spred2b/bcl2l1/serpinb1l3/agt/sh3bp5la/dusp5/rem1/adgrv1/serpind1/kng1/ppm1e/anxa1a/ahsg1/gem/si:ch1073-416d2.3/fbxo5/spred1/serpinc1/erbin/dusp4/spred2a/fetub/prox1a/mastl/serping1/timp2a/serpinf2b/spry4/zgc:163030/ahsg2/si:ch211-262h13.5/si:ch211-284e20.8/cbarpb/serpinf2a/si:ch211-186e20.7/si:dkey-175m17.7/etfbkmt/serpina7/serpina1/serpina1l/zgc:174259/anxa1d/dlg2/anxa1c	47
down	BP	GO:0046031	ADP metabolic process	16/3061	40/17011	0.000912402067347385	0.018670563109679	0.0159468930739486	ak1/ak2/pfkpb/eno1b/pfkma/tpi1a/aldoab/eno3/pklr/gapdh/aldob/pgam2/pfkmb/scn1lab/pfklb/pkmb	16
down	BP	GO:0048259	regulation of receptor-mediated endocytosis	3061-07-01	11/17011	0.00101493414313416	0.0204936039895103	0.0175039879408429	unc119.2/unc119a/notch3/hspa8/pick1/mib1/mib2	7
down	BP	GO:0018298	protein-chromophore linkage	15/3061	37/17011	0.00111228821130613	0.0217338465351704	0.0185633033533036	rho/opn4.1/opn1sw2/rrh/opn1mw2/opn1lw2/opn1lw1/opn1sw1/opn4b/valopb/rhol/opn4xa/opn1mw1/opn6b/opn4xb	15
down	BP	GO:0042866	pyruvate biosynthetic process	15/3061	37/17011	0.00111228821130613	0.0217338465351704	0.0185633033533036	pfkpb/eno1b/pfkma/agxtb/tpi1a/aldoab/eno3/pklr/gapdh/aldob/pgam2/pfkmb/scn1lab/pfklb/pkmb	15
down	BP	GO:0010565	regulation of cellular ketone metabolic process	3061-09-01	17/17011	0.0011756537317293	0.021991216122961	0.0187831277513613	tle3a/anxa1a/lef1/apc/kdm1a/etfbkmt/anxa1d/anxa1c/mlycd	9
down	BP	GO:0042273	ribosomal large subunit biogenesis	20/3061	56/17011	0.00121139718730117	0.0223851516610985	0.0191195957982972	rpl3/rpl23a/rpl12/rpl7/mdn1/rpl5b/rpl35/rpl7a/rpl5a/rpl10/rsl24d1/rpl10a/rplp0/rsl1d1/rpl6/rpl35a/znhit6/rpl24/nop53/rpl14	20
down	BP	GO:0050922	negative regulation of chemotaxis	14/3061	34/17011	0.00135100823635891	0.0240636083511892	0.0205531984812422	sema6dl/sema3b/robo2/sema3aa/si:ch211-129c21.1/sema3e/sema6ba/sema4e/sema3fb/sema5a/sema6bb/sema4ab/sema4ba/sema7a	14
down	BP	GO:0061008	hepaticobiliary system development	42/3061	149/17011	0.00140426297056051	0.0244662731270799	0.0208971223408523	nav3/hnf1ba/onecut1/mmp23bb/rnpc3/jag1b/pck1/fads2/dld/jag2b/hnf4a/anxa1a/pkd1a/dnmt1/mpi/rarab/myo1d/cnr2/add3a/a2ml/pklr/sox9b/notch3/aldh1a2/slc2a2/onecut3a/fgfr2/enc3/apc/nos1/nphp4/zeb2b/mgaa/leg1.1/leg1.2/dio3b/anxa1d/cldn15lb/nr5a2/zfyve9a/gata6/anxa1c	42
down	BP	GO:0042330	taxis	95/3061	396/17011	0.00145023746497541	0.0251237160835797	0.0214586572269687	unc119.2/scn8aa/cacna1ab/plxna3/smyd1a/ncaldb/sema6dl/epha4b/sema3b/cntn3a.2/hnrnpr/robo2/arl3l2/efna1b/sema3aa/plxna4/tnr/vax1/tnc/ntn1b/si:ch211-129c21.1/dscama/anxa1a/robo1/efna1a/ccdc80l1/lhx2b/dpysl2b/plxnb3/unc5b/chodl/sema3e/sema6ba/plxnb2b/ephb2a/nrp2b/s1pr1/etv5b/slit1a/islr2/col4a6/col4a5/sema4e/ptch2/sema3fb/kcnc3a/zswim5/si:dkey-12h9.6/lhx9/nexn/ephb6/alcamb/vax2/sema5a/apc/kif5ab/plx…	95
down	BP	GO:0045926	negative regulation of growth	17/3061	46/17011	0.00180088685248627	0.0298189521142594	0.0254689501409186	sema6dl/epha4b/sema3b/robo2/sema3aa/mul1a/tnc/si:ch211-129c21.1/sema3e/sema6ba/sema4e/sema3fb/sema5a/sema6bb/sema4ab/sema4ba/sema7a	17
down	BP	GO:0048066	developmental pigmentation	24/3061	74/17011	0.00193922633299045	0.0311194794173046	0.0265797559435921	prdm1a/slc45a2/dct/tfap2e/uvrag/tyrp1a/tyr/hipk2/alkal2b/sox9b/ctbp2a/sf3b1/tyrp1b/tfap2a/oca2/bnc2/kitlga/alkal1/pmela/nrarpa/dio2/ece2b/mib1/mib2	24
down	BP	GO:0061041	regulation of wound healing	3061-08-01	15/17011	0.00209876696338002	0.0327627764416857	0.0279833280684713	plg/anxa1a/cpb2/serpinc1/serping1/f7i/anxa1d/anxa1c	8
down	BP	GO:0098916	anterograde trans-synaptic signaling	82/3061	338/17011	0.0021168471495612	0.0327627764416857	0.0279833280684713	chrna5/exoc4/cep89/cacna1ab/dlg1/cacnb4a/gabra4/napba/gabrr2b/slc17a7a/cel.1/snap25a/gabrb3/syt2a/grm1a/gabrr3a/lin7c/grin2bb/grm3/drd4b/dlgap1b/cacna1aa/syt5a/drd4a/gdnfa/grik1b/slc24a1/slc24a2/nptx2b/zgc:165520/shisa9b/gabrr2a/gabrg2/cacnb2b/sv2ba/snap25b/gabra6b/ntf3/dlgap2a/cplx4b/gabrd/cplx4a/sv2ca/nsmfa/kcnq3/shank1/si:ch211-276c2.2/apba2b/nrxn2a/si:dkey-110c1.7/htr4/slc12a7b/shank2b/shank3…	82
down	BP	GO:0006869	lipid transport	46/3061	170/17011	0.002140279183976	0.0329581375350648	0.0281501897988125	esyt3/atp11a/mttp/apoa1a/scp2a/osbpl7/pla2g12b/apoa4b.2/apobb.1/anxa1a/esyt2a/cetp/osbpl3a/apoa4b.1/atp8b3/apoba/slc51a/slc27a6/stra6/osbpl2a/spx/abca4a/apodb/soat2/apoda.1/atp8b1/myo5b/atp9b/abca4b/abcg1/osbpl6/abca5/zgc:172302/apobb.2/osbpl5/atp10b/abcg4b/tex2l/apoc2/anxa1d/abca3b/apoa1b/col4a3bpb/slco1d1/anxa1c/atp8b5b	46
down	BP	GO:0043409	negative regulation of MAPK cascade	3061-11-01	25/17011	0.00233418310413145	0.035584621422484	0.030393521050638	nf1b/spred2b/nf1a/dusp5/spred1/pebp1/dusp4/spred2a/spry4/dusp6/si:dkey-175m17.7	11
down	BP	GO:0045197	establishment or maintenance of epithelial cell apical/basal polarity	3061-11-01	25/17011	0.00233418310413145	0.035584621422484	0.030393521050638	dlg1/pard3ab/jag2b/lin7c/erbin/notch1b/crb2a/dlg2/crb1/dlg1l/lama1	11
down	BP	GO:0052547	regulation of peptidase activity	28/3061	92/17011	0.0025004112613998	0.0374440601004241	0.0319817039886932	ppm1f/cst3/bcl2l1/serpinb1l3/agt/serpind1/mul1a/kng1/ahsg1/hpn/si:ch1073-416d2.3/serpinc1/fetub/serping1/timp2a/serpinf2b/zgc:163030/bbc3/ahsg2/si:ch211-262h13.5/si:ch211-284e20.8/serpinf2a/si:ch211-186e20.7/serpina7/serpina1/serpina1l/zgc:174259/diabloa	28
down	BP	GO:0043473	pigmentation	37/3061	131/17011	0.00251329885085285	0.0374440601004241	0.0319817039886932	prdm1a/slc45a2/dct/tfap2e/uvrag/crhb/tyrp1a/arl6/paics/pmelb/gpr143/tyr/bbs5/hipk2/alkal2b/sox9b/ctbp2a/sf3b1/tyrp1b/tfap2a/oca2/atoh7/bnc2/kitlga/alkal1/bbs1/chd7/plin6/tjp1a/rab27b/eif3ea/pmela/nrarpa/dio2/ece2b/mib1/mib2	37
down	BP	GO:0046700	heterocycle catabolic process	63/3061	250/17011	0.0025746718191272	0.0375169923680866	0.0320439968647688	gda/cnot1/ahcy/uox/si:ch73-71d17.1/nudt17/kmo/dpydb/pfkpb/eno1b/pcid2/pfkma/hal/aox6/zgc:92040/tdo2b/tpi1a/aldoab/upp2/cdab/zgc:103559/eno3/gdnfa/pklr/allc/gapdh/pnrc2/aldh6a1/aldob/cnot6l/xdh/pgam2/blvra/pfkmb/smg8/tet3/scn1lab/uroc1/cnp/tdo2a/aox5/urad/pan2/tet1/dnph1/si:dkey-217f16.6/haao/tnrc6c1/tet2/dpys/si:dkey-46g23.1/prodhb/kynu/pfklb/pkmb/smg6/uraha/nudt12/cnot6b/tnrc6c2/dcp2/mlycd/hmox2a	63
down	BP	GO:0044270	cellular nitrogen compound catabolic process	62/3061	246/17011	0.00276036342903243	0.0391715521894971	0.0334571887648464	gda/cnot1/ahcy/uox/si:ch73-71d17.1/nudt17/kmo/dpydb/pfkpb/bhmt/eno1b/pcid2/pfkma/hal/aox6/tdo2b/tpi1a/aldoab/upp2/cdab/zgc:103559/eno3/gdnfa/pklr/allc/gapdh/pnrc2/aldh6a1/aldob/cnot6l/xdh/pgam2/blvra/pfkmb/smg8/tet3/scn1lab/uroc1/cnp/tdo2a/aox5/urad/pan2/tet1/dnph1/si:dkey-217f16.6/haao/tnrc6c1/tet2/dpys/si:dkey-46g23.1/kynu/pfklb/pkmb/smg6/uraha/nudt12/cnot6b/tnrc6c2/dcp2/mlycd/hmox2a	62
down	BP	GO:0070507	regulation of microtubule cytoskeleton organization	23/3061	72/17011	0.00296687150633343	0.0409320869810436	0.0349608959593661	stmn1a/plk4/traf3ip1/camsap1a/mapre3a/clasp2/map1ab/stmn3/mdm1/apc/map1aa/camsap2a/kat2b/apc2/stmn2b/map6a/alms1/phldb2b/tmem67/tpx2/phldb2a/efna5b/mapre3b	23
down	BP	GO:0010876	lipid localization	48/3061	182/17011	0.00305214210000941	0.0417308576812945	0.035643141635229	esyt3/atp11a/mttp/apoa1a/scp2a/osbpl7/pla2g12b/apoa4b.2/apobb.1/anxa1a/esyt2a/cetp/osbpl3a/apoa4b.1/atp8b3/apoba/slc51a/slc27a6/stra6/osbpl2a/pparab/fitm1/spx/abca4a/apodb/soat2/apoda.1/atp8b1/myo5b/atp9b/abca4b/abcg1/osbpl6/abca5/zgc:172302/apobb.2/osbpl5/atp10b/abcg4b/tex2l/apoc2/anxa1d/abca3b/apoa1b/col4a3bpb/slco1d1/anxa1c/atp8b5b	48
down	BP	GO:0051241	negative regulation of multicellular organismal process	52/3061	201/17011	0.00326494898122457	0.0436615326480426	0.0372921688806536	sema6dl/epha4b/sema3b/dlx1a/robo2/ptch1/sema3aa/atp2a1/tnc/plg/si:ch211-129c21.1/lgals9l1/rfx4/anxa1a/bnip3lb/hsp90ab1/srgap2/her12/unc5b/sema3e/sema6ba/cpb2/her2/klf2b/tm4sf4/spred1/s1pr1/loxl2a/notch3/tnmd/gpatch3/sema4e/ptch2/sema3fb/spx/sema5a/apc/lgr4/sema6bb/sema4ab/pglyrp2/dab2ipa/jupa/sema4ba/bicdl1/f7i/sema7a/dlx2a/anxa1d/chrm2a/axin2/anxa1c	52
down	BP	GO:0048167	regulation of synaptic plasticity	14/3061	37/17011	0.00346911541889725	0.0457893199663105	0.0391095536402452	grin2bb/slc24a1/slc24a2/nptx2b/shisa9b/nsmfa/shank1/shank2b/shank3a/grin2cb/grin2ca/rims1b/npas4b/rims2b	14
down	BP	GO:0060079	excitatory postsynaptic potential	3061-07-01	13/17011	0.00376857420276756	0.0478765947676595	0.0408923358668726	grin2bb/shank1/shank2b/shank3a/grin2cb/grin2ca/npas4b	7
down	BP	GO:0022603	regulation of anatomical structure morphogenesis	89/3061	379/17011	0.00382832215855583	0.0482336952951931	0.0411973424109053	cntn2/palmda/hecw1b/lypd6/unc119.2/l1cama/plxna3/vash2/pard3ab/ncaldb/sema6dl/epha4b/sema3b/kif15/fmnl2a/robo2/l1camb/arl3l2/phip/zeb1a/casp3a/sema3aa/plxna4/vax1/tnc/ntn1b/si:ch211-129c21.1/alcama/anxa1a/zmym2/mapk14b/dpysl2b/plxnb3/unc5b/chodl/brwd3/si:ch211-173p18.3/zmym4/slc3a2a/sema3e/sema6ba/si:ch211-226m16.2/plxnb2b/gdnfa/klf2b/spred1/rack1/s1pr1/prkcz/slit1a/egfl6/tnmd/sema4e/adgrg6/sema3…	89
down
down		ID	Description	GeneRatio	BgRatio	pvalue	p.adjust	qvalue	geneID	Count
down	CC	GO:0022626	cytosolic ribosome	71/3034	87/17244	8.00574857325146e-39	4.01088003519898e-36	3.24443494810717e-36	rpl3/rpl28/rpl23a/rpl38/rpl12/rpl7/rpl15/rps15a/rpl21/rps9/rpl19/rps4x/rpl8/rpl27/rpl5b/rpl35/rpsa/rpl7a/rpl5a/rps23/rplp1/rps27.1/rpl18a/rpl10/rps21/rpl18/rps26l/rps19/rps27a/rps10/rps3a/rps28/rpl30/rps13/rpl39/rps14/rps12/rps26/rpl9/rsl24d1/rpl4/rps29/uba52/rack1/rps25/rps7/rpl10a/rps5/rpl13a/rps16/rplp0/rps11/rpl31/rpl23/rpl32/rps27.2/rps8a/rpl17/rpl36a/rpl6/rpl22/rps15/rps2/rpl29/rpl35a/faua/…	71
down	CC	GO:0044445	cytosolic part	83/3034	160/17244	4.38758437616639e-23	7.32726590819787e-21	5.92708766604933e-21	rpl3/rpl28/rpl23a/rpl38/rpl12/rpl7/rpl15/rps15a/rpl21/rps9/pfkpb/rpl19/eno1b/pfkma/rps4x/rpl8/rpl27/rpl5b/rpl35/rpsa/rpl7a/rpl5a/snap25a/cct6a/rps23/rplp1/rps27.1/rpl18a/rpl10/rps21/rpl18/rps26l/rps19/rps27a/rps10/rps3a/rps28/rpl30/rps13/rpl39/rps14/rps12/rps26/rpl9/eno3/rsl24d1/rpl4/rps29/uba52/rack1/rps25/rps7/rpl10a/rps5/rpl13a/rps16/rplp0/rps11/rpl31/rpl23/rpl32/rps27.2/rps8a/rpl17/rpl36a/sna…	83
down	CC	GO:0099512	supramolecular fiber	140/3034	441/17244	1.85979056650562e-13	1.25756919954768e-11	1.01725841333303e-11	krt97/tnni1a/kifc1/nusap1/mybphb/tnni2a.2/waslb/kif18a/fign/casq2/col11a1b/smyd1a/spegb/kif21b/ryr1a/inaa/kif15/zgc:65851/myoz2a/col1a1a/neflb/kif26ba/tnni2a.3/krt95/kif23/kif26ab/kif25/krt4/casq1b/tpm4b/camsap1a/krt99/evpla/col1a2/mapre3a/clasp2/atp2a1/nefma/map1ab/krt1-19d/ryr1b/kif26bb/krt1-c5/macf1a/krt18b/tnni2a.4/tnni2b.2/mybpc2a/tnnt3a/csrp1b/dnal4a/tpma/col1a1b/tnni2b.1/tnni4b.2/krt91/cyt…	140
down	CC	GO:0099080	supramolecular complex	140/3034	442/17244	2.25910634649284e-13	1.25756919954768e-11	1.01725841333303e-11	krt97/tnni1a/kifc1/nusap1/mybphb/tnni2a.2/waslb/kif18a/fign/casq2/col11a1b/smyd1a/spegb/kif21b/ryr1a/inaa/kif15/zgc:65851/myoz2a/col1a1a/neflb/kif26ba/tnni2a.3/krt95/kif23/kif26ab/kif25/krt4/casq1b/tpm4b/camsap1a/krt99/evpla/col1a2/mapre3a/clasp2/atp2a1/nefma/map1ab/krt1-19d/ryr1b/kif26bb/krt1-c5/macf1a/krt18b/tnni2a.4/tnni2b.2/mybpc2a/tnnt3a/csrp1b/dnal4a/tpma/col1a1b/tnni2b.1/tnni4b.2/krt91/cyt…	140
down	CC	GO:0099081	supramolecular polymer	140/3034	442/17244	2.25910634649284e-13	1.25756919954768e-11	1.01725841333303e-11	krt97/tnni1a/kifc1/nusap1/mybphb/tnni2a.2/waslb/kif18a/fign/casq2/col11a1b/smyd1a/spegb/kif21b/ryr1a/inaa/kif15/zgc:65851/myoz2a/col1a1a/neflb/kif26ba/tnni2a.3/krt95/kif23/kif26ab/kif25/krt4/casq1b/tpm4b/camsap1a/krt99/evpla/col1a2/mapre3a/clasp2/atp2a1/nefma/map1ab/krt1-19d/ryr1b/kif26bb/krt1-c5/macf1a/krt18b/tnni2a.4/tnni2b.2/mybpc2a/tnnt3a/csrp1b/dnal4a/tpma/col1a1b/tnni2b.1/tnni4b.2/krt91/cyt…	140
down	CC	GO:0043005	neuron projection	133/3034	449/17244	1.64174415335847e-10	8.22513820832596e-09	6.65338420045277e-09	rho/pcsk1/tenm1/chrna5/stmn1a/exoc4/nmnat2/scn8aa/l1cama/cdh23/pcdh15b/dnm1b/dlg1/mapk8b/dnm1a/epha4b/saga/gabra4/cntn3a.2/cdc14aa/gabrr2b/camk2d2/robo2/l1camb/ror1/opn1sw2/scn8ab/sptan1/snap25a/adgrv1/map1ab/kcnn1b/gabrb3/dscama/syt2a/alcama/gabrr3a/igf1ra/srgap2/igf1rb/drd4b/myo1d/ephb2a/syt5a/sagb/th2/stmn3/rrh/slc6a1l/pacsin1b/camk2d1/opn1mw2/opn1lw2/opn1lw1/opn1sw1/slc1a2a/shisa9b/gabrr2a/gn…	133
down	CC	GO:0045111	intermediate filament cytoskeleton	37/3034	74/17244	1.82854906711038e-10	8.32820984202090e-09	6.73675972093296e-09	krt97/inaa/zgc:65851/neflb/krt95/krt4/krt99/evpla/nefma/krt1-19d/syne3/krt1-c5/macf1a/krt18b/krt91/cyt1l/krt92/krt15/zgc:92380/si:dkey-222f2.1/nefmb/krt98/krt94/krt93/zgc:136930/si:dkey-183i3.5/nefla/krt8/krt5/zgc:158846/iffo1b/synm/krtt1c19e/cyt1/krt17/eppk1/ppl	37
down	CC	GO:0097731	9+0 non-motile cilium	24/3034	37/17244	2.36067510999498e-10	8.44784450076777e-09	6.83353321314338e-09	rho/saga/opn1sw2/sagb/rrh/opn1mw2/opn1lw2/opn1lw1/opn1sw1/gna11b/valopb/pde6ga/whrnb/rhol/whrna/pdzd7a/phlpp1/cc2d2a/opn1mw1/sptbn5/si:ch211-103a14.5/guca1e/pde6gb/pde6ha	24
down	CC	GO:0097733	photoreceptor cell cilium	24/3034	37/17244	2.36067510999498e-10	8.44784450076777e-09	6.83353321314338e-09	rho/saga/opn1sw2/sagb/rrh/opn1mw2/opn1lw2/opn1lw1/opn1sw1/gna11b/valopb/pde6ga/whrnb/rhol/whrna/pdzd7a/phlpp1/cc2d2a/opn1mw1/sptbn5/si:ch211-103a14.5/guca1e/pde6gb/pde6ha	24
down	CC	GO:0005882	intermediate filament	36/3034	73/17244	5.27247320001458e-10	1.76100604880487e-08	1.42449275930218e-08	krt97/inaa/zgc:65851/neflb/krt95/krt4/krt99/evpla/nefma/krt1-19d/krt1-c5/macf1a/krt18b/krt91/cyt1l/krt92/krt15/zgc:92380/si:dkey-222f2.1/nefmb/krt98/krt94/krt93/zgc:136930/si:dkey-183i3.5/nefla/krt8/krt5/zgc:158846/iffo1b/synm/krtt1c19e/cyt1/krt17/eppk1/ppl	36
down	CC	GO:0001750	photoreceptor outer segment	20/3034	30/17244	3.73890097330793e-09	1.10187611036898e-07	8.91316950293222e-08	rho/saga/opn1sw2/sagb/rrh/opn1mw2/opn1lw2/opn1lw1/opn1sw1/gna11b/valopb/pde6ga/rhol/phlpp1/opn1mw1/sptbn5/si:ch211-103a14.5/guca1e/pde6gb/pde6ha	20
down	CC	GO:0097730	non-motile cilium	27/3034	52/17244	1.84693751484956e-08	4.87008260494542e-07	3.9394512089589e-07	rho/saga/cdc14aa/opn1sw2/sagb/rrh/opn1mw2/opn1lw2/opn1lw1/opn1sw1/arl13a/gna11b/valopb/pde6ga/whrnb/nphp4/rhol/whrna/pdzd7a/phlpp1/cc2d2a/opn1mw1/sptbn5/si:ch211-103a14.5/guca1e/pde6gb/pde6ha	27
down	CC	GO:0044463	cell projection part	112/3034	397/17244	8.39522939647807e-08	1.91182269437978e-06	1.54648962566701e-06	ofd1/dnah6/rho/exoc4/ttbk2a/l1cama/dnm1b/dnm1a/traf3ip1/si:ch211-169p10.1/saga/gabra4/cdc14aa/robo2/l1camb/opn1sw2/crocc2/sptan1/clasp2/adgrv1/map1ab/alcama/arl6/srgap2/tacr1a/tctn2/drd4b/myo1d/flr/sagb/rrh/bbs5/tmem237a/ift172/pacsin1b/drc1/opn1mw2/opn1lw2/opn1lw1/opn1sw1/slc1a2a/arl13a/shisa9b/gna11b/gabrg2/valopb/kcnc3a/pde6ga/eps8l1a/eps8l2/gabra6b/si:ch73-242m19.1/apc/ntf3/tmem107/cep19/cplx…	112
down	CC	GO:0120038	plasma membrane bounded cell projection part	112/3034	397/17244	8.39522939647807e-08	1.91182269437978e-06	1.54648962566701e-06	ofd1/dnah6/rho/exoc4/ttbk2a/l1cama/dnm1b/dnm1a/traf3ip1/si:ch211-169p10.1/saga/gabra4/cdc14aa/robo2/l1camb/opn1sw2/crocc2/sptan1/clasp2/adgrv1/map1ab/alcama/arl6/srgap2/tacr1a/tctn2/drd4b/myo1d/flr/sagb/rrh/bbs5/tmem237a/ift172/pacsin1b/drc1/opn1mw2/opn1lw2/opn1lw1/opn1sw1/slc1a2a/arl13a/shisa9b/gna11b/gabrg2/valopb/kcnc3a/pde6ga/eps8l1a/eps8l2/gabra6b/si:ch73-242m19.1/apc/ntf3/tmem107/cep19/cplx…	112
down	CC	GO:0044441	ciliary part	58/3034	170/17244	1.46288997463112e-07	3.18655598821823e-06	2.57763222074591e-06	ofd1/dnah6/rho/ttbk2a/traf3ip1/si:ch211-169p10.1/saga/cdc14aa/opn1sw2/crocc2/arl6/tacr1a/tctn2/flr/sagb/rrh/bbs5/tmem237a/ift172/drc1/opn1mw2/opn1lw2/opn1lw1/opn1sw1/arl13a/gna11b/valopb/pde6ga/si:ch73-242m19.1/tmem107/cep19/si:ch211-243o19.4/whrnb/cep126/dnah3/nphp4/rhol/rilp/bbs1/whrna/tmem67/pdzd7a/phlpp1/bbs9/cep162/dnah5/rp1l1b/cc2d2a/zgc:194281/opn1mw1/sptbn5/dnai2a/ccdc40/si:ch211-103a14.5…	58
down	CC	GO:0043235	receptor complex	83/3034	275/17244	1.84659180432357e-07	3.70056997586444e-06	2.99342250385084e-06	chrna5/fgfr3/erbb3a/plxna3/dlg1/fgfr1b/epha4b/gabra4/gabrr2b/ror1/prlra/gabbr1b/gabbr1a/acvr1ba/plxna4/bmpr2b/itgb1b.2/ahr1b/gabrb3/gabrr3a/igf1ra/itgb8/itgb4/hsp90ab1/grin2bb/plxnb3/gpr37b/igf1rb/plxnb2b/ephb2a/gria3b/grik1b/erbin/acvr2ba/acvr1bb/shisa9b/egf/gabrr2a/itgb1b.1/ebi3/csf1rb/gabrg2/ret/kitb/gpr37l1b/ephb6/fgfr2/ddr2b/gabra6b/gria4b/gabrd/ntrk2a/mst1ra/plxna2/shank1/shank2b/erbb4a/sha…	83
down	CC	GO:0034703	cation channel complex	50/3034	143/17244	4.44803334209601e-07	8.57101809380808e-06	6.93316937938042e-06	trpc2b/scn8aa/cacna1ab/cacna1c/cacnb4a/ryr1a/kcna1b/scn8ab/ryr1b/cacna2d4b/cacna2d4a/grin2bb/si:rp71-39b20.4/gria3b/cacna1aa/kcnb2/grik1b/shisa9b/cacnb2b/kcnc3a/gria4b/kcnq3/kcnb1/scn1ba/trpc1/scn1lab/kcnv2b/kcna1a/grik1a/gria2a/trpc5a/cacna1ia/ryr3/cacng4b/kcnv2a/grin2cb/grin2ca/kcnma1a/scn1laa/si:dkey-192j17.1/scn12aa/cacna1eb/kcnq1.2/kcnc3b/cacnb2a/mcu/scn2b/kcna2b/cacna1da/scn1bb	50
down	CC	GO:0016459	myosin complex	26/3034	60/17244	3.0137799802454e-06	5.59223618556647e-05	4.52360737775626e-05	myo3b/myhz2/cgnl1/myo1b/myh7bb/myhc4/myo1d/myo6b/myo5aa/myo18ab/myo5b/myh9a/myhz1.1/myhz1.2/myhz1.3/myo9ab/myo10l3/myo10l1/myo15aa/myo18aa/myh7ba/myo16/myha/myo7aa/smyhc1/smyhc2	26
down	CC	GO:0014069	postsynaptic density	29/3034	73/17244	6.81817150432928e-06	0.000110190449150612	8.91339908036255e-05	dnm1b/dlg1/dnm1a/dlgap1a/grm1a/lrfn1/grin2bb/srgap2/add3a/erbin/shisa9b/add3b/lzts3b/shank1/ppp1r9a/shank2b/shank3a/ppp1r9ala/neurl1aa/pick1/ppp1r9alb/cacng4b/grin2cb/grin2ca/grm1b/dlg2/gap43/dlg1l/add1	29
down	CC	GO:0045202	synapse	100/3034	378/17244	9.14669056666363e-06	0.000137641134181797	0.00011133908322301	chrna5/exoc4/dmd/dnm1b/dlg1/dnm1a/sept4a/gabra4/sept5a/gabrr2b/dlgap1a/slc17a7a/cel.1/scamp5a/snap25a/gria1a/map1ab/gabrb3/syt2a/grm1a/gabrr3a/lin7c/lrfn1/grin2bb/srgap2/gria1b/dlgap1b/gria3b/syt5a/grik1b/add3a/pacsin1b/erbin/sntb2/zgc:165520/slc1a2a/shisa9b/gabrr2a/gabrg2/add3b/rab3aa/sv2ba/snap25b/lzts3b/gabra6b/bin1b/ntf3/gria4b/cplx4b/map1aa/gabrd/cplx4a/sv2ca/shank1/si:ch211-276c2.2/apba2b/p…	100
down	CC	GO:0032279	asymmetric synapse	29/3034	74/17244	9.34091529377463e-06	0.000137641134181797	0.00011133908322301	dnm1b/dlg1/dnm1a/dlgap1a/grm1a/lrfn1/grin2bb/srgap2/add3a/erbin/shisa9b/add3b/lzts3b/shank1/ppp1r9a/shank2b/shank3a/ppp1r9ala/neurl1aa/pick1/ppp1r9alb/cacng4b/grin2cb/grin2ca/grm1b/dlg2/gap43/dlg1l/add1	29
down	CC	GO:0098984	neuron to neuron synapse	29/3034	74/17244	9.34091529377463e-06	0.000137641134181797	0.00011133908322301	dnm1b/dlg1/dnm1a/dlgap1a/grm1a/lrfn1/grin2bb/srgap2/add3a/erbin/shisa9b/add3b/lzts3b/shank1/ppp1r9a/shank2b/shank3a/ppp1r9ala/neurl1aa/pick1/ppp1r9alb/cacng4b/grin2cb/grin2ca/grm1b/dlg2/gap43/dlg1l/add1	29
down	CC	GO:0016528	sarcoplasm	16/3034	30/17244	9.64673587905534e-06	0.000138086133583049	0.000111699047020641	casq2/ryr1a/casq1b/atp2a1/ryr1b/tmem38a/jph2/atp2a1l/casq1a/si:ch211-266g18.10/si:ch211-146m13.3/mtmr12/atp2a3/itpr3/ryr3/jph3	16
down	CC	GO:1990351	transporter complex	62/3034	216/17244	3.4922965732375e-05	0.000397645587089088	0.000321658894903454	trpc2b/chrna5/scn8aa/cacna1ab/cacna1c/dlg1/cacnb4a/ttyh2l/ryr1a/ttyh2/kcna1b/scn8ab/ryr1b/cacna2d4b/cacna2d4a/grin2bb/atp1b2b/si:rp71-39b20.4/gria3b/cacna1aa/kcnb2/grik1b/erbin/shisa9b/cacnb2b/kcnc3a/gria4b/kcnq3/kcnb1/scn1ba/shank1/trpc1/shank2b/scn1lab/kcnv2b/kcna1a/shank3a/grik1a/gria2a/trpc5a/cacna1ia/ryr3/cacng4b/kcnv2a/ttyh1/grin2cb/grin2ca/kcnma1a/scn1laa/si:dkey-192j17.1/scn12aa/cacna1eb/…	62
down	CC	GO:0016529	sarcoplasmic reticulum	13/3034	25/17244	9.47037485298689e-05	0.00105436840029921	0.000852887559859638	casq2/ryr1a/casq1b/atp2a1/ryr1b/tmem38a/atp2a1l/casq1a/si:ch211-266g18.10/mtmr12/atp2a3/itpr3/ryr3	13
down	CC	GO:0031253	cell projection membrane	25/3034	67/17244	9.78827538773192e-05	0.00106607086288124	0.000862353781299036	rho/gabra4/robo2/clasp2/adgrv1/arl6/bbs5/pacsin1b/arl13a/shisa9b/gabrg2/kcnc3a/pde6ga/eps8l1a/eps8l2/gabra6b/gabra1/gabra6a/phlpp1/gabra3/si:ch211-214p16.3/sptbn5/pde6gb/eps8a/pde6ha	25
down	CC	GO:0062023	collagen-containing extracellular matrix	34/3034	103/17244	0.000110444605680389	0.00112923974379337	0.000913451625928031	tnxba/col4a3/col14a1a/col11a1b/col1a1a/matn4/col1a2/tnr/col7a1/tnc/ntn1b/gpc5b/tnn/ush2a/lamb2l/col1a1b/lamb4/loxl2a/lum/lama5/col15a1b/si:ch1073-291c23.1/frem3/col6a1/sparcl1/ntn2/col12a1a/zmp:0000000846/si:ch211-158d24.2/gpc1b/col5a3b/lama1/gpc6a/gpc2	34
down	CC	GO:0098794	postsynapse	47/3034	169/17244	0.000632698696546936	0.00566039369589312	0.00457874056711598	chrna5/dmd/dnm1b/dlg1/dnm1a/gabra4/dlgap1a/gria1a/grm1a/lrfn1/grin2bb/srgap2/gria1b/gria3b/grik1b/add3a/erbin/shisa9b/gabrg2/add3b/lzts3b/gabra6b/gria4b/shank1/si:ch211-276c2.2/apba2b/ppp1r9a/shank2b/shank3a/ppp1r9ala/gabra1/grik1a/neurl1aa/gria2a/pick1/ppp1r9alb/cacng4b/gabra6a/grin2cb/grin2ca/gabra3/grm1b/chrm2a/dlg2/gap43/dlg1l/add1	47
down	CC	GO:0031012	extracellular matrix	61/3034	235/17244	0.000798672896620741	0.00701991440714019	0.00567846842472733	tnxba/col4a3/col14a1a/col11a1b/vcanb/mmp23bb/col1a1a/matn4/hapln4/mmp24/col1a2/tnr/col7a1/tnc/ntn1b/gpc5b/tnn/mmp11a/ush2a/col5a2a/lamb2l/col1a1b/rtn4rl2b/igfals/lamb4/postna/loxl2a/lum/rtn4rl2a/col4a6/col4a5/lama5/lrrn1/timp2a/col15a1b/si:dkey-6n6.1/lrrc3b/si:ch1073-291c23.1/col17a1a/frem3/col6a1/sparcl1/emid1/mmrn2a/col28a2a/ntn2/col28a1a/si:ch211-180f4.1/col8a1a/col12a1a/zmp:0000000846/si:ch21…	61
down	CC	GO:0098878	neurotransmitter receptor complex	17/3034	45/17244	0.00105020245647585	0.00891782085922709	0.00721370108373239	dlg1/grin2bb/gria3b/grik1b/erbin/shisa9b/gria4b/shank1/shank2b/shank3a/grik1a/gria2a/cacng4b/grin2cb/grin2ca/dlg2/dlg1l	17
down	CC	GO:0032421	stereocilium bundle	3034-08-01	15/17244	0.0018049310222379	0.0143534990816061	0.0116106673945128	cdh23/pcdh15b/cdc14aa/adgrv1/whrnb/whrna/pdzd7a/clrn1	8
down	CC	GO:0150034	distal axon	14/3034	36/17244	0.00206987632107719	0.0162032505759323	0.0131069470989263	exoc4/l1cama/l1camb/slc1a2a/apc/cplx4b/cplx4a/igf2bp1/si:dkey-110c1.7/stmn2b/ap3d1/cplx3b/cplx4c/il1rapl1b	14
down	CC	GO:0031252	cell leading edge	24/3034	77/17244	0.00257942432241338	0.0193579904959028	0.0156588430316684	nav3/gabra4/robo2/tln2a/clasp2/adgrv1/srgap2/pacsin1b/acta2/shisa9b/gabrg2/kcnc3a/zgc:86709/eps8l1a/eps8l2/gabra6b/igf2bp1/abi1b/gabra1/gabra6a/inpp5kb/gabra3/inpp5jb/eps8a	24
down	CC	GO:0005604	basement membrane	13/3034	33/17244	0.00258879314017063	0.0193579904959028	0.0156588430316684	col4a3/col14a1a/ntn1b/ush2a/lamb2l/lamb4/loxl2a/lama5/col15a1b/frem3/ntn2/si:ch211-158d24.2/lama1	13
down	CC	GO:0031256	leading edge membrane	15/3034	41/17244	0.00293856374652221	0.0213365280725743	0.0172592988926171	gabra4/robo2/clasp2/adgrv1/pacsin1b/shisa9b/gabrg2/kcnc3a/eps8l1a/eps8l2/gabra6b/gabra1/gabra6a/gabra3/eps8a	15
down	CC	GO:0001917	photoreceptor inner segment	3034-07-01	13/17244	0.00329943192843702	0.0229585471687076	0.0185713639246821	saga/adgrv1/sagb/whrnb/whrna/pdzd7a/phlpp1	7
down	CC	GO:0000785	chromatin	68/3034	284/17244	0.00387846163166882	0.0262582334792714	0.0212405082246443	ncor2/kat5a/gatad2b/supt6h/rbl1/smarca2/clocka/tbx6/smarca1/polr3glb/pcid2/cpsf6/kat6a/smarcd3b/chd3/ino80e/dpf3/nsd2/en2a/yy1b/hmga1a/sinhcaf/hat1/ncor1/mis18a/arntl1b/asxl1/her2/en2b/mau2/loxl2a/hp1bp3/znf507/hmgb2b/mta3/foxh1/ino80c/nsd1a/kdm1a/nsd1b/stag1a/stag1b/kdm3b/hmgn7/nsd3/h2afx1/hist2h2l/hmga2/kat7a/hmga1b/si:ch211-269e2.1/shprh/asxl2/pbrm1l/fbxl6/hmgn6/men1/nfrkb/zgc:114046/arid1b/pd…	68
down	CC	GO:0033017	sarcoplasmic reticulum membrane	3034-07-01	14/17244	0.0056034987335382	0.03599170340388	0.0291139947693955	ryr1a/atp2a1/ryr1b/tmem38a/atp2a1l/atp2a3/ryr3	7
down
down		ID	Description	GeneRatio	BgRatio	pvalue	p.adjust	qvalue	geneID	Count
down	MF	GO:0003735	structural constituent of ribosome	80/3152	157/17464	6.14156802182771e-21	5.04836891394238e-18	4.44132340104804e-18	rpl3/rpl28/rpl23a/rpl38/rpl12/rpl7/rpl15/rps15a/rpl21/rplp2l/rps9/rpl19/rps4x/rpl8/rpl27/rpl5b/rpl35/rpsa/rps6/rpl5a/rps23/rplp1/rps27.1/rpl18a/rpl10/rps21/rpl34/rpl18/rps26l/rps19/rps27a/rpl37/rps10/rps3a/rps28/rpl30/rps20/rps13/rpl39/rps14/rps12/rps26/rpl9/rps24/rsl24d1/rpl4/rps29/uba52/rps25/rps7/rpl10a/rps5/rpl13a/rps16/zgc:114188/rplp0/rps11/rpl31/rpl23/rpl32/rps27.2/rps8a/rpl17/rpl36a/rpl6/…	80
down	MF	GO:0005085	guanyl-nucleotide exchange factor activity	68/3152	191/17464	5.141963102432e-09	2.11334683509955e-06	1.85922560598462e-06	itsn1/triob/arhgef37/rasgrf2b/rapgef2/arhgef7a/fbxo8/rapgef6/arhgef18a/rapgef1b/dock9b/farp2/iqsec1b/bcar3/si:ch211-195b15.7/trioa/mcf2a/si:dkey-172h23.2/sh2d3ca/si:dkey-283b15.4/eef1db/dennd6aa/si:dkey-91m11.5/eef1b2/dock8/eps8l1a/eps8l2/plekhg2/si:dkey-253i9.4/si:dkey-38p12.3/dock11/plekhg7/dock3/kalrnb/ralgps1/quo/si:ch211-234p18.3/arhgef7b/si:dkey-91i10.2/dnmbp/arhgef10lb/farp1/rasgrf2a/dock1…	68
down	MF	GO:0003774	motor activity	55/3152	149/17464	3.54383664669594e-08	9.71011241194688e-06	8.54251149571969e-06	dnah6/kifc1/myo3b/kif18a/kif21b/kif15/myhz2/kif26ba/kif23/kif26ab/cgnl1/kif25/kif26bb/myo1b/dnal4a/myh7bb/myhc4/myo1d/myo6b/kif26aa/kif20a/klc3/kif5ab/kif21a/myo5aa/kif1aa/myo18ab/myo5b/kif1ab/kif14/si:dkey-26i13.8/myh9a/cenpe/myhz1.1/myhz1.2/myhz1.3/dnah3/myo9ab/myo10l3/myo10l1/myo15aa/myo18aa/myh7ba/myo16/kif3cb/dnah2/dnah5/lrriq1/myha/myo7aa/smyhc1/dnai2a/kif22/kif5bb/smyhc2	55
down	MF	GO:0061134	peptidase regulator activity	54/3152	147/17464	5.67872374080026e-08	1.00205867246779e-05	8.81565255455718e-06	c3b.2/ambp/anos1b/cst3/bcl2l1/c3a.1/serpinb1l3/agt/psme4b/c5/serpind1/col7a1/kng1/ahsg1/igf1ra/paplna/crim1/igf1rb/si:ch1073-416d2.3/a2ml/si:dkey-105h12.2/serpinc1/c3a.6/itih2/c3a.3/fetub/itih3a/cpamd8/serping1/timp2a/tinagl1/serpinf2b/zgc:163030/ahsg2/muc5.1/si:ch211-262h13.5/si:ch211-284e20.8/col28a2a/serpinf2a/col28a1a/si:ch211-186e20.7/col28a1b/serpina7/c3a.2/psme4a/si:dkeyp-73b11.8/serpina1/…	54
down	MF	GO:0030414	peptidase inhibitor activity	51/3152	136/17464	6.0952473994391e-08	1.00205867246779e-05	8.81565255455718e-06	c3b.2/ambp/anos1b/cst3/bcl2l1/c3a.1/serpinb1l3/agt/c5/serpind1/col7a1/kng1/ahsg1/igf1ra/paplna/crim1/igf1rb/si:ch1073-416d2.3/a2ml/si:dkey-105h12.2/serpinc1/c3a.6/itih2/c3a.3/fetub/itih3a/cpamd8/serping1/timp2a/tinagl1/serpinf2b/zgc:163030/ahsg2/muc5.1/si:ch211-262h13.5/si:ch211-284e20.8/col28a2a/serpinf2a/col28a1a/si:ch211-186e20.7/col28a1b/serpina7/c3a.2/si:dkeyp-73b11.8/serpina1/serpina1l/zgc:…	51
down	MF	GO:0051020	GTPase binding	108/3152	379/17464	3.06899467053862e-07	2.72736225860974e-05	2.39940821060942e-05	itsn1/triob/arhgef37/rasgrf2b/rapgef2/xpo7/arhgef7a/fbxo8/ranbp3a/rapgef6/arhgef18a/fmnl2a/arhgap4b/rapgef1b/dock9b/farp2/rab11fip3/iqsec1b/bcar3/si:ch211-195b15.7/micall2b/trioa/mcf2a/si:dkey-172h23.2/sh2d3ca/stxbp6l/daam2/si:dkey-283b15.4/stxbp5b/grtp1a/eef1db/dennd6aa/si:dkey-40c11.1/srgap2/tnpo1/myrip/si:dkey-91m11.5/eef1b2/kctd13/si:ch211-239f4.1/dock8/zgc:154093/eps8l1a/eps8l2/plekhg2/tbc1d…	108
down	MF	GO:0003779	actin binding	112/3152	397/17464	3.25555582024324e-07	2.72736225860974e-05	2.39940821060942e-05	actn3b/mybphb/zgc:101810/nav3/waslb/myo3b/dbnla/dmd/actr3b/spegb/gsna/myoz2a/fmnl2a/myhz2/cfl1l/actn3a/tln2a/msrb2/tpm4b/epb41l3b/mical2b/map1ab/syne3/si:ch73-362m14.4/myo1b/daam2/macf1a/mtss1la/syne2a/mybpc2a/tpma/myh7bb/myhc4/myo1d/myrip/vil1/add3a/myo6b/ablim1b/gas2l3/tmsb/si:dkey-12h9.6/myoz1a/add3b/ldb3a/eps8l1a/eps8l2/scinlb/mybpha/wasf3a/fscn2a/map1aa/ablim1a/myom1a/ppp1r9a/myo5aa/fmn2b/my…	112
down	MF	GO:0030695	GTPase regulator activity	67/3152	207/17464	4.30881704853202e-07	3.21986146717575e-05	2.8326864232933e-05	unm_sa1614/rapgef2/ralgapa2/ranbp3a/rgs12a/asap2a/arhgap33/chn2/zgc:162872/arhgap4b/gpsm2/si:ch211-195b15.7/depdc1a/arhgap12b/arhgap23b/stxbp5b/grtp1a/srgap2/rgs12b/asap1b/si:dkey-91m11.5/zgc:92107/si:ch211-239f4.1/si:dkey-166d12.2/gpsm1b/si:dkey-191g9.5/si:ch211-168b3.1/tbc1d9/tbc1d10ab/srgap3/acap2/si:dkey-253i9.4/sipa1l3/git2a/rasa3/zgc:114045/dab2ipa/syngap1b/myo9ab/arhgap32b/elmod3/tbc1d30/a…	67
down	MF	GO:0008047	enzyme activator activity	89/3152	301/17464	5.9660933250522e-07	4.08677392766076e-05	3.59535624062356e-05	unm_sa1614/rapgef2/ralgapa2/ranbp3a/asap2a/guca1a/arhgap33/chn2/apoa1a/zgc:162872/guca1b/arhgap4b/si:ch211-195b15.7/depdc1a/psme4b/apoa4b.2/rplp1/arhgap12b/arhgap23b/ppp2r5a/stxbp5b/grtp1a/guca1c/srgap2/atp1b2b/si:dkeyp-92c9.2/asap1b/apoa4b.1/si:dkey-91m11.5/alkal2b/guca1d/zgc:92107/cdk5r1b/guca1g/si:ch211-239f4.1/si:dkey-166d12.2/si:dkey-191g9.5/si:ch211-168b3.1/tbc1d9/tbc1d10ab/sh3pxd2aa/srgap3…	89
down	MF	GO:0004112	cyclic-nucleotide phosphodiesterase activity	19/3152	35/17464	1.4693586402763e-06	8.7635211774921e-05	7.70974394792813e-05	pde6a/pde4cb/pde10a/pde3a/prkar2ab/pde6b/pde4ca/pde4d/pde7a/pde6ga/si:ch211-79e4.4/pde8b/cnp/pde4bb/pde6d/pde6c/prkar1ab/pde6gb/pde6ha	19
down	MF	GO:0016917	GABA receptor activity	15/3152	25/17464	3.55347627064784e-06	0.000160374452463229	0.000141090086876986	gabra4/gabrr2b/gabbr1b/gabbr1a/gabrb3/gabrr3a/gabrr2a/gabrg2/gabra6b/gabrd/gabra1/gabra6a/gabra3/gabrz/gabrb4	15
down	MF	GO:0044877	protein-containing complex binding	121/3152	458/17464	4.36054087480764e-06	0.000179218229954594	0.000157667977946992	mybphb/zgc:101810/waslb/supt6h/dbnla/actr3b/spegb/gsna/apoa1a/smarca1/myhz2/phip/eif5a/tln2a/psme4b/acvr1ba/tpm4b/evpla/rad23aa/clasp2/rplp1/itgb1b.2/fzr1b/syne3/itgb8/itgb4/ush2a/syne2a/mybpc2a/tpma/mrrf/eef2l2/myh7bb/myhc4/gnao1b/si:ch73-335l21.1/flr/vil1/add3a/rack1/myo6b/gnat2/nisch/gnas/gnat1/acvr2ba/ablim1b/gnal/acvr1bb/mtor/itgb1b.1/gna11b/adgrg6/cenpf/si:dkey-12h9.6/add3b/letm1/scinlb/gcn…	121
down	MF	GO:0022838	substrate-specific channel activity	115/3152	432/17464	5.10531212534386e-06	0.000199836503192031	0.000175806988978007	kcnh6a/trpc2b/chrna5/scn8aa/slc24a3/cacna1ab/cacna1c/cacnb4a/aqp4/ttyh2l/ryr1a/cnga1b/gabra4/gabrr2b/itpr1a/ttyh2/kcna1b/scn8ab/snap25a/gria1a/kcnn1b/gabrb3/ryr1b/cacna2d4b/tmem38a/cacna2d4a/gabrr3a/hcn3/jph2/cnga1a/grin2bb/tmc4/gria1b/si:rp71-39b20.4/gria3b/cacna1aa/kcnb2/trpm3/grik1b/slc24a1/slc24a2/vdac1/aqp8a.1/gabrr2a/gabrg2/kcnk2a/cacnb2b/kcnc3a/snap25b/gabra6b/gria4b/si:ch211-146m13.3/gabr…	115
down	MF	GO:0015085	calcium ion transmembrane transporter activity	44/3152	127/17464	5.62082988600606e-06	0.00021001464392259	0.000184761250319912	trpc2b/slc24a3/cacna1ab/atp2b1b/cacna1c/slc8a2a/cacnb4a/ryr1a/itpr1a/atp2a1/atp2b3b/ryr1b/cacna2d4b/cacna2d4a/jph2/atp2a1l/cacna1aa/slc24a1/slc24a2/slc8a1b/atp2b4/slc8a4a/cacnb2b/letm1/si:ch211-146m13.3/atp2c1/atp2a3/trpc1/itpr3/atp2b2/slc24a4b/trpc5a/trpc4a/cacna1ia/ryr3/itpr1b/cacng4b/cacna1eb/cacnb2a/slc8a2b/mcu/trpm2/jph3/cacna1da	44
down	MF	GO:0008020	G protein-coupled photoreceptor activity	18/3152	36/17464	1.2765322720302e-05	0.000388633158373638	0.000341901626075924	rho/opn4.1/opn1sw2/rrh/opn1mw2/opn1lw2/opn1lw1/opn1sw1/opn4b/valopb/rgra/rhol/opn4xa/opn1mw1/opn6b/opn6a/opn4xb/opn9	18
down	MF	GO:0043178	alcohol binding	22/3152	53/17464	5.78710245981683e-05	0.00128567519512687	0.00113107806255879	trpc2b/apoa1a/osbpl7/itpr1a/apoa4b.2/cetp/osbpl3a/prom1b/apoa4b.1/stra6/osbpl2a/rbp3/soat2/trpc1/itpr3/xpr1a/osbpl6/plcl1/trpc5a/itpr1b/osbpl5/apoa1b	22
down	MF	GO:0019843	rRNA binding	16/3152	35/17464	0.000151378979131347	0.00303496392307236	0.0026700220452692	rpl12/rps9/cirbpb/rps4x/rpl8/rpl5b/rpl5a/rpl37/rps13/rps14/rpl9/rps5/rplp0/rpl23/rps18/nop53	16
down	MF	GO:0000981	DNA-binding transcription factor activity, RNA polymerase II-specific	104/3152	426/17464	0.000523329744613455	0.00915270319302681	0.0080521284333582	nr4a1/rorab/irf2bpl/sp4/mycla/eomesa/sp3b/myt1la/tfap2e/nr1d2b/her4.4/clocka/tfap2b/klf11b/klf5a/npas1/zic5/barhl1b/hes6/stat5a/thrb/foxo3a/tfap2d/ahr1b/sox12/zmym2/klf11a/nr1h5/lhx2b/zic4/six6b/roraa/lef1/klf12b/her12/rorb/rarab/myclb/barhl1a/si:ch211-173p18.3/zmym4/znf281b/egr1/her2/nr5a5/klf2b/tfap2c/znf143b/rreb1b/egr2b/tfdp2/nfic/klf7b/sox9b/egr2a/etv5b/hic1l/myca/pax6b/rbpjb/thrab/isl2b/ppa…	104
down	MF	GO:0019199	transmembrane receptor protein kinase activity	30/3152	92/17464	0.000541242590132198	0.00926877935601389	0.00815424691712325	fgfr3/erbb3a/fgfr1b/epha4b/acvr1ba/bmpr2b/igf1ra/igf1rb/ephb2a/nrp2b/acvr2ba/acvr1bb/csf1rb/ret/kitb/ephb6/fgfr2/ddr2b/ntrk2a/mst1ra/erbb4a/insrb/ror2/ntrk3a/erbb4b/si:ch73-383l1.1/nrp2a/nrp1a/bmpr1bb/acvr2ab	30
down	MF	GO:0005388	calcium-transporting ATPase activity	3152-08-01	13/17464	0.000604068850964325	0.0101335631733199	0.0089150440518258	atp2b1b/atp2a1/atp2b3b/atp2a1l/atp2b4/atp2c1/atp2a3/atp2b2	8
down	MF	GO:0005516	calmodulin binding	29/3152	89/17464	0.000673485255474934	0.0109766498052695	0.00965675299810493	rasgrf2b/marcksa/camk1gb/marcksb/camk2d2/ppp3cca/mapkapk2b/camsap1a/kcnn1b/myo1d/marcksl1a/nrgna/epb41l4a/camk2d1/camk1ga/stra6/pcp4a/kcnq3/camk1a/si:dkey-110c1.7/camsap2a/nos1/map6a/camk1da/phkb/kcnn1a/kcnq1.2/gap43/strn4	29
down	MF	GO:0030215	semaphorin receptor binding	13/3152	29/17464	0.000790894171273889	0.012266320920512	0.010791346487888	sema6dl/sema3b/sema3aa/si:ch211-129c21.1/sema3e/sema6ba/sema4e/sema3fb/sema5a/sema6bb/sema4ab/sema4ba/sema7a	13
down	MF	GO:0045499	chemorepellent activity	13/3152	29/17464	0.000790894171273889	0.012266320920512	0.010791346487888	sema6dl/sema3b/sema3aa/si:ch211-129c21.1/sema3e/sema6ba/sema4e/sema3fb/sema5a/sema6bb/sema4ab/sema4ba/sema7a	13
down	MF	GO:0030551	cyclic nucleotide binding	15/3152	36/17464	0.000818421870396676	0.012458199582705	0.0109601525333824	pde10a/prkar2ab/cnga1b/hcn3/cnga1a/prkg2/pde6ga/hcn4/cngb1a/cnga4/cnga3a/pde4bb/prkar1ab/pde6gb/pde6ha	15
down	MF	GO:0030553	cGMP binding	3152-09-01	17/17464	0.00120269120457597	0.0176537887528831	0.0155309935628514	cnga1b/cnga1a/prkg2/pde6ga/cngb1a/cnga4/cnga3a/pde6gb/pde6ha	9
down	MF	GO:0046332	SMAD binding	13/3152	31/17464	0.00168092166319532	0.0242406597745009	0.0213258205469101	skib/acvr1ba/bmpr2b/skila/pmepa1/skia/acvr2ba/acvr1bb/foxh1/skor1a/si:ch211-266g18.9/bmpr1bb/acvr2ab	13
down	MF	GO:0008289	lipid binding	98/3152	412/17464	0.00181641744573249	0.025413695241146	0.0223578033431519	rho/anxa2a/zfyve19/prnprs3/unc119.2/pcyt1ab/esrrga/esyt3/fabp2/mttp/pard3ab/arhgap33/esrrgb/apoa1a/rlbp1a/osbpl7/snx13/si:ch211-195b13.1/shbg/apoa4b.2/plekhf2/fabp3/cpne8/syt2a/anxa1a/stxbp6l/esyt2a/cetp/pacsin1a/osbpl3a/prom1b/plcd1b/unc119a/acbd5a/crabp1b/anxa4/syt5a/fabp10a/bbs5/apoa4b.1/vil1/paqr5a/pacsin1b/nisch/snx18b/zranb2/rbp4l/stra6/clvs2/osbpl2a/pparab/pla2g4f.1/pld1b/apodb/bin1b/plcd1…	98
down	MF	GO:0035255	ionotropic glutamate receptor binding	3152-07-01	12/17464	0.00209601002245678	0.0269206287259292	0.0236835342997995	dlg1/erbin/shank1/shank2b/shank3a/dlg2/dlg1l	7
down	MF	GO:0071949	FAD binding	3152-12-01	29/17464	0.00287910368135219	0.0364095880934076	0.0320314854913191	kmo/dhcr24/aox6/mical2b/zgc:92040/ldhd/xdh/d2hgdh/coq6/aox5/mical3b/mical3a	12
down	MF	GO:0005452	inorganic anion exchanger activity	3152-07-01	13/17464	0.00383660805586463	0.0470700271928467	0.0414100508150668	si:ch211-48m9.1/slc4a4a/slc4a4b/slc4a10b/slc4a10a/slc4a11/slc4a3	7
		ID	Description	GeneRatio	BgRatio	pvalue	p.adjust	qvalue	geneID	Count
up	BP	GO:0043043	peptide biosynthetic process	180/3499	440/17011	6.25031882707037e-23	1.298139879917e-19	1.14651101534403e-19	upf3b/mterf3/eif5/hars/si:dkey-175g6.5/eefsec/eif2s1a/drg2/mrps18b/abce1/mrpl57/iars/sars/eif2s3/paip2b/qki2/eif4bb/qars/uqcc2/mrpl19/eif4e1c/eif3ja/eif1b/mettl3/eif2d/mrpl11/gclc/tars/eif4eb/eif2b4/ythdf2/ncbp2/znf598/eif4e2rs1/zc3h15/rwdd1/zfp36l1a/eif4enif1/fxr2/rbm8a/farsb/eif4ba/brf1a/eif2b3/rps6kb1a/mrpl24/larsb/cnot8/eif6/caprin2/ireb2/mrps18a/mcts1/eif1axa/guf1/chchd1/zgc:56676/casc3/gspt…	180
up	BP	GO:0006412	translation	178/3499	435/17011	1.05732370985179e-22	1.298139879917e-19	1.14651101534403e-19	upf3b/mterf3/eif5/hars/si:dkey-175g6.5/eefsec/eif2s1a/drg2/mrps18b/abce1/mrpl57/iars/sars/eif2s3/paip2b/qki2/eif4bb/qars/uqcc2/mrpl19/eif4e1c/eif3ja/eif1b/mettl3/eif2d/mrpl11/tars/eif4eb/eif2b4/ythdf2/ncbp2/znf598/eif4e2rs1/zc3h15/rwdd1/zfp36l1a/eif4enif1/fxr2/rbm8a/farsb/eif4ba/brf1a/eif2b3/rps6kb1a/mrpl24/larsb/cnot8/eif6/caprin2/ireb2/mrps18a/mcts1/eif1axa/guf1/chchd1/zgc:56676/casc3/gspt1/mrp…	178
up	BP	GO:0034660	ncRNA metabolic process	144/3499	324/17011	1.26895393931281e-22	1.298139879917e-19	1.14651101534403e-19	ncl/utp15/wdr12/hars/usb1/rrs1/dimt1l/rpf1/tsr2/gnl3/exosc9/dus4l/mrto4/wdr55/iars/sars/trmt61a/esf1/rtraf/qars/trmt1/rpp14/krr1/rpusd4/mettl3/tars/qtrt2/zbtb8os/riok1/dkc1/farsb/fbxw11b/sephs2/srrt/pes/larsb/nol10/snu13b/nol11/exosc2/pus3/rrp36/trit1/trmt44/elac2/mars/riok2/yars/exosc6/cars/rnaset2/lsm6/pwp2h/exosc10/polr3k/pih1d1/rpap2/utp11/exosc5/wdr75/rrp9/trmt6/si:dkey-251i10.3/riok3/rpl7l1…	144
up	BP	GO:0022613	ribonucleoprotein complex biogenesis	134/3499	302/17011	4.6549263949692e-21	3.57149227654012e-18	3.15432512290676e-18	noc2l/ruvbl1/ncl/utp15/mterf3/urb2/nup88/wdr12/eif5/rrs1/dimt1l/rpf1/tsr2/srpk3/gnl3/exosc9/mrto4/abce1/wdr55/eif2s3/esf1/snrpc/eif4bb/krr1/atxn2l/snrpd1/eif3ja/eif2d/mrpl11/znf622/prpf19/nmd3/riok1/dkc1/fbxw11b/patl1/eif4ba/pes/zgc:158803/nol10/eif6/sf3a2/ppan/snu13b/lsm4/nvl/mcts1/nol11/exosc2/srpk1b/rrp36/snrpe/riok2/exosc6/heatr3/eif3hb/lsm6/pwp2h/denr/polr1d/exosc10/pih1d1/utp11/coil/snrpd2/…	134
up	BP	GO:0030163	protein catabolic process	182/3499	469/17011	3.53495091204831e-20	2.16975286981525e-17	1.91631549442619e-17	ube2h/usp49/psmb6/ube2al/skp1/psmd1/ngly1/psma5/hsp90b1/ctsl.1/spoplb/si:dkey-175g6.5/usp19/skp2/psmd11b/fbxl15/csnk1db/ddi2/psmc3/ctsla/csnk1da/anapc5/psmb1/dcaf11/si:ch211-282j22.3/uqcc2/sirt2/psme3/ctss2.2/psmb3/cul2/usp4/lamp2/ube2g1a/kctd5a/trib3/psmd13/rnf128a/vps37a/psmd3/cul1a/psma6a/vcp/psmc2/psmd8/znrf1/clpp/erlin1/psmd4b/sdf2/ubl7a/herpud1/ube2g2/usp14/ube2b/psmc4/ube2l3b/ube2d1a/ube2z…	182
up	BP	GO:0048193	Golgi vesicle transport	85/3499	175/17011	9.97526389042685e-17	3.061408487972e-14	2.70382152819465e-14	scfd1/rabif/arcn1a/zgc:101559/tfg/copa/tmed9/kdelr2a/tmed5/arf1/nrbp2b/blzf1/rer1/anxa13/arf2a/trappc6b/tmed1b/sys1/copz1/cope/sec23b/uso1/gopc/spast/tmed4/stx5a/trappc5/tmed2/rab1ab/rab41/sec22ba/arcn1b/ap1ar/bet1l/sar1ab/copg2/bet1/stx18/ergic3/copb2/trappc1/vti1b/tmed10/si:dkey-102f14.5/exoc1/tex261/bcap31/trappc3/sec24d/arf4a/ergic2/rab1aa/gosr2/cog4/sec13/exoc2/tmem115/nrbp1/copb1/rab43/sec2…	85
up	BP	GO:0072594	establishment of protein localization to organelle	80/3499	169/17011	4.98281584866247e-15	1.09230441711037e-12	9.64718106038035e-13	nup88/sec61a1l/cse1l/snupn/agk/grpel1/nup133/nup35/pex3/srp72/lamp2/nup107/fam53b/kpna1/tprb/ipo9/pmpcb/vps37a/nup50/sec63/m6pr/sec62/cacng8a/nup62l/srp68/kpna4/timm17a/tram2/gnptab/timm50/vps37c/cacng2a/chchd4a/pex12/srp19/heatr3/tnpo2/dnajc15/vps13a/vti1b/vps37b/pttg1ipb/kpnb3/ipo4/srp9/tnpo3/samm50/immp1l/si:dkey-71l1.1/kpna3/gosr2/pom121/hspd1/nutf2/ipo8/timm13/gdap1/vps25/pik3r4/ipo13/srpra/…	80
up	BP	GO:0006457	protein folding	62/3499	127/17011	1.03830941122579e-12	1.6771429384484e-10	1.48124472792599e-10	hspa9/emc2/hsp90b1/cct7/clgn/grpel1/hsp90aa1.1/dnaja2b/cct4/pdia7/dnajb11/suco/tbca/dnajc3b/pdia4/emc3/hsp70.3/fkbp1aa/tbcc/trap1/pfdn2/fkbp5/dnaja1/ppil3/chchd4a/pfdn5/emc6/pfdn6/ptges3a/canx/dnajb4/emc4/dnajb12a/dnajb1b/ppih/cct5/dnajb5/hsp70l/dnajc18/hspd1/hspe1/emc1/hspa14/dnaja3a/pfdn4/mesd/dnajc25/dnlz/grpel2/dnajb14/dnajb12b/ptges3b/si:ch1073-55a19.2/nudcd3/tbce/dnaja3b/ppie/hspa5/calr3a/d…	62
up	BP	GO:0017038	protein import	47/3499	89/17011	1.67644462253772e-11	2.14375356107011e-09	1.89335302764677e-09	nup88/cse1l/snupn/agk/grpel1/nup133/nup35/pex3/nup107/fam53b/kpna1/tprb/ipo9/nup50/nup62l/kpna4/timm17a/timm50/chchd4a/pex12/heatr3/tnpo2/dnajc15/pttg1ipb/kpnb3/ipo4/tnpo3/samm50/si:dkey-71l1.1/kpna3/pom121/hspd1/nutf2/ipo8/timm13/ipo13/dnlz/timm10/grpel2/timm23a/tomm40/si:ch1073-55a19.2/nup153/pam16/tpra/timm44/kpnb1	47
up	BP	GO:0007005	mitochondrion organization	80/3499	202/17011	4.04324328675802e-10	4.4316834453787e-08	3.91404190353455e-08	mtfr1l/atg3/agk/grpel1/chchd10/dnajc11a/uqcc2/bcs1l/dlst/dnm1l/pmpcb/baxa/atg5/ndufaf1/apoob/march5l/timm17a/cluha/timm50/chchd4a/slc25a46/gabarapa/dnajc15/ssbp1/wipi1/taz/atpaf1/mtfr1/samm50/immp1l/si:dkeyp-110c12.3/si:dkey-71l1.1/cisd2/cox7a2a/cox7a2l/hspd1/timm13/dnaja3a/gdap1/chchd2/mief1/ndufaf5/afg3l2/atp23/cox19/uqcc1/spg7/dnlz/timm10/grpel2/atg12/maip1/cox17/timm23a/fxn/ttc19/ndufs7/polg2…	80
up	BP	GO:0006913	nucleocytoplasmic transport	46/3499	100/17011	9.41495434488873e-09	8.93191323207574e-07	7.88862361221555e-07	nup88/rrs1/cse1l/rae1/abce1/snupn/nup133/nup35/ncbp2/nmd3/nup107/fam53b/kpna1/tprb/ipo9/nup50/eif6/nup62l/kpna4/sem1/htatip2/heatr3/tnpo2/thoc5/pttg1ipb/kpnb3/xpo6/ipo4/gle1/znf593/phax/tnpo3/kpna3/pom121/thoc3/nutf2/ipo8/ipo13/eny2/polr2d/thoc1/si:ch1073-55a19.2/xpot/nup153/tpra/kpnb1	46
up	BP	GO:0051169	nuclear transport	46/3499	100/17011	9.41495434488873e-09	8.93191323207574e-07	7.88862361221555e-07	nup88/rrs1/cse1l/rae1/abce1/snupn/nup133/nup35/ncbp2/nmd3/nup107/fam53b/kpna1/tprb/ipo9/nup50/eif6/nup62l/kpna4/sem1/htatip2/heatr3/tnpo2/thoc5/pttg1ipb/kpnb3/xpo6/ipo4/gle1/znf593/phax/tnpo3/kpna3/pom121/thoc3/nutf2/ipo8/ipo13/eny2/polr2d/thoc1/si:ch1073-55a19.2/xpot/nup153/tpra/kpnb1	46
up	BP	GO:0006606	protein import into nucleus	28/3499	50/17011	3.86550217967463e-08	3.29534060817262e-06	2.91042927270824e-06	nup88/cse1l/snupn/nup133/nup35/nup107/fam53b/kpna1/tprb/ipo9/nup50/nup62l/kpna4/heatr3/tnpo2/pttg1ipb/kpnb3/ipo4/tnpo3/kpna3/pom121/nutf2/ipo8/ipo13/si:ch1073-55a19.2/nup153/tpra/kpnb1	28
up	BP	GO:0009161	ribonucleoside monophosphate metabolic process	64/3499	164/17011	4.28913909033306e-08	3.55766699141409e-06	3.14211469633218e-06	pgam1a/uck2a/ak4/impdh2/uqcrfs1/hprt1/atp5fa1/uqcc2/aldoaa/umps/adssl/gpia/dlst/atp5pf/prps1a/zgc:86599/adsl/atp5mc3a/atp5f1d/uck1/cox6a1/eno1a/ndufaf1/pfkpa/ampd2b/cox4i1/atp6v1aa/ndufb6/prps1b/cyc1/sdhc/hkdc1/hk1/gapdhs/upp1/tpi1b/ndufb9/atp6v1b2/atp5f1c/uqcrc1/cox7a2a/cox7a2l/atp5mc1/ndufs6/uqcrh/rfk/ND2/COX1/COX2/ATP8/ATP6/COX3/ND4L/ND4/ND5/CYTB/nt5e/gmps/cox5aa/adssl1/cox5ab/pkma/hk2/shmt2	64
up	BP	GO:0010243	response to organonitrogen compound	73/3499	197/17011	6.2268512554008e-08	4.77755162570627e-06	4.21951104806765e-06	hsp90b1/slc27a1a/stat1a/rap1b/si:ch211-282j22.3/rap1aa/castor2/sh3bp4a/vcp/lpin1/sesn1/pck2/erlin1/sdf2/herpud1/ube2g2/socs3a/tsc1a/p2rx3b/ache/slc38a9/rnf185/rab13/sdf2l1/slc2a12/rnf139/ube4b/psmc6/rnf175/socs1a/tmub1/dnajb12a/lamtor2/jun/lamtor4/rab10/shmt1/uggt1/dnajc18/cpeb4a/lamtor3/zgc:114174/tsc1b/rnf121/tmem259/lpin2/uggt2/rab8b/rragca/dnajb14/sesn2/lepr/edem3/junba/glra2/bag6/march6/ocrl…	73
up	BP	GO:0140053	mitochondrial gene expression	28/3499	51/17011	6.89077116904645e-08	5.1579943214155e-06	4.55551624141068e-06	mterf3/hars/mrps18b/uqcc2/chchd1/elac2/mrps35/mrpl12/c1qbp/iars2/mrps34/gars/tsfm/mrpl2/mtif2/gfm1/uqcc1/mrpl16/lars2/mrpl47/supv3l1/mrpl52/mrps24/coa3a/mrps7/ptcd3/tufm/aars2	28
up	BP	GO:0022618	ribonucleoprotein complex assembly	60/3499	155/17011	1.56736677243033e-07	1.14529729156873e-05	1.01152116265867e-05	ruvbl1/mterf3/eif5/srpk3/mrto4/eif2s3/snrpc/eif4bb/atxn2l/snrpd1/eif3ja/eif2d/mrpl11/prpf19/patl1/eif4ba/zgc:158803/eif6/sf3a2/ppan/lsm4/mcts1/srpk1b/snrpe/eif3hb/pwp2h/denr/pih1d1/coil/snrpd2/eif4h/abt1/rpf2/prmt7/atxn2/eif2s2/eif3jb/ruvbl2/mpv17l2/nle1/nip7/ddx20/isy1/clp1/tarbp2/zgc:56304/mrps11/snrpd3l/polr2d/prpf6/prpf31/bxdc2/snrpg/rps27l/nufip1/trnau1apa/mrps7/si:dkey-205h23.2/snrpf/mrpl22	60
up	BP	GO:1901698	response to nitrogen compound	78/3499	220/17011	1.9245553794487e-07	1.34237737716547e-05	1.18558136413407e-05	hsp90b1/slc27a1a/stat1a/ddi2/rap1b/si:ch211-282j22.3/rap1aa/tlr3/castor2/sh3bp4a/vcp/lpin1/sesn1/pck2/erlin1/sdf2/herpud1/ube2g2/socs3a/ifnphi1/tsc1a/p2rx3b/ache/slc38a9/rnf185/rab13/sdf2l1/slc2a12/rnf139/ube4b/psmc6/rnf175/socs1a/tmub1/il12a/dnajb12a/lamtor2/jun/lamtor4/rab10/shmt1/uggt1/dnajc18/cpeb4a/lamtor3/zgc:114174/tsc1b/rnf121/tmem259/lpin2/uggt2/rab8b/rragca/dnajb14/sesn2/rgs8/lepr/edem3…	78
up	BP	GO:0034248	regulation of cellular amide metabolic process	58/3499	149/17011	2.00452412262372e-07	1.36518255188901e-05	1.20572278682039e-05	upf3b/si:dkey-175g6.5/eefsec/paip2b/qki2/uqcc2/mettl3/ormdl1/ythdf2/ncbp2/znf598/zfp36l1a/eif4enif1/fxr2/rbm8a/rps6kb1a/cnot8/caprin2/ireb2/guf1/casc3/cnot9/magoh/c1qbp/dhx29/eif2b2/eif4ebp3l/srp9/dph3/nck2b/gle1/eif4ebp1/ngdn/cnbpa/pym1/polr2gl/eif5a2/cpeb4a/mrpl13/ormdl2/rps6kb1b/ago3b/uqcc1/upf3a/mettl14/tarbp2/kbtbd8/nck1b/polr2d/eif4ea/gra/eif2b1/dph5/cpeb4b/coa3a/mif4gda/zgc:162730/ptcd3	58
up	BP	GO:0034976	response to endoplasmic reticulum stress	42/3499	97/17011	3.30584775157007e-07	2.04181551017848e-05	1.80332182219807e-05	hsp90b1/si:ch211-282j22.3/atf6/pdia7/sec63/pdia4/vcp/creb3l3l/dnajb6b/herpud2/erlin1/sdf2/herpud1/ube2g2/rnf185/xbp1/sdf2l1/rnf139/ube4b/psmc6/rnf175/tmub1/zgc:85858/dnajb12a/uggt1/dnajc18/zgc:114174/ddit3/rnf121/tmem259/uggt2/ppp1r15b/ppp1r15a/dnajb14/cdipt/edem3/bag6/march6/erlec1/dnajb12b/hspa5/p4hb	42
up	BP	GO:0045116	protein neddylation	3499-12-01	14/17011	3.37984571871049e-07	2.04181551017848e-05	1.80332182219807e-05	nae1/dcun1d3/ube2f/rbx1/dcun1d2a/dcun1d2b/rnf7/uba3/dcun1d4/dcun1d1/dcun1d5/si:ch1073-205c8.3	12
up	BP	GO:0071826	ribonucleoprotein complex subunit organization	62/3499	165/17011	3.39304630234938e-07	2.04181551017848e-05	1.80332182219807e-05	ruvbl1/mterf3/eif5/srpk3/mrto4/eif2s3/snrpc/eif4bb/atxn2l/snrpd1/eif3ja/eif2d/mrpl11/prpf19/patl1/eif4ba/zgc:158803/eif6/sf3a2/ppan/lsm4/mcts1/dctn2/srpk1b/snrpe/eif3hb/pwp2h/denr/pih1d1/coil/snrpd2/eif4h/abt1/rpf2/prmt7/atxn2/eif2s2/eif3jb/pelo/ruvbl2/mpv17l2/nle1/nip7/ddx20/isy1/clp1/tarbp2/zgc:56304/mrps11/snrpd3l/polr2d/prpf6/prpf31/bxdc2/snrpg/rps27l/nufip1/trnau1apa/mrps7/si:dkey-205h23.2/s…	62
up	BP	GO:0019693	ribose phosphate metabolic process	94/3499	284/17011	4.51757577431333e-07	2.52080728206684e-05	2.22636509451805e-05	elovl6/acsm3/elovl5/rpe/sucla2/pgam1a/uck2a/ak4/impdh2/uqcrfs1/hprt1/pank1b/atp5fa1/uqcc2/aldoaa/umps/pdha1a/adssl/gpia/gucy1a1/acot8/dlst/atp5pf/prps1a/dlat/zgc:86599/nme6/adsl/atp5mc3a/acot7/prpsap2/mbip/atp5f1d/pgls/uck1/cox6a1/eno1a/ndufaf1/pfkpa/ampd2b/ctps1a/cox4i1/acot18/atp6v1aa/ndufb6/prps1b/cyc1/sdhc/hkdc1/hk1/gapdhs/upp1/tpi1b/ndufb9/atp6v1b2/atp5f1c/acot15/uqcrc1/hmgcra/cox7a2a/cox7a2…	94
up	BP	GO:0006417	regulation of translation	56/3499	146/17011	5.6931314562712e-07	3.12003936416005e-05	2.75560404133427e-05	upf3b/si:dkey-175g6.5/eefsec/paip2b/qki2/uqcc2/mettl3/ythdf2/ncbp2/znf598/zfp36l1a/eif4enif1/fxr2/rbm8a/rps6kb1a/cnot8/caprin2/ireb2/guf1/casc3/cnot9/magoh/c1qbp/dhx29/eif2b2/eif4ebp3l/srp9/dph3/nck2b/gle1/eif4ebp1/ngdn/cnbpa/pym1/polr2gl/eif5a2/cpeb4a/mrpl13/rps6kb1b/ago3b/uqcc1/upf3a/mettl14/tarbp2/kbtbd8/nck1b/polr2d/eif4ea/gra/eif2b1/dph5/cpeb4b/coa3a/mif4gda/zgc:162730/ptcd3	56
up	BP	GO:0006402	mRNA catabolic process	46/3499	113/17011	8.09268745162099e-07	4.0049087777746e-05	3.53711653127869e-05	upf3b/ncl/tardbpl/hnrnpub/exosc9/mrto4/mettl3/ythdf2/ncbp2/tbp/zfp36l1a/fxr2/rbm8a/angel2/patl1/cnot8/lsm4/syncripl/exosc2/casc3/pde12/cnot9/exosc6/exosc10/magoh/tardbp/exosc5/lsm1/dcp1b/pym1/smg1/pelo/polr2gl/myef2/skiv2l/edc4/ago3b/exosc8/upf3a/mettl14/polr2d/supv3l1/xrn1/exosc7/exosc4/zgc:162730	46
up	BP	GO:0045333	cellular respiration	39/3499	91/17011	1.17912774945323e-06	5.32168097510581e-05	4.70008352142733e-05	mtfr1l/sucla2/aco2/uqcrfs1/dlst/zgc:86599/mdh1aa/slc25a22a/ireb2/cox6a1/idh1/ndufaf1/cox4i1/cox10/ndufb6/cyc1/sdhc/ndufb9/idh3b/mtfr1/uqcrc1/coq10b/ndufs6/uqcrh/ND1/ND2/COX1/COX2/COX3/ND4L/ND4/ND5/CYTB/si:dkey-190g6.2/ndufs7/fh/cox5aa/cox5ab/slc25a12	39
up	BP	GO:0032482	Rab protein signal transduction	35/3499	79/17011	1.61746531555548e-06	6.89444590755522e-05	6.08914208706923e-05	zgc:101559/rab20/rab34b/rab5b/rab5aa/rab4a/rab39ba/rab2a/rab7a/ift22/rab15/rab5c/rab1ab/rab41/rab13/rab39bb/rabl3/rab11a/rab11ba/rab34a/rab10/rab1aa/rab1bb/rab1ba/rab35b/rab43/rabl2/rab8b/rab14/zgc:100918/rab12/rab18b/rab21/rab27a/rab3b	35
up	BP	GO:0035967	cellular response to topologically incorrect protein	25/3499	49/17011	2.13591004342252e-06	8.74014389768496e-05	7.71925384114104e-05	hspa9/atf6/sec63/vcp/creb3l3l/herpud2/hsp70.3/sdf2/herpud1/rnf185/xbp1/sdf2l1/rnf175/zgc:85858/dnajb12a/ube2w/uggt1/hsp70l/dnajc18/hspa14/rnf121/uggt2/dnajb14/dnajb12b/hspa5	25
up	BP	GO:0006367	transcription initiation from RNA polymerase II promoter	18/3499	30/17011	2.75355892853735e-06	0.000111193057258962	9.82051833931256e-05	gtf2e1/psmc3/sub1b/gtf2e2/taf7/psmc2/psmc4/med6/psmc6/taf11/polr2i/sub1a/gtf2a2/polr2gl/polr2d/gtf2b/taf12/dr1	18
up	BP	GO:0051186	cofactor metabolic process	98/3499	313/17011	4.25134402458356e-06	0.000159114326968865	0.000140529022635464	apip/elovl6/spra/acsm3/elovl5/rpe/sucla2/pgam1a/mmadhc/gnmt/ndor1/snx3/hmbsa/pank1b/aldoaa/pdha1a/gpia/gclc/acot8/dlat/gstt1b/mdh1aa/acot7/mbip/gpt2l/alas1/pgls/eno1a/lias/ggt1a/idh1/enoph1/hmox1a/naprt/pfkpa/flvcr1/pcbd1/acot18/cox10/coq5/mat2ab/tpk1/hkdc1/hk1/gapdhs/qdpra/mat2aa/tpi1b/mthfd1l/gpd1a/atp5if1b/fpgs/hbae5/hbbe2/acot15/ciapin1/ggt5a/hmgcra/shmt1/mthfr/chac2/hmbsb/coq10b/ahcyl1/rpia/…	98
up	BP	GO:0045454	cell redox homeostasis	27/3499	57/17011	5.28488677611294e-06	0.000190334144707138	0.000168102218319315	tmx2b/pdia6/txndc5/txnl1/gclc/pdia7/pdia4/erp44/tmx1/zgc:56493/prdx3/nxn/txn2/txndc12/qsox1/txn/prdx1/dnajc16l/ptgesl/pdia5/txndc9/dnajc10/glrx3/txnrd3/txndc11/p4hb/txndc15	27
up	BP	GO:0035966	response to topologically incorrect protein	26/3499	54/17011	5.39559158993841e-06	0.000190334144707138	0.000168102218319315	hspa9/atf6/sec63/vcp/creb3l3l/herpud2/hsp70.3/sdf2/herpud1/jkamp/rnf185/xbp1/sdf2l1/rnf175/zgc:85858/dnajb12a/ube2w/uggt1/hsp70l/dnajc18/hspa14/rnf121/uggt2/dnajb14/dnajb12b/hspa5	26
up	BP	GO:0071229	cellular response to acid chemical	21/3499	40/17011	7.76423687599021e-06	0.000264760477471266	0.000233835204159939	keap1a/castor2/sh3bp4a/sesn1/ache/slc38a9/rarga/lamtor2/nfe2l2a/entpd1/lamtor4/shmt1/cpeb4a/lamtor3/rragca/sesn2/keap1b/castor1/lamtor5/si:zfos-80g12.1/shmt2	21
up	BP	GO:0072521	purine-containing compound metabolic process	93/3499	299/17011	9.95024861294605e-06	0.000324865031841824	0.000286919262915298	apip/elovl6/acsm3/elovl5/sucla2/pgam1a/ak4/gnmt/impdh2/uqcrfs1/hprt1/pank1b/atp5fa1/uqcc2/aldoaa/pdha1a/adssl/gpia/gucy1a1/acot8/dlst/atp5pf/prps1a/dlat/zgc:86599/nme6/adsl/atp5mc3a/acot7/prpsap2/mbip/atp5f1d/cox6a1/eno1a/ndufaf1/enoph1/pfkpa/ampd2b/guk1a/cox4i1/acot18/atp6v1aa/ndufb6/mtap/prps1b/cyc1/sdhc/hkdc1/hk1/gapdhs/tpi1b/ndufb9/mthfd1l/atp6v1b2/atp5f1c/acot15/uqcrc1/hmgcra/shmt1/cox7a2a/c…	93
up	BP	GO:0015931	nucleobase-containing compound transport	34/3499	83/17011	1.81139429749063e-05	0.000550412782079085	0.00048612197144746	nup88/rrs1/seh1l/rae1/abce1/snupn/qki2/nup35/ncbp2/nmd3/slc25a36b/nup107/rbm8a/eif6/sem1/casc3/thoc6/thoc5/magoh/slc25a33/gle1/znf593/phax/ncbp3/slc29a1b/thoc3/slc29a4/slc35a4/upf3a/eny2/polr2d/slc29a3/thoc1/xpot	34
up	BP	GO:0006595	polyamine metabolic process	13/3499	20/17011	2.05992707423718e-05	0.000604505742444429	0.00053389661874926	odc1/sms/sat1b/sat1a.1/azin1b/smox/paox1/srm/oaz2b/oaz1a/sat1a.2/sat2b/oaz1b	13
up	BP	GO:0051236	establishment of RNA localization	28/3499	65/17011	3.27509426702027e-05	0.000913751300498655	0.000807020836131789	nup88/rrs1/seh1l/rae1/abce1/snupn/qki2/nup35/ncbp2/nmd3/nup107/rbm8a/eif6/sem1/casc3/thoc6/thoc5/magoh/gle1/znf593/phax/ncbp3/thoc3/upf3a/eny2/polr2d/thoc1/xpot	28
up	BP	GO:0071230	cellular response to amino acid stimulus	13/3499	21/17011	4.38662088406437e-05	0.00115064440112765	0.00101624370458531	castor2/sh3bp4a/sesn1/slc38a9/lamtor2/lamtor4/cpeb4a/lamtor3/rragca/sesn2/castor1/lamtor5/si:zfos-80g12.1	13
up	BP	GO:0001101	response to acid chemical	24/3499	55/17011	9.17769689081917e-05	0.00223542474269238	0.00197431658261148	keap1a/castor2/sh3bp4a/sesn1/ache/slc38a9/scd/rarga/lamtor2/nfe2l2a/entpd1/lamtor4/shmt1/cpeb4a/lamtor3/rragca/sesn2/keap1b/glra2/castor1/lamtor5/rbp4/si:zfos-80g12.1/shmt2	24
up	BP	GO:0034314	Arp2/3 complex-mediated actin nucleation	14/3499	25/17011	0.00010387477205	0.00245224365708809	0.0021658100245243	arpc1a/wasla/arpc5b/arpc1b/gmfb/ap1ar/arpc5lb/arpc5a/arpc5la/actr2a/arpc4/arpc3/actr2b/arpc2	14
up	BP	GO:0009266	response to temperature stimulus	24/3499	56/17011	0.000129525242467672	0.00301146188737337	0.00265970892626998	hspa9/slc27a1a/hsf1/hsp90aa1.1/dnaja2b/gclc/hsp70.3/hsp70.1/dnaja1/hspb1/bhlhe41/slc25a27/ucp2/hsp70l/hspa14/dnaja3a/polr2d/ucp3/nupr1b/metrnla/dnaja3b/hspa5/dnaja2a/slc27a1b	24
up	BP	GO:0046700	heterocycle catabolic process	76/3499	250/17011	0.000140700003746425	0.00324667903381788	0.00286745159989746	upf3b/ncl/tardbpl/hnrnpub/pgam1a/dera/exosc9/mrto4/fen1/aldoaa/hnmt/mettl3/gpia/ythdf2/ncbp2/tbp/dnase1l4.1/zfp36l1a/fxr2/rbm8a/angel2/patl1/cnot8/eno1a/lsm4/syncripl/hmox1a/pfkpa/exosc2/casc3/pde12/cnot9/dao.2/exosc6/rnaset2/exosc10/magoh/hkdc1/hk1/gapdhs/tardbp/exosc5/upp1/tpi1b/rnaseh1/lsm1/eri1/dcp1b/pym1/smg1/pelo/dffa/polr2gl/itpa/rnaset2l/endog/myef2/skiv2l/edc4/ago3b/exosc8/upf3a/aldh1l2/…	76
up	BP	GO:0043248	proteasome assembly	3499-10-01	15/17011	0.000144137032852476	0.00330116831212126	0.0029155762733317	psmd11b/psmd9/psmd13/psmd4b/sem1/pomp/psmg1/adrm1/psmd11a/psmd4a	10
up	BP	GO:0044270	cellular nitrogen compound catabolic process	74/3499	246/17011	0.000244090033633074	0.00496100869682056	0.00438153946744626	upf3b/ncl/tardbpl/hnrnpub/pgam1a/dera/exosc9/mrto4/fen1/aldoaa/hnmt/mettl3/gpia/ythdf2/ncbp2/tbp/dnase1l4.1/zfp36l1a/fxr2/rbm8a/angel2/patl1/cnot8/eno1a/lsm4/syncripl/hmox1a/pfkpa/exosc2/casc3/pde12/cnot9/exosc6/rnaset2/exosc10/magoh/hkdc1/hk1/gapdhs/tardbp/exosc5/upp1/tpi1b/rnaseh1/lsm1/eri1/dcp1b/pym1/smg1/pelo/dffa/polr2gl/itpa/rnaset2l/endog/myef2/skiv2l/edc4/ago3b/exosc8/upf3a/aldh1l2/mettl1…	74
up	BP	GO:0006730	one-carbon metabolic process	3499-12-01	21/17011	0.000254111608377346	0.00513071398756628	0.00453142237930516	gnmt/mat2ab/mat2aa/fpgs/shmt1/mthfr/ahcyl1/ca6/mat2al/aldh1l2/mthfd2/shmt2	12
up	BP	GO:0051443	positive regulation of ubiquitin-protein transferase activity	3499-08-01	11/17011	0.00028753904142581	0.00555620342875895	0.00490721264566009	dcun1d3/ube2s/dcun1d2a/dcun1d2b/ube2nb/dcun1d4/dcun1d1/dcun1d5	8
up	BP	GO:0046916	cellular transition metal ion homeostasis	20/3499	46/17011	0.000367630294556545	0.0065979963391464	0.00582731922735058	slc40a1/slc39a13/slc30a4/slc31a1/fth1a/zgc:56095/ncoa4/ireb2/fthl27/ccdc115/slc30a9/abcb7/fxn/slc31a2/fthl28/tfr1b/fthl31/glrx3/tfr2/slc39a7	20
up	BP	GO:0036293	response to decreased oxygen levels	25/3499	63/17011	0.000402511029444286	0.00709946177795698	0.00627021113623132	mmp14a/hsp90b1/sirt2/atf6/cct4/hyou1/npc1/lipf/hmox1a/hif1an/mb/cox4i1/hif1ab/tp53/ddit4/loxl2b/ngb/cpeb4a/epas1b/ddit3/dap3/igfbp1a/hif1al/vegfaa/hspa5	25
up	BP	GO:1901361	organic cyclic compound catabolic process	80/3499	275/17011	0.000449991840526659	0.00783846011830104	0.00692289098270486	upf3b/ncl/tardbpl/hnrnpub/pgam1a/dera/exosc9/mrto4/fen1/aldoaa/cyp46a1.1/hnmt/mettl3/gpia/ythdf2/ncbp2/tbp/dnase1l4.1/zfp36l1a/fxr2/rbm8a/angel2/patl1/cnot8/eno1a/lsm4/syncripl/hmox1a/pfkpa/exosc2/casc3/pde12/moxd1/cnot9/dao.2/exosc6/rnaset2/exosc10/magoh/hkdc1/hk1/gapdhs/tardbp/qdpra/exosc5/upp1/tpi1b/rnaseh1/cadm1b/lsm1/eri1/dcp1b/pym1/smg1/pelo/dffa/polr2gl/itpa/rnaset2l/endog/myef2/skiv2l/edc…	80
up	BP	GO:0032786	positive regulation of DNA-templated transcription, elongation	3499-12-01	22/17011	0.00045462557870889	0.00783846011830104	0.00692289098270486	wdr61/ccnk/ccnt2b/ccnt2a/thoc5/eloca/elocb/leo1/cdk12/cdk13/brd4/supt4h1	12
up	BP	GO:0019439	aromatic compound catabolic process	76/3499	259/17011	0.000465562397979145	0.00793783888554443	0.00701066184091403	upf3b/ncl/tardbpl/hnrnpub/pgam1a/dera/exosc9/mrto4/fen1/aldoaa/hnmt/mettl3/gpia/ythdf2/ncbp2/tbp/dnase1l4.1/zfp36l1a/fxr2/rbm8a/angel2/patl1/cnot8/eno1a/lsm4/syncripl/hmox1a/pfkpa/exosc2/casc3/pde12/moxd1/cnot9/exosc6/rnaset2/exosc10/magoh/hkdc1/hk1/gapdhs/tardbp/qdpra/exosc5/upp1/tpi1b/rnaseh1/lsm1/eri1/dcp1b/pym1/smg1/pelo/dffa/polr2gl/itpa/rnaset2l/endog/myef2/skiv2l/edc4/ago3b/exosc8/upf3a/al…	76
up	BP	GO:1903432	regulation of TORC1 signaling	3499-09-01	14/17011	0.000473790028150764	0.00794569178357757	0.00701759748339498	seh1l/castor2/sesn1/sec13/bmt2/sesn2/castor1/lamtor5/si:zfos-80g12.1	9
up	BP	GO:0044283	small molecule biosynthetic process	103/3499	372/17011	0.000552873323590001	0.00902536292605166	0.00797115794089727	phgdh/itpkca/apip/impa1/elovl6/spra/acsm3/elovl5/pgam1a/dera/lta4h/uck2a/gnmt/impdh2/hmx4/hprt1/ptgs2b/cbsb/aldoaa/umps/rdh10b/gpia/hacd3/nme6/asns/psat1/sephs2/acot7/abhd3/g6pc3/adi1/pck2/hmgcl/fbp1a/uck1/eno1a/lias/enoph1/csad/nus1/pfkpa/pgp/ctps1a/moxd1/pcbd1/scd/coq5/hsd17b12b/mtap/plcg1/hkdc1/hk1/sirt5/gapdhs/qdpra/apoeb/psph/upp1/tpi1b/mthfd1l/fpgs/mtrr/bcat1/ggt5a/shmt1/mthfr/maea/bcat2/co…	103
up	BP	GO:0046486	glycerolipid metabolic process	60/3499	197/17011	0.000635198554800991	0.0101532518993971	0.00896730415906004	si:ch211-160o17.2/pik3cd/impa1/pip4k2aa/zgc:77375/slc27a1a/pip5k1bb/serinc5/agk/pi4k2b/vac14/sacm1la/socs6b/gpat3/ctdnep1a/gdpd1/pik3cg/lpin1/slc7a3a/pck2/cept1b/pigk/socs3a/fam126a/pgp/pip4k2ca/pigf/pld2/ctdnep1b/cnep1r1/crls1/socs1a/pi4kb/apoeb/piga/taz/bpnt1/pip5k1ba/si:ch211-168k14.2/ptenb/tpte/dpm1/selenoi/pik3c2a/ttc7b/lpin2/cdipt/abhd12/ptena/inpp5d/pik3cb/socs7/ocrl/lpl/pnpla2/pip5k1aa/pn…	60
up	BP	GO:0071166	ribonucleoprotein complex localization	16/3499	35/17011	0.00071746643026231	0.0110916932991253	0.00979613117430597	nup88/rrs1/rae1/abce1/nmd3/nup107/eif6/sem1/thoc5/gle1/znf593/thoc3/eny2/polr2d/thoc1/xpot	16
up	BP	GO:0006783	heme biosynthetic process	3499-11-01	20/17011	0.000719207222719434	0.0110916932991253	0.00979613117430597	snx3/hmbsa/alas1/cox10/atp5if1b/hmbsb/cpox/atp5if1a/cox15/alad/ppox	11
up	BP	GO:0007007	inner mitochondrial membrane organization	3499-11-01	20/17011	0.000719207222719434	0.0110916932991253	0.00979613117430597	agk/dnajc11a/apoob/taz/samm50/timm13/afg3l2/timm10/maip1/si:ch1073-174d20.2/si:dkey-82o10.4	11
up	BP	GO:0090174	organelle membrane fusion	23/3499	59/17011	0.000906023800750678	0.0133682069447299	0.0118067372820496	stx16/rab34b/snap23.1/uso1/rab7a/stx5a/sec22ba/sybl1/bet1/snap29/trim9/vti1b/stx12l/rab34a/stx4/gosr2/snap23.2/rab8b/zgc:100918/si:ch211-208k15.1/bmb/stx12/stx8	23
up	BP	GO:0051640	organelle localization	78/3499	274/17011	0.00105160568343765	0.0152234803890101	0.0134453060320355	scfd1/optn/arcn1a/nup88/stx16/tfg/rrs1/seh1l/hnrnpub/abce1/stxbp2/rap1b/zgc:91968/fes/actr1/rap1aa/picalma/snap23.1/dnm1l/nmd3/snap91b/stard3/cplx2l/uso1/eif6/napab/spast/stx5a/rab15/pafah1b1b/si:ch211-200p22.4/cluha/arcn1b/dctn2/ap1ar/sar1ab/mad1l1/copg2/dync1li2/actr10/snap29/rab11a/znf593/tbc1d23/cdc42/stx12l/bloc1s2/rab10/cdt1/stx4/dtnbp1a/snap23.2/bbs7/arfgap2/rab8b/dnm2a/si:ch211-81a5.8/dia…	78
up	BP	GO:0051604	protein maturation	37/3499	112/17011	0.00135025062053023	0.0188154181168207	0.0166176884810115	mmp14a/naa15a/cpn1/aph1b/mmp14b/sec11a/pmpcb/lias/naa40/sppl3/lipt1/naa50/naa15b/chchd4a/hm13/pitrm1/lgmn/naa20/zmpste24/birc2/immp1l/ciao1/afg3l2/furina/atp23/zgc:77041/pcsk7/naa10/si:ch211-207k7.4/naa25/mms19/si:ch1073-174d20.2/naa30/si:ch211-286c4.6/spcs3/pmpca/ciao2a	37
up	BP	GO:0061025	membrane fusion	26/3499	74/17011	0.00255558361118193	0.0327555963665002	0.0289295881201619	stx16/rab34b/snap23.1/dnm1l/uso1/rab7a/stx5a/sec22ba/sybl1/bet1/snap29/trim9/vti1b/stx12l/rab34a/si:dkeyp-110c12.3/stx4/gosr2/snap23.2/rab8b/zgc:100918/nsfl1c/si:ch211-208k15.1/bmb/stx12/stx8	26
up	BP	GO:0048514	blood vessel morphogenesis	102/3499	384/17011	0.00256153246267841	0.0327555963665002	0.0289295881201619	tnfrsf21/utp15/smo/rcan1a/hars/plxnb2a/isl2a/tie1/tardbpl/mcamb/hif1aa/ppp2r2ab/sh3gl3b/slc2a1b/gas6/iars/sars/e2f7/hlx1/sirt2/pdcd10b/tars/mtdha/fbxw11b/kdr/gsk3ba/acvrl1/plk2b/flt1/snx5/map3k7/lama4/ets1/rab5c/nus1/tek/sox7/phkg1a/mb/sat1b/hif1ab/rab13/pdcd10a/tp53/angptl4/smad5/hdac3/ramp2/plcg1/nfkb2/elavl1a/stk25b/tardbp/fli1b/rab11a/ppih/mt2/lpar2a/ctsz/myo6a/loxl2b/cdc42/rtn4a/plekhh1/etv2…	102
up	BP	GO:0006865	amino acid transport	20/3499	53/17011	0.00300677779113141	0.0376644940448257	0.0332651033820124	slc7a10a/slc38a7/slc6a9/slc7a3a/slc25a22a/slc38a3a/slc38a9/slc38a2/slc7a8b/slc7a6/slc7a7/slc32a1/slc43a2b/slc25a15b/slc6a15/slc7a11/slc25a38b/slc7a8a/slc7a5/slc25a12	20
up	BP	GO:0048268	clathrin coat assembly	3499-09-01	17/17011	0.00314849988463906	0.0390217842430884	0.0344638556793581	picalma/snap91b/si:ch211-200p22.4/fcho2/clta/hip1/cltcb/cltcl1/sgip1b	9
up	BP	GO:0007030	Golgi organization	20/3499	54/17011	0.00386677912214442	0.0474199078187066	0.041881038786222	tmed9/tmed5/blzf1/vmp1/pi4k2b/gorasp2/tmed1b/vrk1/tmed4/tmed2/plk3/tmed10/cog4/tango2/lman2/vps51/atp8b5a/nsfl1c/lman2lb/arl1	20
up	BP	GO:0002573	myeloid leukocyte differentiation	18/3499	47/17011	0.00396209618533831	0.0480619493786691	0.0424480868618521	spi1b/usb1/wasla/jagn1b/brf1a/tmem178/cebpa/plcg1/etv2/slc7a7/irf8/pir/flt3/spi1a/nrros/csf3b/tfe3a/csf1ra	18
up
up		ID	Description	GeneRatio	BgRatio	pvalue	p.adjust	qvalue	geneID	Count
up	CC	GO:0044429	mitochondrial part	222/3559	489/17244	8.18476274275482e-36	4.26426138897526e-33	2.80866595172428e-33	hspa9/mrpl21/acsm3/dimt1l/slc25a6/slc27a1a/ak4/mrpl57/uqcrfs1/mcl1b/prelid3b/mcl1a/agk/grpel1/atp5fa1/sirt4/slc25a25a/ppm1k/dnajc11a/uqcc2/mrpl19/bcs1l/rpusd4/mrpl11/vdac2/thop1/atp5pf/bckdhb/dnm1l/dlat/zgc:86599/qtrt2/mrpl46/pmpcb/atp5mc3a/sfxn2/mrps22/mrpl24/adprhl2/coa7/atp5f1d/baxa/alas1/cox6a1/timm8a/trap1/mrps18a/hagh/mtx1a/ndufaf1/slc25a3b/sfxn5b/apoob/slc25a14/bcl2l10/march5l/guf1/chchd1/…	222
up	CC	GO:0030135	coated vesicle	60/3559	95/17244	2.46836348147688e-19	1.83716767692779e-17	1.2100548796413e-17	arcn1a/copa/tmed9/spg21/tmed5/picalma/snap91b/tmed1b/copz1/cope/sec23b/uso1/yif1a/sh3bp4a/emc3/necap1/tmed4/tmed2/ap2s1/si:ch211-200p22.4/sec22ba/arcn1b/sar1ab/ccdc115/copg2/fcho2/ergic3/copb2/vti1b/yif1b/tmed10/tex261/clta/sec24d/necap2/ergic2/cltb/gosr2/ap2a1/ap1g2/sec13/copb1/sec23ip/inpp5f/lman2/hip1/arfgap2/rab8b/aftphb/sec24b/ddhd2/lman2lb/cltcb/cltcl1/vma21/sgip1b/si:ch1073-392o20.2/sar1b/…	60
up	CC	GO:0005730	nucleolus	97/3559	214/17244	2.98045551193684e-16	1.55281732171909e-14	1.02276683883306e-14	upf3b/noc2l/utp15/urb2/wdr12/mak16/rrs1/pin4/rpf1/gnl3/exosc9/polr1e/mrto4/wdr55/krr1/fen1/rcc2/npm1a/ilf2/nmd3/dkc1/fbxw11b/sf3b4/pes/nol10/eif6/snu13b/twistnb/nolc1/aatf/polr2eb/nol11/rrp36/mdm2/exosc6/polr2f/lsm6/pwp2h/polr1d/exosc10/polr3k/nol12/polr2h/pa2g4a/utp11/polr2i/exosc5/nifk/wdr75/si:dkey-251i10.3/nsun5/nop2/bcas2/abt1/rpf2/nop16/pak1ip1/eri1/ngdn/noc4l/pym1/pdcd11/cdkn2aipnl/fbl/imp…	97
up	CC	GO:0042175	nuclear outer membrane-endoplasmic reticulum membrane network	161/3559	436/17244	1.60622919455738e-15	6.63860441931921e-14	4.372532661275e-14	zgc:101559/emc2/tmed9/elovl6/elovl5/calub/atp2a2b/kdelr2a/sec61a1l/rtn1a/lnpk/use1/yipf5/tmpoa/degs1/zdhhc16a/slc35b2/sec11a/mmgt1/sigmar1/emc7/rdh10b/atf6/rrbp1a/ormdl1/jagn1b/sacm1la/zdhhc16b/hacd3/gpat3/ctdnep1a/emc8/gdpd1/alg6/sec63/stard3/sec23b/yif1a/sec62/vcp/g6pc3/emc3/tmem178/rtn1b/cept1b/erlin1/slc37a2/sdf2/herpud1/pigk/tspan36/tmed4/sppl3/bscl2l/nus1/march5l/sgms1/rab1ab/sec22ba/mfsd2a…	161
up	CC	GO:0030117	membrane coat	43/3559	72/17244	5.01516134207058e-13	1.45161058845487e-11	9.5610678217252e-12	ap2m1a/arcn1a/copa/ap3m2/copz1/cope/sec23b/necap1/ap2s1/ap3m1/arcn1b/sar1ab/ap2m1b/copg2/ap2b1/fcho2/copb2/ap3s2/clta/sec24d/necap2/cltb/ap2a1/ap1g2/sec13/copb1/ap1s1/ap4m1/ap1s2/hip1/arfgap2/aftphb/sec24b/cltcb/cltcl1/ap1m1/ap1m2/zgc:162858/sgip1b/sar1b/sec24c/ap4e1/sec24a	43
up	CC	GO:0048475	coated membrane	43/3559	72/17244	5.01516134207058e-13	1.45161058845487e-11	9.5610678217252e-12	ap2m1a/arcn1a/copa/ap3m2/copz1/cope/sec23b/necap1/ap2s1/ap3m1/arcn1b/sar1ab/ap2m1b/copg2/ap2b1/fcho2/copb2/ap3s2/clta/sec24d/necap2/cltb/ap2a1/ap1g2/sec13/copb1/ap1s1/ap4m1/ap1s2/hip1/arfgap2/aftphb/sec24b/cltcb/cltcl1/ap1m1/ap1m2/zgc:162858/sgip1b/sar1b/sec24c/ap4e1/sec24a	43
up	CC	GO:0098805	whole membrane	158/3559	456/17244	1.39192973267584e-12	3.81681784591637e-11	2.51395619308766e-11	sypl2b/chmp2bb/arcn1a/copa/seh1l/snx14/atp6v1h/chmp4bb/mcl1b/mcl1a/scamp2/scamp4/mmgt1/slc7a14a/zgc:91968/sigmar1/vmp1/vdac2/pex3/vac14/syngr3a/lamp2/dnm1l/qtrt2/chmp4ba/scamp3/vps37a/stard3/copz1/cope/sec23b/uso1/napab/rab7a/baxa/necap1/atp6v1g1/atg5/syngr3b/sppl3/mtx1a/slc48a1b/bcl2l10/ap2s1/march5l/mtx2/sec22ba/moxd1/arcn1b/vps37c/slc38a9/rnf185/sar1ab/ccdc115/atp6v1aa/rab13/copg2/pex12/slc25a…	158
up	CC	GO:0030684	preribosome	41/3559	73/17244	2.74836114623095e-11	5.96623398827635e-10	3.92967427048811e-10	noc2l/wdr12/mak16/rrs1/rpf1/mrto4/krr1/znf622/riok1/fbxw11b/pes/nol10/eif6/ppan/snu13b/rrp36/riok2/pwp2h/utp11/rrp9/si:dkey-251i10.3/riok3/znf593/ngdn/noc4l/pdcd11/fbl/imp4/ebna1bp2/emg1/nip7/wdr74/bop1/wdr37/kri1/wdr46/fcf1/rrp1/nop58/ftsj3/utp23	41
up	CC	GO:0005838	proteasome regulatory particle	19/3559	23/17244	3.40977153575344e-10	6.83265757741363e-09	4.50034623747216e-09	psmd1/psmd11b/psmd9/psmc3/psmd13/psmd3/psmc2/psmd8/psmd4b/psmc4/sem1/psmc6/psmc1b/psmd12/adrm1/psmd11a/psmd14/psmd4a/psmd7	19
up	CC	GO:0005681	spliceosomal complex	49/3559	102/17244	5.56010101045733e-10	1.07289356535121e-08	7.0666391010101e-09	zgc:103692/ncl/hnrnpub/zmat2/bud13/sf3b6/snrpc/rbm22/snrpb/snrpd1/u2af2b/ctnnbl1/eftud2/u2af2a/dhx16/prpf19/rbm8a/bud31/sf3b2/sf3b4/zgc:158803/snrnp25/sf3a2/lsm4/yju2/casc3/snrpe/lsm6/plrg1/magoh/snrpd2/bcas2/phf5a/prpf38b/smndc1/htatsf1/zrsr2/prpf40a/myef2/isy1/snrpd3l/prpf6/snw1/lsm8/cwf19l2/prpf31/snrpg/sf3a3/snrpf	49
up	CC	GO:1905369	endopeptidase complex	35/3559	64/17244	2.04155981355589e-09	3.32391457144568e-08	2.18930427374744e-08	psmb6/psmd1/psma5/psmd11b/psmd9/psmc3/psmb1/psme3/psmb3/psmd13/psmd3/psma6a/psmc2/psmd8/psmd4b/psmc4/sem1/psmb2/si:rp71-45k5.4/psmc6/psmb7/psma2/psmc1b/psma4/psmd12/ubqln4/psmb4/adrm1/psmd11a/psmd14/psmb5/psma3/psmd4a/psma1/psmd7	35
up	CC	GO:1905368	peptidase complex	39/3559	80/17244	1.86732727981055e-08	2.56020398100341e-07	1.68628446874859e-07	psmb6/psmd1/psma5/psmd11b/psmd9/psmc3/sec11a/psmb1/psme3/psmb3/psmd13/psmd3/psma6a/psmc2/psmd8/psmd4b/psmc4/sem1/psmb2/si:rp71-45k5.4/psmc6/psmb7/psma2/psmc1b/psma4/psmd12/ubqln4/psmb4/adrm1/psmd11a/psmd14/eny2/psmb5/psma3/spcs3/psmd4a/psma1/psmd7/taf12	39
up	CC	GO:0120114	Sm-like protein family complex	30/3559	57/17244	9.15050412521365e-08	1.08032256660738e-06	7.11557039527239e-07	zmat2/sf3b6/snrpc/snrpb/snrpd1/eftud2/sf3b2/zgc:158803/sf3a2/snu13b/lsm4/snrpe/mdm2/txnl4a/lsm6/snrpb2/snrpd2/lsm1/phf5a/htatsf1/prpf40a/ddx20/prpf4/snrpd3l/prpf3/prpf6/lsm8/prpf31/snrpg/snrpf	30
up	CC	GO:0012506	vesicle membrane	56/3559	139/17244	9.33100105515014e-08	1.08032256660738e-06	7.11557039527239e-07	sypl2b/snx9a/arcn1a/copa/zgc:91968/syngr3a/dnm1l/copz1/cope/sec23b/uso1/necap1/syngr3b/ap2s1/sec22ba/moxd1/arcn1b/sar1ab/rab13/copg2/fcho2/ykt6/copb2/vti1b/slc17a6b/si:dkey-102f14.5/clta/syn2a/sec24d/necap2/cltb/gosr2/ap2a1/ap1g2/sec13/dtnbp1a/sypl2a/copb1/slc32a1/syn1/hip1/arfgap2/snx9b/aftphb/sec24b/vopp1/cltcb/snx17/cltcl1/vma21/sgip1b/sar1b/sec24c/sec24a/syngr2b/sypa	56
up	CC	GO:0005905	clathrin-coated pit	17/3559	26/17244	9.77690671741691e-07	9.79570846110425e-06	6.45196678112938e-06	ap2m1a/picalma/dnm1l/snap91b/sh3bp4a/ap2s1/si:ch211-200p22.4/ap2m1b/fcho2/clta/cltb/ap2a1/inpp5f/hip1/cltcb/cltcl1/sgip1b	17
up	CC	GO:0070469	respiratory chain	35/3559	79/17244	1.75808942916558e-06	1.72823508036843e-05	1.13830616466331e-05	uqcrfs1/cox6a1/ndufaf1/cox4i1/ndufb6/ndufa6/cyc1/sdhc/ndufb9/ndufa12/ndufs4/cox7a2a/cox7a2l/ndufa4/ndufs6/ndufab1a/uqcrh/ND1/ND2/COX1/COX2/COX3/ND3/ND4L/ND4/ND5/ND6/CYTB/ttc19/ndufs7/ndufb3/cox5aa/cox8a/cox5ab/ndufa4l2a	35
up	CC	GO:0005643	nuclear pore	23/3559	44/17244	3.37406723239375e-06	3.19616186923117e-05	2.10515965121601e-05	nup88/seh1l/rae1/nup133/nup35/ranbp1/nup107/kpna1/tprb/nup50/nup62l/tmem33/gle1/nup43/sec13/pom121/nutf2/nup210/eny2/si:ch1073-55a19.2/xpot/nup153/tpra	23
up	CC	GO:0000428	DNA-directed RNA polymerase complex	36/3559	85/17244	4.54126022189974e-06	4.22499388501744e-05	2.78280231642729e-05	gtf2e1/mnat1/polr1e/wdr61/ctr9/polr3f/gtf2e2/tbp/pola2/gtf2h2/taf7/twistnb/polr2eb/gtf2h1/polr2f/polr3e/polr1d/polr3k/taf11/rpap2/polr2h/polr2i/cdk7/gtf2a2/leo1/polr2gl/polr3b/gtf2h3/taf13/polr2k/polr2d/polr1a/polr2a/polr3a/polr3h/taf12	36
up	CC	GO:0061695	transferase complex, transferring phosphorus-containing groups	68/3559	199/17244	5.64550217012461e-06	5.0712183286809e-05	3.34017006798661e-05	gtf2e1/mnat1/pik3cd/polr1e/wdr61/pole3/ctr9/chuk/polr3f/gtf2e2/vac14/tbp/pola2/prps1a/socs6b/gtf2h2/pik3cg/acvrl1/prpsap2/taf7/twistnb/socs3a/polr2eb/gtf2h1/pfkpa/phkg1a/ccnk/ccnt2b/polr2f/ccnt2a/polr3e/prps1b/polr1d/polr3k/taf11/socs1a/rpap2/polr2h/polr2i/ccna1/ccnd2a/cdk7/gtf2a2/cntd2/leo1/polr2gl/pik3r4/prkaa1/pik3c2a/polr3b/cdk12/gtf2h3/taf13/cdk5r2a/pik3cb/polr2k/polr2d/ccng1/cdk13/socs7/pol…	68
up	CC	GO:0005885	Arp2/3 protein complex	3559-11-01	15/17244	1.69446019871131e-05	0.000137939650551342	9.08542803914285e-05	arpc1a/arpc5b/arpc1b/arpc5lb/arpc5a/arpc5la/actr2a/arpc4/arpc3/actr2b/arpc2	11
up	CC	GO:0098803	respiratory chain complex	29/3559	68/17244	3.20263825696187e-05	0.000228571853681799	0.000150549397515439	uqcrfs1/cox6a1/ndufaf1/cox4i1/ndufb6/ndufa6/cyc1/sdhc/ndufb9/ndufa12/ndufs4/ndufa4/ndufs6/ndufab1a/uqcrh/ND1/COX1/COX2/COX3/ND3/ND4L/ND4/CYTB/ndufs7/ndufb3/cox5aa/cox8a/cox5ab/ndufa4l2a	29
up	CC	GO:0019867	outer membrane	33/3559	83/17244	5.27858709028768e-05	0.000348119477726567	0.000229289725707366	mcl1b/mcl1a/sigmar1/vdac2/dnm1l/qtrt2/baxa/mtx1a/bcl2l10/march5l/mtx2/rnf185/slc25a46/pgam5/pi4kb/taz/qtrt1/tomm22/samm50/tigarb/si:dkey-71l1.1/cisd2/gdap1/mief1/mfn1b/mfn2/tomm40/tomm6/zgc:153993/rhot1a/tomm20a/bcl2l16/zgc:56235	33
up	CC	GO:0070069	cytochrome complex	14/3559	24/17244	5.86621400482864e-05	0.000382037187064465	0.000251629705996597	uqcrfs1/cox6a1/cox4i1/cyc1/ndufa4/uqcrh/COX1/COX2/COX3/CYTB/cox5aa/cox8a/cox5ab/ndufa4l2a	14
up	CC	GO:0031300	intrinsic component of organelle membrane	47/3559	136/17244	0.000108676478350714	0.000650809715180714	0.000428657373772932	slc35b2/agk/zgc:91968/dnajc11a/rer1/pex3/lamp2/sys1/yif1a/slc25a3b/apoob/timm17a/sgms1/p2rx3b/bet1l/slc38a9/bet1/pex12/ergic3/qsox1/yif1b/slc17a6b/taz/mfng/tex261/slc35b3/chchd6b/ergic2/pomgnt1/tvp23b/gdap1/slc32a1/slc35a4/furina/micu1/pcsk7/slc35b4/timm23a/zdhhc15b/tpst1/vopp1/mfn1b/mfn2/pet100/rhot1a/coa3a/ppox	47
up	CC	GO:0019013	viral nucleocapsid	16/3559	31/17244	0.000128663817027368	0.000728344178330058	0.000479725633166177	hnrnpub/hnrnpaba/snrpb/snrpd1/snrnp40/elavl1a/utp11/snrpd2/hnrnph1/raver1/hnrnpc/imp4/hnrnpa3/snrpd3l/elavl1b/snrpf	16
up	CC	GO:0019028	viral capsid	16/3559	31/17244	0.000128663817027368	0.000728344178330058	0.000479725633166177	hnrnpub/hnrnpaba/snrpb/snrpd1/snrnp40/elavl1a/utp11/snrpd2/hnrnph1/raver1/hnrnpc/imp4/hnrnpa3/snrpd3l/elavl1b/snrpf	16
up	CC	GO:1905354	exoribonuclease complex	3559-10-01	15/17244	0.000148564243429985	0.000806270529448149	0.000531052010506307	exosc9/exosc2/exosc6/exosc10/exosc5/exosc8/supv3l1/mphosph6/exosc7/exosc4	10
up	CC	GO:1990204	oxidoreductase complex	30/3559	77/17244	0.000174613535618286	0.000918925778354819	0.000605252659346744	uqcrfs1/dlst/bckdhb/dlat/ndufaf1/ndufb6/ndufa6/cyc1/sdhc/gpd1l/bckdha/ndufb9/ndufa12/gpd1a/ndufs4/ndufs6/cybb/ndufab1a/uqcrh/gpd2/ND1/ND3/ND4L/ND4/CYTB/ndufs7/ndufb3/gcsha/kat2a/gcshb	30
up	CC	GO:0045277	respiratory chain complex IV	3559-10-01	16/17244	0.00032274311770577	0.00154015159772354	0.00101442452946333	cox6a1/cox4i1/ndufa4/COX1/COX2/COX3/cox5aa/cox8a/cox5ab/ndufa4l2a	10
up	CC	GO:0005942	phosphatidylinositol 3-kinase complex	13/3559	28/17244	0.00194713648117516	0.00798785910781306	0.00526122248539662	pik3cd/vac14/socs6b/pik3cg/socs3a/socs1a/pik3r4/pik3c2a/pik3cb/socs7/pik3r6a/pik3r5/pik3r3a	13
up	CC	GO:1904949	ATPase complex	26/3559	75/17244	0.00331736790248145	0.0127084461558297	0.00837044842266992	ruvbl1/gatad2ab/dpf2/mta2/atp1b1a/atp1b3a/smarce1/smarcd1/actr6/foxk2/smarcb1a/actl6b/smarcd3a/chrac1/yeats4/smarca5/znhit1/ruvbl2/suz12a/ino80/abch1/smarca4a/actr5/zgc:103508/dpf1/uchl5	26
up	CC	GO:0035859	Seh1-associated complex	3559-07-01	12/17244	0.00469003602589815	0.0175791997805247	0.01157858193444	seh1l/castor2/sesn1/bmt2/sesn2/castor1/si:zfos-80g12.1	7
up	CC	GO:0000792	heterochromatin	3559-06-01	10/17244	0.00747714417064535	0.0266821377596317	0.017574253782483	ube2al/sirt2/ube2b/sirt1/bend3/ube2a	6
up
up		ID	Description	GeneRatio	BgRatio	pvalue	p.adjust	qvalue	geneID	Count
up	MF	GO:0140098	catalytic activity, acting on RNA	116/3499	271/17464	7.53990095744533e-18	6.35613650712641e-15	5.19856329171231e-15	rtca/hars/usb1/dimt1l/polr1e/dus4l/iars/mettl2a/sars/trmt61a/smfn/qars/trmt1/rpp14/fen1/polr3f/mettl3/dhx16/tars/dhx15/qtrt2/ptrhd1/angel2/farsb/larsb/cnot8/twistnb/polr2eb/pde12/trit1/trmt44/mars/yars/cars/rnaset2/polr2f/polr3e/polr1d/exosc10/polr3k/polr2h/dhx29/polr2i/dhx40/tsn/trmt6/rnaseh1/qtrt1/nop2/iars2/pars2/vars/dtd1/eri1/lrrc47/fbl/rars/polr2gl/nsun2/emg1/ftsj1/dhx57/rnaset2l/endog/gars…	116
up	MF	GO:0140101	catalytic activity, acting on a tRNA	55/3499	101/17464	1.85470691573178e-14	7.81758964980945e-12	6.39385805160166e-12	hars/dus4l/iars/mettl2a/sars/trmt61a/qars/trmt1/tars/qtrt2/ptrhd1/farsb/larsb/trit1/trmt44/mars/yars/cars/trmt6/qtrt1/iars2/pars2/vars/dtd1/lrrc47/rars/nsun2/ftsj1/gars/thumpd3/alkbh8/eprs/nars/tsen34/tyw1/dalrd3/aars/tyw5/dars/si:dkeyp-33b5.4/lars2/ptrh2/dus2/cars2/dus1l/wdr4/tarsl2/ptrh1/farsa/pop4/trmt9b/trmt13/zgc:153247/kars/aars2	55
up	MF	GO:0061650	ubiquitin-like protein conjugating enzyme activity	30/3499	42/17464	8.73158529718414e-13	2.45357546850874e-10	2.00673276128267e-10	ube2h/ube2al/ube2ib/ube2na/ube2e3/ube2kb/ube2q2/ube2g1a/ube2g2/ube2f/ube2b/aktip/ube2l3b/ube2v2/ube2d1a/ube2z/ube2s/ube2e2/ube2d3/ube2d1b/ube2v1/ube2d2/ube2w/ube2nb/ube2ia/ube2t/cdc34a/ube2a/ube2q1/ube2l3a	30
up	MF	GO:0003924	GTPase activity	128/3499	358/17464	2.05000895066921e-12	4.26398846901024e-10	3.48743515914554e-10	zgc:101559/atl3/rhogb/eefsec/rab20/tuba8l4/rras/eif2s3/rap1b/gng3/rab34b/eftud2/rap1aa/rhoub/zgc:55558/dnm1l/tubg1/rasl11b/rap2c/rab5b/zgc:65894/eif5b/zgc:63587/gnai2b/zgc:110699/rhocb/rab5aa/rab4a/rasd1/rab39ba/rergla/sept9a/rab2a/rab7a/ift22/rab7b/rhoca/gnai1/gna12a/rab15/rab5c/rhoaa/sept2/rhogc/guf1/rab1ab/rab41/gspt1/sar1ab/rab13/rab39bb/hbs1l/rac2/si:dkeyp-59c12.1/nras/gbp1/gbp2/eef1a1a/gng5…	128
up	MF	GO:0003743	translation initiation factor activity	38/3499	63/17464	2.85064263432235e-12	4.26398846901024e-10	3.48743515914554e-10	eif5/eif2s1a/eif4g1a/eif2s3/eif4bb/eif4e1c/eif3ja/eif1b/eif2d/eif4eb/eif2b4/eif4e2rs1/eif4enif1/eif5b/eif4ba/brf1a/eif2b3/eif6/eif4g2a/eif1axa/zgc:56676/eif3hb/denr/dhx29/eif2b2/eif4h/eif2s1b/eif2s2/eif3jb/eif4g2b/eif1axb/mtif2/eif4g3b/eif2b5/eif4ea/eif2b1/eif4a1a/eif2ak1	38
up	MF	GO:0008135	translation factor activity, RNA binding	53/3499	105/17464	3.0348672377297e-12	4.26398846901024e-10	3.48743515914554e-10	eif5/eefsec/eif2s1a/eif4g1a/eif2s3/eif4bb/eif4e1c/eif3ja/eif1b/eif2d/eif4eb/eif2b4/eif4e2rs1/eif4enif1/eif5b/eif4ba/brf1a/eif2b3/eif6/eif4g2a/eif1axa/zgc:56676/gspt1/eif3hb/denr/eef1a1a/dhx29/eif2b2/eef2a.1/eif4h/gtpbp1l/etf1b/eif2s1b/eif2s2/eif3jb/gtpbp1/eif5a2/cpeb4a/eif4g2b/eif1axb/tsfm/mtif2/gfm1/eef1a1b/gtpbp2b/eif4g3b/eif2b5/eif4ea/eif2b1/eif4a1a/eif2ak1/gspt1l/tufm	53
up	MF	GO:0004812	aminoacyl-tRNA ligase activity	28/3499	40/17464	1.11995576051759e-11	8.63550342032248e-10	7.06281418531713e-10	hars/iars/sars/qars/tars/farsb/larsb/mars/yars/cars/iars2/pars2/vars/lrrc47/rars/gars/eprs/nars/dalrd3/aars/dars/lars2/cars2/tarsl2/farsa/zgc:153247/kars/aars2	28
up	MF	GO:0016875	ligase activity, forming carbon-oxygen bonds	28/3499	40/17464	1.11995576051759e-11	8.63550342032248e-10	7.06281418531713e-10	hars/iars/sars/qars/tars/farsb/larsb/mars/yars/cars/iars2/pars2/vars/lrrc47/rars/gars/eprs/nars/dalrd3/aars/dars/lars2/cars2/tarsl2/farsa/zgc:153247/kars/aars2	28
up	MF	GO:0001883	purine nucleoside binding	163/3499	499/17464	1.12681539292464e-11	8.63550342032248e-10	7.06281418531713e-10	zgc:101559/atl3/rhogb/eefsec/rab20/gnl3/tuba8l4/ak4/rras/drg2/ehd3/eif2s3/rap1b/arf1/rab34b/eftud2/adssl/rap1aa/rhoub/zgc:55558/arf2a/ehd1b/dnm1l/tubg1/rasl11b/rap2c/rab5b/zgc:65894/eif5b/zgc:63587/gnai2b/zgc:110699/rhocb/rab5aa/arl5a/rab4a/rasd1/rab39ba/rergla/sept9a/rab2a/rab7a/ift22/pck2/rab7b/rhoca/gnai1/tbcc/gmppaa/gna12a/rab15/rab5c/rhoaa/sept2/rhogc/guf1/rab1ab/rab41/gspt1/arl4cb/arl4ab/sa…	163
up	MF	GO:0005525	GTP binding	163/3499	499/17464	1.12681539292464e-11	8.63550342032248e-10	7.06281418531713e-10	zgc:101559/atl3/rhogb/eefsec/rab20/gnl3/tuba8l4/ak4/rras/drg2/ehd3/eif2s3/rap1b/arf1/rab34b/eftud2/adssl/rap1aa/rhoub/zgc:55558/arf2a/ehd1b/dnm1l/tubg1/rasl11b/rap2c/rab5b/zgc:65894/eif5b/zgc:63587/gnai2b/zgc:110699/rhocb/rab5aa/arl5a/rab4a/rasd1/rab39ba/rergla/sept9a/rab2a/rab7a/ift22/pck2/rab7b/rhoca/gnai1/tbcc/gmppaa/gna12a/rab15/rab5c/rhoaa/sept2/rhogc/guf1/rab1ab/rab41/gspt1/arl4cb/arl4ab/sa…	163
up	MF	GO:0032550	purine ribonucleoside binding	163/3499	499/17464	1.12681539292464e-11	8.63550342032248e-10	7.06281418531713e-10	zgc:101559/atl3/rhogb/eefsec/rab20/gnl3/tuba8l4/ak4/rras/drg2/ehd3/eif2s3/rap1b/arf1/rab34b/eftud2/adssl/rap1aa/rhoub/zgc:55558/arf2a/ehd1b/dnm1l/tubg1/rasl11b/rap2c/rab5b/zgc:65894/eif5b/zgc:63587/gnai2b/zgc:110699/rhocb/rab5aa/arl5a/rab4a/rasd1/rab39ba/rergla/sept9a/rab2a/rab7a/ift22/pck2/rab7b/rhoca/gnai1/tbcc/gmppaa/gna12a/rab15/rab5c/rhoaa/sept2/rhogc/guf1/rab1ab/rab41/gspt1/arl4cb/arl4ab/sa…	163
up	MF	GO:0051082	unfolded protein binding	43/3499	91/17464	4.5869858406906e-09	2.76202075978727e-07	2.25900430500176e-07	hspa9/hsp90b1/cct7/clgn/grpel1/hsp90aa1.1/dnaja2b/cct4/dnajb11/dnajc3b/hsp70.3/trap1/pfdn2/ndufaf1/dnaja1/ccdc115/pfdn5/heatr3/pfdn6/canx/dnajb4/dnajb1b/ppih/cct5/dnajb5/uggt1/ssuh2.4/hsp70l/hspd1/hspe1/hspa14/dnaja3a/pfdn4/uggt2/grpel2/pet100/nudcd3/dnaja3b/ppie/hspa5/calr3a/dnaja2a/nudc	43
up	MF	GO:0043021	ribonucleoprotein complex binding	33/3499	63/17464	1.13808540298474e-08	6.39603996477425e-07	5.23119957161408e-07	wdr12/si:dkey-175g6.5/hnrnpub/eif2s1a/abce1/eif4bb/eif1b/srp72/znf598/nmd3/eif4ba/pes/eif6/srp68/nvl/guf1/zgc:56676/letmd1/c1qbp/ppih/eef2a.1/eif4h/znf593/pym1/eif2s1b/pelo/eif5a2/cpeb4a/srpra/bop1/maip1/si:dkey-82o10.4/ptcd3	33
up	MF	GO:0051087	chaperone binding	18/3499	29/17464	9.09569825684488e-07	4.57998674745703e-05	3.74588414757365e-05	grpel1/dnajc3b/bag1/cdkn1ba/bag2/pfdn6/ptges3a/dnajb4/dnajb1b/dnajb5/cdkn1bb/hspe1/dnlz/grpel2/si:ch211-207k7.4/ptges3b/ahsa1b/timm44	18
up	MF	GO:0031072	heat shock protein binding	21/3499	37/17464	9.23603495928465e-07	4.57998674745703e-05	3.74588414757365e-05	hspa9/stip1/dnaja2b/hsp70.3/fkbp5/dnaja1/dnajc9/ptges3a/dnajb12a/ssuh2.4/hsp70l/dnajc18/hspa14/dnaja3a/dnajb14/dnajb12b/ptges3b/ahsa1b/dnaja3b/hspa5/dnaja2a	21
up	MF	GO:0016853	isomerase activity	49/3499	132/17464	3.84335421327993e-06	0.00017999708898861	0.000147216199397565	gale/pin4/fkbp9/rpe/pgam1a/renbp/pdia6/txndc5/fkbp7/rpusd4/gpia/pdia7/dkc1/pdia4/idi1/katna1/fkbp1aa/gnpda2/spast/enoph1/top3b/trub2/fkbp5/pus3/pus7/ppil3/gnpda1/qsox1/tpi1b/ppih/fkbp2/pus1/top3a/trub1/rpia/galm/naxe/rpusd2/yjefn3/ptgesl/pdia5/top1l/pus10/si:ch1073-55a19.2/si:ch73-199g24.2/pin1/ppie/aip/p4hb	49
up	MF	GO:0097602	cullin family protein binding	3499-10-01	13/17464	1.61853337311639e-05	0.000682211816768557	0.000557968083890123	dcun1d3/kctd5a/rbx1/dcun1d2a/dcun1d2b/ccdc22/rnf7/dcun1d4/dcun1d1/dcun1d5	10
up	MF	GO:0016651	oxidoreductase activity, acting on NAD(P)H	29/3499	69/17464	2.49292072860882e-05	0.000971085719070856	0.000794232560393845	cyb5r3/ndor1/ndufs2/rnls/cyb5r1/cyb5r4/ncf1/nxn/ndufa12/mtrr/ndufs4/pora/ifi30/cybb/txndc17/selenot1a/porb/gmpr2/ecsit/ND1/ND2/ND3/ND4L/ND4/ND5/ND6/ndufs7/cox15/txnrd3	29
up	MF	GO:0003899	DNA-directed 5'-3' RNA polymerase activity	18/3499	36/17464	5.5921343662375e-05	0.00204963881336444	0.00167636064525655	polr1e/polr3f/twistnb/polr2eb/polr2f/polr3e/polr1d/polr3k/polr2h/polr2i/polr2gl/polr3b/polr2k/polr2d/polr1a/polr2a/polr3a/polr3h	18
up	MF	GO:0015078	proton transmembrane transporter activity	43/3499	122/17464	6.19294140924467e-05	0.00211390183641583	0.00172892015090512	atp2a2b/atp6v1h/atp5fa1/atp6v1d/atp5pf/zgc:86599/atp5mc3a/atp5f1d/clcn5a/slc33a1/atp6v1g1/cox6a1/clcn5b/atp6v1e1b/atp6v0b/cox4i1/atp6v1aa/atp6v0a2b/atp6v1c1b/slc2a12/cox6c/atp6ap1a/atp5f1c/cox7a2a/cox7a2l/atp5mc1/ndufa4/atp6v0ca/slc32a1/COX1/COX2/ATP8/ATP6/COX3/slc9a6b/slc45a4b/slc9a5/cox5aa/slc2a10/cox8a/cox5ab/slc15a4/ndufa4l2a	43
up	MF	GO:0009982	pseudouridine synthase activity	3499-09-01	12/17464	6.26898527999949e-05	0.00211390183641583	0.00172892015090512	rpusd4/dkc1/trub2/pus3/pus7/pus1/trub1/rpusd2/pus10	9
up	MF	GO:0004596	peptide alpha-N-acetyltransferase activity	3499-08-01	10/17464	7.85364001071383e-05	0.00245208093667843	0.00200551041209262	naa15a/naa40/naa50/naa15b/naa20/naa10/naa25/naa30	8
up	MF	GO:0097747	RNA polymerase activity	18/3499	37/17464	8.85842215375555e-05	0.00257505168124687	0.00210608584780758	polr1e/polr3f/twistnb/polr2eb/polr2f/polr3e/polr1d/polr3k/polr2h/polr2i/polr2gl/polr3b/polr2k/polr2d/polr1a/polr2a/polr3a/polr3h	18
up	MF	GO:0048037	cofactor binding	129/3499	479/17464	0.000135341522506332	0.0034693003406277	0.00283747483687475	creg2/tdh2/phgdh/tdh/cryl1/egln1b/cyp4t8/gcat/cyb5r3/abat/dus4l/gnmt/aco2/ndor1/ndufs2/uqcrfs1/hibadhb/p4ha2/ptgs2b/sirt4/cbsb/sirt2/cyp46a1.1/gpt2/mettl3/gclc/aoc2/cyp3c1/ddc/sqor/cyp2v1/acot7/cyb5r1/sptlc2a/zgc:136929/gpt2l/cyb5r4/alas1/ireb2/cyp2ad3/lias/idh1/csad/dbi/acbd4/hmox1a/zgc:136493/flvcr2b/flvcr1/hif1an/mb/p4ha1a/dao.2/cyp3c3/cyc1/sdhc/tsta3/sirt5/gapdhs/gpd1l/qdpra/acbd3/acad8/cadm1…	129
up	MF	GO:0004298	threonine-type endopeptidase activity	14/3499	26/17464	0.000135808910131333	0.0034693003406277	0.00283747483687475	psmb6/psma5/psmb1/psmb3/psma6a/psmb2/si:rp71-45k5.4/psmb7/psma2/psma4/psmb4/psmb5/psma3/psma1	14
up	MF	GO:0070003	threonine-type peptidase activity	14/3499	26/17464	0.000135808910131333	0.0034693003406277	0.00283747483687475	psmb6/psma5/psmb1/psmb3/psma6a/psmb2/si:rp71-45k5.4/psmb7/psma2/psma4/psmb4/psmb5/psma3/psma1	14
up	MF	GO:0003735	structural constituent of ribosome	51/3499	157/17464	0.00015384853167604	0.003814538594203	0.00311983864544292	mrpl21/mrps18b/mrpl57/mrpl19/mrpl11/mrpl46/mrps22/mrpl24/mrps18a/mrpl27/mrps23/mrps35/mrpl12/rpl7l1/zgc:171480/faub/mrpl10/mrpl13/rps8b/mrpl28/mrps31/mrps34/mrpl18/mrpl32/mrps9/mrps5/mrpl2/mrpl9/mrps14/mrpl14/mrps18c/mrpl35/mrpl36/mrps11/mrpl16/mrpl17/mrpl47/dap3/gemin5/mrpl52/mrpl34/mrps16/mrps24/rps27l/mrpl15/mrps7/mrpl3/mrpl33/mrps30/mrps15/mrpl22	51
up	MF	GO:0004129	cytochrome-c oxidase activity	14/3499	27/17464	0.00023019815472299	0.00497582165208924	0.00406962999577755	zgc:86599/cox6a1/cox4i1/cox6c/cox7a2a/cox7a2l/ndufa4/COX1/COX2/COX3/cox5aa/cox8a/cox5ab/ndufa4l2a	14
up	MF	GO:0015002	heme-copper terminal oxidase activity	14/3499	27/17464	0.00023019815472299	0.00497582165208924	0.00406962999577755	zgc:86599/cox6a1/cox4i1/cox6c/cox7a2a/cox7a2l/ndufa4/COX1/COX2/COX3/cox5aa/cox8a/cox5ab/ndufa4l2a	14
up	MF	GO:0016675	oxidoreductase activity, acting on a heme group of donors	14/3499	27/17464	0.00023019815472299	0.00497582165208924	0.00406962999577755	zgc:86599/cox6a1/cox4i1/cox6c/cox7a2a/cox7a2l/ndufa4/COX1/COX2/COX3/cox5aa/cox8a/cox5ab/ndufa4l2a	14
up	MF	GO:0016676	oxidoreductase activity, acting on a heme group of donors, oxygen as acceptor	14/3499	27/17464	0.00023019815472299	0.00497582165208924	0.00406962999577755	zgc:86599/cox6a1/cox4i1/cox6c/cox7a2a/cox7a2l/ndufa4/COX1/COX2/COX3/cox5aa/cox8a/cox5ab/ndufa4l2a	14
up	MF	GO:0005484	SNAP receptor activity	17/3499	37/17464	0.000330601888242735	0.00696743479471563	0.00569853254734187	stx16/snap23.1/stx5a/sec22ba/sybl1/bet1l/bet1/stx18/snap29/vti1b/stx12l/stx4/gosr2/snap23.2/si:ch211-208k15.1/stx12/stx8	17
up	MF	GO:0008536	Ran GTPase binding	3499-12-01	22/17464	0.000351937093389685	0.00723616999335377	0.00591832596072513	cse1l/ranbp1/ipo9/nup50/tnpo2/xpo6/ipo4/ipo8/ipo13/si:ch1073-55a19.2/xpot/kpnb1	12
up	MF	GO:0016597	amino acid binding	13/3499	25/17464	0.000371890328259461	0.0074643701600649	0.00610496654160269	gnmt/glra3/gclc/sesn1/shmt1/otc/aars/sesn2/glra2/castor1/si:zfos-80g12.1/shmt2/aars2	13
up	MF	GO:0016791	phosphatase activity	81/3499	286/17464	0.000443375149691736	0.00869221514395658	0.00710919762663615	pfkfb3/pfkfb2b/ppp6c/ppp1caa/impa1/ptp4a1/ppp2r2ab/ppp2r1ba/ptpn1/ppm1k/ptpmt1/sacm1la/alpl/ctdnep1a/ctdp1/nt5c1ba/lpin1/ptpn11a/g6pc3/ptpreb/fbp1a/pfkfb2a/hdhd2/enoph1/plppr3b/pgp/ppp2ca/timm50/ssu72/ppp2r1bb/ppp5c/pgam5/ptp4a2b/ctdnep1b/ptprn2/ptpn2b/tab1/dusp11/rpap2/ptp4a3a/psph/bpnt1/ppp1cb/ublcp1/dusp19b/tigarb/zgc:56064/ptpn3/ptenb/tpte/ppm1nb/dusp14/plpp5/nt5c3a/epm2a/ca16b/lhpp/lpin2/inp…	81
up	MF	GO:0019207	kinase regulator activity	38/3499	113/17464	0.00047429914739826	0.00908714048310756	0.0074321995585134	mnat1/ccnl1b/abi2b/socs6b/socs3a/cdkn1ba/net1/ccnk/hexim1/ccnt2b/tab1/ccnt2a/socs1a/ccna1/stk11/ccnd2a/cdkn1bb/ccnl1a/cntd2/cdk5r2a/inka2/prkar1aa/cdkn1a/ccng1/socs7/csnk2b/pkig/si:dkey-7n6.2/ccnyl1/pik3r6a/sh3bp5a/pik3r5/pik3r3a/prkar1b/sh3bp5b/si:dkey-112a7.4/camk2n2/zgc:86839	38
up	MF	GO:0060590	ATPase regulator activity	3499-11-01	20/17464	0.000567937056831075	0.0102876870276884	0.00841410376866563	grpel1/atp1b1a/atp1b3a/bag2/dnajc15/atp5if1b/atp5if1a/grpel2/si:ch211-207k7.4/ahsa1b/hspbp1	11
up	MF	GO:0002161	aminoacyl-tRNA editing activity	3499-08-01	12/17464	0.000585775773818554	0.0102876870276884	0.00841410376866563	iars/larsb/iars2/vars/dtd1/aars/lars2/aars2	8
up	MF	GO:0005048	signal sequence binding	3499-12-01	23/17464	0.000602150020429562	0.0103594381065739	0.00847278761291865	kdelr2a/sec61a1l/kpna1/srp68/tnpo2/kpnb3/ipo4/pom121/srp54/nup153/kpnb1/srp14	12
up	MF	GO:1901505	carbohydrate derivative transmembrane transporter activity	17/3499	39/17464	0.000704057526588816	0.0117608302515922	0.00961895962389072	slc25a23a/slc25a6/slc35b2/slc25a25a/slc35d1a/slc33a1/slc37a2/slc35d1b/slc25a24l/slc35b3/slc35e3/slc29a1b/slc17a5/slc29a4/slc35a4/slc35b4/slc29a3	17
up	MF	GO:0008173	RNA methyltransferase activity	22/3499	56/17464	0.000711509303477107	0.0117608302515922	0.00961895962389072	dimt1l/mettl2a/trmt61a/trmt1/mettl3/trmt44/trmt6/nop2/fbl/nsun2/emg1/ftsj1/thumpd3/alkbh8/bmt2/mettl14/rnmt/wdr4/fdxacb1/trmt9b/trmt13/ftsj3	22
up	MF	GO:0031369	translation initiation factor binding	3499-09-01	15/17464	0.000791238586481813	0.0128271947770032	0.0104911189098297	eif5/eif4ebp3l/gle1/eif4ebp1/eif2s2/polr2gl/eif2b5/polr2d/gra	9
up	MF	GO:0015932	nucleobase-containing compound transmembrane transporter activity	18/3499	43/17464	0.000887562185864167	0.0141172626921414	0.0115462409481833	slc25a23a/slc25a6/slc35b2/slc25a25a/slc35d1a/slc25a36b/slc33a1/slc25a32b/slc35d1b/slc25a24l/slc25a33/slc35b3/slc35e3/slc29a1b/slc29a4/slc35a4/slc35b4/slc29a3	18
up	MF	GO:0016765	transferase activity, transferring alkyl or aryl (other than methyl) groups	22/3499	57/17464	0.000942068382505118	0.0144393390263966	0.0118096610629828	chm/sms/hmbsa/cbsb/gstt1b/gsto1/nus1/trit1/cox10/mat2ab/mat2aa/srm/hmbsb/rabggta/mat2al/mmab/rabggtb/mgst2/gstt2/fnta/pggt1b/gstp1	22
up	MF	GO:0009055	electron transfer activity	24/3499	65/17464	0.00117698409678162	0.0176473512643387	0.0144334333247698	uqcrfs1/zgc:86599/cox6a1/cox4i1/cyc1/cox6c/sdhc/ndufa12/ciapin1/cox7a2a/cox7a2l/ndufa4/uqcrh/COX1/COX2/COX3/CYTB/ptgesl/cox5aa/cox8a/glrx3/cox5ab/txnrd3/ndufa4l2a	24
up	MF	GO:0008514	organic anion transmembrane transporter activity	54/3499	182/17464	0.00119323727410119	0.0176473512643387	0.0144334333247698	slc25a23a/slc25a6/slc27a1a/slc35b2/slc7a10a/slc25a25a/abcb11a/slc35d1a/slc38a7/slc16a9a/slc4a8/slc16a1a/slc6a9/zgc:91890/slc33a1/slc7a3a/slc25a22a/slc16a10/slc26a5/slc25a14/slc25a32b/slc38a3a/slc35d1b/slc38a9/slc25a11/slc25a24l/cftr/slc17a6b/pqlc2/slc16a3/slc16a8/slc35b3/slc38a2/zgc:114041/slc7a8b/slc7a6/slc17a5/slc7a7/slc32a1/slc16a6b/slc43a2b/slc25a15b/slc35a4/slc6a15/slc52a2/slc35b4/si:ch211-1…	54
up	MF	GO:0032182	ubiquitin-like protein binding	18/3499	44/17464	0.00122376404190764	0.0177867773677265	0.0145474672858349	ddi2/rae1/dcun1d3/wdr92/dcun1d2a/dcun1d2b/plaa/ube2nb/adrm1/ubap1/bub3/sharpin/rnf111/nsfl1c/ubap1la/dcun1d4/dcun1d1/dcun1d5	18
up	MF	GO:0042802	identical protein binding	57/3499	197/17464	0.00169907163936388	0.0231018934190928	0.0188945997246748	kirrel1a/abcd3b/tfg/hars/hapln2/ddi2/lnpk/gnmt/mcl1b/mcl1a/grpel1/glra3/chuk/vdac2/dnm1l/fth1a/qtrt2/fxr2/stard3/zgc:56095/baxa/clpp/cdh11/trap1/gnpda2/sppl3/bcl2l10/pfkpa/ctps1a/fthl27/hif1an/gnpda1/gpd1l/apoeb/tpi1b/qtrt1/gpd1a/atp5if1b/cisd2/shmt1/sephs1/vps25/inpp5f/atp5if1a/grpel2/tyw5/gfer/tarbp2/glra2/cdh5/fthl28/zgc:153993/stk10/abcd3a/shmt2/bcl2l16/park7	57
up	MF	GO:0017025	TBP-class protein binding	3499-07-01	11/17464	0.00197997251748791	0.0252896489733683	0.0206839234283028	brf1a/psmc2/psmc1b/gtf2a2/gtf2b/taf12/dr1	7
up	MF	GO:0015605	organophosphate ester transmembrane transporter activity	3499-11-01	24/17464	0.00381946980751105	0.043510987131511	0.035586809728588	slc25a23a/slc25a6/slc35b2/slc25a25a/slc25a36b/slc33a1/slc37a2/slc25a32b/slc25a24l/slc25a33/slc35b3	11
up	MF	GO:0015036	disulfide oxidoreductase activity	13/3499	31/17464	0.00442385022899047	0.0490698124084074	0.0401332673128637	gsto1/zgc:56493/chchd4a/nxn/txn2/txn/ifi30/txndc17/selenot1a/ptgesl/gfer/glrx3/txnrd3	13
