# Supplementary material for: Hyperactivation of mTORC1 in a double hit mutant zebrafish model of tuberous sclerosis complex causes increased seizure susceptibility and neurodevelopmental abnormalities
Source: Front Cell Dev Biol. 2022 Sep 27;10:952832. doi: 10.3389/fcell.2022.952832 (PMC9552079; doi:10.3389/fcell.2022.952832)
Supplement: Supplementary file 5 [file Table6.xlsx]

## Sheet: Blad1
	m	k	q	n	pval (phyper(q,m,n,k,lower.tail=FALSE))
double mutant	1241	7128	561	13584	0.9816819
tsc2	1241	2650	218	13584	0.5992359
SEGA	1241	8506	641	18535	1.09518e-10
overlap double mutant and SEGA	1241	3081	311	13584	1.427117e-05
overlap tsc2 and SEGA	1241	1093	115	13584	0.002254701
LEGEND
m	amount of mitochondrial genes
k	amount of DEGs (for ZF: used amount of unique human ensembl IDs after conversion)
q	amound of mitochondrial genes in DEG lists-1
n	background: total amount of expressed genes - mitochondrial genes (m)
