# Supplementary material for: Hyperactivation of mTORC1 in a double hit mutant zebrafish model of tuberous sclerosis complex causes increased seizure susceptibility and neurodevelopmental abnormalities
Source: Front Cell Dev Biol. 2022 Sep 27;10:952832. doi: 10.3389/fcell.2022.952832 (PMC9552079; doi:10.3389/fcell.2022.952832)
Supplement: Supplementary file 7 [file Table4.xlsx]

## Sheet: KEGG depdc5xtsc2 vs tsc2
	ID	Description	GeneRatio	BgRatio	pvalue	p.adjust	qvalue	geneID	Count
down	dre04744	Phototransduction	36/902	49/6905	3.89138692761022e-22	5.68142491431092e-20	4.79255021610943e-20	368410/30295/572207/140430/559332/572249/792319/140431/140425/335650/566120/140424/140426/100001558/373099/335656/767636/558299/140429/140428/360151/494573/793087/494572/570333/373871/553708/564152/568211/562845/30503/100330921/327379/393629/554700/550406	36
down	dre04010	MAPK signaling pathway	80/902	409/6905	8.91650450500769e-05	0.00488679297367159	0.00412224064830264	565158/553520/564518/794574/555703/557693/569528/406728/170581/393854/568412/65236/405817/567905/245699/393586/326708/403065/494151/58118/541323/100150428/245701/571285/266756/563460/564295/393569/30704/245702/562059/570238/30256/394146/30686/100148581/403045/100034402/497629/100009657/386825/65090/565173/793952/564274/558321/561262/100007677/403052/564873/564403/573376/100004576/353314/553179/10…	80
down	dre00051	Fructose and mannose metabolism	16/902	45/6905	0.000100413554253526	0.00488679297367159	0.00412224064830264	564852/561416/447836/369193/282672/192309/436909/613246/100150934/406496/558186/100007686/321664/570106/568001/550259	16
down	dre00010	Glycolysis / Gluconeogenesis	23/902	81/6905	0.000185911659688748	0.0067857755786393	0.00572412215357461	436672/561416/378727/393668/447836/369193/282672/192309/447920/406496/557008/114551/317743/321664/572733/570106/568001/560020/100005587/436747/550259/445094/30496	23
down	dre04142	Lysosome	40/902	180/6905	0.000411870126539073	0.0100221730791175	0.00845417628159151	541519/557061/286779/559850/140811/553691/100003139/100001628/563849/323613/335494/548343/449649/791189/406625/541416/798347/450022/553423/792966/550460/567333/406645/799153/65225/795916/565588/322811/563359/569719/559072/556700/100329505/563328/327635/560778/100333521/368704/492643/406342	40
down	dre04910	Insulin signaling pathway	40/902	180/6905	0.000411870126539073	0.0100221730791175	0.00845417628159151	561345/373082/406728/405894/65236/245699/393444/378727/406459/394101/553319/403065/282672/393285/557176/555737/436905/562062/553655/567969/562011/563432/768202/793274/553418/393612/245700/799144/567895/569706/100149794/406723/564921/100535524/768121/564064/327379/550427/560549/794462	40
down	dre04140	Autophagy - animal	42/902	196/6905	0.000665596647645859	0.013882444365185	0.0117104974097091	407686/797150/406728/114401/334571/571294/65236/402792/394044/403036/245701/245702/393405/393285/557176/100000242/100009663/793200/406645/791223/65225/768202/573492/100149388/558848/100005732/100000896/100149794/564921/100007048/563328/393838/563140/336116/564064/101883461/100333016/692289/325358/560549/794462/569441	42
down	dre04068	FoxO signaling pathway	38/902	181/6905	0.00175131049168738	0.0305114098889348	0.0257378151190005	406728/65236/245699/794669/378727/768159/553319/266794/403065/494532/402792/555576/403036/245701/266756/563460/245702/393285/557176/100000242/64617/436905/100006858/793200/403045/563719/567969/768202/100142648/393707/245700/403037/100149794/100150246/768121/336116/560549/794462	38
down	dre04261	Adrenergic signaling in cardiomyocytes	48/902	244/6905	0.00201873778572456	0.0305114098889348	0.0257378151190005	565158/574000/561190/170581/436815/555432/558525/100150428/266756/560719/114457/445208/557353/560410/436745/393100/556703/568512/555423/565173/568671/559392/557430/791855/101882457/571825/415164/100149794/100007048/795688/794522/796289/100126126/795492/64269/100333967/798222/100001644/564064/567212/327379/403310/100124599/64611/560549/100005325/100535196/497384	48
down	dre01200	Carbon metabolism	30/902	135/6905	0.00208982259513252	0.0305114098889348	0.0257378151190005	436672/561416/393668/447836/79378/369193/282672/402827/192309/564552/406496/406330/406688/114551/317743/445290/58068/321664/100148522/572733/570106/568001/560020/559207/403070/550259/445094/322339/797715/335715	30
down	dre00230	Purine metabolism	35/902	168/6905	0.00298933777717387	0.0345188680403307	0.0291182953188082	368410/550502/394077/567051/393697/556578/321793/436604/559332/415146/140425/140424/140426/402940/566998/560719/562627/402953/114551/560410/335716/100151215/553708/415192/557972/563432/571011/555599/563343/571825/100150304/30084/445094/393845/554700	35
down	dre01230	Biosynthesis of amino acids	22/902	92/6905	0.00306792788033431	0.0345188680403307	0.0291182953188082	561416/566165/393668/447836/369193/378962/192309/406496/406330/406688/114551/317743/58068/321664/100148522/572733/570106/568001/557716/550259/445094/322339	22
down	dre00511	Other glycan degradation	9/902	25/6905	0.00307359783920753	0.0345188680403307	0.0291182953188082	541519/559850/100001628/323613/335494/548343/550460/559072/780844	9
down	dre00604	Glycosphingolipid biosynthesis - ganglio series	8/902	21/6905	0.00347685375138583	0.0362586176930236	0.0305858563091836	100001628/323613/548343/553754/550460/322609/751653/445562	8
down	dre04144	Endocytosis	61/902	341/6905	0.00558885555758682	0.0499159987472396	0.0421065021876498	386967/561879/493612/557061/406704/325084/561697/100038776/100307098/403050/100004931/393586/573631/100148736/566120/394091/245701/569358/245702/565859/563561/555737/572485/393142/415240/373871/564814/572492/564152/447863/799274/561653/565752/793882/569096/567272/492695/573376/100334106/322991/797187/570918/324332/436806/415190/555340/100147988/100330031/100009646/336426/100005033/550402/10188299…	61
down	dre04912	GnRH signaling pathway	28/902	132/6905	0.00577325372391626	0.0499159987472396	0.0421065021876498	406728/325084/170581/334571/65236/436815/541323/266756/560719/30498/445208/557353/560410/100148581/493613/572492/558321/403052/791855/100149388/571825/567895/100333967/798222/564064/327379/403310/497384	28
down	dre04150	mTOR signaling pathway	40/902	206/6905	0.005812136840432	0.0499159987472396	0.0421065021876498	286779/406728/564989/393935/245699/359839/768159/403065/335025/368907/406336/245701/571285/192335/245702/394110/562032/449655/796322/557176/436799/100009657/768202/678628/573492/245700/558848/337583/100329656/797213/562995/100149794/103909113/100537196/100333967/324863/560638/325358/560549/497384	40
	ID	Description	GeneRatio	BgRatio	pvalue	p.adjust	qvalue	geneID	Count
up	dre03013	RNA transport	88/1342	176/6905	2.61182285375541e-20	3.91773428063311e-18	3.32663752952004e-18	393929/393125/321744/30172/334749/386630/321283/192339/321807/572435/393973/393274/30622/327341/324743/406852/336619/553721/337461/550549/394189/322237/493617/541548/192325/541444/393732/562350/393180/561194/558883/606498/406263/322969/415238/394049/323453/563392/335236/406398/450062/393273/406510/492652/436950/567151/100004014/325064/100005893/436798/405839/445408/799566/405828/445490/321564/114…	88
up	dre03040	Spliceosome	75/1342	143/6905	5.10228324859802e-19	3.82671243644852e-17	3.24934880568611e-17	334490/324476/327336/415157/192330/402966/192331/402989/393840/393480/557103/336645/406775/192325/321544/321931/558042/436751/445383/570994/192318/394018/30671/334283/793027/393292/321114/393669/492511/100126123/796523/393979/402972/436976/449780/378453/415167/100004402/322206/100005893/445089/402896/550244/494165/796388/790924/493614/286774/406810/406352/560210/572679/445302/406288/321555/570205…	75
up	dre03050	Proteasome	40/1342	57/6905	9.38018407604791e-17	4.69009203802396e-15	3.98246411649754e-15	30648/30388/554967/403011/322265/321947/445413/406445/30649/573095/436862/445285/393922/393544/171585/393941/415221/550287/326884/322269/336786/436882/445030/403015/321585/64278/554153/415181/326687/321898/550499/796450/503934/799058/393261/30387/564370/415202/445033/327330	40
up	dre03008	Ribosome biogenesis in eukaryotes	45/1342	77/6905	3.51158694913331e-14	1.31684510592499e-12	1.11816321275034e-12	30502/325106/321745/321897/393717/321058/323426/30488/394196/415254/541444/406268/613144/415238/406571/386850/321114/407084/415208/266990/436798/368478/553498/406275/553241/393617/436992/678588/30572/334362/100003787/393282/393950/317637/30428/558395/568741/394008/793727/550241/334446/553787/550264/445391/494152	45
up	dre04141	Protein processing in endoplasmic reticulum	85/1342	202/6905	5.53746247386585e-14	1.66123874215975e-12	1.41059570386898e-12	323918/553324/393716/553627/386590/394028/83414/266796/321807/322160/406289/30591/324164/558071/327133/553448/405841/337190/386709/334133/436861/58154/554998/323883/327268/563660/327197/58081/393536/30671/394085/100126123/323922/406310/550581/393877/393975/140614/170784/406408/406757/449846/556410/321832/324005/322544/567029/554093/324855/360149/393934/368488/406768/321564/334337/553288/798071/56…	85
up	dre03020	RNA polymerase	22/1342	32/6905	1.65662862151318e-09	4.14157155378296e-08	3.5167028632122e-08	553733/447901/394162/402856/445170/541428/436817/336518/445412/436826/550263/393538/449992/324088/393201/562329/796803/436588/327078/100149268/572258/436749	22
up	dre04115	p53 signaling pathway	38/1342	88/6905	2.57033411594593e-07	5.50785881988413e-06	4.67684854179635e-06	373093/558619/321875/324098/402991/58081/100330864/58131/336998/406304/30637/30590/393548/768248/415158/799608/58025/368415/100136840/58022/559425/100149745/794088/100151416/171473/557507/30733/567770/80973/114433/415165/30188/403079/767645/100149048/431763/393162/571845	38
up	dre04110	Cell cycle	55/1342	151/6905	6.15984066951115e-07	1.15497012553334e-05	9.80711475014275e-06	393716/550434/563708/322060/777733/393141/322854/334315/402825/192295/192302/503763/323883/406813/402991/286747/406479/336998/406304/494046/30637/393886/30590/449846/321729/359834/404206/393548/560317/799608/58025/30678/368329/562014/566409/280649/117604/791146/560560/559723/324256/406419/403012/100151416/568846/567770/80973/327060/415165/30188/406353/406462/192338/431763/393162	55
up	dre00670	One carbon pool by folate	13/1342	20/6905	1.05414062692927e-05	0.000175690104488212	0.000149182474688236	81882/450000/140622/100034522/81540/394021/567547/100333269/100526683/100004977/58141/100144628/378847	13
up	dre03060	Protein export	13/1342	22/6905	4.5747933780204e-05	0.00068621900670306	0.000582684209200493	266796/436794/327335/436861/563660/446119/406652/394071/569063/405884/393963/378848/619260	13
up	dre03030	DNA replication	17/1342	38/6905	0.00032674648473649	0.00445563388277032	0.00378338034958041	393196/327491/393241/393774/386707/503748/322059/286747/556456/65226/550504/30440/30678/259256/566409/553405/192338	17
up	dre00260	Glycine, serine and threonine metabolism	19/1342	47/6905	0.000709199138940398	0.00886498923675497	0.0075274645448937	321928/406528/402822/403338/450000/266987/541429/327512/404730/321621/405800/64607/606663/394021/322055/431723/541329/100144628/436852	19
up	dre00970	Aminoacyl-tRNA biosynthesis	24/1342	67/6905	0.00119149179840053	0.0137479822892369	0.0116737253122643	447847/334393/445405/394188/503745/449661/493608/569778/338183/368235/368284/100001219/114427/337070/337230/562037/568332/324940/324025/100126021/692329/108179007/280647/103911967	24
up	dre00480	Glutathione metabolism	24/1342	68/6905	0.0015086229781794	0.0161638176233507	0.0137250661924592	406278/114426/80872/326857/393191/30740/393556/352926/100330864/431762/100006589/492500/324900/569734/394009/562854/723997/352929/30733/100333757/568744/393493/553169/79381	24
up	dre01230	Biosynthesis of amino acids	30/1342	92/6905	0.00179268733907992	0.0179268733907992	0.0152221170546435	321928/334897/266987/799963/140620/394138/327512/403086/100006589/791612/560827/393970/103909643/322614/334195/606663/323329/337412/394021/794667/678634/322055/431723/100149838/557186/100000775/336473/324556/100144628/378847	30
up	dre03015	mRNA surveillance pathway	31/1342	99/6905	0.00309863634212689	0.0290497157074396	0.0246667761445627	393929/386630/192339/327263/321614/192325/606498/449009/324554/436657/449548/100002680/100005893/553261/445408/266989/324238/406543/393885/569810/394111/565621/373878/562801/327301/560127/386806/325284/406582/394053/327020	31
up	dre04623	Cytosolic DNA-sensing pathway	17/1342	47/6905	0.00532315129423728	0.0445254155381814	0.0378075458254031	447901/394162/360134/445170/436817/336518/445412/436826/550263/393538/393650/393201/562329/796803/564854/572258/436749	17
up	dre03018	RNA degradation	27/1342	86/6905	0.00534304986458176	0.0445254155381814	0.0378075458254031	373085/450057/394144/393827/406795/606498/100009659/393669/550234/406632/326786/415167/394064/100538016/751632/445157/568176/317641/282676/565659/323016/100535720/394008/566017/445224/550247/393712	27

## Sheet: GO terms depdc5xtsc2 vs tsc2
		ID	Description	GeneRatio	BgRatio	pvalue	p.adjust	qvalue	geneID	Count
down	BP	GO:0050953	sensory perception of light stimulus	65/2281	163/17011	2.96446435193379e-17	6.26886841930008e-14	5.37298846610332e-14	rho/rpe65a/opn4.1/pcdh15b/cnga1b/rlbp1a/prph2la/prph2b/opn1sw2/crygmxl1/rom1a/grk7a/prph2lb/gucy2f/grm6b/rom1b/unc119a/prph2a/rrh/zgc:153846/gnat2/slc24a2/opn1mw2/opn1lw2/opn1lw1/crygm2e/opn1sw1/cryaa/opn4b/rgra/grk7b/arr3a/pde6ga/kera/crygm2d13/vax2/grk1a/rbp3/nyx/whrnb/cngb1a/crygm2d12/crygm2d17/crygm2d15/crygm2d11/rhol/crygm2d18/crygm2d6/impg1b/aipl1/whrna/crygm2f/crygm2d21/crygm2d14/crygm2d20…	65
down	BP	GO:0007601	visual perception	63/2281	156/17011	4.35338084673616e-17	6.26886841930008e-14	5.37298846610332e-14	rho/rpe65a/opn4.1/pcdh15b/cnga1b/rlbp1a/prph2la/prph2b/opn1sw2/crygmxl1/rom1a/grk7a/prph2lb/gucy2f/grm6b/rom1b/unc119a/prph2a/rrh/zgc:153846/gnat2/slc24a2/opn1mw2/opn1lw2/opn1lw1/crygm2e/opn1sw1/cryaa/opn4b/rgra/grk7b/arr3a/pde6ga/kera/crygm2d13/vax2/grk1a/rbp3/nyx/cngb1a/crygm2d12/crygm2d17/crygm2d15/crygm2d11/rhol/crygm2d18/crygm2d6/impg1b/aipl1/crygm2f/crygm2d21/crygm2d14/crygm2d20/opn1mw1/arr…	63
down	BP	GO:0051049	regulation of transport	114/2281	444/17011	1.91719106521006e-12	1.84050342260166e-09	1.57747826242722e-09	cacnb3a/stxbp5a/prnprs3/hecw1b/tcf7l2/scn8aa/cacna1ab/cacna1c/chga/sept4a/rab4b/fer/anxa13l/napba/sept5a/rfx3/slc35f6/kcna1b/rhbdf1b/scn8ab/scamp5a/cplx2l/klhl24a/syt2a/lgals9l1/anxa1a/gem/stxbp5b/syt1a/unc119a/si:rp71-39b20.4/npvf/vps11/syt4/cacna1aa/syt5a/drd4a/kcnb2/zgc:100920/kcnh5a/rab3ab/shisa9b/cacnb2b/kcnc3a/rab3aa/ston2/bin1b/cplx4b/uhmk1/kcnj19a/vps16/cplx4a/kcnb1/scn1ba/shank1/kcnj5/hc…	114
down	BP	GO:0098660	inorganic ion transmembrane transport	107/2281	426/17011	3.88250875251504e-11	2.79540630181083e-08	2.39591658543362e-08	cacnb3a/hecw1b/scn8aa/atp6v1h/slc24a3/cacna1ab/slc30a4/atp2b1b/cacna1c/gabra4/atp6v1ba/ca2/atp6v0a1b/cax2/tcirg1a/kcna1b/scn8ab/klhl24a/atp6v1g1/atp2b3b/kcnn1b/ryr1b/atp6v1c1a/slc25a3a/gem/atp6v1e1b/atp1b2b/atp6v1aa/si:rp71-39b20.4/atp6v1c1b/cacna1aa/kcnb2/slc24a1/p2rx7/slc24a2/kcnh5a/atp2b3a/atp2b4/atp6v1f/gabrg2/kcnk2a/slc12a10.3/cacnb2b/kcnc3a/slc39a1/gabra6b/kcnj19a/plch2a/kcnq3/kcnb1/atp2c1/…	107
down	BP	GO:0051056	regulation of small GTPase mediated signal transduction	57/2281	182/17011	2.75773386550505e-10	1.58845470653091e-07	1.36144966623355e-07	itsn1/triob/arhgef37/rasgrf2b/ralgapa2/arhgef7a/fbxo8/chn2/arhgef4/farp2/iqsec1b/kank2/trioa/mcf2a/si:dkey-172h23.2/si:dkey-283b15.4/mmd/si:dkey-166d12.2/rap1gap/eps8l1a/rap1gap2a/sipa1l3/si:dkey-38p12.3/plekhg7/rasa3/spry4/si:ch211-234p18.3/arhgef7b/si:dkey-91i10.2/dnmbp/rap1gap2b/arhgef10lb/farp1/rasgrf2a/als2a/prex1/arhgef2/mcf2la/plekhg4/mcf2lb/ralgapa1/arfgef3/iqsec2b/psda/tiam1a/bcr/mcf2l2/…	57
down	BP	GO:0099536	synaptic signaling	87/2281	341/17011	1.15113724463359e-09	4.14409408068094e-07	3.55186426140234e-07	rimbp2/cacnb3a/sypb/exoc4/cacna1ab/dlg1/gabra4/napba/htr6/slc17a7a/chrnb2/bdnf/cplx2l/snap25a/gabrb3/syt2a/grm6b/grm1a/gabrr3a/grin2bb/syt1a/clstn1/grin2aa/drd4b/syt4/dlgap1b/nptx2a/cacna1aa/syt5a/drd4a/grik1b/slc24a1/slc24a2/nptx2b/zgc:165520/shisa9b/gabrr2a/gabrg2/chrna6/cacnb2b/sv2ba/snap25b/gabra6b/ntf3/dlgap2a/cplx4b/gabrd/cplx4a/kcnq3/shank1/si:ch211-276c2.2/apba2b/sv2bb/si:dkey-110c1.7/cpl…	87
down	BP	GO:0098916	anterograde trans-synaptic signaling	86/2281	338/17011	1.65394906877715e-09	4.76337331807818e-07	4.08264270134991e-07	rimbp2/cacnb3a/sypb/exoc4/cacna1ab/dlg1/gabra4/napba/htr6/slc17a7a/chrnb2/bdnf/cplx2l/snap25a/gabrb3/syt2a/grm6b/grm1a/gabrr3a/grin2bb/syt1a/clstn1/grin2aa/drd4b/syt4/dlgap1b/nptx2a/cacna1aa/syt5a/drd4a/grik1b/slc24a1/slc24a2/nptx2b/zgc:165520/shisa9b/gabrr2a/gabrg2/chrna6/cacnb2b/sv2ba/snap25b/gabra6b/ntf3/dlgap2a/cplx4b/gabrd/cplx4a/kcnq3/shank1/si:ch211-276c2.2/apba2b/sv2bb/si:dkey-110c1.7/cpl…	86
down	BP	GO:0030001	metal ion transport	103/2281	460/17011	6.61967492986606e-08	1.19154148737589e-05	1.02125905990368e-05	cacnb3a/hecw1b/scn8aa/slc24a3/cacna1ab/slc30a4/atp2b1b/fth1b/cacna1c/cp/ca2/psen2/cax2/tfa/kcna1b/scn8ab/klhl24a/atp2b3b/kcnn1b/ryr1b/gem/atp1b2b/si:rp71-39b20.4/cacna1aa/kcnb2/slc24a1/p2rx7/zgc:100920/slc24a2/kcnh5a/atp2b3a/atp2b4/abcc8/si:dkey-162b23.4/kcnk2a/slc8a4a/slc12a10.3/cacnb2b/kcnc3a/slc39a1/kcnj19a/plch2a/kcnq3/kcnb1/atp2c1/scn1ba/atp2a3/kcnj5/hcn4/slc12a7b/kcnab2b/kcnh4a/kcnj19b/kcnh…	103
down	BP	GO:0061564	axon development	90/2281	395/17011	1.96180458124878e-07	2.82499859699824e-05	2.42127986475178e-05	cntn2/tmem59l/scn8aa/l1cama/plxna3/cnr1/pard3ab/ncaldb/sema6dl/sema3b/neflb/hnrnpr/robo2/l1camb/arl3l2/olfm1a/efna1b/sema3aa/plxna4/col12a1b/tnr/nefma/tnc/map1ab/alcama/en2a/fam57ba/efna1a/lhx2b/clstn1/dpysl2b/plxnb3/unc5b/chodl/sema3e/sema6ba/plxnb2b/kif1b/ephb2a/nrp2b/lgmn/zfyve26/b3gat1a/nefmb/etv5b/slit1a/spg11/islr2/col4a6/ptch2/appb/kcnc3a/nexn/nefla/vax2/apc/map1aa/kif5ab/plxna2/nfasca/ths…	90
down	BP	GO:0120039	plasma membrane bounded cell projection morphogenesis	94/2281	420/17011	2.52830651504921e-07	3.16587946232249e-05	2.71344566489263e-05	cntn2/tmem59l/hecw1b/scn8aa/l1cama/plxna3/dbnla/cnr1/pard3ab/ncaldb/sema6dl/sema3b/hnrnpr/robo2/l1camb/arl3l2/olfm1a/efna1b/bdnf/sema3aa/plxna4/tnr/tnc/map1ab/alcama/en2a/fam57ba/efna1a/lhx2b/clstn1/dpysl2b/pacsin1a/plxnb3/unc5b/chodl/mink1/tmem106bb/sema3e/sema6ba/plxnb2b/kif1b/ephb2a/nrp2b/zfyve26/pacsin1b/etv5b/slit1a/spg11/islr2/col4a6/inab/ptch2/appb/kcnc3a/nexn/vax2/apc/ntf3/map1aa/kif5ab/p…	94
down	BP	GO:0009416	response to light stimulus	40/2281	132/17011	3.25560323990874e-07	3.75045493237487e-05	3.21447983056253e-05	rho/slc45a2/opn4.1/pcdh15b/rcvrn3/per3/clocka/rlbp1a/arl3l2/npas2/opn1sw2/rcvrn2/grk7a/grm6b/mapk14b/lhx2b/rrh/arntl2/gnat2/gnat1/opn1mw2/opn1lw2/opn1lw1/opn1sw1/rcvrna/gna11b/opn4b/rgra/grk1a/nyx/vps18/rhol/opn1mw1/opn6b/rgrb/pim1/uvssa/opn6a/trpm1b/fbxl3a	40
down	BP	GO:0098742	cell-cell adhesion via plasma-membrane adhesion molecules	50/2281	186/17011	7.26191329120658e-07	7.74604084395368e-05	6.63905912977755e-05	prnprs3/cdhr1a/pcdh8/pcdh15b/zeb1a/fat2/fat1b/celsr2/ptprdb/igsf21a/clstn1/pcdh1b/celsr3/nexn/pcdh1g9/ptprsa/crb2a/pcdh7b/si:ch211-276c2.2/si:ch73-233f7.1/dchs1a/arvcfa/dsg2.1/ntng2a/cdh12a/pcdh7a/pcdh2aa15/pcdh1gb9/pcdh2ab8/pcdh2aa3/pcdh2ab5/pcdh2ab6/pcdh2ab7/pcdh15a/cdhr5b/pcdh1g33/pcdh1g3/crb1/pcdh1g31/pcdh1g32/pcdh2ab9/pcdh2ab11/nptna/nectin4b/pcdh1g1/pcdh1g29/pcdh1a6/zgc:123181/si:dkeyp-97a1…	50
down	BP	GO:0031346	positive regulation of cell projection organization	27/2281	76/17011	8.59336421418354e-07	8.83888890601735e-05	7.57572897829338e-05	cntn2/l1cama/plxna3/l1camb/plxna4/tnc/zgc:110006/pacsin1a/plxnb3/chodl/plxnb2b/pacsin1b/slit1a/cdc42ep3/zgc:154093/eps8l1a/ntrk2a/plxna2/shank1/tapt1b/shank2b/tapt1a/sema7a/cdc42ep4a/eps8a/nrp1a/plxna1a	27
down	BP	GO:0022411	cellular component disassembly	42/2281	147/17011	9.72915664567306e-07	9.66205901363393e-05	8.28126037535511e-05	zgc:113944/gsna/spns1/zgc:136908/cfl1l/napba/camsap1a/prkn/wdr45b/map1ab/gabarapl2/macf1a/stmn2a/map1lc3a/atg13/stmn3/add3a/zgc:92606/atg9a/spata18/atg9b/add3b/apc/map1aa/camsap2a/apc2/si:dkey-32e23.4/napbb/stmn2b/retreg1/nckap5l/wdr45/mical3b/mical3a/atg2b/map1lc3b/si:ch73-45o6.2/eps8a/sptbn1/atg7/add1/fyco1a	42
down	BP	GO:0006887	exocytosis	46/2281	168/17011	1.13928217125151e-06	0.000109371088440145	9.37409365468345e-05	stxbp1a/stxbp5a/exoc4/sept4a/fer/napba/sept5a/scamp5a/cplx2l/snap25a/syt2a/anxa1a/stxbp6l/stxbp5b/syt1a/vps11/syt4/syt5a/rab3ab/washc3/zgc:165520/stxbp1b/rab3aa/snap25b/cplx4b/cplx4a/vps45/si:dkey-110c1.7/cplx2/snap47/syt7a/napbb/vps18/cbarpb/syt3/rims1b/exoc7/rab27b/cplx3b/mical3b/cplx4c/mical3a/vps33a/rims2b/anxa1c/il1rapl1b	46
down	BP	GO:0009583	detection of light stimulus	21/2281	54/17011	2.63221617970186e-06	0.00021007296861953	0.000180051575808771	rho/opn4.1/pcdh15b/opn1sw2/grk7a/grm6b/rrh/gnat2/opn1mw2/opn1lw2/opn1lw1/opn1sw1/gna11b/opn4b/rgra/grk1a/rhol/opn1mw1/opn6b/rgrb/opn6a	21
down	BP	GO:0007033	vacuole organization	27/2281	80/17011	2.69885411073701e-06	0.00021007296861953	0.000180051575808771	zgc:113944/lyst/nprl3/wdr45b/gabarapl2/atp6v1e1b/map1lc3a/atg13/vps11/zgc:92606/atg9a/atp6v1f/clvs2/atg9b/vps16/vps41/vps18/ulk1b/tmem175/lamtor1/fam160a2/wdr45/atg2b/map1lc3b/si:ch73-45o6.2/atg7/rraga	27
down	BP	GO:0050770	regulation of axonogenesis	31/2281	99/17011	3.11185183290086e-06	0.000226018001448359	0.000193717914253071	cntn2/l1cama/plxna3/pard3ab/ncaldb/sema6dl/sema3b/robo2/l1camb/arl3l2/sema3aa/plxna4/tnc/clstn1/dpysl2b/plxnb3/chodl/sema3e/sema6ba/plxnb2b/slit1a/vax2/plxna2/col15a1b/sema4ab/sema4ba/sema7a/nrp1a/dcc/plxna1a/arl3l1	31
down	BP	GO:0099504	synaptic vesicle cycle	30/2281	95/17011	3.6795545629753e-06	0.000246444584682997	0.000211225347617554	dnm1a/napba/slc17a7a/cplx2l/snap25a/syt2a/syt1a/syt4/syt5a/zgc:165520/ston2/snap25b/cplx4b/cplx4a/si:dkey-110c1.7/cplx2/si:ch211-233a24.2/gripap1/snap47/syt7a/napbb/si:ch211-214c7.4/ap3d1/nlgn2a/rims1b/cplx3b/slc17a7b/cplx4c/rims2b/si:ch73-389b16.2	30
down	BP	GO:0006090	pyruvate metabolic process	19/2281	47/17011	3.97983426458939e-06	0.000260498242773124	0.000223270606470385	pdha1b/pfkpb/pck1/eno1b/pfkma/agxtb/aldocb/tpi1a/aldoab/pklr/gapdh/pcxb/aldob/pgam2/pfkla/pfkmb/scn1lab/pfklb/pkmb	19
down	BP	GO:0030318	melanocyte differentiation	17/2281	40/17011	5.68891536371343e-06	0.000351295161757154	0.000301091796169783	slc45a2/psen2/uvrag/slc24a5/tyrp1a/vps11/tyr/hipk2/kita/ctbp2a/sf3b1/tyrp1b/tfap2a/oca2/kitlga/pmela/mib2	17
down	BP	GO:0120035	regulation of plasma membrane bounded cell projection organization	48/2281	188/17011	5.732941875898e-06	0.000351295161757154	0.000301091796169783	cntn2/hecw1b/l1cama/plxna3/pard3ab/ncaldb/sema6dl/sema3b/robo2/l1camb/arl3l2/sema3aa/plxna4/col12a1b/tnc/zgc:110006/clstn1/dpysl2b/pacsin1a/plxnb3/chodl/sema3e/sema6ba/plxnb2b/pacsin1b/slit1a/atp6v1f/cdc42ep3/zgc:154093/eps8l1a/vax2/ntrk2a/plxna2/shank1/tapt1b/col15a1b/shank2b/sema4ab/tapt1a/sema4ba/bicdl1/sema7a/cdc42ep4a/eps8a/nrp1a/dcc/plxna1a/arl3l1	48
down	BP	GO:0099177	regulation of trans-synaptic signaling	34/2281	117/17011	6.77995912905323e-06	0.000398495556972925	0.000341546813268095	sypb/napba/bdnf/cplx2l/grm6b/grm1a/grin2bb/clstn1/grin2aa/nptx2a/grik1b/slc24a1/slc24a2/nptx2b/shisa9b/ntf3/cplx4b/cplx4a/shank1/si:ch211-276c2.2/cplx2/shank2b/shisa7b/plcl1/napbb/grik1a/nlgn2a/rims1b/gucy1b1/npas4b/cplx3b/cplx4c/grm1b/rims2b	34
down	BP	GO:0042866	pyruvate biosynthetic process	16/2281	37/17011	8.17214912082736e-06	0.000452611335922746	0.000387928941059517	pfkpb/eno1b/pfkma/agxtb/aldocb/tpi1a/aldoab/pklr/gapdh/aldob/pgam2/pfkla/pfkmb/scn1lab/pfklb/pkmb	16
down	BP	GO:0007602	phototransduction	18/2281	45/17011	8.50368308251824e-06	0.000462086929767029	0.000396050383882925	rho/opn4.1/opn1sw2/grk7a/rrh/opn1mw2/opn1lw2/opn1lw1/opn1sw1/gna11b/opn4b/rgra/grk1a/rhol/opn1mw1/opn6b/rgrb/opn6a	18
down	BP	GO:0043087	regulation of GTPase activity	39/2281	145/17011	1.14403490194854e-05	0.00059776236399065	0.000512336529078243	unm_sa1614/nf1b/rapgef2/ralgapa2/plxna3/chn2/nf1a/iqsec1b/plxna4/arhgap12b/grtp1a/plxnb3/tbc1d5/plxnb2b/asap1b/si:ch211-239f4.1/si:dkey-191g9.5/tbc1d15/tbc1d9/tbc1d10ab/plxna2/si:dkey-253i9.4/rasa3/syngap1a/dab2ipa/evi5b/myo9ab/dab2ipb/tbc1d30/sgsm1b/ralgapa1/rasgrp3/tiam1a/bcr/si:dkey-21e13.3/efna5b/iqgap3/chn1/plxna1a	39
down	BP	GO:0010769	regulation of cell morphogenesis involved in differentiation	33/2281	115/17011	1.23328130289099e-05	0.000623131605671235	0.000534080268749652	cntn2/hecw1b/l1cama/plxna3/pard3ab/ncaldb/sema6dl/sema3b/robo2/l1camb/arl3l2/sema3aa/plxna4/tnc/alcama/clstn1/dpysl2b/plxnb3/chodl/sema3e/sema6ba/plxnb2b/slit1a/vax2/plxna2/col15a1b/sema4ab/sema4ba/sema7a/nrp1a/dcc/plxna1a/arl3l1	33
down	BP	GO:0006914	autophagy	40/2281	151/17011	1.3175927288325e-05	0.0006324445098396	0.000542062271774072	zgc:113944/wdr41/nprl3/spns1/zgc:136908/prkn/wdr45b/wdr24/gabarapl2/map1lc3a/hs1bp3/acbd5a/tmem150ab/atg13/vps11/zgc:92606/dram2b/atg9a/gabarapb/spata18/atg9b/mcoln1b/epg5/washc4/soga1/si:dkey-32e23.4/rragca/ulk1b/nbr1a/retreg1/usp13/wdr81/dap1b/wdr45/atg2b/map1lc3b/si:ch73-45o6.2/atg7/rraga/fyco1a	40
down	BP	GO:0061919	process utilizing autophagic mechanism	40/2281	151/17011	1.3175927288325e-05	0.0006324445098396	0.000542062271774072	zgc:113944/wdr41/nprl3/spns1/zgc:136908/prkn/wdr45b/wdr24/gabarapl2/map1lc3a/hs1bp3/acbd5a/tmem150ab/atg13/vps11/zgc:92606/dram2b/atg9a/gabarapb/spata18/atg9b/mcoln1b/epg5/washc4/soga1/si:dkey-32e23.4/rragca/ulk1b/nbr1a/retreg1/usp13/wdr81/dap1b/wdr45/atg2b/map1lc3b/si:ch73-45o6.2/atg7/rraga/fyco1a	40
down	BP	GO:0048066	developmental pigmentation	24/2281	74/17011	2.04231546254014e-05	0.000891192201835698	0.000763832497552892	prdm1a/slc45a2/atp6v1h/psen2/uvrag/slc24a5/tyrp1a/vps11/tyr/hipk2/kita/ctbp2a/sf3b1/tyrp1b/tfap2a/oca2/bnc2/vps18/kitlga/alkal1/vps39/pmela/nrarpa/mib2	24
down	BP	GO:0046031	ADP metabolic process	16/2281	40/17011	2.6818169782885e-05	0.0011044509518165	0.000946614576757932	ak2/pfkpb/eno1b/pfkma/aldocb/tpi1a/aldoab/pklr/gapdh/aldob/pgam2/pfkla/pfkmb/scn1lab/pfklb/pkmb	16
down	BP	GO:0006096	glycolytic process	15/2281	36/17011	2.68442939677622e-05	0.0011044509518165	0.000946614576757932	pfkpb/eno1b/pfkma/aldocb/tpi1a/aldoab/pklr/gapdh/aldob/pgam2/pfkla/pfkmb/scn1lab/pfklb/pkmb	15
down	BP	GO:0006757	ATP generation from ADP	15/2281	36/17011	2.68442939677622e-05	0.0011044509518165	0.000946614576757932	pfkpb/eno1b/pfkma/aldocb/tpi1a/aldoab/pklr/gapdh/aldob/pgam2/pfkla/pfkmb/scn1lab/pfklb/pkmb	15
down	BP	GO:0016079	synaptic vesicle exocytosis	20/2281	57/17011	2.72628099615702e-05	0.00110587172801862	0.000947832310746957	napba/cplx2l/snap25a/syt2a/syt1a/syt4/syt5a/zgc:165520/snap25b/cplx4b/cplx4a/si:dkey-110c1.7/cplx2/snap47/syt7a/napbb/rims1b/cplx3b/cplx4c/rims2b	20
down	BP	GO:0001654	eye development	90/2281	445/17011	3.40916215375156e-05	0.00132680905443304	0.00113719562596691	pde6a/marcksa/atp6v1h/pcdh15b/pard3ab/ift46/pde6b/ptf1a/ptch1/olfm1a/mbnl2/crygmxl1/ints7/neurod1/adgrv1/thrb/dnase1l1l/dixdc1a/alcama/fam57ba/igf1ra/tyrp1a/ush2a/atp6v1e1b/lhx2b/six6b/igf1rb/vps11/egr1/tmx3a/rx2/zgc:153846/ift172/prkcz/ctbp2a/rbp4l/crygm2e/cdk5r1b/atp6v1f/gpatch3/cryaa/ptch2/foxh1/tyrp1b/dctn1b/rpgrb/crygm2d13/ctsd/vax2/apc/tfap2a/crb2a/plxna2/vps45/sipa1l3/col15a1b/cep290/atp6v…	90
down	BP	GO:0150063	visual system development	90/2281	445/17011	3.40916215375156e-05	0.00132680905443304	0.00113719562596691	pde6a/marcksa/atp6v1h/pcdh15b/pard3ab/ift46/pde6b/ptf1a/ptch1/olfm1a/mbnl2/crygmxl1/ints7/neurod1/adgrv1/thrb/dnase1l1l/dixdc1a/alcama/fam57ba/igf1ra/tyrp1a/ush2a/atp6v1e1b/lhx2b/six6b/igf1rb/vps11/egr1/tmx3a/rx2/zgc:153846/ift172/prkcz/ctbp2a/rbp4l/crygm2e/cdk5r1b/atp6v1f/gpatch3/cryaa/ptch2/foxh1/tyrp1b/dctn1b/rpgrb/crygm2d13/ctsd/vax2/apc/tfap2a/crb2a/plxna2/vps45/sipa1l3/col15a1b/cep290/atp6v…	90
down	BP	GO:0009581	detection of external stimulus	25/2281	81/17011	3.57716561851338e-05	0.00135555749754191	0.00116183564756425	rho/opn4.1/pcdh15b/opn1sw2/grk7a/grm6b/trpm3/rrh/gnat2/opn1mw2/opn1lw2/opn1lw1/opn1sw1/gna11b/opn4b/rgra/grk1a/rhol/opn1mw1/opn6b/pcdh15a/rgrb/myo7aa/opn6a/cacna1da	25
down	BP	GO:0006165	nucleoside diphosphate phosphorylation	17/2281	45/17011	3.64133657928593e-05	0.00136195446082383	0.00116731842493855	pfkpb/eno1b/pfkma/aldocb/tpi1a/aldoab/pklr/gapdh/nme2a/aldob/pgam2/pfkla/pfkmb/scn1lab/nme2b.2/pfklb/pkmb	17
down	BP	GO:0099003	vesicle-mediated transport in synapse	27/2281	91/17011	3.88022151078762e-05	0.00136280950622785	0.00116805127635391	dnm1a/napba/cplx2l/snap25a/syt2a/syt1a/syt4/syt5a/zgc:165520/snap25b/cplx4b/kif5ab/cplx4a/si:dkey-110c1.7/cplx2/si:ch211-233a24.2/snap47/syt7a/napbb/si:ch211-214c7.4/ap3d1/nlgn2a/rims1b/cplx3b/cplx4c/rims2b/si:ch73-389b16.2	27
down	BP	GO:0051289	protein homotetramerization	2281-11-01	23/17011	7.02662197251909e-05	0.00217102136794436	0.00186076210081488	uox/pfkpb/pfkma/tdo2b/pfkmb/tdo2a/crtc1a/crtc1b/evlb/pfklb/trpm2	11
down	BP	GO:0060078	regulation of postsynaptic membrane potential	2281-11-01	23/17011	7.02662197251909e-05	0.00217102136794436	0.00186076210081488	gabra4/grin2bb/grin2aa/gabrg2/gabra6b/shank1/shank2b/gabra1/gabra6a/npas4b/gabra3	11
down	BP	GO:0016052	carbohydrate catabolic process	22/2281	70/17011	7.62506417517496e-05	0.00231159840257936	0.00198124936185986	neu1/pfkpb/pygmb/eno1b/pfkma/zgc:77112/aldocb/tpi1a/aldoab/enosf1/pklr/gapdh/aldob/pygma/pgam2/pfkla/pfkmb/scn1lab/neu3.1/pfklb/pkmb/aglb	22
down	BP	GO:0048489	synaptic vesicle transport	23/2281	76/17011	0.000101464046756019	0.00283705295783821	0.00243161154463838	dnm1a/napba/cplx2l/snap25a/syt2a/syt1a/syt4/syt5a/zgc:165520/snap25b/cplx4b/kif5ab/cplx4a/si:dkey-110c1.7/cplx2/snap47/syt7a/napbb/ap3d1/rims1b/cplx3b/cplx4c/rims2b	23
down	BP	GO:0097479	synaptic vesicle localization	23/2281	76/17011	0.000101464046756019	0.00283705295783821	0.00243161154463838	dnm1a/napba/cplx2l/snap25a/syt2a/syt1a/syt4/syt5a/zgc:165520/snap25b/cplx4b/kif5ab/cplx4a/si:dkey-110c1.7/cplx2/snap47/syt7a/napbb/ap3d1/rims1b/cplx3b/cplx4c/rims2b	23
down	BP	GO:0097480	establishment of synaptic vesicle localization	23/2281	76/17011	0.000101464046756019	0.00283705295783821	0.00243161154463838	dnm1a/napba/cplx2l/snap25a/syt2a/syt1a/syt4/syt5a/zgc:165520/snap25b/cplx4b/kif5ab/cplx4a/si:dkey-110c1.7/cplx2/snap47/syt7a/napbb/ap3d1/rims1b/cplx3b/cplx4c/rims2b	23
down	BP	GO:0061387	regulation of extent of cell growth	22/2281	72/17011	0.00012174488603162	0.00333928830258157	0.00286207275933983	cntn2/l1cama/plxna3/pard3ab/ncaldb/sema6dl/sema3b/robo2/l1camb/arl3l2/sema3aa/tnc/clstn1/dpysl2b/sema3e/sema6ba/slit1a/sema4ab/sema4ba/sema7a/dcc/arl3l1	22
down	BP	GO:0048589	developmental growth	71/2281	347/17011	0.000153080995352232	0.0039768425680765	0.0034085145548755	cntn2/tmem59l/cnot1/large1/col14a1a/itgav/l1cama/plxna3/cacna1c/pard3ab/ncaldb/sema6dl/sema3b/insra/inhbaa/hnrnpr/robo2/l1camb/arl3l2/acvr1ba/sema3aa/stat5a/col12a1b/chd3/col7a1/tnc/anxa1a/fam57ba/igf1ra/klf6a/atp6v1e1b/clstn1/dpysl2b/igf1rb/sema3e/sema6ba/kif1b/lgmn/slit1a/col4a6/nppb/ctsba/appb/smc1a/swap70b/krt5/shank1/agr1/thsd7aa/shank2b/zeb2a/sema4ab/grb14/nos1/hspa8/matn3b/insrb/myo9ab/sem…	71
down	BP	GO:0010648	negative regulation of cell communication	70/2281	341/17011	0.000153305471821497	0.0039768425680765	0.0034085145548755	tle3a/pde10a/cnot1/nf1b/pde3a/gatad2b/skib/spred2b/bcl2l1/tle2b/chga/nprl3/saga/nf1a/snx13/tnip1/ptch1/slc35f6/otud7b/neurod1/ldb2a/faimb/skila/ankrd6b/ppm1aa/grb10b/npvf/scube2/sagb/slc24a1/spred1/pebp1/skia/slc24a2/dusp4/si:dkey-37f18.2/socs2/spred2a/gpatch3/tp53bp2b/ptch2/arr3a/vax2/apc/crb2a/zeb2a/apc2/rasa3/spry4/skor1a/neurl1aa/dab2ipa/bcl6aa/dusp6/lzts2a/dab2ipb/depdc5/si:dkey-175m17.7/inp…	70
down	BP	GO:0023057	negative regulation of signaling	70/2281	341/17011	0.000153305471821497	0.0039768425680765	0.0034085145548755	tle3a/pde10a/cnot1/nf1b/pde3a/gatad2b/skib/spred2b/bcl2l1/tle2b/chga/nprl3/saga/nf1a/snx13/tnip1/ptch1/slc35f6/otud7b/neurod1/ldb2a/faimb/skila/ankrd6b/ppm1aa/grb10b/npvf/scube2/sagb/slc24a1/spred1/pebp1/skia/slc24a2/dusp4/si:dkey-37f18.2/socs2/spred2a/gpatch3/tp53bp2b/ptch2/arr3a/vax2/apc/crb2a/zeb2a/apc2/rasa3/spry4/skor1a/neurl1aa/dab2ipa/bcl6aa/dusp6/lzts2a/dab2ipb/depdc5/si:dkey-175m17.7/inp…	70
down	BP	GO:0042551	neuron maturation	2281-07-01	11/17011	0.000155362317498565	0.0039768425680765	0.0034085145548755	sptan1/ctbp2a/snap25b/gldn/srrm4/ndrg4/il1rapl1b	7
down	BP	GO:0032886	regulation of microtubule-based process	23/2281	78/17011	0.000156959712151358	0.0039768425680765	0.0034085145548755	camsap1a/mapre3a/clasp2/map1ab/macf1a/stmn2a/cfap298/stmn3/mdm1/apc/map1aa/camsap2a/kat2b/apc2/stmn2b/map6a/alms1/phldb2b/tmem67/phldb2a/efna5b/mapre2/mapre3b	23
down	BP	GO:0016049	cell growth	35/2281	140/17011	0.000157416684986361	0.0039768425680765	0.0034085145548755	cntn2/tmem59l/l1cama/plxna3/pard3ab/ncaldb/sema6dl/sema3b/hnrnpr/robo2/l1camb/arl3l2/sema3aa/epb41l3b/mul1a/tnc/clstn1/dpysl2b/sema3e/sema6ba/kif1b/slit1a/socs2/col4a6/appb/thsd7aa/sema4ab/nos1/myo9ab/sema4ba/ulk1b/sema7a/nrp1a/dcc/arl3l1	35
down	BP	GO:0071482	cellular response to light stimulus	17/2281	50/17011	0.000167736775275663	0.00416449924822336	0.00356935333957741	rho/opn4.1/opn1sw2/mapk14b/rrh/opn1mw2/opn1lw2/opn1lw1/opn1sw1/opn4b/rgra/grk1a/rhol/opn1mw1/opn6b/opn6a/trpm1b	17
down	BP	GO:0048585	negative regulation of response to stimulus	81/2281	409/17011	0.000170211761478918	0.00418982797486566	0.00359106235418859	tle3a/pde10a/cnot1/nf1b/pde3a/gatad2b/skib/spred2b/bcl2l1/tle2b/nprl3/sema6dl/sema3b/saga/nf1a/snx13/robo2/tnip1/ptch1/slc35f6/otud7b/sema3aa/neurod1/ldb2a/faimb/plg/skila/anxa1a/ankrd6b/ppm1aa/grb10b/sema3e/sema6ba/scube2/sagb/spred1/pebp1/skia/dusp4/si:dkey-37f18.2/socs2/spred2a/gpatch3/helb/tp53bp2b/ptch2/arr3a/vax2/apc/crb2a/zeb2a/sema4ab/apc2/rasa3/spry4/skor1a/neurl1aa/dab2ipa/bcl6aa/dusp6/…	81
down	BP	GO:0043409	negative regulation of MAPK cascade	2281-11-01	25/17011	0.000179051920874451	0.00437008078066457	0.00374555534746287	nf1b/spred2b/nf1a/tnip1/spred1/pebp1/dusp4/spred2a/spry4/dusp6/si:dkey-175m17.7	11
down	BP	GO:0008361	regulation of cell size	27/2281	99/17011	0.000188764194165466	0.00450172698926824	0.00385838808107969	cntn2/l1cama/plxna3/pard3ab/ncaldb/sema6dl/sema3b/robo2/l1camb/arl3l2/sema3aa/tnc/clstn1/dpysl2b/sema3e/sema6ba/slit1a/slc12a10.3/myo5b/slc12a7b/sema4ab/sema4ba/slc12a5b/sema7a/zgc:153039/dcc/arl3l1	27
down	BP	GO:0043473	pigmentation	33/2281	131/17011	0.000205346137746318	0.00476932965088222	0.00408774781846448	prdm1a/slc45a2/atp6v1h/bloc1s1/psen2/uvrag/tspan36/slc24a5/tyrp1a/pmelb/gpr143/vps11/tyr/hipk2/kita/ctbp2a/sf3b1/tyrp1b/tfap2a/oca2/atp6v0d1/atoh7/bnc2/vps18/kitlga/alkal1/vps39/plin6/tjp1a/rab27b/pmela/nrarpa/mib2	33
down	BP	GO:0043434	response to peptide hormone	23/2281	80/17011	0.000237792657950958	0.00539246342439968	0.00462182994525484	cpeb1b/pck1/phip/stat5a/foxo3a/anxa1a/khk/stat2/grb10b/si:ch73-335l21.1/irs2a/pik3r1/cyp11c1/socs2/si:ch211-284e13.4/appl1/foxo1b/inpp5kb/foxo1a/inpp5ka/pkmb/si:ch73-21k16.1/anxa1c	23
down	BP	GO:1901652	response to peptide	23/2281	80/17011	0.000237792657950958	0.00539246342439968	0.00462182994525484	cpeb1b/pck1/phip/stat5a/foxo3a/anxa1a/khk/stat2/grb10b/si:ch73-335l21.1/irs2a/pik3r1/cyp11c1/socs2/si:ch211-284e13.4/appl1/foxo1b/inpp5kb/foxo1a/inpp5ka/pkmb/si:ch73-21k16.1/anxa1c	23
down	BP	GO:0007019	microtubule depolymerization	2281-10-01	22/17011	0.000255342424685366	0.00565681679302964	0.00484840474402577	camsap1a/map1ab/stmn2a/stmn3/apc/map1aa/camsap2a/apc2/stmn2b/nckap5l	10
down	BP	GO:0030388	fructose 1,6-bisphosphate metabolic process	2281-08-01	15/17011	0.000275801038260197	0.00588813091010119	0.00504666190942518	pfkpb/pfkma/aldocb/fbp1b/aldoab/aldob/pfkmb/pfklb	8
down	BP	GO:0032869	cellular response to insulin stimulus	17/2281	52/17011	0.000287074789255752	0.00603337706795568	0.00517115103229388	cpeb1b/pck1/phip/foxo3a/grb10b/si:ch73-335l21.1/irs2a/pik3r1/socs2/si:ch211-284e13.4/appl1/foxo1b/inpp5kb/foxo1a/inpp5ka/pkmb/si:ch73-21k16.1	17
down	BP	GO:0140029	exocytic process	16/2281	48/17011	0.000335095414519786	0.0068445020838084	0.00586635869390742	stxbp1a/exoc4/napba/snap25a/vps11/rab3ab/zgc:165520/stxbp1b/rab3aa/snap25b/vps45/si:dkey-110c1.7/snap47/napbb/vps18/vps33a	16
down	BP	GO:0010563	negative regulation of phosphorus metabolic process	22/2281	77/17011	0.000354589526919919	0.00709179053839838	0.00607830731452639	nf1b/sh3bp5lb/spred2b/nf1a/tnip1/sh3bp5la/prkn/ppm1e/uri1/ensaa/spred1/pebp1/dusp4/spred2a/ensab/spry4/dusp6/si:dkey-175m17.7/inpp5kb/inpp5jb/dlg2/inpp5ka	22
down	BP	GO:0045936	negative regulation of phosphate metabolic process	22/2281	77/17011	0.000354589526919919	0.00709179053839838	0.00607830731452639	nf1b/sh3bp5lb/spred2b/nf1a/tnip1/sh3bp5la/prkn/ppm1e/uri1/ensaa/spred1/pebp1/dusp4/spred2a/ensab/spry4/dusp6/si:dkey-175m17.7/inpp5kb/inpp5jb/dlg2/inpp5ka	22
down	BP	GO:0040007	growth	74/2281	377/17011	0.000418464579313262	0.00803451992281463	0.00688631184904982	cntn2/tmem59l/cnot1/large1/col14a1a/itgav/l1cama/plxna3/cacna1c/pard3ab/ncaldb/sema6dl/sema3b/insra/inhbaa/hnrnpr/robo2/l1camb/arl3l2/acvr1ba/sema3aa/stat5a/col12a1b/epb41l3b/mul1a/chd3/col7a1/tnc/anxa1a/fam57ba/igf1ra/klf6a/atp6v1e1b/clstn1/dpysl2b/igf1rb/sema3e/sema6ba/kif1b/lgmn/slit1a/socs2/col4a6/nppb/ctsba/appb/smc1a/swap70b/krt5/shank1/agr1/thsd7aa/shank2b/zeb2a/sema4ab/grb14/nos1/hspa8/ma…	74
down	BP	GO:0009267	cellular response to starvation	15/2281	45/17011	0.000510062057447968	0.00960886871543411	0.00823567146845504	zgc:113944/nprl3/wdr45b/gabarapl2/map1lc3a/zgc:92606/xpr1a/rragca/depdc5/si:ch211-22d5.2/sik2a/dap1b/wdr45/map1lc3b/rraga	15
down	BP	GO:0009152	purine ribonucleotide biosynthetic process	36/2281	155/17011	0.000589067632904239	0.0106032173922763	0.00908791841552922	adss/pank2/ampd3a/ak2/elovl4a/pdha1b/pfkpb/eno1b/pfkma/hprt1l/gc2/aldocb/tpi1a/gucy2f/gucy2d/elovl4b/si:dkey-206f10.1/aldoab/pklr/si:ch211-132f19.7/gapdh/wu:fj39g12/nme2a/aldob/pgam2/pfkla/pfkmb/scn1lab/acss2l/unm_sa821/adcy3a/gucy1b1/si:dkey-22n8.3/nme2b.2/pfklb/pkmb	36
down	BP	GO:1990126	retrograde transport, endosome to plasma membrane	2281-07-01	13/17011	0.000631481789426003	0.0111574696536619	0.00956296284277673	snx27b/vps35l/grip2b/clstn1/snx27a/erbin/gripap1	7
down	BP	GO:0000045	autophagosome assembly	15/2281	46/17011	0.000664113997547841	0.0114529839098071	0.0098162453466731	zgc:113944/nprl3/wdr45b/gabarapl2/map1lc3a/atg13/zgc:92606/atg9a/atg9b/ulk1b/wdr45/atg2b/map1lc3b/si:ch73-45o6.2/atg7	15
down	BP	GO:1905037	autophagosome organization	15/2281	46/17011	0.000664113997547841	0.0114529839098071	0.0098162453466731	zgc:113944/nprl3/wdr45b/gabarapl2/map1lc3a/atg13/zgc:92606/atg9a/atg9b/ulk1b/wdr45/atg2b/map1lc3b/si:ch73-45o6.2/atg7	15
down	BP	GO:0018298	protein-chromophore linkage	13/2281	37/17011	0.000675065273374613	0.011504070930881	0.00986003155442833	rho/opn4.1/opn1sw2/rrh/opn1mw2/opn1lw2/opn1lw1/opn1sw1/opn4b/rhol/opn1mw1/opn6b/parietopsin	13
down	BP	GO:0005977	glycogen metabolic process	2281-12-01	33/17011	0.00075850074470244	0.0123468339002416	0.0105823558099658	gys2/ugp2b/gyg1a/pygmb/zgc:77112/khk/pygma/gyg1b/phkb/inpp5kb/inpp5ka/aglb	12
down	BP	GO:0006073	cellular glucan metabolic process	2281-12-01	33/17011	0.00075850074470244	0.0123468339002416	0.0105823558099658	gys2/ugp2b/gyg1a/pygmb/zgc:77112/khk/pygma/gyg1b/phkb/inpp5kb/inpp5ka/aglb	12
down	BP	GO:0071277	cellular response to calcium ion	2281-12-01	33/17011	0.00075850074470244	0.0123468339002416	0.0105823558099658	slc25a24/adgrv1/cpne8/syt2a/syt1a/syt4/syt5a/cpne5a/syt7a/cpne5b/syt3/cpne7	12
down	BP	GO:0006091	generation of precursor metabolites and energy	40/2281	181/17011	0.000867418465543173	0.0135769846780671	0.0116367065314573	gys2/ugp2b/si:ch73-141c7.1/gyg1a/pfkpb/oxct1a/pygmb/eno1b/pfkma/zgc:77112/aldocb/prkn/cox4i2/tpi1a/khk/ogdha/aldoab/pklr/gapdh/aldob/oxct1b/pygma/ndufs8b/pgam2/gyg1b/pfkla/pfkmb/scn1lab/cox7a1/phkb/inpp5kb/ogdhl/hmgcll1/inpp5ka/pfklb/pkmb/aglb/cs/ogdhb/mdh1ab	40
down	BP	GO:0046434	organophosphate catabolic process	24/2281	93/17011	0.0009939500531097	0.0153078938660745	0.013120252600857	nudt17/pfkpb/eno1b/pfkma/aldocb/tpi1a/aldoab/upp2/pklr/gapdh/smpdl3a/aldob/pgam2/pfkla/pfkmb/scn1lab/gdpd3a/smpd1/inpp5kb/inpp5jb/inpp5ka/pfklb/pkmb/nudt12	24
down	BP	GO:1901699	cellular response to nitrogen compound	27/2281	110/17011	0.00113777889041606	0.017066683356241	0.0146276946163688	cpeb1b/pck1/phip/stat5a/foxo3a/grb10b/tacr1a/si:ch73-335l21.1/irs2a/pik3r1/cyp11c1/socs2/gna11b/si:ch211-284e13.4/appl1/foxo1b/rragca/lamtor1/inpp5kb/agrn/ly6pge/foxo1a/inpp5ka/pkmb/si:ch211-113d22.2/si:ch73-21k16.1/rraga	27
down	BP	GO:0099643	signal release from synapse	20/2281	73/17011	0.00115269592280803	0.0170934453451938	0.0146506320666957	napba/cplx2l/snap25a/syt2a/syt1a/syt4/syt5a/zgc:165520/snap25b/cplx4b/cplx4a/si:dkey-110c1.7/cplx2/snap47/syt7a/napbb/rims1b/cplx3b/cplx4c/rims2b	20
down	BP	GO:0046390	ribose phosphate biosynthetic process	38/2281	172/17011	0.0011573686952475	0.0170934453451938	0.0146506320666957	uckl1a/adss/pank2/ampd3a/ak2/elovl4a/pdha1b/pfkpb/eno1b/pfkma/hprt1l/gc2/aldocb/tpi1a/gucy2f/gucy2d/elovl4b/si:dkey-206f10.1/aldoab/upp2/pklr/si:ch211-132f19.7/gapdh/wu:fj39g12/nme2a/aldob/pgam2/pfkla/pfkmb/scn1lab/acss2l/unm_sa821/adcy3a/gucy1b1/si:dkey-22n8.3/nme2b.2/pfklb/pkmb	38
down	BP	GO:0099131	ATP hydrolysis coupled ion transmembrane transport	13/2281	39/17011	0.00118822973891018	0.0171964906937755	0.0147389512707981	atp6v1h/atp6v1ba/atp6v0a1b/tcirg1a/atp6v1c1a/atp6v1e1b/atp6v1aa/atp6v1c1b/atp6v1f/atp6v0d1/atp6v1ab/atp6ap1lb/tcirg1b	13
down	BP	GO:0099132	ATP hydrolysis coupled cation transmembrane transport	13/2281	39/17011	0.00118822973891018	0.0171964906937755	0.0147389512707981	atp6v1h/atp6v1ba/atp6v0a1b/tcirg1a/atp6v1c1a/atp6v1e1b/atp6v1aa/atp6v1c1b/atp6v1f/atp6v0d1/atp6v1ab/atp6ap1lb/tcirg1b	13
down	BP	GO:0042594	response to starvation	16/2281	54/17011	0.00142756197443887	0.0201538161097252	0.0172736472139275	zgc:113944/nprl3/pck1/wdr45b/gabarapl2/map1lc3a/zgc:92606/xpr1a/rragca/depdc5/si:ch211-22d5.2/sik2a/dap1b/wdr45/map1lc3b/rraga	16
down	BP	GO:0051494	negative regulation of cytoskeleton organization	16/2281	54/17011	0.00142756197443887	0.0201538161097252	0.0172736472139275	gsna/kank2/camsap1a/add3a/mdm1/add3b/apc/camsap2a/kat2b/apc2/tmem67/tmsb2/eps8a/sptbn1/add1/tmsb1	16
down	BP	GO:0006112	energy reserve metabolic process	2281-12-01	36/17011	0.00181962459096876	0.0248365820947395	0.021287202124329	gys2/ugp2b/gyg1a/pygmb/zgc:77112/khk/pygma/gyg1b/phkb/inpp5kb/inpp5ka/aglb	12
down	BP	GO:0031338	regulation of vesicle fusion	2281-06-01	12/17011	0.00258523309678898	0.0333877637612209	0.0286163399196137	anxa1a/vps11/vps16/vps41/vps18/anxa1c	6
down	BP	GO:0104004	cellular response to environmental stimulus	19/2281	73/17011	0.00288353473863958	0.0361068697707912	0.0309468602384888	rho/opn4.1/opn1sw2/mapk14b/rrh/opn1mw2/opn1lw2/opn1lw1/opn1sw1/opn4b/rgra/grk1a/bbc3/rhol/insrb/opn1mw1/opn6b/opn6a/trpm1b	19
down	BP	GO:0021675	nerve development	18/2281	68/17011	0.00301286863198062	0.0374011278452766	0.0320561567241132	robo2/bdnf/tnc/en2a/diras1a/klf6a/lhx2b/kif1b/egr2b/ctbp2a/slit1a/vax2/ntf3/lrrn1/tbx5b/slit1b/gli1/chn1	18
down	BP	GO:0051592	response to calcium ion	2281-12-01	38/17011	0.00304632503156058	0.0374932311576687	0.0321350976113791	slc25a24/adgrv1/cpne8/syt2a/syt1a/syt4/syt5a/cpne5a/syt7a/cpne5b/syt3/cpne7	12
down	BP	GO:0018105	peptidyl-serine phosphorylation	20/2281	79/17011	0.00321905995181445	0.0391176905536946	0.0335274065600928	prkcea/camk4/ttbk2a/prkcda/si:ch211-195b13.1/bcar3/mast1a/sh2d3ca/prkcz/csnk1e/ttbk1b/uhmk1/pdpk1a/mast2/inpp5kb/inpp5jb/inpp5ka/si:ch73-374l24.1/tbk1/prkcaa	20
down	BP	GO:0032870	cellular response to hormone stimulus	36/2281	171/17011	0.00363985808342697	0.0431390587665419	0.0369740836284871	cnot1/cpeb1b/pck1/phip/prlra/ncoa2/ncoa1/stat5a/thrb/foxo3a/anxa1a/pparaa/rarab/grb10b/si:ch73-335l21.1/irs2a/pik3r1/cyp11c1/socs2/thrab/gna11b/si:ch211-284e13.4/appl1/foxo1b/jund/inpp5kb/agrn/ly6pge/foxo1a/inpp5ka/pkmb/si:ch211-113d22.2/nr5a2/hamp/si:ch73-21k16.1/anxa1c	36
down	BP	GO:0007416	synapse assembly	14/2281	49/17011	0.00401073334120545	0.0465762581559343	0.0399200750642054	dbnla/bdnf/tnc/clstn1/ctbp2a/shank1/si:ch211-276c2.2/shank2b/nbeaa/nlgn2a/bsnb/npas4b/pclob/gjd1a	14
down	BP	GO:0048639	positive regulation of developmental growth	2281-06-01	13/17011	0.00425987707452869	0.048684309423185	0.0417268660809097	cntn2/l1cama/l1camb/tnc/slit1a/sema7a	6
		ID	Description	GeneRatio	BgRatio	pvalue	p.adjust	qvalue	geneID	Count
down	CC	GO:0043005	neuron projection	125/2183	449/17244	2.30316176512483e-18	1.08939551490405e-15	8.63079566720463e-16	rho/pcsk1/exoc4/nmnat2/scn8aa/l1cama/pcdh15b/cpeb1b/dlg1/mapk8b/dnm1a/insra/saga/gabra4/cdc14aa/camk2d2/robo2/l1camb/htr6/opn1sw2/chrnb2/scn8ab/bdnf/cplx2l/sptan1/snap25a/adgrv1/map1ab/kcnn1b/gabrb3/syt2a/alcama/gabrr3a/igf1ra/syt1a/stmn2a/pi4k2a/igf1rb/drd4b/syt4/kif1b/ephb2a/syt5a/sagb/stmn3/rrh/slc6a1l/pacsin1b/camk2d1/opn1mw2/opn1lw2/opn1lw1/opn1sw1/slc1a2a/shisa9b/gabrr2a/gna11b/gabrg2/chrna…	125
down	CC	GO:0045202	synapse	106/2183	378/17244	5.44541652817866e-16	1.28784100891425e-13	1.02029909685874e-13	sypb/syngr1a/exoc4/cpeb1b/dmd/dlg1/dnm1a/sept4a/gabra4/sept5a/dlgap1a/slc17a7a/chrnb2/scamp5a/bdnf/cplx2l/snap25a/gria1a/map1ab/gabrb3/syt2a/grm6b/grm1a/gabrr3a/grin2bb/syt1a/clstn1/gria3a/pi4k2a/grin2aa/dlgap1b/gria3b/syt5a/grik1b/add3a/pacsin1b/rab3ab/erbin/zgc:165520/slc1a2a/shisa9b/gabrr2a/gabrg2/chrna6/add3b/rab3aa/sv2ba/snap25b/lzts3b/gabra6b/bin1b/ntf3/gria4b/cplx4b/map1aa/gabrd/cplx4a/cpe…	106
down	CC	GO:0005773	vacuole	67/2183	229/17244	1.70138022521906e-11	1.51886627663862e-09	1.20333013126371e-09	man2b1/zgc:113944/atp6v1h/napga/arl8ba/neu1/napba/psap/atp6v0a1b/tcirg1a/wdr45b/atp6v1g1/atp6v1c1a/wdr24/pip4p1b/gabarapl2/glb1l/map1lc3a/atp6v1aa/tmem150ab/atp6v1c1b/fuca1.1/tmem106bb/vps11/glb1/galca/wdr48b/zgc:92606/ctsz/dram2b/atg9a/kxd1/ctso/ctsba/atg9b/ctsd/mcoln1b/glmp/vps16/ctsf/vps41/sftpbb/atp6v0d1/napbb/trim23/rragca/vps18/tecpr1b/vps39/smpd1/atp6v1ab/tmem175/lamtor1/ap5s1/nbr1a/zgc:11…	67
down	CC	GO:0097731	9+0 non-motile cilium	22/2183	37/17244	2.25286853055784e-11	1.51886627663862e-09	1.20333013126371e-09	rho/saga/opn1sw2/sagb/rrh/opn1mw2/opn1lw2/opn1lw1/opn1sw1/gna11b/pde6ga/whrnb/rhol/whrna/pdzd7a/cc2d2a/opn1mw1/sptbn5/si:ch211-103a14.5/guca1e/pde6gb/pde6ha	22
down	CC	GO:0097733	photoreceptor cell cilium	22/2183	37/17244	2.25286853055784e-11	1.51886627663862e-09	1.20333013126371e-09	rho/saga/opn1sw2/sagb/rrh/opn1mw2/opn1lw2/opn1lw1/opn1sw1/gna11b/pde6ga/whrnb/rhol/whrna/pdzd7a/cc2d2a/opn1mw1/sptbn5/si:ch211-103a14.5/guca1e/pde6gb/pde6ha	22
down	CC	GO:0120038	plasma membrane bounded cell projection part	98/2183	397/17244	2.8900203995238e-11	1.51886627663862e-09	1.20333013126371e-09	ofd1/rho/exoc4/ttbk2a/l1cama/dnm1a/ift46/si:ch211-169p10.1/saga/gabra4/cdc14aa/robo2/l1camb/htr6/opn1sw2/bdnf/cplx2l/sptan1/clasp2/adgrv1/map1ab/alcama/stmn2a/pi4k2a/tacr1a/drd4b/kif1b/sagb/rrh/tmem237a/ift172/pacsin1b/opn1mw2/opn1lw2/opn1lw1/opn1sw1/slc1a2a/arl13a/shisa9b/gna11b/gabrg2/kcnc3a/pde6ga/eps8l1a/gabra6b/apc/ntf3/tmem107/cep19/cplx4b/uhmk1/map1aa/cplx4a/shank1/apba2b/tapt1b/ppp1r9a/ki…	98
down	CC	GO:1902495	transmembrane transporter complex	60/2183	210/17244	5.43825104376567e-10	2.57229274370116e-08	2.0379130227164e-08	cacnb3a/scn8aa/lrrk2/cacna1ab/ttyh3b/cacna1c/dlg1/ttyh2l/ttyh2/kcna1b/chrnb2/scn8ab/ryr1b/cacna2d4b/grin2bb/gria3a/atp1b2b/grin2aa/si:rp71-39b20.4/gria3b/cacna1aa/kcnb2/grik1b/erbin/abcc8/shisa9b/chrna6/cacnb2b/kcnc3a/gria4b/kcnq3/kcnb1/scn1ba/shank1/shank2b/scn1lab/kcnv2b/kcna1a/shisa7b/grik1a/gria2a/ryr3/kcnq2a/kcna4/cacna1bb/kcnma1a/scn1laa/si:dkey-192j17.1/scn12aa/cacna1eb/kcnq1.2/kcnc3b/cacn…	60
down	CC	GO:0001750	photoreceptor outer segment	18/2183	30/17244	1.24284560466727e-09	4.52204593082783e-08	3.58261567013399e-08	rho/saga/opn1sw2/sagb/rrh/opn1mw2/opn1lw2/opn1lw1/opn1sw1/gna11b/pde6ga/rhol/opn1mw1/sptbn5/si:ch211-103a14.5/guca1e/pde6gb/pde6ha	18
down	CC	GO:1990351	transporter complex	60/2183	216/17244	1.80968442753099e-09	6.11414810158685e-08	4.84396733985739e-08	cacnb3a/scn8aa/lrrk2/cacna1ab/ttyh3b/cacna1c/dlg1/ttyh2l/ttyh2/kcna1b/chrnb2/scn8ab/ryr1b/cacna2d4b/grin2bb/gria3a/atp1b2b/grin2aa/si:rp71-39b20.4/gria3b/cacna1aa/kcnb2/grik1b/erbin/abcc8/shisa9b/chrna6/cacnb2b/kcnc3a/gria4b/kcnq3/kcnb1/scn1ba/shank1/shank2b/scn1lab/kcnv2b/kcna1a/shisa7b/grik1a/gria2a/ryr3/kcnq2a/kcna4/cacna1bb/kcnma1a/scn1laa/si:dkey-192j17.1/scn12aa/cacna1eb/kcnq1.2/kcnc3b/cacn…	60
down	CC	GO:0097730	non-motile cilium	24/2183	52/17244	3.04982832890656e-09	9.61712533048534e-08	7.61922024625077e-08	rho/saga/cdc14aa/opn1sw2/sagb/rrh/opn1mw2/opn1lw2/opn1lw1/opn1sw1/arl13a/gna11b/pde6ga/whrnb/rhol/whrna/pdzd7a/cc2d2a/opn1mw1/sptbn5/si:ch211-103a14.5/guca1e/pde6gb/pde6ha	24
down	CC	GO:0005882	intermediate filament	29/2183	73/17244	5.26683135552623e-09	1.55700701947744e-07	1.2335473437943e-07	krt97/inaa/zgc:65851/neflb/krt4/evpla/nefma/krt1-19d/macf1a/krt18b/krt91/cyt1l/krt15/nefmb/inab/zgc:136930/si:dkey-183i3.5/nefla/krt8/krt5/zgc:158846/iffo1b/synm/iffo1a/krtt1c19e/cyt1/krt17/eppk1/ppl	29
down	CC	GO:0045111	intermediate filament cytoskeleton	29/2183	74/17244	7.61946563545904e-09	2.12000426210125e-07	1.67958499456558e-07	krt97/inaa/zgc:65851/neflb/krt4/evpla/nefma/krt1-19d/macf1a/krt18b/krt91/cyt1l/krt15/nefmb/inab/zgc:136930/si:dkey-183i3.5/nefla/krt8/krt5/zgc:158846/iffo1b/synm/iffo1a/krtt1c19e/cyt1/krt17/eppk1/ppl	29
down	CC	GO:0043235	receptor complex	69/2183	275/17244	1.20836054306779e-08	3.17530298261702e-07	2.5156511890768e-07	tyro3/itgav/plxna3/dlg1/fgfr1b/bmpr2a/insra/gabra4/prlra/gabbr1b/chrnb2/gabbr1a/acvr1ba/plxna4/bmpr2b/ahr1b/gabrb3/gabrr3a/igf1ra/itgb4/hsp90ab1/grin2bb/gria3a/plxnb3/gpr37b/igf1rb/grin2aa/plxnb2b/ephb2a/gria3b/grik1b/kita/erbin/acvr2ba/acvr1bb/shisa9b/egf/gabrr2a/itgb1b.1/ebi3/gabrg2/chrna6/kitb/gabra6b/gria4b/gabrd/ntrk2a/plxna2/shank1/shank2b/shisa7b/erbb4a/gabra1/grik1a/itga6b/gria2a/insrb/gp…	69
down	CC	GO:0098793	presynapse	43/2183	146/17244	5.6326779423569e-08	1.40224035091306e-06	1.11093260248147e-06	sypb/syngr1a/sept4a/sept5a/slc17a7a/scamp5a/bdnf/cplx2l/syt2a/grm6b/syt1a/pi4k2a/syt5a/grik1b/rab3ab/zgc:165520/slc1a2a/rab3aa/sv2ba/bin1b/ntf3/cplx4b/cplx4a/apba2b/sv2bb/si:dkey-110c1.7/cplx2/snapin/slc6a17/grik1a/pick1/ap3d1/dnmbp/rims1b/bsnb/gucy1b1/cplx3b/slc17a7b/cplx4c/pclob/rims2b/il1rapl1b/erc2	43
down	CC	GO:0098805	whole membrane	97/2183	456/17244	1.32492266295303e-07	3.13344209788392e-06	2.48248667374358e-06	man2b1/sypb/syngr1a/zgc:113944/lypd6/nav3/atp6v1h/napga/arl8ba/spred2b/bcl2l1/bokb/napba/wdr91/atp6v0a1b/slc17a7a/rab11fip3/tcirg1a/scamp5a/necap1/plekhf2/mul1a/wdr45b/atp6v1g1/zgc:73226/atp6v1c1a/syt2a/bnip3la/wdr24/gabarapl2/syt1a/map1lc3a/pi4k2a/atp6v1aa/gpr143/atp6v1c1b/tmem106bb/vps11/syt5a/samm50l/add3a/zgc:92606/vdac1/kxd1/cav2/nxnl1/spata18/clvs2/add3b/sv2ba/mcoln1b/glmp/vps16/sv2bb/appl1…	97
down	CC	GO:0098794	postsynapse	46/2183	169/17244	2.62933346981102e-07	5.18197804675255e-06	4.1054505054944e-06	dmd/dlg1/dnm1a/gabra4/dlgap1a/chrnb2/gria1a/grm1a/grin2bb/clstn1/gria3a/grin2aa/gria3b/grik1b/add3a/erbin/shisa9b/gabrg2/chrna6/add3b/lzts3b/gabra6b/gria4b/shank1/si:ch211-276c2.2/apba2b/ppp1r9a/shank2b/gripap1/shisa7b/ppp1r9ala/gabra1/grik1a/neurl1aa/gria2a/pick1/gabra6a/als2a/lrfn2b/gabra3/grm1b/dlg2/gap43/dlg1l/add1/gjd1a	46
down	CC	GO:0098984	neuron to neuron synapse	26/2183	74/17244	5.71796275494809e-07	1.04022937811171e-05	8.24127425409522e-06	dlg1/dnm1a/dlgap1a/grm1a/grin2bb/grin2aa/add3a/erbin/shisa9b/add3b/lzts3b/shank1/ppp1r9a/shank2b/shisa7b/ppp1r9ala/neurl1aa/pick1/als2a/lrfn2b/grm1b/dlg2/gap43/dlg1l/add1/gjd1a	26
down	CC	GO:0099513	polymeric cytoskeletal fiber	69/2183	305/17244	8.53285358762269e-07	1.3019483054663e-05	1.03147567986203e-05	krt97/nusap1/fign/kif21b/inaa/zgc:65851/neflb/kif26ba/kif26ab/krt4/camsap1a/evpla/mapre3a/clasp2/nefma/map1ab/krt1-19d/kif26bb/macf1a/krt18b/dnal4a/krt91/cyt1l/krt15/kif1b/tubb2/nefmb/tuba2/mdm1/gas2l3/inab/si:ch211-257p13.3/zgc:136930/si:dkey-183i3.5/nefla/krt8/krt5/zgc:158846/smtnb/map1aa/kif5ab/kif21a/fmn2b/kif1aa/kif1ab/iffo1b/camsap2a/synm/si:dkey-26i13.8/iffo1a/apc2/map6a/lzts2a/espn/nckap5…	69
down	CC	GO:0014069	postsynaptic density	25/2183	73/17244	1.6189212384238e-06	2.39296795554518e-05	1.89584197657524e-05	dlg1/dnm1a/dlgap1a/grm1a/grin2bb/grin2aa/add3a/erbin/shisa9b/add3b/lzts3b/shank1/ppp1r9a/shank2b/shisa7b/ppp1r9ala/neurl1aa/pick1/als2a/lrfn2b/grm1b/dlg2/gap43/dlg1l/add1	25
down	CC	GO:0098590	plasma membrane region	72/2183	331/17244	2.31406236067401e-06	3.31682271696608e-05	2.62777097416251e-05	rho/dmd/dlg1/dnm1a/pard3ab/gabra4/dlgap1a/robo2/psen2/rab11fip3/chrnb2/clasp2/adgrv1/gria1a/grm6b/grm1a/grin2bb/clstn1/gria3a/pi4k2a/prom1b/grin2aa/atp6v1aa/spire1a/gria3b/grik1b/add3a/pacsin1b/cxadr/erbin/zgc:165520/cav2/arl13a/shisa9b/gabrg2/slc12a10.3/chrna6/kcnc3a/add3b/pde6ga/vamp2/eps8l1a/gabra6b/gria4b/shank1/si:ch211-276c2.2/si:dkey-110c1.7/shank2b/shisa7b/erbb4a/gabra1/grik1a/gria2a/si:d…	72
down	CC	GO:0150034	distal axon	16/2183	36/17244	2.46678162787759e-06	3.43172855878264e-05	2.71880575704155e-05	exoc4/l1cama/l1camb/cplx2l/stmn2a/slc1a2a/apc/cplx4b/cplx4a/si:dkey-110c1.7/cplx2/stmn2b/ap3d1/cplx3b/cplx4c/il1rapl1b	16
down	CC	GO:0033176	proton-transporting V-type ATPase complex	14/2183	29/17244	3.13978188826761e-06	4.12532453652938e-05	3.26831097141306e-05	atp6v1h/atp6v1d/atp6v1ba/atp6v0a1b/tcirg1a/atp6v1g1/atp6v1c1a/atp6v1aa/atp6v1c1b/atp6v1f/atp6v0d1/atp6v1ab/atp6ap1lb/tcirg1b	14
down	CC	GO:0031083	BLOC-1 complex	2183-09-01	13/17244	3.63805390910026e-06	4.65080945676872e-05	3.68462927920254e-05	bloc1s1/snap25a/pi4k2a/bloc1s6/kxd1/snap25b/snapin/snap47/bloc1s5	9
down	CC	GO:0044441	ciliary part	43/2183	170/17244	5.19500063358117e-06	6.46640868337867e-05	5.12304771621855e-05	ofd1/rho/ttbk2a/ift46/si:ch211-169p10.1/saga/cdc14aa/opn1sw2/tacr1a/sagb/rrh/tmem237a/ift172/opn1mw2/opn1lw2/opn1lw1/opn1sw1/arl13a/gna11b/pde6ga/tmem107/cep19/tapt1b/whrnb/cep126/rhol/tapt1a/rilp/whrna/tmem67/pdzd7a/bbs9/cep162/rp1l1b/cc2d2a/opn1mw1/sptbn5/dnah1/ccdc40/si:ch211-103a14.5/guca1e/pde6gb/pde6ha	43
down	CC	GO:0098797	plasma membrane protein complex	84/2183	413/17244	5.89493217314785e-06	7.14949466127931e-05	5.66422632561575e-05	cacnb3a/scn8aa/itgav/cacna1ab/cacna1c/dmd/dlg1/insra/c9/gabbr1b/kcna1b/chrnb2/scn8ab/gabbr1a/acvr1ba/cacna2d4b/igf1ra/itgb4/grin2bb/gria3a/atp1b2b/igf1rb/grin2aa/cx52.6/gngt1/si:rp71-39b20.4/gnao1b/gria3b/cacna1aa/kcnb2/grik1b/gnat2/gnas/gnat1/erbin/acvr2ba/abcc8/acvr1bb/shisa9b/itgb1b.1/gna11b/chrna6/cacnb2b/kcnc3a/gria4b/kcnq3/kcnb1/scn1ba/shank1/shank2b/si:dkey-117i10.1/scn1lab/kcnv2b/kcna1a/s…	84
down	CC	GO:0000407	phagophore assembly site	2183-10-01	19/17244	3.22261435342485e-05	0.000354487578876733	0.000280844727005935	zgc:113944/wdr45b/atg13/atg9a/atg9b/ulk1b/nbr1a/wdr45/atg2b/si:ch73-45o6.2	10
down	CC	GO:0098878	neurotransmitter receptor complex	16/2183	45/17244	7.12429255262237e-05	0.000673958075478076	0.00053394697868075	dlg1/grin2bb/gria3a/grin2aa/gria3b/grik1b/erbin/shisa9b/gria4b/shank1/shank2b/shisa7b/grik1a/gria2a/dlg2/dlg1l	16
down	CC	GO:0031256	leading edge membrane	15/2183	41/17244	8.18347913915594e-05	0.000744381852465531	0.000589740601931076	gabra4/robo2/clasp2/adgrv1/pacsin1b/shisa9b/gabrg2/kcnc3a/eps8l1a/gabra6b/shisa7b/gabra1/gabra6a/gabra3/eps8a	15
down	CC	GO:0099080	supramolecular complex	83/2183	442/17244	0.000130331392689093	0.00110083479896323	0.00087214240220521	krt97/nusap1/tnnt2d/tnni2a.2/fign/spegb/kif21b/inaa/zgc:65851/neflb/kif26ba/kif26ab/psen2/krt4/camsap1a/evpla/mapre3a/clasp2/nefma/map1ab/krt1-19d/ryr1b/kif26bb/macf1a/krt18b/dnal4a/krt91/cyt1l/krt15/kif1b/spega/tubb2/tnni1c/nefmb/tuba2/mdm1/tnnt2e/gas2l3/inab/si:ch211-257p13.3/zgc:136930/si:dkey-183i3.5/nexn/nefla/krt8/krt5/zgc:158846/smtnb/map1aa/mtmr12/kif5ab/kif21a/fmn2b/kif1aa/kif1ab/iffo1b/…	83
down	CC	GO:0099081	supramolecular polymer	83/2183	442/17244	0.000130331392689093	0.00110083479896323	0.00087214240220521	krt97/nusap1/tnnt2d/tnni2a.2/fign/spegb/kif21b/inaa/zgc:65851/neflb/kif26ba/kif26ab/psen2/krt4/camsap1a/evpla/mapre3a/clasp2/nefma/map1ab/krt1-19d/ryr1b/kif26bb/macf1a/krt18b/dnal4a/krt91/cyt1l/krt15/kif1b/spega/tubb2/tnni1c/nefmb/tuba2/mdm1/tnnt2e/gas2l3/inab/si:ch211-257p13.3/zgc:136930/si:dkey-183i3.5/nexn/nefla/krt8/krt5/zgc:158846/smtnb/map1aa/mtmr12/kif5ab/kif21a/fmn2b/kif1aa/kif1ab/iffo1b/…	83
down	CC	GO:0031201	SNARE complex	16/2183	54/17244	0.00076386928983515	0.00547439657715191	0.00433712068869718	stxbp5a/napga/napba/cplx2l/snap25a/stxbp5b/zgc:165520/snap25b/cplx4b/cplx4a/cplx2/snap47/napbb/si:ch211-208k15.1/cplx3b/cplx4c	16
down	CC	GO:0031252	cell leading edge	20/2183	77/17244	0.00115207020085878	0.00801366477950301	0.00634886983754996	nav3/gabra4/robo2/tln2a/clasp2/adgrv1/pacsin1b/shisa9b/gabrg2/kcnc3a/eps8l1a/gabra6b/shisa7b/gabra1/gabra6a/inpp5kb/gabra3/inpp5jb/inpp5ka/eps8a	20
down	CC	GO:0030427	site of polarized growth	2183-07-01	15/17244	0.00131267146137571	0.00899845798885086	0.00712907765445845	exoc4/l1cama/l1camb/stmn2a/pi4k2a/apc/stmn2b	7
down	CC	GO:0001917	photoreceptor inner segment	2183-06-01	13/17244	0.00316924241376004	0.0185068106383766	0.0146621221481296	saga/adgrv1/sagb/whrnb/whrna/pdzd7a	6
down	CC	GO:1902911	protein kinase complex	18/2183	73/17244	0.00368022053083333	0.0209728230251104	0.0166158339756077	insra/ccng2/acvr1ba/igf1ra/igf1rb/atg13/si:dkeyp-92c9.2/prkab1a/acvr2ba/cdk5r1b/acvr1bb/ccni/insrb/phkb/cdk5r2b/si:ch211-22d5.2/sik2a/acvr2ab	18
down	CC	GO:0032421	stereocilium bundle	2183-06-01	15/17244	0.00738647590564492	0.0397023079928415	0.0314543710814545	pcdh15b/cdc14aa/adgrv1/whrnb/whrna/pdzd7a	6
		ID	Description	GeneRatio	BgRatio	pvalue	p.adjust	qvalue	geneID	Count
down	MF	GO:0030695	GTPase regulator activity	68/2314	207/17464	2.48811688428548e-13	1.9531717541641e-10	1.63953807322391e-10	unm_sa1614/stxbp5a/rapgef2/ralgapa2/ric8a/ranbp3a/rgs12a/arhgap33/chn2/zgc:162872/arhgap4b/gpsm2/si:ch211-195b15.7/depdc1a/arhgap12b/arhgap23b/stxbp5b/grtp1a/tbc1d5/rgs12b/asap1b/si:ch211-239f4.1/arhgap23a/si:dkey-166d12.2/gpsm1b/si:dkey-191g9.5/si:ch211-168b3.1/rap1gap/tbc1d15/tbc1d9/tbc1d10ab/srgap3/acap2/si:dkey-253i9.4/rap1gap2a/sipa1l3/git2a/rasa3/dab2ipa/evi5b/myo9ab/arhgap32b/rap1gap2b/elm…	68
down	MF	GO:0051020	GTPase binding	102/2314	379/17464	6.62549437975855e-13	2.60050654405523e-10	2.18292604301518e-10	itsn1/triob/arhgef37/stxbp5a/rasgrf2b/rapgef2/arhgef7a/ric8a/fbxo8/ranbp3a/rapgef6/fmnl2a/arhgef4/arhgap4b/daam1a/rapgef1b/dock9b/farp2/rab11fip3/iqsec1b/bcar3/si:ch211-195b15.7/trioa/mcf2a/si:dkey-172h23.2/sh2d3ca/stxbp6l/daam2/si:dkey-283b15.4/stxbp5b/grtp1a/dennd6aa/si:dkey-40c11.1/tnpo1/tbc1d5/myrip/si:ch211-239f4.1/cdc42ep3/dock8/zgc:154093/tbc1d15/eps8l1a/tbc1d9/tbc1d10ab/srgap3/si:dkey-253…	102
down	MF	GO:0005085	guanyl-nucleotide exchange factor activity	63/2314	191/17464	1.52763927978734e-12	3.99732278211021e-10	3.35544627770834e-10	itsn1/triob/arhgef37/rasgrf2b/rapgef2/arhgef7a/ric8a/fbxo8/rapgef6/arhgef4/rapgef1b/dock9b/farp2/iqsec1b/bcar3/si:ch211-195b15.7/trioa/mcf2a/si:dkey-172h23.2/sh2d3ca/si:dkey-283b15.4/dennd6aa/dock8/eps8l1a/si:dkey-253i9.4/si:dkey-38p12.3/flcn/plekhg7/dock3/ralgps1/si:ch211-234p18.3/arhgef7b/si:dkey-91i10.2/dnmbp/arhgef10lb/farp1/rasgrf2a/als2a/dock10/prex1/arhgef2/mcf2la/plekhg4/si:dkey-81e3.1/la…	63
down	MF	GO:0022839	ion gated channel activity	90/2314	337/17464	2.39167560302301e-11	3.12910891395511e-09	2.62664724121475e-09	cacnb3a/scn8aa/cacna1ab/ttyh3b/cacna1c/ttyh2l/cnga1b/gabra4/ttyh2/kcna1b/chrnb2/scn8ab/snap25a/gria1a/kcnn1b/gabrb3/ryr1b/cacna2d4b/gabrr3a/cnga1a/grin2bb/clcn6/gria3a/grin2aa/si:rp71-39b20.4/gria3b/cacna1aa/kcnb2/trpm3/grik1b/p2rx7/kcnh5a/vdac1/gabrr2a/gabrg2/chrna6/cacnb2b/kcnc3a/snap25b/gabra6b/mcoln1b/gria4b/si:ch211-146m13.3/kcnj19a/gabrd/kcnq3/kcnb1/kcnj5/hcn4/kcnab2b/kcnh4a/kcnj19b/kcnh7/s…	90
down	MF	GO:0008047	enzyme activator activity	82/2314	301/17464	6.30658221052516e-11	7.07238147894607e-09	5.93672250193797e-09	unm_sa1614/stxbp5a/rapgef2/ralgapa2/ric8a/ranbp3a/guca1a/arhgap33/chn2/zgc:162872/guca1b/arhgap4b/si:ch211-195b15.7/depdc1a/psme4b/arhgap12b/arhgap23b/stxbp5b/grtp1a/guca1c/atp1b2b/si:dkeyp-92c9.2/tbc1d5/asap1b/guca1d/cdk5r1b/guca1g/si:ch211-239f4.1/arhgap23a/si:dkey-166d12.2/si:dkey-191g9.5/noxo1b/si:ch211-168b3.1/rap1gap/tbc1d15/tbc1d9/tbc1d10ab/sh3pxd2aa/srgap3/acap2/si:dkey-253i9.4/rap1gap2a/…	82
down	MF	GO:0005216	ion channel activity	104/2314	423/17464	1.39352662467926e-10	1.21546488930358e-08	1.02028966906341e-08	nalcn/cacnb3a/scn8aa/lrrk2/slc24a3/cacna1ab/ttyh3b/cacna1c/ttyh2l/cnga1b/gabra4/ttyh2/kcna1b/chrnb2/scn8ab/snap25a/gria1a/kcnn1b/gabrb3/ryr1b/cacna2d4b/gabrr3a/cnga1a/grin2bb/clcn6/gria3a/grin2aa/si:rp71-39b20.4/gria3b/cacna1aa/kcnb2/trpm3/grik1b/slc24a1/p2rx7/slc24a2/kcnh5a/vdac1/abcc8/gabrr2a/gabrg2/kcnk2a/chrna6/cacnb2b/kcnc3a/snap25b/gabra6b/mcoln1b/gria4b/si:ch211-146m13.3/kcnj19a/gabrd/kcnq…	104
down	MF	GO:0015077	monovalent inorganic cation transmembrane transporter activity	98/2314	393/17464	2.08094858294616e-10	1.62296465876942e-08	1.36235451074711e-08	slc45a2/si:ch211-48m9.1/slc45a1/scn8aa/atp6v1h/slc24a3/atp6v1d/slc4a4a/atp6v0a1b/cax2/slc17a7a/tcirg1a/kcna1b/scn8ab/snap25a/atp6v1g1/cox4i2/kcnn1b/atp6v1c1a/slc24a5/atp6v1e1b/slc15a2/atp1b2b/atp6v1aa/si:rp71-39b20.4/atp6v1c1b/kcnb2/grik1b/slc6a1l/slc24a1/slc24a2/kcnh5a/slc6a8/slc4a4b/atp6v1f/abcc8/si:dkey-162b23.4/kcnk2a/slc8a4a/slc12a10.3/kcnc3a/snap25b/kcnj19a/kcnq3/kcnb1/atp2c1/scn1ba/slc4a10…	98
down	MF	GO:0004866	endopeptidase inhibitor activity	39/2314	126/17464	1.8036878781e-07	6.43588629231135e-06	5.40243354875884e-06	c3b.2/bcl2l1/c3a.1/c4/c5/serpind1/col7a1/kng1/ahsg1/igf1ra/paplna/igf1rb/a2ml/si:dkey-105h12.2/c3a.6/cst14a.2/itih2/c3a.3/fetub/itih3a/appb/birc7/serpinf2b/ctsf/ahsg2/pcsk1nl/col28a2a/serpinf2a/col28a1a/col28a1b/serpina7/c3a.2/serpina1/serpina1l/c3b.1/c3a.4/si:ch211-195b11.3/appa/cst14b.1	39
down	MF	GO:0016917	GABA receptor activity	14/2314	25/17464	5.25079519748645e-07	1.64874969201074e-05	1.38399907100064e-05	gabra4/gabbr1b/gabbr1a/gabrb3/gabrr3a/gabrr2a/gabrg2/gabra6b/gabrd/gabra1/gabra6a/gabra3/gabrz/gabrb4	14
down	MF	GO:0008289	lipid binding	90/2314	412/17464	8.22723952594027e-07	2.35307655154275e-05	1.97522751762087e-05	rho/prnprs3/osbp/esrrga/apol1/pard3ab/arhgap33/esrrgb/rlbp1a/osbpl7/anxa13l/snx13/si:ch211-195b13.1/snx27b/plekhf2/wdr45b/fabp3/cpne8/syt2a/anxa1a/stxbp6l/syt1a/pparaa/pacsin1a/map1lc3a/snx27a/prom1b/hs1bp3/unc119a/acbd5a/anxa4/syt4/syt5a/fabp10a/rbp1.2/zfyve26/paqr5a/pacsin1b/nisch/rbp4l/clvs2/snx22/osbpl2a/noxo1b/pld1b/bin1b/rbp3/sh3pxd2aa/apoda.1/snx19a/cpne5a/si:dkey-110c1.7/syt7a/osbpl6/si:c…	90
down	MF	GO:0019905	syntaxin binding	21/2314	52/17464	1.04361225490974e-06	2.71219129982344e-05	2.27667684034793e-05	sypb/stxbp5a/napga/napba/cplx2l/snap25a/syt2a/stxbp5b/syt1a/syt5a/snap25b/cplx4b/cplx4a/si:dkey-110c1.7/cplx2/snap47/napbb/snphb/syt3/cplx3b/cplx4c	21
down	MF	GO:0004114	3',5'-cyclic-nucleotide phosphodiesterase activity	16/2314	33/17464	1.07105643687295e-06	2.71219129982344e-05	2.27667684034793e-05	pde6a/pde10a/pde3a/prkar2ab/pde6b/pde4ca/pde4d/pde7a/pde6ga/si:ch211-79e4.4/pde8b/pde4bb/pde6c/prkar1ab/pde6gb/pde6ha	16
down	MF	GO:0036442	proton-exporting ATPase activity	16/2314	33/17464	1.07105643687295e-06	2.71219129982344e-05	2.27667684034793e-05	atp6v1h/atp6v1d/atp6v0a1b/tcirg1a/atp6v1g1/atp6v1c1a/atp6v1e1b/atp6v1aa/atp6v1c1b/atp6v1f/atp2c1/atp2a3/atp6v0d1/atp6v1ab/atp6ap1lb/tcirg1b	16
down	MF	GO:0015631	tubulin binding	54/2314	215/17464	1.8367069400558e-06	4.24063219983471e-05	3.55968589620721e-05	nusap1/tbcela/kif21b/dnm1a/kif26ba/kif26ab/camsap1a/tbcelb/mapre3a/clasp2/map1ab/mxd/kif26bb/macf1a/dpysl2b/stmn2a/map1lc3a/kif1b/stmn3/gapdh/mdm1/gas2l3/agbl5/si:ch211-257p13.3/si:dkey-1f12.3/jakmip2/si:dkey-12h9.6/apc/map1aa/kif5ab/kif21a/fmn2b/kif1aa/ccdc181/kif1ab/camsap2a/mtus2a/si:dkey-26i13.8/apc2/si:dkey-32e23.4/stmn2b/mtus1a/map6a/appl2/ccdc88aa/gas2l1/kif3cb/mapta/lrriq1/sgip1a/mapre2/m…	54
down	MF	GO:0022804	active transmembrane transporter activity	78/2314	355/17464	3.47167765548931e-06	6.64699258429051e-05	5.57964110997769e-05	slc45a2/si:ch211-48m9.1/slc45a1/atp6v1h/slc24a3/atp2b1b/slc1a6/atp6v1d/slc4a4a/atp6v0a1b/cax2/slc17a7a/slco1c1/tcirg1a/slco3a1/atp6v1g1/atp2b3b/atp6v1c1a/slc24a5/slc25a4/slc25a3a/mfsd2b/atp6v1e1b/slc15a2/slc1a8b/atp1b2b/atp6v1aa/atp6v1c1b/mfsd2ab/slc6a1l/slc24a1/slc24a2/slc26a11/atp2b3a/slc6a8/slc4a4b/atp2b4/atp6v1f/abcc8/slc1a2a/si:dkey-162b23.4/slc8a4a/slc12a10.3/abca4a/atp2c1/slc4a10b/atp2a3/a…	78
down	MF	GO:0022853	active ion transmembrane transporter activity	24/2314	70/17464	5.69768902842355e-06	9.93930197180552e-05	8.34328264746933e-05	atp6v1h/atp2b1b/atp6v1d/atp6v0a1b/tcirg1a/atp6v1g1/atp2b3b/atp6v1c1a/atp6v1e1b/atp1b2b/atp6v1aa/atp6v1c1b/atp2b3a/atp2b4/atp6v1f/atp2c1/atp2a3/atp2b2/atp6v0d1/atp6v1ab/atp6ap1lb/atp1b2a/atp1a3b/tcirg1b	24
down	MF	GO:0005516	calmodulin binding	28/2314	89/17464	6.61788929526439e-06	0.000110532831846437	9.27838454386452e-05	rasgrf2b/marcksa/ppp3ca/camk4/camk1gb/camk2d2/camsap1a/kcnn1b/camkva/eef2k/nrgna/epb41l4a/camk2d1/camk1ga/pcp4a/kcnq3/si:dkey-110c1.7/camsap2a/nos1/camk2g1/map6a/camk1da/kcnq2a/phkb/kcnn1a/kcnq1.2/gap43/strn4	28
down	MF	GO:0005543	phospholipid binding	59/2314	259/17464	1.68661057961528e-05	0.000264797860999599	0.000222277520597719	prnprs3/pard3ab/arhgap33/anxa13l/snx13/si:ch211-195b13.1/snx27b/plekhf2/wdr45b/cpne8/syt2a/anxa1a/stxbp6l/syt1a/pacsin1a/map1lc3a/snx27a/hs1bp3/anxa4/syt4/syt5a/zfyve26/pacsin1b/nisch/clvs2/snx22/noxo1b/pld1b/bin1b/sh3pxd2aa/snx19a/cpne5a/si:dkey-110c1.7/syt7a/cpne5b/pick1/pctp/tecpr1b/arhgap32b/farp1/snx8a/arhgap32a/arhgap21b/syt3/snx29/snx8b/psda/wdr45/mapkap1/si:dkey-231j24.3/sptbn5/sgip1a/gap…	59
down	MF	GO:0030551	cyclic nucleotide binding	15/2314	36/17464	2.32575015131627e-05	0.000357983111526132	0.000300499400355828	pde10a/prkar2ab/cnga1b/cnga1a/prkg2/pde6ga/hcn4/cngb1a/cnga4/cnga3a/pde4bb/hcn4l/prkar1ab/pde6gb/pde6ha	15
down	MF	GO:0043492	ATPase activity, coupled to movement of substances	36/2314	141/17464	6.28531402483459e-05	0.000948840674902914	0.000796479064685517	atp6v1h/atp2b1b/atp11a/atp6v1d/atp6v0a1b/tcirg1a/atp6v1g1/atp2b3b/atp6v1c1a/atp6v1e1b/atp1b2b/atp6v1aa/atp6v1c1b/atp8b3/atp2b3a/atp2b4/atp6v1f/abcc8/abca4a/atp2c1/atp2a3/atp8b1/abcc5/abcd4/abca4b/atp2b2/abcg1/atp6v0d1/abca5/zgc:172302/atp6v1ab/atp8a2/atp6ap1lb/atp1b2a/atp1a3b/tcirg1b	36
down	MF	GO:0046332	SMAD binding	13/2314	31/17464	7.52142653089638e-05	0.00111402260882144	0.000935136645152162	skib/bmpr2a/acvr1ba/bmpr2b/skila/skia/acvr2ba/acvr1bb/foxh1/skor1a/si:ch211-266g18.9/bmpr1bb/acvr2ab	13
down	MF	GO:0009881	photoreceptor activity	16/2314	44/17464	9.08225075162677e-05	0.00125080120000474	0.00104995179510958	rho/opn4.1/opn1sw2/grk7a/rrh/opn1mw2/opn1lw2/opn1lw1/opn1sw1/opn4b/rgra/rhol/opn1mw1/opn6b/parietopsin/opn6a	16
down	MF	GO:0030553	cGMP binding	2314-09-01	17/17464	0.000110290458691254	0.00146742389953618	0.00123178995790767	cnga1b/cnga1a/prkg2/pde6ga/cngb1a/cnga4/cnga3a/pde6gb/pde6ha	9
down	MF	GO:0099094	ligand-gated cation channel activity	29/2314	110/17464	0.000172064432753605	0.00225117632852633	0.00188969008603082	cnga1b/chrnb2/ryr1b/cnga1a/grin2bb/gria3a/grin2aa/gria3b/grik1b/p2rx7/chrna6/mcoln1b/gria4b/si:ch211-146m13.3/kcnj19a/kcnj5/kcnj19b/cngb1a/grik1a/cnga4/gria2a/cnga3a/ryr3/itpr1b/kcnj14/kcnj10a/trpm2/jph3/kcnj2b	29
down	MF	GO:0005212	structural constituent of eye lens	18/2314	62/17464	0.000836251139812412	0.00941399629391307	0.00790232876968097	lim2.4/crygmxl1/zgc:153846/lim2.5/crygm2e/cryaa/crygm2d13/crygm2d12/crygm2d17/crygm2d15/crygm2d11/crygm2d18/crygm2d6/crygm2f/crygm2d21/crygm2d14/crygm2d20/crygm2d9	18
down	MF	GO:0072341	modified amino acid binding	2314-12-01	34/17464	0.000926015846666303	0.0100961449949034	0.0084749403510688	ftcd/anxa13l/syt2a/syt1a/gpr143/syt4/syt5a/gstr/syt7a/farp1/syt3/gap43	12
down	MF	GO:0017080	sodium channel regulator activity	2314-06-01	11/17464	0.0013672316582071	0.0139386604115918	0.0117004377038639	scn1ba/si:ch211-139a5.9/si:dkey-56f14.4/fxyd6/scn2b/scn1bb	6
down	MF	GO:0043548	phosphatidylinositol 3-kinase binding	2314-06-01	11/17464	0.0013672316582071	0.0139386604115918	0.0117004377038639	insra/igf1ra/igf1rb/irs2a/si:ch211-284e13.4/insrb	6
down	MF	GO:0015103	inorganic anion transmembrane transporter activity	28/2314	121/17464	0.00201498243221417	0.0200222937884572	0.016807181912939	si:ch211-48m9.1/lrrk2/aqp10a/ttyh3b/ttyh2l/gabra4/slc4a4a/slc17a7a/ttyh2/clcn6/slc26a11/slc4a4b/vdac1/gabrg2/slc12a10.3/gabra6b/slc4a10b/slc12a7b/xpr1a/slc4a10a/gabra1/ankha/gabra6a/slc12a5b/slc17a7b/gabra3/zgc:153039/slc4a3	28
down	MF	GO:0035255	ionotropic glutamate receptor binding	2314-06-01	12/17464	0.00242884746523952	0.0235388303730002	0.019759045006367	dlg1/erbin/shank1/shank2b/dlg2/dlg1l	6
down	MF	GO:0004683	calmodulin-dependent protein kinase activity	2314-10-01	29/17464	0.00297846030429997	0.0278344207008985	0.0233648640412504	camk4/camk1gb/camk2d2/camkva/eef2k/camk2d1/camk1ga/camk2g1/camk1da/phkb	10
down	MF	GO:0001786	phosphatidylserine binding	2314-09-01	25/17464	0.00343038637468941	0.0316806271074258	0.0265934596972826	anxa13l/syt2a/syt1a/syt4/syt5a/syt7a/farp1/syt3/gap43	9
down	MF	GO:0005452	inorganic anion exchanger activity	2314-06-01	13/17464	0.00400807962348898	0.0353521629712231	0.0296754328125855	si:ch211-48m9.1/slc4a4a/slc4a4b/slc4a10b/slc4a10a/slc4a3	6
down	MF	GO:0008443	phosphofructokinase activity	2314-06-01	13/17464	0.00400807962348898	0.0353521629712231	0.0296754328125855	pfkfb2b/pfkpb/pfkma/pfkla/pfkmb/pfklb	6
down	MF	GO:0060090	molecular adaptor activity	15/2314	55/17464	0.00427657079842965	0.0373012008529697	0.0313115008165726	evpla/anxa1a/grb10b/vps11/socs2/sh2b1/fscn2a/vps18/bicd2/gas2l1/bicd1a/si:dkey-17m8.1/stap2a/eps8a/anxa1c	15
down	MF	GO:0004675	transmembrane receptor protein serine/threonine kinase activity	2314-07-01	18/17464	0.00595101018410227	0.0491741367844241	0.0412779210553798	bmpr2a/acvr1ba/bmpr2b/acvr2ba/acvr1bb/bmpr1bb/acvr2ab	7
down	MF	GO:0005024	transforming growth factor beta-activated receptor activity	2314-07-01	18/17464	0.00595101018410227	0.0491741367844241	0.0412779210553798	bmpr2a/acvr1ba/bmpr2b/acvr2ba/acvr1bb/bmpr1bb/acvr2ab	7
		ID	Description	GeneRatio	BgRatio	pvalue	p.adjust	qvalue	geneID	Count
up	BP	GO:0022613	ribonucleoprotein complex biogenesis	157/2631	302/17011	3.06505941313678e-50	9.0909662193637e-47	7.97238085248526e-47	bysl/noc2l/dcaf13/ruvbl1/ncl/utp15/urb2/nup88/wdr12/rrs1/wdr36/dimt1l/rpf1/tsr2/gnl3/exosc9/mrto4/abce1/wdr55/tsr1/eif2s3/ltv1/esf1/snrpc/eif4bb/krr1/atxn2l/snrpd1/mphosph10/eif3ja/eif2d/mtrex/znf622/prpf19/nmd3/riok1/dkc1/mrm3a/patl1/eif3i/utp4/utp25/pes/zgc:158803/nol10/cdc73/eif6/sf3a2/ppan/snu13b/lsm4/ddx51/mcts1/nol11/exosc2/srpk1b/rrp36/snrpe/riok2/exosc6/heatr3/eif3hb/lsm6/pwp2h/denr/polr1…	157
up	BP	GO:0034660	ncRNA metabolic process	159/2631	324/17011	1.3564943510696e-46	2.01168112263621e-43	1.76415660078578e-43	lcmt2/bysl/dcaf13/ncl/utp15/wdr12/hars/rrs1/wdr36/dimt1l/rpf1/tsr2/gnl3/exosc9/dus4l/mrto4/wdr55/tsr1/iars/sars/trmt61a/esf1/elp4/rtraf/qars/trmt1/rpp14/krr1/wars2/mphosph10/rpusd4/mettl3/tars/mtrex/aarsd1/qtrt2/riok1/dkc1/mrm3a/farsb/elp2/sephs2/utp4/utp25/srrt/pes/larsb/nol10/snu13b/ddx51/nol11/exosc2/pus3/myod1/rrp36/trit1/trmt44/elac2/mars/riok2/yars/exosc6/cars/lsm6/pwp2h/exosc10/polr3k/rpap…	159
up	BP	GO:0006913	nucleocytoplasmic transport	57/2631	100/17011	1.36220124493208e-21	4.04028889246854e-19	3.54315713287069e-19	nup155/nup88/nup93/rrs1/cse1l/rae1/abce1/snupn/ltv1/nup133/xpo4/nup35/nutf2l/ncbp2/nmd3/nup107/fam53b/kpna1/tprb/ipo9/nup50/eif6/nup62l/kpna4/sem1/nup58/heatr3/kpna2/tnpo2/thoc5/kpnb3/xpo6/ipo4/gle1/znf593/phax/tnpo3/kpna3/pom121/thoc3/nutf2/ran/ipo8/nol6/ranbp3b/eny2/polr2d/xpo1a/thoc1/si:ch1073-55a19.2/poldip3/xpot/nup153/aaas/tpra/kpnb1/sdad1	57
up	BP	GO:0051169	nuclear transport	57/2631	100/17011	1.36220124493208e-21	4.04028889246854e-19	3.54315713287069e-19	nup155/nup88/nup93/rrs1/cse1l/rae1/abce1/snupn/ltv1/nup133/xpo4/nup35/nutf2l/ncbp2/nmd3/nup107/fam53b/kpna1/tprb/ipo9/nup50/eif6/nup62l/kpna4/sem1/nup58/heatr3/kpna2/tnpo2/thoc5/kpnb3/xpo6/ipo4/gle1/znf593/phax/tnpo3/kpna3/pom121/thoc3/nutf2/ran/ipo8/nol6/ranbp3b/eny2/polr2d/xpo1a/thoc1/si:ch1073-55a19.2/poldip3/xpot/nup153/aaas/tpra/kpnb1/sdad1	57
up	BP	GO:0043043	peptide biosynthetic process	144/2631	440/17011	5.17532442972775e-20	1.39545565987023e-17	1.22375374792893e-17	upf3b/hars/si:dkey-175g6.5/eif2s1a/drg2/abce1/mrpl57/iars/sars/eif2s3/eif4bb/qars/uqcc2/wars2/mrpl19/eif4e1c/eif3ja/eif1b/mettl3/eif2d/gclc/tars/eif4eb/eif2b4/ythdf2/ncbp2/znf598/aarsd1/eif4e2rs1/zc3h15/rwdd1/zfp36l1a/fxr2/farsb/eif3i/brf1a/eif2b3/mrpl24/larsb/eif6/zfp36l2/mrps18a/mcts1/eif1axa/chchd1/zgc:56676/mrpl27/cnot9/mars/yars/eif3hb/cars/denr/mrps35/magoh/mrpl12/drg1/c1qbp/zgc:114130/eif2…	144
up	BP	GO:0006457	protein folding	62/2631	127/17011	9.53560958572474e-19	2.17558600240458e-16	1.90789403128144e-16	hspa9/emc2/hsp90b1/cct7/cct8/clgn/grpel1/hsp90aa1.1/dnaja2b/cct4/pdia7/dnajb11/ppil1/cct3/tbca/dnajc3b/tcp1/pdia4/emc3/hsp70.3/fkbp1aa/tbcc/trap1/pfdn2/fkbp5/dnaja1/ppil3/chchd4a/pfdn5/emc6/pfdn6/ptges3a/canx/dnajb4/dnajb12a/dnajc3a/ppih/ppig/cct5/hsp70l/hspd1/hspe1/emc1/hspa14/pfdn4/mesd/dnajc25/dnlz/dnajb12b/ptges3b/ppib/si:ch1073-55a19.2/tbce/dnaja3b/pdia3/calr3b/ppie/hspa5/calr3a/dnaja2a/nudc…	62
up	BP	GO:0017038	protein import	45/2631	89/17011	1.03705522630236e-14	1.8093563536546e-12	1.58672660321557e-12	nup155/nup88/nup93/cse1l/snupn/grpel1/nup133/nup35/pex3/nutf2l/nup107/fam53b/kpna1/tprb/ipo9/nup50/nup62l/kpna4/timm17a/timm50/chchd4a/heatr3/kpna2/tnpo2/dnajc15/kpnb3/ipo4/tnpo3/samm50/kpna3/pom121/hspd1/nutf2/ran/ipo8/timm13/dnlz/timm10/tomm40/si:ch1073-55a19.2/nup153/pam16/tpra/timm44/kpnb1	45
up	BP	GO:0006606	protein import into nucleus	31/2631	50/17011	9.23847089091585e-14	1.19136107228071e-11	1.04477169663401e-11	nup155/nup88/nup93/cse1l/snupn/nup133/nup35/nutf2l/nup107/fam53b/kpna1/tprb/ipo9/nup50/nup62l/kpna4/heatr3/kpna2/tnpo2/kpnb3/ipo4/tnpo3/kpna3/pom121/nutf2/ran/ipo8/si:ch1073-55a19.2/nup153/tpra/kpnb1	31
up	BP	GO:0072594	establishment of protein localization to organelle	65/2631	169/17011	2.63590591518476e-13	3.1272387777752e-11	2.74245200691433e-11	nup155/nup88/nup93/sec61a1l/cse1l/snupn/grpel1/nup133/nup35/pex3/srp72/ssr3/nutf2l/nup107/fam53b/kpna1/tprb/ipo9/pmpcb/nup50/sec63/sec62/nup62l/srp68/kpna4/timm17a/tram2/timm50/chchd4a/srp19/heatr3/pmm2/kpna2/tnpo2/dnajc15/vps13a/kpnb3/ipo4/srp9/tnpo3/samm50/kpna3/pom121/hspd1/nutf2/ran/ipo8/timm13/vps25/srpra/dnlz/timm10/maip1/spcs3/tomm40/si:ch1073-55a19.2/srp54/nup153/si:dkey-82o10.4/pmpca/pam…	65
up	BP	GO:0022618	ribonucleoprotein complex assembly	59/2631	155/17011	5.48910571134891e-12	5.81453126423602e-10	5.09909030554254e-10	ruvbl1/mrto4/eif2s3/snrpc/eif4bb/atxn2l/snrpd1/eif3ja/eif2d/prpf19/patl1/eif3i/zgc:158803/cdc73/eif6/sf3a2/ppan/lsm4/mcts1/srpk1b/snrpe/eif3hb/pwp2h/denr/coil/snrpd2/usp39/eif4h/abt1/rpf2/prmt7/eif2s2/gemin8/ruvbl2/mpv17l2/nle1/nip7/eif3ba/ddx20/isy1/clp1/zgc:56304/snrpd3l/polr2d/efl1/srsf10b/prpf6/prpf31/rrp7a/bxdc2/snrpg/prpf39/rps27l/nufip1/trnau1apa/mrps7/snrpf/gemin6/mrpl22	59
up	BP	GO:0071826	ribonucleoprotein complex subunit organization	61/2631	165/17011	1.03269733150008e-11	1.0008945371527e-09	8.77740852931226e-10	ruvbl1/mrto4/eif2s3/snrpc/eif4bb/atxn2l/snrpd1/eif3ja/eif2d/prpf19/patl1/eif3i/zgc:158803/cdc73/eif6/sf3a2/ppan/lsm4/mcts1/dctn2/srpk1b/snrpe/eif3hb/pwp2h/denr/coil/snrpd2/usp39/eif4h/abt1/rpf2/prmt7/eif2s2/gemin8/pelo/ruvbl2/mpv17l2/nle1/nip7/eif3ba/ddx20/isy1/clp1/zgc:56304/snrpd3l/polr2d/efl1/srsf10b/prpf6/prpf31/rrp7a/bxdc2/snrpg/prpf39/rps27l/nufip1/trnau1apa/mrps7/snrpf/gemin6/mrpl22	61
up	BP	GO:0050657	nucleic acid transport	33/2631	64/17011	1.84009302318619e-11	1.65385330508189e-09	1.4503572122147e-09	nup88/nup93/rrs1/seh1l/rae1/abce1/snupn/ltv1/nup35/ncbp2/nmd3/nup107/eif6/ndc1/sem1/thoc6/thoc5/magoh/gle1/znf593/phax/ncbp3/thoc3/ran/nol6/eny2/polr2d/xpo1a/thoc1/poldip3/xpot/eif4a3/sdad1	33
up	BP	GO:0050658	RNA transport	33/2631	64/17011	1.84009302318619e-11	1.65385330508189e-09	1.4503572122147e-09	nup88/nup93/rrs1/seh1l/rae1/abce1/snupn/ltv1/nup35/ncbp2/nmd3/nup107/eif6/ndc1/sem1/thoc6/thoc5/magoh/gle1/znf593/phax/ncbp3/thoc3/ran/nol6/eny2/polr2d/xpo1a/thoc1/poldip3/xpot/eif4a3/sdad1	33
up	BP	GO:0030163	protein catabolic process	128/2631	469/17011	2.16524847120519e-11	1.83489341874131e-09	1.60912149544302e-09	usp49/psme1/psmb6/skp1/psmd1/ngly1/psma5/hsp90b1/ctsl.1/spoplb/si:dkey-175g6.5/usp19/skp2/psmd11b/ddi2/psmc3/fbxl18/anapc5/psmb1/psma8/uqcc2/psme3/psmb3/psma6b/usp4/ube2g1a/psmc5/kctd5a/trib3/psmd13/rnf128a/utp25/psmd3/cul1a/psma6a/vcp/psmc2/psmd8/clpp/rad23b/erlin1/dtl/psmd4b/usp14/psmc4/ube2l3b/ube2d1a/uchl3/psmc1a/psmb2/ube2s/anapc4/rnf185/fbxl14a/sdf2l1/si:rp71-45k5.4/rnf139/ube4b/psmc6/psmb7…	128
up	BP	GO:0051236	establishment of RNA localization	33/2631	65/17011	3.18461537240673e-11	2.62376922071066e-09	2.30093116526814e-09	nup88/nup93/rrs1/seh1l/rae1/abce1/snupn/ltv1/nup35/ncbp2/nmd3/nup107/eif6/ndc1/sem1/thoc6/thoc5/magoh/gle1/znf593/phax/ncbp3/thoc3/ran/nol6/eny2/polr2d/xpo1a/thoc1/poldip3/xpot/eif4a3/sdad1	33
up	BP	GO:0071166	ribonucleoprotein complex localization	22/2631	35/17011	2.55959488022622e-10	1.6503822640763e-08	1.44731326064965e-08	nup88/nup93/rrs1/rae1/abce1/ltv1/nmd3/nup107/eif6/sem1/thoc5/gle1/znf593/thoc3/nol6/eny2/polr2d/xpo1a/thoc1/poldip3/xpot/sdad1	22
up	BP	GO:0006401	RNA catabolic process	48/2631	131/17011	2.26907791100323e-09	1.22425886683903e-07	1.07362162755412e-07	upf3b/ncl/tardbpl/hnrnpub/rnaseh2b/exosc9/mrto4/fen1/mettl3/mtrex/ythdf2/ncbp2/tbp/zfp36l1a/fxr2/patl1/zfp36l2/lsm4/syncripl/exosc2/pde12/cnot9/exosc6/exosc10/magoh/syncrip/exosc5/zgc:114130/lsm1/dcp1b/smg1/pelo/polr2gl/edc4/exosc8/mettl14/polr2d/supv3l1/vipb/hnrnpa0a/xrn1/slirp/heatr1/exosc7/eif4a3/rbm24a/exosc4/zgc:162730	48
up	BP	GO:0006974	cellular response to DNA damage stimulus	103/2631	390/17011	1.32674579712974e-08	6.45102956440461e-07	5.65727155255839e-07	gins2/ruvbl1/rpa3/polb/rpa1/parp3/nabp1a/wrnip1/zdhhc16a/mcl1b/apex2/pole3/e2f7/fen1/mettl3/tdg.1/smarcad1a/prpf19/chd1l/wdhd1/gins4/gtf2h2/msh2/rad17/adprhl2/mcm5/vcp/pif1/baxa/rad23b/dtl/nsmce4a/trip13/chek2/yju2/gtf2h1/bcl2l10/pold1/sem1/ube2v2/h2afx/parpbp/zgc:110224/tp53/yars/tipin/rad51b/rpa2/plrg1/ssrp1a/uba1/phlda3/alkbh7/plk3/nbn/polr2i/rad51/ube2v1/dmap1/abraxas1/cdca5/kin/mcm10/actr2a/…	103
up	BP	GO:0032259	methylation	60/2631	196/17011	6.28357654221626e-08	2.82380121578991e-06	2.4763505001302e-06	lcmt2/dimt1l/gnmt/mettl2a/trmt61a/ctr9/prmt1/ezh2/amt/mettl13/trmt1/mettl3/wdr82/comta/mrm3a/wdr5/carm1/prmt3/ntmt1/trmt44/coq5/dnmt3bb.1/eef1akmt1/trmt1l/dmap1/trmt6/cebpb/nsun5/nop2/prmt7/shmt1/fbl/smyd2a/suv39h1b/emg1/ftsj1/hells/thumpd3/alkbh8/bmt2/kmt2ba/lyn/mrm3b/prmt6/mettl14/rnmt/rrp8/trmt112/si:dkey-85a20.4/prmt5/wdr4/fdxacb1/eed/trmt13/uhrf1/shmt2/mtr/ftsj3/kmt5aa/h2afvb	60
up	BP	GO:0006888	ER to Golgi vesicle-mediated transport	36/2631	96/17011	1.12772147201478e-07	4.99227147163558e-06	4.37800433204796e-06	arcn1a/tfg/copa/tmed9/kdelr2a/tmed5/cope/sec23b/spast/stx5a/trappc5/tmed2/rab1ab/sec22ba/arcn1b/sar1ab/copg2/ergic3/copb2/trappc1/tmed10/tex261/bcap31/ergic2/rab1aa/sec13/nrbp1/copb1/sec23ip/lman2/arfgap2/lman2lb/ctage5/ergic1/sar1b/sec24a	36
up	BP	GO:0044770	cell cycle phase transition	43/2631	125/17011	1.25849272514251e-07	5.40969481561259e-06	4.74406639790563e-06	psme1/mad2l1/skp2/gnl3/rb1/chmp4bb/fbxl18/anapc5/e2f7/cdc6/ccna2/psme3/tprb/rad17/dtl/spast/ube2s/anapc4/mad1l1/tipin/plk3/nbn/usp37/chmp7/ccna1/abraxas1/cdca5/ccnd2a/ccnb1/cdkn1bb/cntd2/bub3/ccng1/babam1/cdk1/gnl2/ccne2/ccne1/kdm8/tpra/spdl1/chek1/mad2l1bp	43
up	BP	GO:0006367	transcription initiation from RNA polymerase II promoter	17/2631	30/17011	2.48650032681709e-07	9.70389469649932e-06	8.50989239274934e-06	gtf2e1/psmc3/sub1b/psmc5/psmc2/psmc4/gtf2f1/med6/psmc6/polr2i/sub1a/gtf2a2/polr2gl/polr2d/gtf2b/taf12/dr1	17
up	BP	GO:0033750	ribosome localization	2631-09-01	10/17011	4.31117576865719e-07	1.57863547281941e-05	1.38439445410681e-05	nup88/rrs1/abce1/ltv1/nmd3/eif6/znf593/xpo1a/sdad1	9
up	BP	GO:0045454	cell redox homeostasis	24/2631	57/17011	1.28587402036747e-06	4.14554602653253e-05	3.63546304843024e-05	pdia6/txndc5/txnl1/gclc/pdia7/pdia4/erp44/tmx1/glrx/zgc:56493/prdx3/nxn/txn2/txndc12/qsox1/txn/prdx1/dnajc16l/pdia5/dnajc10/glrx3/txnrd3/pdia3/p4hb	24
up	BP	GO:0006730	one-carbon metabolic process	13/2631	21/17011	1.67956105613839e-06	5.2437664131647e-05	4.59855442628029e-05	gnmt/mat2ab/mat1a/mat2aa/fpgs/shmt1/mthfr/ca6/mat2al/aldh1l2/aldh1l1/mthfd2/shmt2	13
up	BP	GO:0140053	mitochondrial gene expression	22/2631	51/17011	2.16895768889746e-06	6.63209124254626e-05	5.81605474689704e-05	hars/uqcc2/wars2/chchd1/elac2/mrps35/mrpl12/c1qbp/iars2/gars/tsfm/mrpl2/gfm1/mrpl16/lars2/supv3l1/mrpl52/mrps24/coa3a/mrps7/ptcd3/tufm	22
up	BP	GO:0019439	aromatic compound catabolic process	69/2631	259/17011	2.29007636185857e-06	6.87210877725082e-05	6.02653965595584e-05	upf3b/ncl/tardbpl/acaa1/hnrnpub/rnaseh2b/enpp1/dera/exosc9/mrto4/fen1/dnase1/mettl3/gpia/mtrex/ythdf2/ncbp2/tbp/comta/zfp36l1a/fxr2/patl1/zfp36l2/lsm4/syncripl/hmox1a/exosc2/pde12/moxd1/cnot9/exosc6/aldh8a1/exosc10/magoh/syncrip/exosc5/zgc:114130/lsm1/eri1/hpdb/dcp1b/smg1/pelo/dffa/polr2gl/itpa/endog/edc4/exosc8/aldh1l2/mettl14/nt5e/samhd1/polr2d/aldh1l1/supv3l1/vipb/hnrnpa0a/xrn1/slirp/heatr1/ex…	69
up	BP	GO:1901361	organic cyclic compound catabolic process	71/2631	275/17011	5.5054727277626e-06	0.000152609645892933	0.000133832003052645	upf3b/ncl/tardbpl/acaa1/hnrnpub/rnaseh2b/enpp1/dera/exosc9/mrto4/fen1/dnase1/mettl3/gpia/mtrex/ythdf2/ncbp2/tbp/comta/zfp36l1a/fxr2/patl1/zfp36l2/lsm4/syncripl/hmox1a/exosc2/pde12/moxd1/cnot9/dao.2/exosc6/aldh8a1/exosc10/magoh/syncrip/exosc5/zgc:114130/cadm1b/lsm1/eri1/hpdb/dcp1b/smg1/pelo/dffa/polr2gl/itpa/endog/edc4/exosc8/aldh1l2/mettl14/nt5e/samhd1/polr2d/aldh1l1/supv3l1/vipb/hnrnpa0a/xrn1/sl…	71
up	BP	GO:0065004	protein-DNA complex assembly	36/2631	111/17011	6.13618601415419e-06	0.000166971813926434	0.00014642699798141	brf2/setb/psmc3/pole3/orc3/hira/tbp/psmc5/brf1a/mcm5/psmc2/mis12/psmc4/seta/med6/psmc6/nasp/cenpk/rad51/cenpn/cenpp/cdt1/gtf2a2/chaf1b/mcm6/chaf1a/nap1l4a/zgc:163061/cenpo/si:ch211-225g23.1/cenph/mcm2/gtf2b/taf12/dr1/si:ch211-113a14.22	36
up	BP	GO:0006474	N-terminal protein amino acid acetylation	2631-08-01	10/17011	1.08757025595651e-05	0.000289190504516242	0.000253607458799601	naa15a/naa35/naa40/naa50/naa15b/naa20/naa10/naa25	8
up	BP	GO:0043248	proteasome assembly	2631-10-01	15/17011	1.09202078576599e-05	0.000289190504516242	0.000253607458799601	psmd11b/psmd13/elp2/psmd4b/sem1/pomp/adrm1/psmd11a/ecpas/psmd4a	10
up	BP	GO:0051301	cell division	57/2631	215/17011	1.95643124376754e-05	0.000509015356931099	0.000446384266237266	mapk14a/seh1l/prc1b/rae1/ect2/chmp4bb/ube2ib/cks1b/e2f7/cdc6/rcc2/mtrex/zgc:63587/vrk1/cdc73/katna1/spast/sept2/ube2s/tp53/tipin/plk3/arpp19b/cdc42l/usp37/tgfb1a/ccdc124/cdc42/cdt1/kcng4b/ube2ia/sept7b/maea/mcmbp/cdc16/pelo/zwilch/plk1/sdc4/si:ch211-244o22.2/ska3/tgfb5/ttc19/cdc123/babam1/cdk1/ccne1/incenp/sept10/cdc37/cdc20/prc1a/haus6/vegfaa/spdl1/kmt5aa/zgc:86839	57
up	BP	GO:0046700	heterocycle catabolic process	64/2631	250/17011	2.08119099840831e-05	0.000536766304459048	0.000470720636802466	upf3b/ncl/tardbpl/hnrnpub/rnaseh2b/enpp1/dera/exosc9/mrto4/fen1/dnase1/mettl3/gpia/mtrex/ythdf2/ncbp2/tbp/zfp36l1a/fxr2/patl1/zfp36l2/lsm4/syncripl/hmox1a/exosc2/pde12/cnot9/dao.2/exosc6/exosc10/magoh/syncrip/exosc5/zgc:114130/lsm1/eri1/dcp1b/smg1/pelo/dffa/polr2gl/itpa/endog/edc4/exosc8/aldh1l2/mettl14/nt5e/samhd1/polr2d/aldh1l1/supv3l1/vipb/hnrnpa0a/xrn1/slirp/heatr1/exosc7/hk2/eif4a3/rbm24a/ex…	64
up	BP	GO:0044270	cellular nitrogen compound catabolic process	63/2631	246/17011	2.37518328172245e-05	0.000607309794274897	0.000532584200466079	upf3b/ncl/tardbpl/hnrnpub/rnaseh2b/enpp1/dera/exosc9/mrto4/fen1/dnase1/mettl3/gpia/mtrex/ythdf2/ncbp2/tbp/zfp36l1a/fxr2/patl1/zfp36l2/lsm4/syncripl/hmox1a/exosc2/pde12/cnot9/exosc6/exosc10/magoh/syncrip/exosc5/zgc:114130/lsm1/eri1/dcp1b/smg1/pelo/dffa/polr2gl/itpa/endog/edc4/exosc8/aldh1l2/mettl14/nt5e/samhd1/polr2d/aldh1l1/supv3l1/vipb/hnrnpa0a/xrn1/slirp/heatr1/exosc7/hk2/eif4a3/rbm24a/exosc4/z…	63
up	BP	GO:0007005	mitochondrion organization	54/2631	202/17011	2.48965734040638e-05	0.0006311387753543	0.000553481177520842	mtfr1l/atg3/grpel1/chchd10/dnajc11a/uqcc2/bcs1l/dlst/pmpcb/pif1/baxa/apoob/march5l/timm17a/cluha/timm50/chchd4a/alkbh7/dnajc15/ssbp1/mtfr1/samm50/cisd2/cox7a2l/hspd1/rhot2/timm13/chchd2/afg3l2/cox19/dnlz/timm10/maip1/ttc19/ndufs7/polg2/yme1l1a/supv3l1/si:ch1073-174d20.2/atad3/tomm40/coa5/slirp/pet100/zgc:153993/rhot1a/coa3a/si:dkey-82o10.4/dnaja3b/pmpca/lonp1/pam16/timm44/ndufaf3	54
up	BP	GO:0006417	regulation of translation	42/2631	146/17011	3.04807521069425e-05	0.000753382589576596	0.000660683670668903	upf3b/si:dkey-175g6.5/uqcc2/mettl3/ythdf2/ncbp2/znf598/zfp36l1a/fxr2/zfp36l2/cnot9/magoh/c1qbp/zgc:114130/eif2b2/srp9/dph3/nck2b/gle1/eif4ebp1/ngdn/cnbpa/polr2gl/eif5a2/mrpl13/rps6kb1b/mettl14/kbtbd8/nck1b/polr2d/eif4ea/gra/eif2b1/dph5/cpeb4b/coa3a/eif2a/eif4a3/rbm24a/cirbpa/zgc:162730/ptcd3	42
up	BP	GO:0034248	regulation of cellular amide metabolic process	42/2631	149/17011	5.140703450192e-05	0.00119388959855974	0.00104698910389365	upf3b/si:dkey-175g6.5/uqcc2/mettl3/ythdf2/ncbp2/znf598/zfp36l1a/fxr2/zfp36l2/cnot9/magoh/c1qbp/zgc:114130/eif2b2/srp9/dph3/nck2b/gle1/eif4ebp1/ngdn/cnbpa/polr2gl/eif5a2/mrpl13/rps6kb1b/mettl14/kbtbd8/nck1b/polr2d/eif4ea/gra/eif2b1/dph5/cpeb4b/coa3a/eif2a/eif4a3/rbm24a/cirbpa/zgc:162730/ptcd3	42
up	BP	GO:0051604	protein maturation	34/2631	112/17011	5.15232193579391e-05	0.00119388959855974	0.00104698910389365	mmp14a/naa15a/dohh/cpn1/aph1b/mmp14b/sec11a/naa35/pmpcb/lias/naa40/sppl3/naa50/naa15b/chchd4a/hm13/pitrm1/naa20/zmpste24/birc2/serpine1/ciao1/afg3l2/furina/zgc:77041/naa10/cpxm1a/si:ch211-207k7.4/naa25/mms19/si:ch1073-174d20.2/si:ch211-286c4.6/spcs3/pmpca	34
up	BP	GO:0010564	regulation of cell cycle process	44/2631	161/17011	7.71899494572842e-05	0.0017344347734114	0.00152102364520693	psme1/mad2l1/hnrnpub/prc1b/gnl3/rb1/rae1/ect2/chmp4bb/ube2ib/mcl1b/anapc5/e2f7/cdc6/psme3/ythdf2/ranbp1/tprb/rad17/ewsr1a/dtl/trip13/anapc4/mdm2/mad1l1/dync1li2/plk3/nbn/abraxas1/cdca5/ccnd2a/insm1b/pgrmc1/plk1/bub3/babam1/gnl2/incenp/prc1a/tpra/rmi2/spdl1/chek1/mad2l1bp	44
up	BP	GO:0042770	signal transduction in response to DNA damage	2631-12-01	24/17011	7.95786846480171e-05	0.00173551749019131	0.00152197314059791	e2f7/prpf19/dtl/chek2/yju2/tp53/plrg1/nbn/abraxas1/stk33/smyd2a/babam1	12
up	BP	GO:0006325	chromatin organization	86/2631	376/17011	8.71228294596004e-05	0.00188617746114726	0.00165409536377006	noc2l/ruvbl1/setb/hnrnpub/aebp2/hmgb3b/pole3/ctr9/prmt1/ezh2/mta2/hira/smarcad1a/wdr82/npm1a/rbb4l/hdac1/chd1l/rnf20/smarce1/wdr5/brms1lb/kdm7ab/carm1/prmt3/cdc73/naa40/naa50/rbbp4/h2afx/myod1/seta/kat7b/smarcb1a/znf703/hdac3/npm1b/nasp/dmap1/tlk1a/abraxas1/asf1bb/loxl2b/cenpp/prmt7/smarca5/fbl/smyd2a/ruvbl2/suv39h1b/chaf1b/tbl1x/chaf1a/sin3b/kmt2ba/ing5b/h2afva/pcgf6/prmt6/eny2/suz12a/dnajc2/top…	86
up	BP	GO:0001568	blood vessel development	97/2631	435/17011	8.88759041865063e-05	0.00190362802201597	0.00166939874450845	utp15/pdcd2l/smo/rbpja/hars/tie1/tardbpl/mcamb/ppp2r2ab/sh3gl3b/slc2a1b/iars/sars/e2f7/hlx1/med14/kif11/wars2/naa35/pdcd10b/mettl3/tars/mtdha/kdr/eif3i/acvrl1/pak2b/flt1/snx5/map3k7/lama4/ets1/rab5c/nus1/sox7/phkg1a/kat7b/mb/sat1b/rab13/tp53/angptl4/smad5/hdac3/plcg1/elavl1a/fli1b/rab11a/ppih/mt2/lpar2a/loxl2b/cdc42/rtn4a/stab2/igfbp2a/plekhh1/etv2/angpt2b/fli1a/cxcl12b/hsp70l/ptenb/cxcr4a/msna/a…	97
up	BP	GO:0140014	mitotic nuclear division	32/2631	106/17011	9.50865220530263e-05	0.00197879929695447	0.0017353206738739	seh1l/mad2l1/hnrnpub/gnl3/ube2ib/mcl1b/anapc5/kif11/hira/ranbp1/tprb/ewsr1a/spast/mis12/naa50/ube2s/anapc4/ncaph2/mad1l1/cenpk/chmp7/cdca5/cdt1/ccnb1/ran/birc5a/bub3/gnl2/incenp/tpra/spdl1/mad2l1bp	32
up	BP	GO:0006760	folic acid-containing compound metabolic process	2631-10-01	18/17011	0.000101569364797898	0.00207761886890045	0.00182198112824396	dhfr/mthfd1l/fpgs/shmt1/mthfr/aldh1l2/aldh1l1/mthfd2/shmt2/zgc:171566	10
up	BP	GO:0042558	pteridine-containing compound metabolic process	13/2631	28/17011	0.000106122085486158	0.00215587743528728	0.0018906104775508	dhfr/spra/pcbd1/mthfd1l/fpgs/shmt1/mthfr/aldh1l2/aldh1l1/mthfd2/shmt2/mtr/zgc:171566	13
up	BP	GO:0051186	cofactor metabolic process	73/2631	313/17011	0.000153686956955633	0.00310092186619325	0.00271937322332523	apip/dhfr/elovl6/spra/acsm3/rpe/sucla2/gnmt/ndor1/hmbsa/hpxa/gpia/gclc/dlat/gstt1b/gpx1a/acot7/mbip/gpt2l/mgst1.2/lias/idh1/hmox1a/naprt/pcbd1/acot18/cox10/coq5/mat2ab/tpk1/alas2/mat1a/mat2aa/mthfd1l/fpgs/suclg2/hbae5/hbbe2/acot15/ciapin1/ggt5a/hmgcra/shmt1/mthfr/nubp1/prdx1/ciao1/cpox/narfl/duox/mat2al/atp5if1a/aldh1l2/si:dkey-190g6.2/si:ch211-207k7.4/cox15/aldh1l1/mms19/hbae3/gstm.3/hbae1.3/gst…	73
up	BP	GO:0007093	mitotic cell cycle checkpoint	20/2631	56/17011	0.000159090248603549	0.00316935071494761	0.0027793823390125	nabp1a/mad2l1/chmp4bb/cdc6/tprb/rad17/dtl/chek2/mad1l1/tipin/plk3/nbn/stk33/id2a/zwilch/bub3/eme1/tpra/spdl1/chek1	20
up	BP	GO:0009408	response to heat	14/2631	33/17011	0.000191210320243397	0.00363544749898665	0.0031881288888086	hspa9/hsp90aa1.1/dnaja2b/gclc/hsp70.3/hsp70.1/dnaja1/hspb1/hsp70l/hspa14/polr2d/dnaja3b/hspa5/dnaja2a	14
up	BP	GO:0050779	RNA destabilization	2631-08-01	13/17011	0.00020040152848889	0.00376196793353195	0.00329908179144602	mettl3/ythdf2/zfp36l1a/zfp36l2/zgc:114130/mettl14/rbm24a/zgc:162730	8
up	BP	GO:0036503	ERAD pathway	20/2631	57/17011	0.000209807000075922	0.00386939554303429	0.00339329111929508	hsp90b1/vcp/erlin1/rnf185/sdf2l1/rnf139/ube4b/psmc6/tmub1/dnajb12a/ankzf1/uggt1/zgc:114174/rnf121/tmem259/uggt2/bag6/erlec1/dnajb12b/hspa5	20
up	BP	GO:0009262	deoxyribonucleotide metabolic process	2631-08-01	14/17011	0.000404135775997934	0.00684916496962198	0.00600641893740849	dera/rrm1/tyms/dtymk/samhd1/rrm2/dut/nudt15	8
up	BP	GO:0007088	regulation of mitotic nuclear division	17/2631	47/17011	0.000408733041005762	0.00684916496962198	0.00600641893740849	mad2l1/hnrnpub/gnl3/ube2ib/mcl1b/anapc5/ranbp1/tprb/ewsr1a/anapc4/mad1l1/cdca5/bub3/gnl2/tpra/spdl1/mad2l1bp	17
up	BP	GO:0046112	nucleobase biosynthetic process	2631-09-01	18/17011	0.000640417638835364	0.0103796651190475	0.00910251357815464	ppat/umps/cmpk/ctps1a/cad/mthfd1l/dhodh/shmt1/gart	9
up	BP	GO:0035967	cellular response to topologically incorrect protein	17/2631	49/17011	0.000712579599354556	0.0114864733243783	0.0100731360984274	hspa9/atf6/sec63/vcp/hsp70.3/rnf185/xbp1/sdf2l1/dnajb12a/ankzf1/uggt1/hsp70l/hspa14/rnf121/uggt2/dnajb12b/hspa5	17
up	BP	GO:0042135	neurotransmitter catabolic process	2631-07-01	12/17011	0.000809525837674876	0.0126811320962679	0.0111207997337822	abat/amt/comta/mao/gldc/gcsha/gcshb	7
up	BP	GO:0015669	gas transport	2631-10-01	22/17011	0.000827834651395643	0.0127883207085389	0.0112147994714837	cahz/mb/hbae5/hbbe2/cygb2/hbae3/hbbe1.3/hbae1.3/hbae1.1/hbbe1.1	10
up	BP	GO:0009308	amine metabolic process	14/2631	38/17011	0.00105535322607977	0.0156508883427629	0.0137251464297006	odc1/sms/cbsb/aoc2/gdpd1/mao/moxd1/sat1b/smox/paox1/srm/oaz2b/oaz1a/sat1a.2	14
up	BP	GO:0051788	response to misfolded protein	2631-08-01	16/17011	0.00129511146419619	0.0185570077430237	0.0162736863871284	vcp/rnf185/sdf2l1/dnajb12a/ankzf1/uggt1/uggt2/dnajb12b	8
up	BP	GO:0007006	mitochondrial membrane organization	13/2631	35/17011	0.0014495395213791	0.0206698760596655	0.0181265797435616	dnajc11a/apoob/timm50/alkbh7/samm50/rhot2/timm13/afg3l2/timm10/maip1/si:ch1073-174d20.2/rhot1a/si:dkey-82o10.4	13
up	BP	GO:0007080	mitotic metaphase plate congression	2631-07-01	13/17011	0.00152017086505853	0.0213688473258939	0.0187395470569201	seh1l/hnrnpub/mad1l1/cdca5/cdt1/ccnb1/spdl1	7
up	BP	GO:0061484	hematopoietic stem cell homeostasis	2631-06-01	10/17011	0.0016262447406528	0.0226452671397944	0.0198589115599361	ube2ib/sae1/tp53/dnmt3bb.1/polr3k/polr3h	6
up	BP	GO:2001021	negative regulation of response to DNA damage stimulus	2631-06-01	10/17011	0.0016262447406528	0.0226452671397944	0.0198589115599361	prpf19/yju2/parpbp/plrg1/fancb/rmi2	6
up	BP	GO:0001666	response to hypoxia	19/2631	62/17011	0.00195135275146706	0.0259563984254149	0.0227626292753665	mmp14a/hsp90b1/atf6/cct4/hyou1/npc1/mmp2/hmox1a/mb/tp53/ddit4/alas2/loxl2b/epas1b/dap3/igfbp1a/hif1al/vegfaa/hspa5	19
up	BP	GO:0051310	metaphase plate congression	2631-08-01	17/17011	0.00211654965297803	0.0274134771647722	0.0240404237761834	seh1l/hnrnpub/mad1l1/dync1li2/cdca5/cdt1/ccnb1/spdl1	8
up	BP	GO:0031334	positive regulation of protein complex assembly	22/2631	77/17011	0.00244308299245081	0.0305746166903337	0.0268126052602529	psmc3/sub1b/arpc1a/psmc5/vaspb/arpc5b/psmc2/arpc1b/psmc4/tppp3/baiap2l1b/ap1ar/arpc5lb/psmc6/arpc5a/arpc5la/actr2a/sub1a/arpc4/arpc3/rhobtb2b/vegfaa	22
up	BP	GO:1903432	regulation of TORC1 signaling	2631-07-01	14/17011	0.00263620595411912	0.0327154261921226	0.0286900018173457	seh1l/castor2/sec13/bmt2/sesn2/castor1/si:zfos-80g12.1	7
up	BP	GO:0034314	Arp2/3 complex-mediated actin nucleation	2631-10-01	25/17011	0.00268584118684424	0.0331925206674167	0.0291083928626847	arpc1a/arpc5b/arpc1b/ap1ar/arpc5lb/arpc5a/arpc5la/actr2a/arpc4/arpc3	10
up	BP	GO:0000077	DNA damage checkpoint	13/2631	38/17011	0.00338560692097825	0.0406546968729615	0.035652395916204	rad17/dtl/chek2/tp53/tipin/nbn/abraxas1/stk33/id2a/eme1/babam1/atr/chek1	13
up	BP	GO:0032786	positive regulation of DNA-templated transcription, elongation	2631-09-01	22/17011	0.00364761013872543	0.0431028353444607	0.0377993065749237	wdr61/cdc73/gtf2f1/ccnt2b/ccnt2a/thoc5/cdk9/elocb/cdk13	9
up	BP	GO:0044283	small molecule biosynthetic process	77/2631	372/17011	0.00391777993037674	0.046111647910704	0.0404379039597365	phgdh/apip/impa1/dhfr/elovl6/spra/acsm3/enpp1/dera/lta4h/uck2a/gnmt/impdh2/ptgs2b/cbsb/umps/rdh10b/gpia/asns/psat1/sephs2/acot7/pck2/uck1/lias/csad/nus1/pgp/prxl2b/ctps1a/moxd1/rcor1/pcbd1/scd/coq5/hsd17b12b/mtap/plcg1/apoeb/psph/cad/mthfd1l/fpgs/mtrr/bcat1/dhodh/ggt5a/shmt1/mthfr/maea/itpa/plcd4a/sephs1/ndufab1a/si:dkey-102c8.2/rdh10a/plod1a/otc/si:dkey-190g6.2/nt5e/samhd1/mgst2/cth/tha1/oat/adk…	77
up	BP	GO:0020027	hemoglobin metabolic process	2631-07-01	15/17011	0.00428775337933351	0.0496776426683718	0.0435651258237381	slc11a2/alas2/eif1axb/cpox/slc25a38b/tfr1b/glrx3	7
up	BP	GO:0046686	response to cadmium ion	2631-07-01	15/17011	0.00428775337933351	0.0496776426683718	0.0435651258237381	baxa/gadd45ba/hsp70.1/rad51/mt2/hsp70l/abcc1	7
		ID	Description	GeneRatio	BgRatio	pvalue	p.adjust	qvalue	geneID	Count
up	CC	GO:0005730	nucleolus	127/2669	214/17244	2.93497373735192e-49	1.46161692120126e-46	1.06894832960396e-46	upf3b/bysl/noc2l/dcaf13/noc3l/utp15/urb2/wdr12/mak16/rrs1/parp3/pin4/wdr36/rpf1/gnl3/exosc9/polr1e/mrto4/wdr55/wdr3/krr1/fen1/rcc2/mphosph10/nop56/npm1a/ilf2/nmd3/dkc1/utp4/utp25/sf3b4/pes/nol10/eif6/snu13b/pinx1/twistnb/nolc1/aatf/ddx51/polr2eb/nol11/rrp36/mdm2/exosc6/znrd1/polr2f/lsm6/pwp2h/polr1d/npm1b/exosc10/polr3k/nol12/polr2h/polr1c/pa2g4a/utp11/polr2i/exosc5/nifk/wdr75/wdr18/si:dkey-251i1…	127
up	CC	GO:0030684	preribosome	58/2669	73/17244	7.63529713313933e-34	1.90118898615169e-31	1.39042779371906e-31	bysl/noc2l/dcaf13/wdr12/mak16/rrs1/wdr36/rpf1/mrto4/tsr1/ltv1/wdr3/krr1/mphosph10/nop56/znf622/riok1/utp4/utp25/pes/nol10/eif6/ppan/snu13b/rrp36/riok2/pwp2h/utp11/rrp9/si:dkey-251i10.3/riok3/znf593/ngdn/noc4l/pdcd11/fbl/bms1/imp4/ebna1bp2/utp3/emg1/nip7/nol6/wdr74/bop1/snu13a/wdr37/srfbp1/kri1/wdr46/rrp7a/utp20/heatr1/fcf1/rrp1/nop58/ftsj3/utp23	58
up	CC	GO:0000502	proteasome complex	42/2669	64/17244	1.62580358360828e-19	2.0241254615923e-17	1.48033694718017e-17	psme1/psmb6/psmd1/psma5/psmd11b/psmc3/psmb1/psma8/psme3/psmb3/psma6b/psmc5/psmd13/elp2/psmd3/psma6a/psmc2/psmd8/rad23b/psmd4b/psmc4/sem1/psmc1a/psmb2/si:rp71-45k5.4/psmc6/psmb7/psma2/psmc1b/psma4/psmd12/ubqln4/psmb4/adrm1/psmd11a/psmd14/psmd6/psmb5/psma3/psmd4a/psma1/psmd7	42
up	CC	GO:1905369	endopeptidase complex	42/2669	64/17244	1.62580358360828e-19	2.0241254615923e-17	1.48033694718017e-17	psme1/psmb6/psmd1/psma5/psmd11b/psmc3/psmb1/psma8/psme3/psmb3/psma6b/psmc5/psmd13/elp2/psmd3/psma6a/psmc2/psmd8/rad23b/psmd4b/psmc4/sem1/psmc1a/psmb2/si:rp71-45k5.4/psmc6/psmb7/psma2/psmc1b/psma4/psmd12/ubqln4/psmb4/adrm1/psmd11a/psmd14/psmd6/psmb5/psma3/psmd4a/psma1/psmd7	42
up	CC	GO:0005759	mitochondrial matrix	64/2669	131/17244	2.61612283606444e-19	2.60565834472018e-17	1.90563895005957e-17	hspa9/mrpl21/acsm3/dimt1l/mrpl57/grpel1/sirt4/uqcc2/wars2/mrpl19/rpusd4/dlat/pmpcb/mrps22/mrpl24/adprhl2/mrps18a/hagh/chchd1/mrpl27/alkbh7/dnajc15/mrps35/pitrm1/alas2/mrpl12/ssbp1/mrpl38/c1qbp/mrps28/zgc:171480/mrpl40/mrpl10/mrps10/fdx2/mrps17/hspd1/hspe1/mrpl13/hadhaa/mrpl28/mrps31/hadhab/tsfm/mrps9/mrpl2/mrps14/mrps18c/mrpl36/si:dkeyp-33b5.4/mrpl16/supv3l1/dap3/lyrm7/mrpl52/mrps24/mrpl15/mrps7/…	64
up	CC	GO:1905368	peptidase complex	46/2669	80/17244	6.94259780411888e-18	5.76235617741867e-16	4.21427866706164e-16	psme1/psmb6/psmd1/psma5/psmd11b/psmc3/sec11a/psmb1/psma8/psme3/psmb3/psma6b/psmc5/psmd13/elp2/psmd3/psma6a/psmc2/psmd8/rad23b/psmd4b/psmc4/sem1/psmc1a/psmb2/si:rp71-45k5.4/psmc6/psmb7/psma2/psmc1b/psma4/psmd12/ubqln4/psmb4/adrm1/psmd11a/psmd14/eny2/psmd6/psmb5/psma3/spcs3/psmd4a/psma1/psmd7/taf12	46
up	CC	GO:0120114	Sm-like protein family complex	36/2669	57/17244	4.00386132532307e-16	2.10209414844131e-14	1.53735906861275e-14	zmat2/sf3b6/snrpc/snrpb/snrpd1/eftud2/sf3b5/sf3b2/zgc:158803/sf3a2/snu13b/lsm4/snrpa1/snrpe/mdm2/txnl4a/lsm6/snrpb2/snrpd2/sf3a1/lsm1/phf5a/gemin8/htatsf1/prpf40a/ddx20/prpf4/snu13a/snrpd3l/lsm11/prpf6/lsm8/prpf31/snrpg/prpf39/snrpf	36
up	CC	GO:0005643	nuclear pore	31/2669	44/17244	4.22107258723155e-16	2.10209414844131e-14	1.53735906861275e-14	nup155/nup88/nup93/seh1l/rae1/nup133/xpo4/nup35/nutf2l/ranbp1/nup107/kpna1/tprb/nup50/nup62l/ndc1/nup58/tmem33/gle1/nup43/sec13/pom121/nutf2/nup210/ranbp3b/eny2/si:ch1073-55a19.2/xpot/nup153/aaas/tpra	31
up	CC	GO:0005681	spliceosomal complex	50/2669	102/17244	1.81326610292066e-15	6.9462039942653e-14	5.08008155150242e-14	ncl/hnrnpub/zmat2/bud13/sf3b6/snrpc/snrpb/snrpd1/u2af2b/ctnnbl1/eftud2/u2af2a/dhx16/cwc22/prpf19/sf3b5/bud31/sf3b2/sf3b4/zgc:158803/snrnp25/sf3a2/lsm4/yju2/snrpe/lsm6/plrg1/magoh/prpf38a/snrpd2/sf3a1/bcas2/phf5a/prpf38b/smndc1/htatsf1/prpf40a/isy1/snrpd3l/prpf6/snw1/lsm8/prpf31/snrpg/sf3a3/prpf39/eif4a3/sf3b3/cirbpa/snrpf	50
up	CC	GO:0042175	nuclear outer membrane-endoplasmic reticulum membrane network	119/2669	436/17244	1.16648251055822e-10	2.52568821851301e-09	1.84715308308075e-09	emc2/tmed9/elovl6/calub/atp2a2b/ssr2/kdelr2a/sec61a1l/lnpk/use1/yipf5/tmpoa/zdhhc16a/sec11a/pigc/mmgt1/emc7/rdh10b/atf6/rrbp1a/jagn1b/zdhhc16b/gpat3/ctdnep1a/emc8/gdpd1/alg6/sec63/stard3/retsat/sec23b/yif1a/sec62/vcp/emc3/cept1b/erlin1/pigk/sppl3/nus1/march5l/sgms1/rab1ab/sec22ba/moxd1/rnf185/selenon/scd/derl3/emc9/emc6/xbp1/sdf2l1/stx18/hsd17b12b/cnep1r1/dolpp1/ddost/hm13/ergic3/dnajb12a/yif1b/a…	119
up	CC	GO:0000428	DNA-directed RNA polymerase complex	35/2669	85/17244	1.04954446516393e-08	1.74224381217213e-07	1.2741838068306e-07	gtf2e1/polr1e/wdr61/ctr9/polr3gla/polr3f/tbp/pola2/gtf2h2/cdc73/twistnb/polr2eb/gtf2h1/znrd1/polr2f/polr3e/polr1d/polr3k/rpap2/polr2h/polr1c/prim1/polr2i/gtf2a2/polr2gl/polr3c/polr3b/gtf2h3/polr2k/polr2d/polr1a/polr2b/polr3a/polr3h/taf12	35
up	CC	GO:0061695	transferase complex, transferring phosphorus-containing groups	61/2669	199/17244	4.77747820623891e-08	6.9976004314911e-07	5.11767015281319e-07	gtf2e1/polr1e/wdr61/cks1b/pole3/ctr9/ccna2/polr3gla/polr3f/tbp/pola2/prps1a/socs6b/gtf2h2/acvrl1/cdc73/twistnb/polr2eb/gtf2h1/pold1/phkg1a/znrd1/ccnt2b/polr2f/ccnt2a/polr3e/prps1b/polr1d/polr3k/rpap2/polr2h/polr1c/prim1/polr2i/ccna1/cdk9/prkab1b/ccnd2a/ccnb1/gtf2a2/cntd2/polr2gl/polr3c/pole/prkaa1/pik3c2a/polr3b/gtf2h3/polr2k/polr2d/ccng1/cdk13/polr1a/ccne2/ccne1/polr2b/pik3r6a/polr3a/polr3h/pik3…	61
up	CC	GO:0005798	Golgi-associated vesicle	31/2669	79/17244	2.64018409286889e-07	3.37131199550951e-06	2.46559702060091e-06	arcn1a/copa/tmed9/tmed5/copz1/cope/sec23b/yif1a/emc3/sppl3/tmed2/sec22ba/arcn1b/sar1ab/copg2/ergic3/copb2/yif1b/tmed10/tex261/ergic2/ap1g2/sec13/copb1/sec23ip/lman2/arfgap2/lman2lb/si:ch1073-392o20.2/sar1b/sec24a	31
up	CC	GO:0005657	replication fork	19/2669	41/17244	2.93135677315493e-06	2.6542103146021e-05	1.94114726030929e-05	gins2/rpa3/rpa1/rfc2/pola2/wdhd1/gins4/pif1/pold1/tipin/rad51b/rpa2/plrg1/prim1/mcm10/rfc3/polh/top1l/uhrf1	19
up	CC	GO:1905354	exoribonuclease complex	2669-10-01	15/17244	1.09961905063643e-05	8.69222678122134e-05	6.35702909808198e-05	exosc9/exosc2/exosc6/exosc10/exosc5/exosc8/supv3l1/mphosph6/exosc7/exosc4	10
up	CC	GO:0019013	viral nucleocapsid	14/2669	31/17244	8.4764532712033e-05	0.000578256675213595	0.000422905959889883	hnrnpub/hnrnpaba/snrpb/snrpd1/snrnp40/hnrnpa1b/elavl1a/utp11/snrpd2/hnrnpc/imp4/hnrnpl2/snrpd3l/snrpf	14
up	CC	GO:0019028	viral capsid	14/2669	31/17244	8.4764532712033e-05	0.000578256675213595	0.000422905959889883	hnrnpub/hnrnpaba/snrpb/snrpd1/snrnp40/hnrnpa1b/elavl1a/utp11/snrpd2/hnrnpc/imp4/hnrnpl2/snrpd3l/snrpf	14
up	CC	GO:0005885	Arp2/3 protein complex	2669-09-01	15/17244	0.000103244095934691	0.000676520523361531	0.000494770875254892	arpc1a/arpc5b/arpc1b/arpc5lb/arpc5a/arpc5la/actr2a/arpc4/arpc3	9
up	CC	GO:0030117	membrane coat	24/2669	72/17244	0.000130032300438975	0.00079945784714333	0.00058468064914731	arcn1a/copa/copz1/cope/sec23b/ap3m1/arcn1b/sar1ab/copg2/ap2b1/fcho2/copb2/necap2/ap2a1/ap1g2/sec13/copb1/ap1s1/ap4m1/ap1s2/arfgap2/ap1m2/sar1b/sec24a	24
up	CC	GO:0048475	coated membrane	24/2669	72/17244	0.000130032300438975	0.00079945784714333	0.00058468064914731	arcn1a/copa/copz1/cope/sec23b/ap3m1/arcn1b/sar1ab/copg2/ap2b1/fcho2/copb2/necap2/ap2a1/ap1g2/sec13/copb1/ap1s1/ap4m1/ap1s2/arfgap2/ap1m2/sar1b/sec24a	24
up	CC	GO:0090734	site of DNA damage	2669-09-01	19/17244	0.00105641261604212	0.00571840742161931	0.00418213690103632	rpa3/parp3/smarcad1a/adprhl2/vcp/rpa2/actr2a/polh/rnf168	9
up	CC	GO:0035859	Seh1-associated complex	2669-06-01	12/17244	0.00543213144939039	0.023939835945101	0.0175083137539737	seh1l/castor2/bmt2/sesn2/castor1/si:zfos-80g12.1	6
up	CC	GO:0019867	outer membrane	22/2669	83/17244	0.00663421487156955	0.0279986356444206	0.0204767024581897	mcl1b/vdac2/qtrt2/baxa/mao/bcl2l10/march5l/mtx2/rnf185/pgam5/ankzf1/qtrt1/tomm22/samm50/cisd2/rhot2/zgc:110783/tomm40/tomm6/zgc:153993/rhot1a/tomm20a	22
up	CC	GO:0031838	haptoglobin-hemoglobin complex	2669-05-01	10/17244	0.0112713925725621	0.0460094549273435	0.0336488509931533	hbae5/hbbe2/hbae3/hbae1.3/hbbe1.2	5
		ID	Description	GeneRatio	BgRatio	pvalue	p.adjust	qvalue	geneID	Count
up	MF	GO:0140098	catalytic activity, acting on RNA	109/2620	271/17464	2.753198433467e-24	2.210818342074e-21	1.85768441668668e-21	lcmt2/rtca/hars/dimt1l/rnaseh2b/polr1e/dus4l/iars/mettl2a/sars/trmt61a/smfn/qars/trmt1/rpp14/fen1/wars2/polr3gla/polr3f/mettl3/dhx16/tars/mtrex/dhx15/aarsd1/qtrt2/ptrhd1/mrm3a/farsb/larsb/twistnb/polr2eb/cpsf3/pde12/trit1/trmt44/mars/yars/znrd1/cars/polr2f/polr3e/polr1d/exosc10/polr3k/polr2h/polr1c/prim1/polr2i/tsn/trmt1l/trmt6/qtrt1/nop2/iars2/vars/dtd1/eri1/lrrc47/fbl/rars/polr2gl/emg1/ftsj1/po…	109
up	MF	GO:0140101	catalytic activity, acting on a tRNA	51/2620	101/17464	5.13929362720041e-17	2.06342639132096e-14	1.73383537633445e-14	lcmt2/hars/dus4l/iars/mettl2a/sars/trmt61a/qars/trmt1/wars2/tars/aarsd1/qtrt2/ptrhd1/farsb/larsb/trit1/trmt44/mars/yars/cars/trmt1l/trmt6/qtrt1/iars2/vars/dtd1/lrrc47/rars/ftsj1/gars/thumpd3/alkbh8/eprs/nars/tsen34/aars/dars/si:dkeyp-33b5.4/lars2/ptrh2/dus2/si:dkey-85a20.4/dus1l/wdr4/ptrh1/farsa/pop4/trmt9b/trmt13/kars	51
up	MF	GO:0003743	translation initiation factor activity	34/2620	63/17464	6.81000615288782e-13	1.82281164692297e-10	1.53165401543898e-10	eif2s1a/eif4g1a/eif2s3/eif4bb/eif4e1c/eif3ja/eif1b/eif2d/eif4eb/eif2b4/eif4e2rs1/eif5b/eif3i/brf1a/eif2b3/eif6/eif4g2a/eif1axa/zgc:56676/eif3hb/denr/eif2b2/eif4h/eif2s1b/eif2s2/eif1axb/eif3ba/eif4g3b/eif2b5/eif4ea/eif2b1/eif4a1a/eif2ak1/eif2a	34
up	MF	GO:0051082	unfolded protein binding	42/2620	91/17464	1.43836070141197e-12	2.88750910808453e-10	2.42628739369756e-10	hspa9/hsp90b1/cct7/cct8/clgn/grpel1/hsp90aa1.1/dnaja2b/cct4/dnajb11/cct3/dnajc3b/tcp1/hsp70.3/trap1/pfdn2/dnaja1/pfdn5/heatr3/pfdn6/canx/dnajb4/dnajc3a/ppih/ppig/cct5/uggt1/hsp70l/hspd1/hspe1/hspa14/pfdn4/uggt2/ppib/pet100/dnaja3b/calr3b/ppie/hspa5/calr3a/dnaja2a/nudc	42
up	MF	GO:0016874	ligase activity	52/2620	136/17464	2.57297278285659e-11	3.4434952410564e-09	2.89346588387907e-09	rtca/hars/acsm3/sucla2/ubr7/slc27a1a/iars/sars/qars/sae1/nae1/wars2/adssl/gclc/tars/aarsd1/asns/farsb/mccc2/larsb/naprt/pcca/ctps1a/mars/yars/cars/uba1/cad/mthfd1l/iars2/vars/fpgs/suclg2/lrrc47/rars/ghdc/ube3a/uba3/gars/eprs/nars/uba5/aars/dars/lars2/farsa/glula/glulb/rtcb/gart/mccc1/kars	52
up	MF	GO:0003899	DNA-directed 5'-3' RNA polymerase activity	23/2620	36/17464	3.24910577708093e-11	3.72718848427998e-09	3.13184481670507e-09	polr1e/polr3gla/polr3f/twistnb/polr2eb/znrd1/polr2f/polr3e/polr1d/polr3k/polr2h/polr1c/prim1/polr2i/polr2gl/polr3c/polr3b/polr2k/polr2d/polr1a/polr2b/polr3a/polr3h	23
up	MF	GO:0097747	RNA polymerase activity	23/2620	37/17464	7.36569612109609e-11	6.03807194583363e-09	5.07361095533769e-09	polr1e/polr3gla/polr3f/twistnb/polr2eb/znrd1/polr2f/polr3e/polr1d/polr3k/polr2h/polr1c/prim1/polr2i/polr2gl/polr3c/polr3b/polr2k/polr2d/polr1a/polr2b/polr3a/polr3h	23
up	MF	GO:0016741	transferase activity, transferring one-carbon groups	65/2620	202/17464	5.55996289865399e-10	3.72054183968263e-08	3.12625984038352e-08	lcmt2/dimt1l/gnmt/mettl2a/trmt61a/prmt1/ezh2/amt/mettl13/trmt1/mettl3/wdr82/comta/mrm3a/atic/carm1/prmt3/ntmt1/trmt44/coq5/trmt10a/dnmt3bb.1/eef1akmt1/cad/trmt1l/dmap1/trmt6/tyms/nsun5/nop2/prmt7/shmt1/fbl/smyd2a/suv39h1b/emg1/ftsj1/thumpd3/alkbh8/otc/bmt2/kmt2ba/lyn/mrm3b/prmt6/aldh1l2/suz12a/mettl14/rnmt/rrp8/aldh1l1/si:dkey-85a20.4/prmt5/wdr4/si:ch73-54n14.2/fdxacb1/eed/dph5/gart/trmt9b/trmt13…	65
up	MF	GO:0043021	ribonucleoprotein complex binding	30/2620	63/17464	8.6890134216487e-10	5.36713675198762e-08	4.50984421317961e-08	wdr12/si:dkey-175g6.5/hnrnpub/eif2s1a/abce1/eif4bb/eif1b/srp72/znf598/nmd3/pes/eif6/srp68/zgc:56676/c1qbp/ppih/eef2a.2/eef2a.1/eif4h/znf593/eif2s1b/pelo/eif5a2/srpra/bop1/maip1/efl1/eif2a/si:dkey-82o10.4/ptcd3	30
up	MF	GO:0004386	helicase activity	39/2620	105/17464	1.96915132713962e-08	1.05415234379541e-06	8.85772632067717e-07	gins2/ruvbl1/ddx19/ddx3xb/ddx49/dhx16/mtrex/dhx15/chd1l/gins4/mcm5/pif1/ddx3xa/ddx56/ddx23/ddx51/ddx18/ddx5/nbn/smarca5/ruvbl2/mcm6/hells/ddx20/ddx10/dhx37/supv3l1/dhx30/dhx32b/dhx9/ascc3/ddx27/eif4a1a/xrcc5/ddx47/mcm2/eif4a3/ddx24/ddx54	39
up	MF	GO:0004298	threonine-type endopeptidase activity	16/2620	26/17464	7.43314362961135e-08	2.98440716728896e-06	2.50770792977941e-06	psmb6/psma5/psmb1/psma8/psmb3/psma6b/psma6a/psmb2/si:rp71-45k5.4/psmb7/psma2/psma4/psmb4/psmb5/psma3/psma1	16
up	MF	GO:0070003	threonine-type peptidase activity	16/2620	26/17464	7.43314362961135e-08	2.98440716728896e-06	2.50770792977941e-06	psmb6/psma5/psmb1/psma8/psmb3/psma6b/psma6a/psmb2/si:rp71-45k5.4/psmb7/psma2/psma4/psmb4/psmb5/psma3/psma1	16
up	MF	GO:0017056	structural constituent of nuclear pore	13/2620	19/17464	2.10970826114248e-07	8.06712254141626e-06	6.77856138041269e-06	nup155/nup88/nup93/nup133/nup35/nup107/tprb/nup62l/ndc1/nup58/pom121/nup153/tpra	13
up	MF	GO:0017025	TBP-class protein binding	2620-09-01	11/17464	1.56751798905263e-06	5.47268237047506e-05	4.59853103424594e-05	psmc5/brf1a/psmc2/psmc1a/psmc1b/gtf2a2/gtf2b/taf12/dr1	9
up	MF	GO:0016853	isomerase activity	41/2620	132/17464	2.24988652099494e-06	7.52774531816224e-05	6.32533885946385e-05	pin4/fkbp9/rpe/pdia6/txndc5/fkbp7/rpusd4/gpia/pdia7/ppil1/dkc1/pdia4/idi1/katna1/fkbp1aa/spast/top3b/trub2/fkbp5/pus3/pus7/ppil3/pmm2/qsox1/ppih/ppig/pus1/trub1/rpusd2/pdia5/top1l/pus10/ppib/si:ch1073-55a19.2/pin1/pdia3/ppie/bco1/aip/top1mt/p4hb	41
up	MF	GO:0008536	Ran GTPase binding	13/2620	22/17464	2.47802247937279e-06	7.95940820374539e-05	6.68805224959139e-05	cse1l/ranbp1/ipo9/nup50/tnpo2/xpo6/ipo4/ipo8/ranbp3b/xpo1a/si:ch1073-55a19.2/xpot/kpnb1	13
up	MF	GO:0005048	signal sequence binding	13/2620	23/17464	4.9147932436028e-06	0.000151791499023579	0.000127545848953417	kdelr2a/sec61a1l/kpna1/srp68/nup58/tnpo2/kpnb3/ipo4/pom121/srp54/nup153/kpnb1/srp14	13
up	MF	GO:0140104	molecular carrier activity	19/2620	44/17464	6.64078796223835e-06	0.000183881128747496	0.000154509803404529	cse1l/snupn/xpo4/kpna1/kpna4/mb/kpna2/hbae5/hbbe2/kpna3/ndufab1a/cygb2/xpo1a/hbae3/hbbe1.3/hbae1.3/hbae1.1/hbbe1.1/hbbe1.2	19
up	MF	GO:0031072	heat shock protein binding	17/2620	37/17464	7.32269015352523e-06	0.00019410053217271	0.000163096861929222	hspa9/stip1/dnaja2b/hsp70.3/fkbp5/dnaja1/dnajc9/ptges3a/dnajb12a/hsp70l/hspa14/dnajb12b/ptges3b/ahsa1b/dnaja3b/hspa5/dnaja2a	17
up	MF	GO:0004596	peptide alpha-N-acetyltransferase activity	2620-08-01	10/17464	8.60357286895606e-06	0.000215895906680366	0.000181410862138185	naa15a/naa35/naa40/naa50/naa15b/naa20/naa10/naa25	8
up	MF	GO:0016765	transferase activity, transferring alkyl or aryl (other than methyl) groups	22/2620	57/17464	1.15501165102146e-05	0.000281052835081888	0.000236160276971213	sms/hmbsa/cbsb/gstt1b/mgst1.2/nus1/trit1/gsto2/cox10/mat2ab/mat1a/mat2aa/srm/mat2al/rabggtb/mgst2/gstm.3/gstt2/fnta/gstp2/pggt1b/gstp1	22
up	MF	GO:0051087	chaperone binding	14/2620	29/17464	2.34698132369284e-05	0.00052350722303482	0.00043988743523015	grpel1/dnajc3b/bag2/pfdn6/ptges3a/dnajb4/dnajc3a/cdkn1bb/hspe1/dnlz/si:ch211-207k7.4/ptges3b/ahsa1b/timm44	14
up	MF	GO:0061650	ubiquitin-like protein conjugating enzyme activity	17/2620	42/17464	5.54116666034533e-05	0.00117093600743613	0.00098390244578431	ube2ib/ube2e3/ube2g1a/ube2f/ube2l3b/ube2v2/ube2d1a/ube2s/ube2e2/ube2d3/ube2v1/ube2d2/ube2ia/ube2t/cdc34a/ube2a/ube2l3a	17
up	MF	GO:0002161	aminoacyl-tRNA editing activity	2620-08-01	12/17464	7.12420517732492e-05	0.00139530164814437	0.00117243017167273	iars/aarsd1/larsb/iars2/vars/dtd1/aars/lars2	8
up	MF	GO:0016597	amino acid binding	2620-12-01	25/17464	9.72387730079815e-05	0.00185911273155736	0.00156215672927609	gnmt/gclc/cad/glrba/shmt1/otc/aars/sesn2/glra2/castor1/si:zfos-80g12.1/shmt2	12
up	MF	GO:0048037	cofactor binding	102/2620	479/17464	0.000116911738889523	0.00218325875182062	0.0018345269186826	phgdh/pygl/tdh/dohh/dhfr/ppat/gcat/abat/cyp20a1/dus4l/gnmt/ndor1/hibadhb/p4ha2/ptgs2b/sirt4/cbsb/gpt2/mettl3/gclc/aoc2/cyp3c1/ddc/sqor/cyba/acot7/zgc:136929/gpt2l/cyb5r4/lias/idh1/csad/dbi/hmox1a/pold1/hadh/mb/dao.2/cyc1/alas2/acadm/tsta3/gpd1l/acad8/cadm1b/si:dkey-239i20.4/cyp2x7/hbae5/hbbe2/mtrr/ciapin1/fdx2/cisd2/hmgcra/shmt1/mthfr/pora/nubp1/acad9/cyp2r1/si:dkey-91i10.3/aifm1/ndufab1a/pole/po…	102
up	MF	GO:0003729	mRNA binding	44/2620	172/17464	0.000196117051747903	0.00357913619439923	0.0030074409131676	upf3b/ncl/tardbpl/eif4g1a/rbm25b/snrpc/mettl3/ncbp2/zfp36l1a/fxr2/pabpc1a/g3bp1/zgc:158803/eif4g2a/zfp36l2/ppp1r8b/syncripl/cluha/hnrnpa1b/denr/thoc5/c1qbp/syncrip/zgc:114130/etf1b/ncbp3/cnbpa/shmt1/eif2s2/mrpl13/rbm38/mettl14/eif4g3b/zgc:56304/snip1/hnrnpa0a/cstf2/cpeb4b/trnau1apa/mrps7/rbm24a/cirbpa/zgc:162730/park7	44
up	MF	GO:0016538	cyclin-dependent protein serine/threonine kinase regulator activity	17/2620	46/17464	0.000209456523400899	0.00365638235415048	0.00307234854691021	cks1b/ccna2/ccnl1b/hexim1/ccnt2b/ccnt2a/ccna1/ccnd2a/ccnb1/cdkn1bb/cntd2/cdkn1a/ccng1/ccne2/ccne1/ccnyl1/zgc:86839	17
up	MF	GO:0005344	oxygen carrier activity	2620-10-01	20/17464	0.000246245606671379	0.00411948379493995	0.00346147881307794	mb/hbae5/hbbe2/cygb2/hbae3/hbbe1.3/hbae1.3/hbae1.1/hbbe1.1/hbbe1.2	10
up	MF	GO:0019825	oxygen binding	2620-10-01	20/17464	0.000246245606671379	0.00411948379493995	0.00346147881307794	mb/hbae5/hbbe2/cygb2/hbae3/hbbe1.3/hbae1.3/hbae1.1/hbbe1.1/hbbe1.2	10
up	MF	GO:0003697	single-stranded DNA binding	19/2620	58/17464	0.000544674947580999	0.00806868435430829	0.00677987372499392	rpa3/rpa1/nabp1a/nup35/mcm5/rad51b/rpa2/ssbp1/prim1/rad51/tsn/cnbpa/mcm10/polr2gl/polr3c/mcm6/polr2d/lonp1/mcm2	19
up	MF	GO:0001883	purine nucleoside binding	102/2620	499/17464	0.000552649613308787	0.00806868435430829	0.00677987372499392	tubb4b/gnl3/tuba8l4/rras/drg2/rnd3b/tsr1/eif2s3/rap1b/arf1/eftud2/adssl/rap1aa/zgc:55558/arf2a/ehd1b/rasl11b/rap2c/eif5b/zgc:63587/gnai2b/gnai2a/rhocb/arl5a/rab39ba/rab2a/rab7a/pck2/rhoca/tbcc/gna12a/rab5c/sept2/rhogc/rab1ab/rab41/arl4ab/sar1ab/rab13/si:ch211-114n24.6/rac2/nras/gbp1/drg1/si:dkey-167k11.5/si:ch73-308m11.1/cdc42l/rab11a/rab11ba/eef2a.2/eef2a.1/tuba8l/gtpbp1l/gpn1/cdc42/gnaia/suclg2…	102
up	MF	GO:0005525	GTP binding	102/2620	499/17464	0.000552649613308787	0.00806868435430829	0.00677987372499392	tubb4b/gnl3/tuba8l4/rras/drg2/rnd3b/tsr1/eif2s3/rap1b/arf1/eftud2/adssl/rap1aa/zgc:55558/arf2a/ehd1b/rasl11b/rap2c/eif5b/zgc:63587/gnai2b/gnai2a/rhocb/arl5a/rab39ba/rab2a/rab7a/pck2/rhoca/tbcc/gna12a/rab5c/sept2/rhogc/rab1ab/rab41/arl4ab/sar1ab/rab13/si:ch211-114n24.6/rac2/nras/gbp1/drg1/si:dkey-167k11.5/si:ch73-308m11.1/cdc42l/rab11a/rab11ba/eef2a.2/eef2a.1/tuba8l/gtpbp1l/gpn1/cdc42/gnaia/suclg2…	102
up	MF	GO:0032550	purine ribonucleoside binding	102/2620	499/17464	0.000552649613308787	0.00806868435430829	0.00677987372499392	tubb4b/gnl3/tuba8l4/rras/drg2/rnd3b/tsr1/eif2s3/rap1b/arf1/eftud2/adssl/rap1aa/zgc:55558/arf2a/ehd1b/rasl11b/rap2c/eif5b/zgc:63587/gnai2b/gnai2a/rhocb/arl5a/rab39ba/rab2a/rab7a/pck2/rhoca/tbcc/gna12a/rab5c/sept2/rhogc/rab1ab/rab41/arl4ab/sar1ab/rab13/si:ch211-114n24.6/rac2/nras/gbp1/drg1/si:dkey-167k11.5/si:ch73-308m11.1/cdc42l/rab11a/rab11ba/eef2a.2/eef2a.1/tuba8l/gtpbp1l/gpn1/cdc42/gnaia/suclg2…	102
up	MF	GO:0031369	translation initiation factor binding	2620-08-01	15/17464	0.000606301374992235	0.00839413800204766	0.00705334267459206	gle1/eif4ebp1/eif2s2/polr2gl/eif3ba/eif2b5/polr2d/gra	8
up	MF	GO:0051787	misfolded protein binding	2620-08-01	15/17464	0.000606301374992235	0.00839413800204766	0.00705334267459206	hspa9/dnajc3b/hsp70.3/dnajc3a/hsp70l/hspa14/bag6/hspa5	8
up	MF	GO:0140142	nucleocytoplasmic carrier activity	2620-08-01	15/17464	0.000606301374992235	0.00839413800204766	0.00705334267459206	cse1l/snupn/xpo4/kpna1/kpna4/kpna2/kpna3/xpo1a	8
up	MF	GO:0016667	oxidoreductase activity, acting on a sulfur group of donors	16/2620	46/17464	0.000699373541195967	0.00951859243356544	0.00799818804472104	sqor/selenbp1/glrx/zgc:56493/gsto2/chchd4a/nxn/txn2/qsox1/txn/txndc17/selenot1a/gfer/glrx3/txnrd3/pcyox1	16
up	MF	GO:0003735	structural constituent of ribosome	39/2620	157/17464	0.000814608148505159	0.0103830213214229	0.00872454174088232	mrpl21/mrpl57/mrpl19/mrps22/mrpl24/mrps18a/mrpl27/mrps35/mrpl12/rpl7l1/zgc:171480/faub/mrpl10/mrps10/mrps17/mrpl13/mrpl28/mrps31/mrpl18/mrps9/mrpl2/mrpl9/mrps14/mrps18c/mrpl30/mrpl35/mrpl36/mrpl16/dap3/gemin5/si:dkey-17e16.10/mrpl52/mrps24/rps27l/mrpl15/mrps7/mrps30/mrps15/mrpl22	39
up	MF	GO:0016684	oxidoreductase activity, acting on peroxide as acceptor	16/2620	48/17464	0.00118307225397578	0.0131945419436465	0.0110869782865274	ptgs2b/gpx8/gpx1a/prdx3/hbae5/hbbe2/prdx1/duox/sesn2/mgst2/gpx4b/hbae3/hbae1.3/si:zfos-80g12.1/pkd1l2a/hbbe1.2	16
up	MF	GO:0140102	catalytic activity, acting on a rRNA	2620-07-01	13/17464	0.00126252814695546	0.0137001365135843	0.0115118142560235	dimt1l/nop2/fbl/emg1/bmt2/fdxacb1/ftsj3	7
up	MF	GO:0003688	DNA replication origin binding	2620-09-01	20/17464	0.00132084530981312	0.0141418504503991	0.0118829732433714	orc3/cdc6/mcm5/orc5/mcm10/mcm6/orc6/orc4/mcm2	9
up	MF	GO:0140030	modification-dependent protein binding	17/2620	55/17464	0.00214562180041518	0.0218092950092834	0.0183256971894221	carm1/vcp/rad23b/psmd4b/abraxas1/ubqln4/l3mbtl2/ing5b/dnajc2/rrp8/tnip2/bag6/ubxn1/psmd4a/uhrf1/ing2/rnf168	17
up	MF	GO:0030170	pyridoxal phosphate binding	16/2620	51/17464	0.00241760753152657	0.0239671462693314	0.0201388749539771	pygl/gcat/abat/cbsb/gpt2/ddc/gpt2l/csad/alas2/shmt1/sgpl1/zgc:110783/cth/oat/si:ch73-263o4.4/shmt2	16
up	MF	GO:0070279	vitamin B6 binding	16/2620	51/17464	0.00241760753152657	0.0239671462693314	0.0201388749539771	pygl/gcat/abat/cbsb/gpt2/ddc/gpt2l/csad/alas2/shmt1/sgpl1/zgc:110783/cth/oat/si:ch73-263o4.4/shmt2	16
up	MF	GO:0016504	peptidase activator activity	2620-06-01	11/17464	0.00264964623862501	0.0247403015071615	0.0207885341365806	psme1/psme3/elp2/apaf1/pcolcea/adrm1	6
up	MF	GO:0044183	protein binding involved in protein folding	2620-06-01	11/17464	0.00264964623862501	0.0247403015071615	0.0207885341365806	hspa9/hsp70.3/pfdn2/hsp70l/hspa14/hspa5	6
up	MF	GO:0043177	organic acid binding	28/2620	110/17464	0.00285097743216033	0.0263141940002844	0.0221110288447038	gnmt/fabp7a/p4ha2/gclc/cad/hbae5/hbbe2/stab2/glrba/shmt1/plod1a/otc/lyve1b/aars/sesn2/glra2/lyve1a/stab1/hbae3/castor1/cd44a/hbae1.3/hapln1a/bcan/dbt/si:zfos-80g12.1/shmt2/hbbe1.2	28
up	MF	GO:0016638	oxidoreductase activity, acting on the CH-NH2 group of donors	2620-09-01	22/17464	0.00294749888888756	0.026895927361099	0.0225998419590542	loxa/glud1a/aoc2/mao/gldc/dao.2/loxl2b/loxl1/glud1b	9
up	MF	GO:0043130	ubiquitin binding	2620-12-01	35/17464	0.00364497484651967	0.0325212755750589	0.0273266535277089	ddi2/rae1/cks1b/rad23b/wdr92/plaa/adrm1/ubap1/bub3/nsfl1c/ubap1la/rnf168	12
up	MF	GO:0016653	oxidoreductase activity, acting on NAD(P)H, heme protein as acceptor	2620-06-01	12/17464	0.00463001149842678	0.0391357814024916	0.0328846246037847	ndor1/cyb5r4/mtrr/pora/porb/cox15	6
up	MF	GO:0060590	ATPase regulator activity	2620-08-01	20/17464	0.00589766500641574	0.0478366161631499	0.0401956753759967	grpel1/atp1b1a/dnajc24/bag2/dnajc15/atp5if1a/si:ch211-207k7.4/ahsa1b	8
up	MF	GO:0016209	antioxidant activity	18/2620	65/17464	0.00600184805592523	0.0481948398890796	0.0404966800405061	ptgs2b/gpx8/gpx1a/prxl2b/prdx3/gsto2/hbae5/hbbe2/selenot1a/prdx1/duox/mgst2/gpx4b/hbae3/hbae1.3/txnrd3/pkd1l2a/hbbe1.2	18
