# Supplementary material for: Hyperactivation of mTORC1 in a double hit mutant zebrafish model of tuberous sclerosis complex causes increased seizure susceptibility and neurodevelopmental abnormalities
Source: Front Cell Dev Biol. 2022 Sep 27;10:952832. doi: 10.3389/fcell.2022.952832 (PMC9552079; doi:10.3389/fcell.2022.952832)
Supplement: Supplementary file 8 [file Table1.xlsx]

## Sheet: RT-qPCR
Gene	ENDARG	Forward primer	Reverse primer
farsa1	ENSDARG00000098825	AACCTCTTGCGAACACACAC	CGTAGCGTCCAGAGTCTCAT
stoml2	ENSDARG00000103135	GGGAGAGAAGGCTGAACAGA	CTGCAGCATTTCCGTTCTGT
phb	ENSDARG00000057414	CCCTCCATCACCACTGAAGT	GTGACCTCCTTGCCAAACGT
rnf14	ENSDARG00000091727	TCTTTCCTGTCCTGAGCCAG	TCACAGCCATGCAACAAGTC
ctsh	ENSDARG00000041108	ACCCTGATGCTATCGACTGG	AGTGACAGACTCCAGACAGC
neurl1	ENSDARG00000069438	CGCTCTCTGGACCTTTGAGA	CGGTGAGCTGTTGAGGGAAA
hdac5	ENSDARG00000075139	CGCAATGTTGCAGACGATCTA	CTAGGCATGCTGGTGCTTCT
tspoap1	ENSDARG00000103792	ACATAGAGGCTGAGCTGACC	TACGAGGCCTTTGTGTCCAT
reln	ENSDARG00000112431	CTGCGGGATGATTTTGAGCA	AAGGGCTCACAAAACGTCAC
col28a1a	ENSDARG00000077084	CAATACAGCAGCACCGTCTC	GTAGGTGCTGTCTCTTGGGT
