# Supplementary material for: Hyperactivation of mTORC1 in a double hit mutant zebrafish model of tuberous sclerosis complex causes increased seizure susceptibility and neurodevelopmental abnormalities
Source: Front Cell Dev Biol. 2022 Sep 27;10:952832. doi: 10.3389/fcell.2022.952832 (PMC9552079; doi:10.3389/fcell.2022.952832)
Supplement: Supplementary file 9 [file Table5.xlsx]

## Sheet: GO overlap SEGA and depdc5xtsc2
		ID	Description	GeneRatio	BgRatio	pvalue	p.adjust	qvalue	geneID	Count
down	BP	GO:0048667	cell morphogenesis involved in neuron differentiation	72/787	500/17913	3.31979931343152e-19	1.55034627937252e-15	1.34713961613458e-15	SEMA3F/CELSR3/SEMA3B/FGFR2/RAP1GAP/OPHN1/DPYSL2/NIN/RPS6KA5/TMEM106B/UNC5B/LGI1/RAPGEF2/TNR/STMN1/KLF7/OLFM1/DLG4/ADAM10/MINK1/CELSR2/CNTN4/NCAM1/PTPRD/AUTS2/S100B/TRIM46/NSMF/MAP2K1/EFNA1/ROBO1/ALCAM/DSCAM/DAB1/SPTBN2/PTCH1/SLIT1/MAPK8IP2/CAMK2B/NEO1/PTN/NECTIN1/SPTBN1/LRP4/DOCK10/SEMA7A/RERE/ANK3/PRKCA/LRP8/PPP1R9A/KALRN/SPTBN4/DRAXIN/NFASC/APBB2/IL1RAPL1/PTK2/ZEB2/CNP/BRSK2/DSCAML1/ADGRB1/UNC5…	72
down	BP	GO:0050808	synapse organization	57/787	394/17913	1.65382059535455e-15	3.86167109015287e-12	3.35551494478515e-12	SEMA3F/OPHN1/NDRG1/TNR/DLGAP3/IGSF21/LRRC4B/DLG4/WASF3/ADAM10/IGF1R/INA/PTPRD/EFNA1/SEMA3E/DSCAM/SPTBN2/CTBP2/SLIT1/NOS1AP/GRIN2B/CAMK2B/ADGRL1/DLG1/IGSF9B/SEZ6L/PICK1/DRP2/PTN/NEURL1/NRXN2/NECTIN1/ARHGAP22/LRP4/DOCK10/ARHGAP39/KIRREL3/DLG2/ANK3/GABRA2/LRP8/PPP1R9A/KALRN/SHANK2/NFASC/PLXNB1/GRM5/IL1RAPL1/PTK2/INSR/ERBB4/ADGRB1/PCLO/MAPT/RELN/NTNG2/SHANK3	57
down	BP	GO:0050804	modulation of chemical synaptic transmission	56/787	393/17913	5.77040960510679e-15	6.02658645154271e-12	5.23667097277069e-12	APBA2/PRKCZ/DRD4/RAB3A/NPTX2/DNM1/LGI1/MPP2/RAPGEF2/TNR/DLG4/SNAP25/AGT/CACNA1A/CNTN4/JPH3/NRGN/S100B/UCN/NSMF/GRIK1/KCTD13/BCR/NF1/GRIN2B/MAPK8IP2/RASGRF1/CAMK2B/CACNG4/RIMS1/IGSF9B/PICK1/CRTC1/PTN/NEURL1/FBXL20/CSPG5/PLCL1/UNC13A/LRP8/PPP1R9A/GRIN2C/SHANK2/ADORA1/NETO1/FAM107A/GRM5/KIF5B/RIMS2/KCNJ10/ADGRB1/MAPT/DCC/RELN/NTNG2/SHANK3	56
down	BP	GO:0022604	regulation of cell morphogenesis	59/787	430/17913	5.94509221197741e-15	6.02658645154271e-12	5.23667097277069e-12	ZRANB1/EPB41L3/DPYSL2/NIN/ARHGEF7/ARHGEF18/HPN/RAPGEF2/TNR/OLFM1/CAMSAP1/DLG4/WASF3/ADAM10/RNF157/PHIP/PTPRD/FMNL2/S100B/TRIM46/BRWD3/NSMF/MAP2K1/EFNA1/ROBO1/SEMA3E/DSCAM/DAB1/SYNE3/MYADM/CAMK2B/MYO9A/DLG1/RIMS1/PTN/CSPG5/BCL11A/PREX1/CDC42EP1/UNC13A/LRP4/AGO4/SEMA7A/LRP8/PPP1R9A/KALRN/DRAXIN/PLXNB1/IL1RAPL1/PTK2/ZEB2/BRSK2/RIMS2/BRWD1/MAPT/DCC/RELN/SHANK3/CUX1	59
down	BP	GO:0099177	regulation of trans-synaptic signaling	56/787	394/17913	6.45244802092367e-15	6.02658645154271e-12	5.23667097277069e-12	APBA2/PRKCZ/DRD4/RAB3A/NPTX2/DNM1/LGI1/MPP2/RAPGEF2/TNR/DLG4/SNAP25/AGT/CACNA1A/CNTN4/JPH3/NRGN/S100B/UCN/NSMF/GRIK1/KCTD13/BCR/NF1/GRIN2B/MAPK8IP2/RASGRF1/CAMK2B/CACNG4/RIMS1/IGSF9B/PICK1/CRTC1/PTN/NEURL1/FBXL20/CSPG5/PLCL1/UNC13A/LRP8/PPP1R9A/GRIN2C/SHANK2/ADORA1/NETO1/FAM107A/GRM5/KIF5B/RIMS2/KCNJ10/ADGRB1/MAPT/DCC/RELN/NTNG2/SHANK3	56
down	BP	GO:0010975	regulation of neuron projection development	59/787	458/17913	1.00275341679102e-13	5.85357307051757e-11	5.08633476543339e-11	CNTN1/DPYSL2/NIN/TMEM106B/PMP22/RAPGEF2/TNR/OLFM1/DLG4/SNAP25/AGT/ADAM10/RNF157/TBX6/PTPRD/C21orf91/TRIM46/NSMF/MAP2K1/EFNA1/ROBO1/DSCAM/SRGAP2C/DAB1/DENND5A/RTN4RL2/PLXNB3/CAMK2B/MYO9A/RIMS1/CRTC1/PTN/NEURL1/BCL11A/PREX1/UNC13A/ACAP3/LRP4/KIAA0319/SEMA7A/SPOCK1/LRP8/PPP1R9A/KALRN/DRAXIN/CSMD3/IL1RAPL1/PTK2/ZEB2/BRSK2/RIMS2/CAMK1D/MAPT/DCC/RELN/LRIG2/GPC2/SHANK3/CUX1	59
down	BP	GO:0099173	postsynapse organization	30/787	158/17913	9.63764039880732e-12	4.09161642385729e-09	3.55532093180882e-09	SEMA3F/OPHN1/NDRG1/DLG4/ADAM10/IGF1R/INA/PTPRD/EFNA1/SPTBN2/NOS1AP/GRIN2B/CAMK2B/DLG1/PICK1/PTN/NRXN2/ARHGAP22/LRP4/DOCK10/ARHGAP39/DLG2/LRP8/PPP1R9A/KALRN/IL1RAPL1/INSR/RELN/NTNG2/SHANK3	30
down	BP	GO:0007215	glutamate receptor signaling pathway	22/787	87/17913	1.57714610234277e-11	6.13772691495061e-09	5.33324405660647e-09	RGS9/KLHL24/DLG4/MINK1/GRIA4/GRM1/GRIK1/GRM3/GRIN2B/MAPK8IP2/RASGRF1/CACNG4/DLG1/GRIA2/UNC13A/DLG2/GRIN2C/NETO1/GRM5/RELN/SHANK3/SULT1A3	22
down	BP	GO:0030900	forebrain development	46/787	371/17913	2.08583319623378e-10	6.08802564150735e-08	5.29005721807976e-08	FGFR2/NOTCH3/OPHN1/GNAO1/CRTAC1/NIN/EZH1/RAPGEF2/RFX4/TNR/SLC2A1/PROX1/TTC21B/NRGN/C21orf91/SUN1/RBPJ/ROBO1/SRGAP2C/DAB1/RTN4RL2/SLIT1/NF1/SRGAP2/LRP2/SALL1/CDK6/PTN/ARID1A/SATB2/KIF1A/SEMA7A/KIRREL3/LRP8/DRAXIN/ZEB2/KIF5B/CNP/CNTNAP2/BNIP3/ERBB4/SSTR2/RELN/FAT4/ZNF335/SHANK3	46
down	BP	GO:0007612	learning	24/787	142/17913	1.28260416131657e-08	2.21864855268756e-06	1.92784631367307e-06	NPTX2/TNR/ATXN1/DLG4/SNAP25/AGT/JPH3/NRGN/SLC24A2/UCN/NF1/MAPK8IP2/PTN/NRXN2/PPP1R1B/KALRN/SHANK2/NETO1/GRM5/INSR/CNTNAP2/RELN/ATXN1L/SHANK3	24
down	BP	GO:0035418	protein localization to synapse	15/787	57/17913	1.50984403356256e-08	2.51820415597756e-06	2.18813862758785e-06	PRKCZ/LGI1/DLG4/SNAP25/ADAM10/GRIP2/ARHGAP44/RAB27B/DLG1/NRXN2/DLG2/GRIN2C/KIF5B/PCLO/MAPT	15
down	BP	GO:0050890	cognition	34/787	286/17913	1.36775699715604e-07	1.87865446374079e-05	1.63241585883484e-05	PRKCZ/NPTX2/SOBP/TNR/ATXN1/MGAT3/DLG4/SNAP25/AGT/JPH3/NRGN/SLC24A2/S100B/UCN/NF1/GRIN2B/MAPK8IP2/RASGRF1/CRTC1/PTN/NRXN2/PPP1R1B/KALRN/SHANK2/ADORA1/NETO1/FAM107A/GRM5/INSR/CNTNAP2/MAPT/RELN/ATXN1L/SHANK3	34
down	BP	GO:0031345	negative regulation of cell projection organization	24/787	166/17913	2.74187038992822e-07	3.46068505972021e-05	3.00708687145755e-05	RAP1GAP/PMP22/RAPGEF2/TNR/EVI5L/TBX6/TRIM46/EFNA1/SRGAP2C/DAB1/DENND5A/RTN4RL2/PLXNB3/GRIN2B/CCP110/BCL11A/LRP4/KIAA0319/SPOCK1/DRAXIN/PTK2/DCC/EVL/LRIG2	24
down	BP	GO:0043087	regulation of GTPase activity	42/787	410/17913	3.20561425909451e-07	3.9395312078872e-05	3.42316979745411e-05	RAP1GAP/OPHN1/GNAO1/ARHGEF7/RGS9/RAPGEF2/RTKN/EVI5L/RAPGEF6/GPSM1/STXBP5/BCR/SRGAP3/NF1/PLXNB3/SRGAP2/ARHGAP44/RASGRF1/MYO9A/DOCK9/SIPA1L3/ARHGAP21/BCL6/APC2/ELMOD3/PREX1/DOCK4/ARHGAP22/ACAP3/AGAP3/AGAP2/DOCK10/BCAS3/ARHGAP39/RASGRP3/RASA2/KALRN/PLXNB1/PTK2/RGS7/RASA3/ARHGAP19	42
down	BP	GO:0043547	positive regulation of GTPase activity	37/787	339/17913	3.43176487444111e-07	4.00658549091e-05	3.48143515551855e-05	RAP1GAP/OPHN1/GNAO1/ARHGEF7/RGS9/RAPGEF2/EVI5L/RAPGEF6/STXBP5/BCR/SRGAP3/NF1/SRGAP2/ARHGAP44/RASGRF1/MYO9A/DOCK9/SIPA1L3/ARHGAP21/APC2/ELMOD3/PREX1/DOCK4/ARHGAP22/ACAP3/AGAP3/AGAP2/DOCK10/BCAS3/ARHGAP39/RASGRP3/RASA2/KALRN/PLXNB1/RGS7/RASA3/ARHGAP19	37
down	BP	GO:0098742	cell-cell adhesion via plasma-membrane adhesion molecules	29/787	233/17913	4.33454583193802e-07	4.93715342320745e-05	4.29003188244443e-05	CELSR3/PKD1/CDH23/CELSR2/PTPRD/CXADR/PCDH1/CLSTN2/MPZ/ROBO1/ALCAM/DSCAM/DAB1/MYADM/PLXNB3/ADGRL1/IGSF9B/PCDH11Y/PCDH11X/CLDN15/NECTIN1/ESAM/KIRREL3/IL1RAPL1/DSCAML1/PCDH9/PTPRT/FAT4/NTNG2	29
down	BP	GO:0031346	positive regulation of cell projection organization	38/787	362/17913	6.38318913679255e-07	6.48032462365678e-05	5.63093687009961e-05	CNTN1/NIN/ARHGEF7/TMEM106B/RAPGEF2/DLG4/AGT/RNF157/PTPRD/C21orf91/AUTS2/MAP2K1/ROBO1/DSCAM/PLXNB3/CAMK2B/HDAC4/RIMS1/CCP110/CRTC1/PTN/NEURL1/CDC42EP1/UNC13A/SEMA7A/BCAS3/LRP8/PPP1R9A/KALRN/IL1RAPL1/ZEB2/RIMS2/CAMK1D/MAPT/RELN/GPC2/SHANK3/CUX1	38
down	BP	GO:0010001	glial cell differentiation	27/787	212/17913	6.82492867286305e-07	6.78136529835541e-05	5.89251960445398e-05	ADAM22/MPP5/NDRG1/PLP1/WASF3/BIN1/NAB1/DAAM2/NOTCH1/LGI4/S100B/MAP2K1/GPR37L1/DAB1/BOK/NF1/DLL1/PICK1/CDK6/PTN/CSPG5/NKX2-2/CNP/BNIP3/KCNJ10/MAPT/RELN	27
down	BP	GO:0001764	neuron migration	22/787	152/17913	8.38872758335615e-07	8.16153287797359e-05	7.09178614777148e-05	CELSR3/RAPGEF2/AUTS2/TRIM46/NSMF/SRGAP2C/DAB1/SRGAP2/CAMK2B/ARHGEF2/SATB2/ACAP3/KIAA0319/KIRREL3/SPOCK1/APBB2/PTK2/ERBB4/ZNF609/DCC/RELN/LRIG2	22
down	BP	GO:0007626	locomotory behavior	25/787	194/17913	1.40999348521827e-06	0.000126628261076333	0.000110030868127863	ADAM22/APBA2/HIPK2/DRD4/GNAO1/CDH23/SOBP/TNR/DLG4/SNAP25/NOVA1/NCOR1/MEIS1/GRM1/LGI4/DSCAM/DAB1/SEZ6L/PPP1R1B/ANKH/KALRN/SPTBN4/GRM5/CNP/KCNJ10	25
down	BP	GO:2000310	regulation of NMDA receptor activity	10/787	35/17913	1.70857448786631e-06	0.000147760052932142	0.000128392878181766	RGS9/DLG4/GRIA4/GRIN2B/MAPK8IP2/RASGRF1/DLG1/GRIA2/DLG2/RELN	10
down	BP	GO:1903539	protein localization to postsynaptic membrane	9/787	29/17913	2.63994249037984e-06	0.000219417816418521	0.000190658330281393	PRKCZ/LGI1/SNAP25/ADAM10/GRIP2/ARHGAP44/DLG1/DLG2/GRIN2C	9
down	BP	GO:0060560	developmental growth involved in morphogenesis	26/787	214/17913	2.67811895842734e-06	0.000219417816418521	0.000190658330281393	SEMA3F/FGFR2/PRKCZ/DPYSL2/NIN/TNR/OLFM1/NKD1/RNF157/NOTCH1/AUTS2/TRIM46/ALCAM/DSCAM/SLIT1/RIMS1/SALL1/LZTS2/BCL11A/UNC13A/SEMA7A/DRAXIN/ZEB2/RIMS2/MAPT/DCC	26
down	BP	GO:0042551	neuron maturation	11/787	45/17913	2.83199323088875e-06	0.000228024282556042	0.000198136731489585	FARP2/TBX6/SCLT1/LGI4/ANKS1A/PICK1/BCL11A/SPTBN4/NFASC/CNTNAP2/GLDN	11
down	BP	GO:1990778	protein localization to cell periphery	30/787	276/17913	4.763765547677e-06	0.000353123573137327	0.000306839034023306	PPP2R5A/PRKCZ/MPP5/EPB41L3/EFR3B/LGI1/RAPGEF2/SNAP25/ADAM10/PRKG2/GRIP2/RAPGEF6/PKDCC/CLASP2/MYADM/PTCH1/ARHGAP44/TTC7A/DLG1/EPB41L2/SPTBN1/NUMA1/DLG2/ANK3/SPTBN4/GRIN2C/NFASC/KIF5B/JUP/DPP10	30
down	BP	GO:0034968	histone lysine methylation	17/787	109/17913	5.23702821938487e-06	0.000376260335146574	0.000326943219202084	KMT2E/KDM4C/EZH1/DNMT1/AUTS2/KMT2D/JARID2/ARID4B/KMT2C/RIF1/RLF/PHF19/KDM6A/OGT/TET2/TET3/ZNF335	17
down	BP	GO:0035176	social behavior	11/787	50/17913	8.52628929649941e-06	0.000568825300209318	0.000494268349443687	DRD4/ATXN1/DLG4/UCN/MAPK8IP2/NRXN2/KALRN/SHANK2/CNTNAP2/ATXN1L/SHANK3	11
down	BP	GO:0051703	intraspecies interaction between organisms	11/787	50/17913	8.52628929649941e-06	0.000568825300209318	0.000494268349443687	DRD4/ATXN1/DLG4/UCN/MAPK8IP2/NRXN2/KALRN/SHANK2/CNTNAP2/ATXN1L/SHANK3	11
down	BP	GO:0042391	regulation of membrane potential	36/787	374/17913	9.14824050995329e-06	0.00060172229833073	0.000522853479108524	PRKCZ/DRD4/MPP2/DLG4/BIN1/CACNA1A/CACNA1C/GRM1/CXADR/GRIK1/BOK/NOS1AP/GABBR1/MAPK8IP2/CACNG4/DLG1/RIMS1/IGSF9B/CRTC1/PTN/KCNJ2/RNF122/ANK3/PPP1R9A/ADORA1/HCN1/NETO1/GRM5/KIF5B/JUP/BNIP3/RIMS2/KCNJ10/MAPT/RELN/SHANK3	36
down	BP	GO:0051668	localization within membrane	18/787	126/17913	9.89486794523777e-06	0.000641792129225839	0.000557671285510111	PRKCZ/DRD4/OPHN1/LGI1/DLG4/SNAP25/ADAM10/GRIP2/ARHGAP44/DLG1/PICK1/PTN/NRXN2/LRP4/DLG2/NETO1/RELN/SHANK3	18
down	BP	GO:0051258	protein polymerization	26/787	232/17913	1.17510394723248e-05	0.000751744579941872	0.000653212071605075	NIN/STMN1/CAMSAP1/LATS1/WASF3/BIN1/CDK5RAP2/CLASP2/MICALL2/SPTBN2/MYADM/DLG1/ADD1/PICK1/CEP192/SPTBN1/PREX1/FCHSD2/NUMA1/JMY/PPP1R9A/SPTBN4/FAM107A/TPPP/MAPT/EVL	26
down	BP	GO:0045446	endothelial cell differentiation	16/787	105/17913	1.33440474230563e-05	0.00081995659823254	0.000712483418502523	RAPGEF2/ACVR2B/PROX1/VEZF1/NOTCH1/RBPJ/MYADM/DLL1/NOTCH4/ADD1/PPP1R16B/TJP1/PTN/PLOD3/TJP2/PDE2A	16
down	BP	GO:0106027	neuron projection organization	14/787	85/17913	1.85900789615664e-05	0.00105872766768921	0.000919958336288041	DLG4/ADAM10/IGF1R/EFNA1/GRIN2B/CAMK2B/PICK1/DOCK10/LRP8/PPP1R9A/KALRN/INSR/RELN/SHANK3	14
down	BP	GO:0007416	synapse assembly	21/787	172/17913	2.22487600320278e-05	0.0012369251113044	0.00107479912184796	LRRC4B/PTPRD/DSCAM/SPTBN2/SLIT1/ADGRL1/NRXN2/NECTIN1/LRP4/KIRREL3/GABRA2/PPP1R9A/SHANK2/PLXNB1/IL1RAPL1/PTK2/ERBB4/ADGRB1/PCLO/NTNG2/SHANK3	21
down	BP	GO:0099175	regulation of postsynapse organization	15/787	98/17913	2.33704409092255e-05	0.00126906929123352	0.00110273010654914	SEMA3F/ADAM10/PTPRD/EFNA1/GRIN2B/CAMK2B/PTN/ARHGAP22/LRP4/LRP8/PPP1R9A/KALRN/IL1RAPL1/RELN/SHANK3	15
down	BP	GO:0010810	regulation of cell-substrate adhesion	23/787	201/17913	2.65159834477683e-05	0.00135653103745088	0.001178728085061	GPM6B/PRKCZ/ARHGEF7/MINK1/NOTCH1/CLASP2/SEMA3E/MYADM/APOD/AJAP1/NF1/CORO2B/CDK6/PTN/BCL6/CSPG5/PREX1/BCAS3/SPOCK1/EDIL3/FAM107A/PTK2/JUP	23
down	BP	GO:0061098	positive regulation of protein tyrosine kinase activity	11/787	56/17913	2.67239519155205e-05	0.00135653103745088	0.001178728085061	DLG4/AGT/TGFA/EFNA1/DOCK3/NEURL1/LRP8/ADORA1/GPRC5B/GRM5/RELN	11
down	BP	GO:0060042	retina morphogenesis in camera-type eye	10/787	47/17913	2.9874721009438e-05	0.00150016072165673	0.0013035319693422	HIPK2/PROX1/ROM1/THRB/DSCAM/ZHX2/DLL1/PTN/MAN2A1/HCN1	10
down	BP	GO:0007016	cytoskeletal anchoring at plasma membrane	5/787	10/17913	3.38706743748395e-05	0.00164766718052605	0.0014317044924891	EPB41L3/TLN2/ANK3/SPTBN4/JUP	5
down	BP	GO:0031589	cell-substrate adhesion	31/787	322/17913	3.7614869067938e-05	0.00177513709606419	0.00154246669792121	PKD1/GPM6B/PRKCZ/ARHGEF7/MINK1/NOTCH1/CLASP2/MICALL2/EFNA1/SEMA3E/MYADM/APOD/AJAP1/NF1/SRGAP2/TESK2/CORO2B/CDK6/PTN/BCL6/CSPG5/PREX1/BCAS3/SPOCK1/PTPRK/RADIL/ADAMTS13/EDIL3/FAM107A/PTK2/JUP	31
down	BP	GO:0016569	covalent chromatin modification	38/787	433/17913	4.15621807256605e-05	0.00192173647513697	0.00166985103384493	KMT2E/KAT6A/BRD1/RPS6KA5/CTCF/KDM4C/MAPK8/EZH1/DNMT1/AUTS2/MCM3AP/UCN/KMT2D/ING5/ASXL1/PHF2/RBM14/JARID2/ARID4B/KMT2C/HDAC4/RIF1/BRPF3/HDAC5/BCL6/KAT2B/RLF/PHF19/USP21/KDM6A/OGT/PRKCA/ATXN7/YEATS2/TET2/EP400/TET3/ZNF335	38
down	BP	GO:0099084	postsynaptic specialization organization	8/787	31/17913	4.29317281158079e-05	0.0019655997088316	0.00170796503494778	OPHN1/PTPRD/DLG1/NRXN2/DLG2/RELN/NTNG2/SHANK3	8
down	BP	GO:0048638	regulation of developmental growth	31/787	325/17913	4.488499169772e-05	0.00201550876181108	0.0017513324189748	FGFR2/FGFR3/DPYSL2/YY1/TNR/PROX1/OLFM1/NKD1/RNF157/MEIS1/NOTCH1/TRIM46/RBPJ/DSCAM/PTCH1/DLL1/JARID2/RIMS1/HAMP/BCL11A/UNC13A/PIM1/SEMA7A/SPTBN4/DRAXIN/PTK2/INSR/RIMS2/ERBB4/MAPT/DCC	31
down	BP	GO:0099072	regulation of postsynaptic membrane neurotransmitter receptor levels	10/787	50/17913	5.26055487824411e-05	0.00233969440775238	0.00203302647174246	PRKCZ/DRD4/OPHN1/LGI1/SNAP25/ADAM10/GRIP2/ARHGAP44/DLG1/DLG2	10
down	BP	GO:0031646	positive regulation of neurological system process	11/787	61/17913	6.14341443999734e-05	0.00265645791062848	0.00230827121502824	PRKCZ/TNR/DLG4/WASF3/S100B/RIMS1/IGSF9B/NETO1/RIMS2/RELN/SHANK3	11
down	BP	GO:0006836	neurotransmitter transport	25/787	241/17913	6.2915691234621e-05	0.00269556218408881	0.00234225002133717	APBA2/GPM6B/DRD4/RAB3A/SLC6A8/SNAP25/APLN/SLC29A2/CTBP2/NF1/SLC25A13/TSPOAP1/RIMS1/RPH3A/FBXL20/NRXN2/CSPG5/UNC13A/SLC6A6/SLC6A11/GABRA2/PPP1R9A/RIMS2/KCNJ10/PCLO	25
down	BP	GO:0009612	response to mechanical stimulus	22/787	200/17913	7.17425224721711e-05	0.00299140696379499	0.00259931789596071	PKD1/COL11A1/HPN/MAPK8/SLC2A1/AGT/UCN/SUN1/STRBP/PTCH1/MAP2K4/HDAC4/WHRN/PTN/NRXN2/KCNJ2/JUP/CNTNAP2/BNIP3/PDE2A/PDZD7/SHANK3	22
down	BP	GO:0007221	positive regulation of transcription of Notch receptor target	6/787	18/17913	8.31543134624594e-05	0.00334767796439384	0.00290889181849166	NOTCH3/NOTCH1/HEYL/RBPJ/NOTCH4/KAT2B	6
down	BP	GO:0050807	regulation of synapse organization	23/787	218/17913	9.44079670671546e-05	0.00369184587809486	0.00320794902739901	SEMA3F/LRRC4B/ADAM10/PTPRD/EFNA1/SLIT1/GRIN2B/CAMK2B/ADGRL1/PTN/NEURL1/NECTIN1/ARHGAP22/LRP4/LRP8/PPP1R9A/KALRN/IL1RAPL1/PTK2/ADGRB1/RELN/NTNG2/SHANK3	23
down	BP	GO:0021700	developmental maturation	26/787	262/17913	9.48654187090757e-05	0.00369184587809486	0.00320794902739901	FARP2/FGFR3/RAB3A/IGSF21/DLG4/TBX6/SCLT1/LGI4/RBPJ/NF1/SLC26A6/CAMK2B/ANKS1A/ADGRL1/SEZ6L/PICK1/NEURL1/BCL11A/RERE/SPTBN4/NFASC/PLXNB1/CNTNAP2/GLDN/RELN/FAT4	26
down	BP	GO:0099633	protein localization to postsynaptic specialization membrane	5/787	12/17913	9.8887377895567e-05	0.00378527913747785	0.00328913582215195	PRKCZ/LGI1/ADAM10/DLG1/DLG2	5
down	BP	GO:0099645	neurotransmitter receptor localization to postsynaptic specialization membrane	5/787	12/17913	9.8887377895567e-05	0.00378527913747785	0.00328913582215195	PRKCZ/LGI1/ADAM10/DLG1/DLG2	5
down	BP	GO:0003158	endothelium development	16/787	124/17913	0.00010659861465165	0.00401464137438071	0.00348843513991607	RAPGEF2/ACVR2B/PROX1/VEZF1/NOTCH1/RBPJ/MYADM/DLL1/NOTCH4/ADD1/PPP1R16B/TJP1/PTN/PLOD3/TJP2/PDE2A	16
down	BP	GO:0032970	regulation of actin filament-based process	31/787	341/17913	0.000109839712469948	0.00407104331138617	0.00353744437403216	GPM6B/STMN1/PROX1/LATS1/BIN1/CACNA1C/CLASP2/SEMA3E/SPTBN2/MYADM/NOS1AP/DLG1/ADD1/PICK1/CORO2B/SPTBN1/ALMS1/KCNJ2/PREX1/FCHSD2/BCAS3/JMY/PPP1R9A/SPTBN4/TAOK1/ADORA1/FAM107A/JUP/PDE4B/EVL/SHANK3	31
down	BP	GO:0050803	regulation of synapse structure or activity	23/787	222/17913	0.000124333172104268	0.00446643010559179	0.00388100711305226	SEMA3F/LRRC4B/ADAM10/PTPRD/EFNA1/SLIT1/GRIN2B/CAMK2B/ADGRL1/PTN/NEURL1/NECTIN1/ARHGAP22/LRP4/LRP8/PPP1R9A/KALRN/IL1RAPL1/PTK2/ADGRB1/RELN/NTNG2/SHANK3	23
down	BP	GO:0007272	ensheathment of neurons	16/787	126/17913	0.000129065064514978	0.00449801381555929	0.00390845108959339	ADAM22/MPP5/EPB41L3/NDRG1/PLP1/WASF3/NAB1/LGI4/MPZ/S100B/NF1/DLG1/ACSBG1/PTN/NFASC/KCNJ10	16
down	BP	GO:0008366	axon ensheathment	16/787	126/17913	0.000129065064514978	0.00449801381555929	0.00390845108959339	ADAM22/MPP5/EPB41L3/NDRG1/PLP1/WASF3/NAB1/LGI4/MPZ/S100B/NF1/DLG1/ACSBG1/PTN/NFASC/KCNJ10	16
down	BP	GO:0006813	potassium ion transport	21/787	194/17913	0.000130611073100607	0.00451817563985062	0.00392597026746853	KCNN1/HPN/KLHL24/SNAP25/KCNH3/BIN1/SLC24A2/NOS1AP/KCNQ2/DLG1/KCNJ2/TMEM175/SLC24A4/ANK3/ADORA1/HCN1/NETO1/KCNAB3/KIF5B/DPP10/KCNJ10	21
down	BP	GO:0051494	negative regulation of cytoskeleton organization	16/787	128/17913	0.000155557619026533	0.00515215660180079	0.00447685420938624	STMN1/CDK5RAP2/CLASP2/SPTBN2/MYADM/RBM14/ADD1/PICK1/CORO2B/KAT2B/SPTBN1/ARHGEF2/PPP1R9A/SPTBN4/TAOK1/SHANK3	16
down	BP	GO:0016049	cell growth	38/787	466/17913	0.000192759474894966	0.00625129685944093	0.00543192818508842	SEMA3F/PRKCZ/EPB41L3/DPYSL2/NIN/YY1/HPN/LGI1/TNR/OLFM1/AGT/ADAM10/RNF157/SORBS2/AUTS2/TRIM46/UCN/KMT2D/ALCAM/DSCAM/SLIT1/MAP2K4/ITCH/RIMS1/HAMP/BCL6/BCL11A/UNC13A/SEMA7A/KIAA1109/SPOCK1/DRAXIN/APBB2/FAM107A/ZEB2/RIMS2/MAPT/DCC	38
down	BP	GO:0009214	cyclic nucleotide catabolic process	5/787	14/17913	0.000232243255776653	0.00732821624646602	0.00636769381948079	PDE10A/PDE7A/CNP/PDE4B/PDE2A	5
down	BP	GO:0030534	adult behavior	16/787	137/17913	0.000341997503856524	0.0101169503766291	0.00879090357306556	ADAM22/HIPK2/DRD4/LGI4/DAB1/SPTBN2/SEZ6L/NRXN2/PPP1R1B/KALRN/SPTBN4/SHANK2/CNP/CNTNAP2/KCNJ10/SHANK3	16
down	BP	GO:0035265	organ growth	19/787	179/17913	0.000345036231423352	0.0101340830235664	0.00880579061328713	FGFR2/FGFR3/YY1/ACVR2B/PROX1/AGT/MEIS1/NOTCH1/SORBS2/RBPJ/ARID2/DLL1/JARID2/MAP2K4/SMPD3/HAMP/PIM1/PTK2/ERBB4	19
down	BP	GO:0015711	organic anion transport	35/787	430/17913	0.00035231862810202	0.0102832999577277	0.00893544941666636	ATP11A/DRD4/RAB3A/SLC27A6/SLC2A1/OSBPL2/SLC6A8/SNAP25/SPX/AGT/SLC35A5/NCOR1/ACSL1/SLCO3A1/SLC4A5/NF1/CPT1B/SLC26A6/SLC25A13/TSPOAP1/OSBPL5/ATP9A/RIMS1/LRP2/SLCO4A1/CA14/ATP10B/SLC6A6/SLC6A11/SLC13A3/ADORA1/ATP9B/CA5B/C2CD2L/KCNJ10	35
down	BP	GO:0071709	membrane assembly	7/787	32/17913	0.000395251208591113	0.0111868069340636	0.00972053211559006	UGCG/PTPRD/NRXN2/SPTBN1/LRP4/ANK3/IL1RAPL1	7
down	BP	GO:0086004	regulation of cardiac muscle cell contraction	8/787	42/17913	0.000418835942178546	0.011573750591561	0.0100567583749504	BIN1/CACNA1C/NOS1AP/DLG1/KCNJ2/ADORA1/JUP/PDE4B	8
down	BP	GO:0030010	establishment of cell polarity	15/787	126/17913	0.00042185099887673	0.0115884950867902	0.0100695702827851	PKD1/PRKCZ/MPP5/OPHN1/NEK3/CDK5RAP2/FRMD4A/MYO9A/SIPA1L3/ARHGEF2/NUMA1/BCAS3/PTK2/BRSK2/MYO18A	15
down	BP	GO:0032409	regulation of transporter activity	24/787	257/17913	0.000429460443019107	0.011728539584206	0.0101912588971293	DRD4/RGS9/KLHL24/CRHR1/DLG4/MINK1/GRIA4/JPH3/NOS1AP/GRIN2B/MAPK8IP2/RASGRF1/CACNG4/DLG1/GRIA2/DLG2/ANK3/NETO1/GRM5/TCAF2/KIF5B/PDE4B/RELN/SHANK3	24
down	BP	GO:1900153	positive regulation of nuclear-transcribed mRNA catabolic process, deadenylation-dependent decay	5/787	16/17913	0.000470865791182548	0.0124939957092188	0.0108563853170378	TOB1/TNRC6C/TNRC6B/AGO2/NANOS3	5
down	BP	GO:0097009	energy homeostasis	7/787	34/17913	0.000585239119243997	0.014934790638631	0.0129772608840127	AMPD3/NR1D2/DLL1/MLXIPL/CRTC1/SGIP1/FOXO1	7
down	BP	GO:0098901	regulation of cardiac muscle cell action potential	7/787	34/17913	0.000585239119243997	0.014934790638631	0.0129772608840127	BIN1/CACNA1C/CXADR/NOS1AP/DLG1/ANK3/JUP	7
down	BP	GO:1902903	regulation of supramolecular fiber organization	27/787	313/17913	0.000675910917518061	0.0167899148128157	0.0145892306104822	NIN/STMN1/PROX1/CAMSAP1/LATS1/BIN1/CDK5RAP2/CLASP2/SPTBN2/MYADM/DLG1/ADD1/PICK1/CORO2B/SPTBN1/ALMS1/ARHGEF2/PREX1/FCHSD2/NUMA1/JMY/PPP1R9A/SPTBN4/TAOK1/MAPT/EVL/SHANK3	27
down	BP	GO:0090257	regulation of muscle system process	23/787	251/17913	0.000728683097117052	0.0177236982475866	0.015400621378214	GTF2IRD1/YY1/SPX/AGT/BIN1/NOTCH1/CACNA1C/UCN/NOS1AP/JARID2/CAMK2B/HDAC4/DLG1/HAMP/KCNJ2/DOCK4/FOXO1/PRKCA/ADORA1/PTK2/JUP/SSTR2/PDE4B	23
down	BP	GO:0032535	regulation of cellular component size	27/787	315/17913	0.000744579304417468	0.0180165044125885	0.0156550489148041	DPYSL2/TNR/HP1BP3/OLFM1/LATS1/BIN1/TRIM46/UCN/DSCAM/SPTBN2/MYADM/DLG1/ADD1/PICK1/SPTBN1/AKT3/PREX1/FCHSD2/SEMA7A/JMY/PPP1R9A/SPTBN4/DRAXIN/MAPT/DCC/EVL/SHANK3	27
down	BP	GO:0023061	signal release	34/787	433/17913	0.000803578910915192	0.0191464975202752	0.0166369318022453	APBA2/RAB11FIP3/RAB3A/ACVR2B/SLC2A1/KLF7/CRHR1/SNAP25/AGT/CACNA1A/TMF1/CACNA1C/UCN/APLN/CTBP2/NF1/TSPOAP1/RIMS1/RPH3A/SMPD3/FBXL20/NRXN2/CSPG5/UNC13A/PRKCA/PPP1R9A/KALRN/INHBB/ADORA1/KIF5B/C2CD2L/BRSK2/RIMS2/PCLO	34
down	BP	GO:0071625	vocalization behavior	5/787	18/17913	0.000858425675345367	0.0194604267177809	0.0169097137376412	DLG4/NRXN2/SHANK2/CNTNAP2/SHANK3	5
down	BP	GO:0120033	negative regulation of plasma membrane bounded cell projection assembly	6/787	27/17913	0.000945281700880211	0.020831262345171	0.0181008714844211	RAP1GAP/EVI5L/SRGAP2C/PLXNB3/CCP110/EVL	6
down	BP	GO:0050910	detection of mechanical stimulus involved in sensory perception of sound	4/787	11/17913	0.000952409701667182	0.0208814709238767	0.018144499134801	COL11A1/HPN/WHRN/PDZD7	4
down	BP	GO:0044091	membrane biogenesis	7/787	37/17913	0.000998909385073821	0.0217986300387605	0.0189414445620245	UGCG/PTPRD/NRXN2/SPTBN1/LRP4/ANK3/IL1RAPL1	7
down	BP	GO:0051647	nucleus localization	5/787	19/17913	0.00112320871162649	0.0241722796465241	0.0210039756649048	BIN1/SUN1/SLIT1/KIF1A/PTK2	5
down	BP	GO:0090066	regulation of anatomical structure size	34/787	442/17913	0.00114369456719588	0.0245002460036917	0.0212889548843077	DPYSL2/TNR/HP1BP3/OLFM1/LATS1/AGT/BIN1/GRIP2/TRIM46/UCN/APLN/DSCAM/SPTBN2/MYADM/DLG1/ADD1/PICK1/PLOD3/SPTBN1/AKT3/PREX1/DOCK4/FCHSD2/SEMA7A/RAP1GDS1/JMY/PPP1R9A/SPTBN4/DRAXIN/ADORA1/MAPT/DCC/EVL/SHANK3	34
down	BP	GO:0009880	embryonic pattern specification	9/787	60/17913	0.00115214733635586	0.024568621282109	0.0213483680925347	SEMA3F/FGFR2/TBX6/PTCH1/NRARP/DLL1/SATB2/KDM6A/ERBB4	9
down	BP	GO:1900402	regulation of carbohydrate metabolic process by regulation of transcription from RNA polymerase II promoter	4/787	12/17913	0.00137917086355299	0.0285757790634651	0.0248303005273657	NCOR1/FOXK1/KAT2B/FOXO1	4
down	BP	GO:0030833	regulation of actin filament polymerization	14/787	129/17913	0.0016123202971032	0.0322046844232778	0.0279835587629293	LATS1/BIN1/SPTBN2/MYADM/DLG1/ADD1/PICK1/SPTBN1/PREX1/FCHSD2/JMY/PPP1R9A/SPTBN4/EVL	14
down	BP	GO:0003281	ventricular septum development	10/787	76/17913	0.0017505577038758	0.0347876786259574	0.0302279952897703	FGFR2/PROX1/NOTCH1/HEYL/RBPJ/ROBO1/MDM4/LRP2/SALL1/PDE2A	10
down	BP	GO:0001505	regulation of neurotransmitter levels	26/787	321/17913	0.00206945901634696	0.0397710847997543	0.0345582174919537	APBA2/GPM6B/RORA/DRD4/NAALAD2/RAB3A/CHKA/SNAP25/AGT/SLC29A2/CTBP2/NF1/NOS1AP/TSPOAP1/RIMS1/RPH3A/FBXL20/NRXN2/CSPG5/UNC13A/GABRA2/PPP1R9A/INSR/RIMS2/KCNJ10/PCLO	26
down	BP	GO:0051261	protein depolymerization	11/787	93/17913	0.00251207022924816	0.0463690433620114	0.0402913698096594	STMN1/MICAL2/CLASP2/SPTBN2/ADD1/SPTBN1/ARHGEF2/SPTBN4/TAOK1/NCKAP5L/MICAL3	11
down	BP	GO:0099643	signal release from synapse	15/787	150/17913	0.00252572342710405	0.0464375134038422	0.0403508653604895	APBA2/RAB3A/SNAP25/CTBP2/NF1/TSPOAP1/RIMS1/RPH3A/FBXL20/NRXN2/CSPG5/UNC13A/PPP1R9A/RIMS2/PCLO	15
down	BP	GO:0042982	amyloid precursor protein metabolic process	8/787	55/17913	0.00261597643646473	0.047168378217337	0.0409859344140277	DHCR24/TMCC2/BIN1/ADAM10/EFNA1/DLG1/AGO2/UNC13A	8
down	BP	GO:0021801	cerebral cortex radial glia guided migration	5/787	23/17913	0.00280960567978881	0.0498980023127785	0.0433577817909976	SUN1/SRGAP2C/DAB1/SRGAP2/RELN	5
down	BP	GO:0022030	telencephalon glial cell migration	5/787	23/17913	0.00280960567978881	0.0498980023127785	0.0433577817909976	SUN1/SRGAP2C/DAB1/SRGAP2/RELN	5
down
down		ID	Description	GeneRatio	BgRatio	pvalue	p.adjust	qvalue	geneID	Count
down	CC	GO:0014069	postsynaptic density	46/804	290/18678	1.5290066748449e-14	6.42138745751093e-12	4.99840095310944e-12	ADAM22/PRKCZ/EPB41L3/RGS9/MPP2/DLGAP3/DLG4/ADAM10/MINK1/GRIP2/CACNA1C/NRGN/CLSTN2/NSMF/DAB1/PTCH1/BCR/GRM3/SRGAP2/GRIN2B/MAPK8IP2/CACNG4/IGSF9B/MIB1/DRP2/CRTC1/MPDZ/NEURL1/SPTBN1/ARHGEF2/BCL11A/GRIA2/LRP4/DLG2/SPOCK1/LRP8/SHANK2/ADORA1/NETO1/BNIP3/ERBB4/ADGRB1/PDE4B/PCLO/DCC/SHANK3	46
down	CC	GO:0032279	asymmetric synapse	46/804	294/18678	2.57370238777993e-14	6.42138745751093e-12	4.99840095310944e-12	ADAM22/PRKCZ/EPB41L3/RGS9/MPP2/DLGAP3/DLG4/ADAM10/MINK1/GRIP2/CACNA1C/NRGN/CLSTN2/NSMF/DAB1/PTCH1/BCR/GRM3/SRGAP2/GRIN2B/MAPK8IP2/CACNG4/IGSF9B/MIB1/DRP2/CRTC1/MPDZ/NEURL1/SPTBN1/ARHGEF2/BCL11A/GRIA2/LRP4/DLG2/SPOCK1/LRP8/SHANK2/ADORA1/NETO1/BNIP3/ERBB4/ADGRB1/PDE4B/PCLO/DCC/SHANK3	46
down	CC	GO:0098984	neuron to neuron synapse	47/804	315/18678	8.26084586347787e-14	1.37405402862515e-11	1.06956214863977e-11	ADAM22/PRKCZ/EPB41L3/RGS9/MPP2/DLGAP3/DLG4/ADAM10/MINK1/GRIP2/CACNA1C/NRGN/CLSTN2/NSMF/DAB1/PTCH1/BCR/GRM3/SRGAP2/GRIN2B/MAPK8IP2/CACNG4/IGSF9B/MIB1/DRP2/CRTC1/MPDZ/NEURL1/NECTIN1/SPTBN1/ARHGEF2/BCL11A/GRIA2/LRP4/DLG2/SPOCK1/LRP8/SHANK2/ADORA1/NETO1/BNIP3/ERBB4/ADGRB1/PDE4B/PCLO/DCC/SHANK3	47
down	CC	GO:0098978	glutamatergic synapse	49/804	352/18678	3.5904536847011e-13	3.70822641927847e-11	2.88647937709895e-11	SEMA3F/ADAM22/PRKCZ/DRD4/OPHN1/NDRG1/NPTX2/DNM1/LGI1/RGS9/TNR/DLGAP3/SLC6A8/DLG4/SNAP25/WASF3/ADAM10/GRIP2/GRM1/PTPRD/NRGN/CLSTN2/SPTBN2/CTBP2/BCR/GRM3/NOS1AP/TSPOAP1/ARHGAP44/CACNG4/DLG1/DRP2/CRTC1/FBXL20/CSPG5/SPTBN1/ARHGEF2/ARHGAP22/UNC13A/PPP1R1B/ARHGAP39/DLG2/ATP2B2/PPP1R9A/GRIN2C/NETO1/IL1RAPL1/ERBB4/NTNG2	49
down	CC	GO:0033267	axon part	49/804	354/18678	4.45878928169756e-13	3.70822641927847e-11	2.88647937709895e-11	PRKCZ/EPB41L3/CRTAC1/NIN/RAB3A/DNM1/PTBP2/OLFM1/DLG4/SNAP25/BIN1/CXADR/AUTS2/TRIM46/UCN/DSCAM/PTCH1/TSPOAP1/RAB27B/RASGRF1/MYO9A/ADGRL1/KCNQ2/DLG1/WHRN/NECTIN1/SPTBN1/MAPK8IP1/PREX1/KIF1A/UNC13A/ACAP3/DLG2/ANK3/DST/SPOCK1/PPP1R9A/SPTBN4/SHANK2/ADORA1/NFASC/APBB2/KIF5B/CNTNAP2/BRSK2/UNC5C/PCDH9/MAPT/LRIG2	49
down	CC	GO:0097060	synaptic membrane	52/804	395/18678	6.2540341976399e-13	4.45823294946044e-11	3.4702836374874e-11	ADAM22/CNTN1/DNM1/RGS9/MPP2/DLGAP3/IGSF21/SLC6A8/LRRC4B/DLG4/SNAP25/ADAM10/MINK1/GRIP2/CACNA1C/GRIA4/NRGN/CLSTN2/STXBP5/NSMF/BCR/GRM3/GABBR1/SRGAP2/GRIN2B/ADGRL1/CACNG4/RIMS1/IGSF9B/PICK1/DRP2/MPDZ/NEURL1/NECTIN1/CSPG5/GRIA2/UNC13A/SLC6A11/LRP4/FAIM2/ANK3/GABRA2/SHANK2/KCNJ9/ADORA1/NETO1/IL1RAPL1/ERBB4/ADGRB1/PDE2A/DCC/NTNG2	52
down	CC	GO:0043025	neuronal cell body	52/804	454/18678	1.25351845180617e-10	7.81882134314099e-09	6.08616195679575e-09	CD22/PRKCZ/BRD1/EEF1A2/ARHGEF7/HPN/RAPGEF2/PDE10A/KLHL24/PTBP2/OLFM1/SORT1/ADAM10/CACNA1A/CACNA1C/GRIA4/NRGN/S100B/UCN/NSMF/ALCAM/DSCAM/DAB1/SPTBN2/RTN4RL2/APOD/MAPK8IP2/MAP2K4/IGSF9B/WHRN/SEZ6L/DRP2/CRTC1/NEURL1/ARHGEF2/KCNJ2/KIF1A/PPP1R1B/LRP4/NUMA1/PTPRK/LRP8/PPP1R9A/SPTBN4/SHANK2/ADORA1/WDFY3/INSR/CNTNAP2/UNC5C/MAPT/LRIG2	52
down	CC	GO:0098793	presynapse	45/804	438/18678	6.29592714402103e-08	2.58066337578377e-06	2.00878554090119e-06	CNTN1/APBA2/RAB3A/DNM1/IGSF21/LRRC4B/DLG4/SNAP25/ADAM10/UCN/STXBP5/LGI3/RAB33B/SPTBN2/SLC29A2/CTBP2/NF1/SCAMP5/GRM3/GABBR1/TSPOAP1/RAB27B/ADGRL1/RIMS1/RPH3A/PICK1/PTN/FBXL20/NRXN2/NECTIN1/KIF1A/UNC13A/SLC6A11/KIAA1109/GABRA2/ATP2B2/KCNJ9/ADORA1/RIMS2/KCNJ10/ERBB4/PDE4B/PCLO/PDE2A/NTNG2	45
down	CC	GO:0030427	site of polarized growth	25/804	169/18678	6.72317111927634e-08	2.58066337578377e-06	2.00878554090119e-06	CRTAC1/NIN/PTBP2/OLFM1/SNAP25/CXADR/AUTS2/DSCAM/PTCH1/RASGRF1/MYO9A/ADGRL1/WHRN/NECTIN1/MAPK8IP1/PREX1/ACAP3/PPP1R9A/SHANK2/APBB2/KIF5B/UNC5C/PCDH9/MAPT/LRIG2	25
down	CC	GO:0005911	cell-cell junction	43/804	414/18678	9.10777661542182e-08	3.24627180792535e-06	2.52689441435387e-06	PRKCZ/MPP5/EPB41L3/NDRG1/HPN/PMP22/RAPGEF2/KLHL24/SLC2A1/PDZD2/CDC42BPA/MAGI1/FRMD4A/CXADR/PCDH1/MICALL2/STXBP6/MYADM/AJAP1/PTPRU/DLG1/ADD1/TJP1/HAMP/SIPA1L3/CLDN15/MPDZ/NECTIN1/ARHGEF2/TJP2/KCNJ2/CDC42EP1/NPHP4/ESAM/ANK3/PTPRK/SPTBN4/NFASC/FRMPD2/JUP/CNTNAP2/ADGRB1/PCDH9	43
down	CC	GO:0150034	distal axon	31/804	262/18678	3.51095540042244e-07	1.16797782987387e-05	9.09152661583075e-06	CRTAC1/NIN/RAB3A/PTBP2/OLFM1/SNAP25/CXADR/AUTS2/UCN/DSCAM/PTCH1/TSPOAP1/RASGRF1/MYO9A/ADGRL1/WHRN/NECTIN1/MAPK8IP1/PREX1/UNC13A/ACAP3/PPP1R9A/SHANK2/ADORA1/APBB2/KIF5B/BRSK2/UNC5C/PCDH9/MAPT/LRIG2	31
down	CC	GO:0005938	cell cortex	28/804	229/18678	6.60979676289401e-07	2.06143036542757e-05	1.60461513520256e-05	FGFR2/PRKCZ/ARHGEF7/PLA2G4C/SLC2A1/TRAF2/DLG4/GPSM1/CLASP2/NSMF/SPTBN2/CTBP2/MYADM/FNBP1/MYO6/PDZD4/ITCH/EPB41L2/HAMP/SPTBN1/NUMA1/DST/PPP1R9A/SPTBN4/PTK2/C2CD2L/PCLO/MICAL3	28
down	CC	GO:0044309	neuron spine	20/804	145/18678	4.12648135361301e-06	9.80530569263282e-05	7.63243919540451e-05	MPP2/DLG4/ADAM10/GRIA4/NRGN/GRM3/SRGAP2/STRN4/NEURL1/GRIA2/KCNJ2/PPP1R1B/DOCK10/PPP1R9A/SHANK2/ADORA1/ADGRB1/PDE4B/MAPT/SHANK3	20
down	CC	GO:0005912	adherens junction	43/804	496/18678	1.09685746696416e-05	0.000222695349805509	0.000173345816007242	FGFR3/MPP5/ARHGEF7/NDRG1/KLHL24/LMO7/ADAM10/NOTCH1/MAGI1/FRMD4A/SORBS2/CXADR/CLASP2/STXBP6/MAP2K1/ALCAM/TLN2/AJAP1/DLL1/SLC9A3R2/PVR/DLG1/EPB41L2/ADD1/CORO2B/TJP1/NECTIN1/ARHGEF2/TJP2/CDC42EP1/ARHGAP22/ESAM/DST/PTPRK/SPTBN4/NFASC/FAM107A/PTK2/JUP/ADGRB1/SPRY4/EVL/TGM2	43
down	CC	GO:0043197	dendritic spine	19/804	142/18678	1.11570816535826e-05	0.000222695349805509	0.000173345816007242	MPP2/DLG4/ADAM10/GRIA4/NRGN/GRM3/SRGAP2/STRN4/NEURL1/GRIA2/KCNJ2/PPP1R1B/DOCK10/PPP1R9A/SHANK2/ADORA1/ADGRB1/PDE4B/MAPT	19
down	CC	GO:0034702	ion channel complex	26/804	249/18678	2.8850159413076e-05	0.000533193686930553	0.000415037381030216	PKD1/ANO2/KCNN1/DLG4/SNAP25/TTYH2/CACNA1A/CACNA1C/GRIA4/STXBP5/SESTD1/NOS1AP/SLC26A6/GRIN2B/KCNQ2/CACNG4/GRIA2/KCNJ2/DLG2/GABRA2/GRIN2C/SHANK2/HCN1/CNTNAP2/DPP10/PDE4B	26
down	CC	GO:0045177	apical part of cell	33/804	365/18678	5.04962098402123e-05	0.000899914596795212	0.000700492535001442	PRKCZ/PLD1/NIN/ARHGEF18/HPN/RAPGEF2/SLC2A1/LMO7/PRKG2/NOTCH1/SORBS2/RAPGEF6/DAB1/SPTBN2/SLC4A5/AJAP1/MYO6/DLL1/SLC26A6/RAB27B/SLC9A3R2/DLG1/LRP2/TJP1/HAMP/SIPA1L3/MPDZ/AMOTL2/TRPM6/SHANK2/PTK2/C2CD2L/FAT4	33
down	CC	GO:0031252	cell leading edge	34/804	384/18678	5.93128121098706e-05	0.00102058942216639	0.000794425686698449	PRKCZ/EPB41L3/ARHGEF7/MPP2/WASF3/CDC42BPA/SORBS2/S100B/CLASP2/TLN2/MYADM/MYO6/SRGAP2/ARHGAP44/CDK6/APC2/SPTBN1/ARHGEF2/KSR1/BCAS3/DST/JMY/PTPRK/PPP1R9A/ADORA1/APBB2/FAM107A/PTK2/INSR/CNTNAP2/UNC5C/MAPT/SPRY4/EVL	34
down	CC	GO:1990351	transporter complex	26/804	276/18678	0.000160431659672596	0.00242592115686744	0.00188833436743821	PKD1/ANO2/KCNN1/DLG4/SNAP25/TTYH2/CACNA1A/CACNA1C/GRIA4/STXBP5/SESTD1/NOS1AP/SLC26A6/GRIN2B/KCNQ2/CACNG4/GRIA2/KCNJ2/DLG2/GABRA2/GRIN2C/SHANK2/HCN1/CNTNAP2/DPP10/PDE4B	26
down	CC	GO:0098685	Schaffer collateral - CA1 synapse	12/804	82/18678	0.000193244937651538	0.00283615364376816	0.00220765888524512	APBA2/PRKCZ/TNR/INA/GRM1/STXBP5/BCR/GABBR1/FBXL20/GRM5/DCC/NTNG2	12
down	CC	GO:0043235	receptor complex	26/804	292/18678	0.000388580714925817	0.00510267833547322	0.00397191921904782	NOTCH3/ITGB8/ACVR2B/TRAF2/DLG4/IGF1R/NOTCH1/GRIA4/GRM1/STXBP5/ALCAM/GPR37L1/GABBR1/GRIN2B/CACNG4/LRP2/GRIA2/TRPC1/GABRA2/LRP8/GRIN2C/SHANK2/PLXNB1/LRP1B/INSR/ERBB4	26
down	CC	GO:0043209	myelin sheath	8/804	46/18678	0.000694464386994893	0.00845213973440125	0.00657913629784635	PRKCZ/MPP5/GNAO1/PMP22/MPZ/DLG1/MPDZ/CNP	8
down	CC	GO:0008328	ionotropic glutamate receptor complex	7/804	37/18678	0.000886650615494361	0.0102892710960857	0.00800915733457575	DLG4/GRIA4/GRIN2B/CACNG4/GRIA2/GRIN2C/SHANK2	7
down	CC	GO:0031256	leading edge membrane	16/804	153/18678	0.000934550456843381	0.0105986517719283	0.00824997891328248	EPB41L3/MPP2/CLASP2/MYO6/ARHGAP44/APC2/SPTBN1/ARHGEF2/KSR1/PTPRK/ADORA1/FAM107A/INSR/CNTNAP2/MAPT/SPRY4	16
down	CC	GO:0015629	actin cytoskeleton	33/804	432/18678	0.0010829867850428	0.0114980937390714	0.00895010355388111	PRKCZ/NOTCH3/SH3PXD2A/SLC2A1/BIN1/CDC42BPA/SORBS2/AUTS2/MICALL2/TLN2/SPTBN2/MYADM/MYO6/MYO9A/HDAC4/EPB41L2/ADD1/WHRN/CORO2B/TJP1/SIPA1L3/ARHGAP21/KAT2B/APC2/SPTBN1/ARHGEF2/PPP1R9A/KALRN/SPTBN4/FAM107A/PTK2/JUP/MYO18A	33
down	CC	GO:0098878	neurotransmitter receptor complex	7/804	39/18678	0.00122935668879079	0.0127801872438876	0.00994808373166235	DLG4/GRIA4/GRIN2B/CACNG4/GRIA2/GRIN2C/SHANK2	7
down	CC	GO:0035097	histone methyltransferase complex	9/804	65/18678	0.00178508903212579	0.0174658711182504	0.0135954149195958	EZH1/KMT2D/JARID2/KMT2C/PHF19/KDM6A/MGA/ZNF335/NCOA6	9
down	CC	GO:0031672	A band	6/804	31/18678	0.00182618765757938	0.0175243777140791	0.0136409563896112	PPP2R5A/KCTD6/HDAC4/KAT2B/SPTBN1/DST	6
down	CC	GO:0060076	excitatory synapse	7/804	46/18678	0.00329756611393919	0.0278895845907738	0.0217092220525167	FGFR2/DLG4/SPTBN2/GRIA2/KCNJ9/NETO1/PDE4B	7
down	CC	GO:0031594	neuromuscular junction	8/804	60/18678	0.0040159148407049	0.0333990250918624	0.0259977644950896	DLGAP3/STXBP5/HDAC4/PTN/LRP4/ANK3/SPOCK1/PPP1R9A	8
down	CC	GO:0099240	intrinsic component of synaptic membrane	15/804	164/18678	0.00487328783002473	0.0379964160497241	0.0295763685736698	ADAM22/CNTN1/SLC6A8/CLSTN2/GRM3/CACNG4/NECTIN1/CSPG5/SLC6A11/KCNJ9/ADORA1/NETO1/ERBB4/DCC/NTNG2	15
down	CC	GO:0098936	intrinsic component of postsynaptic membrane	12/804	120/18678	0.00558467947994951	0.0422235615226486	0.0328667739729086	ADAM22/CNTN1/SLC6A8/CLSTN2/GRM3/CACNG4/CSPG5/SLC6A11/ADORA1/NETO1/ERBB4/DCC	12
down
down		ID	Description	GeneRatio	BgRatio	pvalue	p.adjust	qvalue	geneID	Count
down	MF	GO:0051020	GTPase binding	47/782	426/16969	2.68203954364572e-08	1.85060728511555e-05	1.64592531994259e-05	FARP2/RAP1GAP/RAB11FIP3/SH2D3C/ARHGEF7/NDRG1/ARHGEF18/RAPGEF2/RASGRF2/RTKN/PLEKHG3/EVI5L/DAAM2/RPGR/FMNL2/RAPGEF6/MICALL2/KCTD13/DENND5A/BCR/SRGAP2/MCF2L2/RASGRF1/RIMS1/DOCK9/DOCK3/RPH3A/RAPGEFL1/ARFGEF3/SPTBN1/ARHGEF2/PLEKHG1/PREX1/MCF2L/DOCK4/RAB11FIP4/BICDL1/DOCK10/RALGPS1/RASGRP3/ELMO1/PPP1R9A/KALRN/SGSM1/BNIP3/INF2/MICAL3	47
down	MF	GO:0005085	guanyl-nucleotide exchange factor activity	27/782	196/16969	3.51516299530353e-07	8.08487488919811e-05	7.19066675881388e-05	FARP2/SH2D3C/ARHGEF7/ARHGEF18/RAPGEF2/RASGRF2/PLEKHG3/RPGR/RAPGEF6/DENND5A/BCR/MCF2L2/RASGRF1/DOCK9/DOCK3/RAPGEFL1/ARFGEF3/ARHGEF2/PLEKHG1/PREX1/MCF2L/DOCK4/DOCK10/RALGPS1/RASGRP3/ELMO1/KALRN	27
down	MF	GO:0030695	GTPase regulator activity	27/782	235/16969	1.1859456573649e-05	0.00116344057021332	0.00103476102583428	RAP1GAP/RGS9/RAPGEF2/RTKN/EVI5L/GPSM1/BCR/SRGAP3/NF1/SRGAP2/MYO9A/RIMS1/SIPA1L3/ARHGAP21/PREX1/DOCK4/ARHGAP22/ACAP3/AGAP3/AGAP2/RAP1GDS1/RASGRP3/RASA2/PLXNB1/SGSM1/RGS7/RASA3	27
down	MF	GO:0008066	glutamate receptor activity	8/782	26/16969	1.4620497063991e-05	0.00116344057021332	0.00103476102583428	GRIA4/GRM1/GRIK1/GRM3/GRIN2B/GRIA2/GRIN2C/GRM5	8
down	MF	GO:0060589	nucleoside-triphosphatase regulator activity	29/782	267/16969	1.68614575393235e-05	0.00116344057021332	0.00103476102583428	RAP1GAP/RAB3A/RGS9/RAPGEF2/RTKN/EVI5L/GPSM1/BCR/SRGAP3/NF1/SRGAP2/MYO9A/RIMS1/SIPA1L3/ARHGAP21/PREX1/DOCK4/ARHGAP22/ACAP3/AGAP3/AGAP2/RAP1GDS1/RASGRP3/RASA2/PLXNB1/SGSM1/BRSK2/RGS7/RASA3	29
down	MF	GO:0098918	structural constituent of synapse	6/782	15/16969	3.2878447774702e-05	0.00189051074704537	0.00168141535549573	INA/SPTBN2/CTBP2/DLG1/DLG2/PCLO	6
down	MF	GO:0005261	cation channel activity	26/782	254/16969	0.000122070276199468	0.0064791146598179	0.00576250777524613	PKD1/KCNN1/HPN/SNAP25/KCNH3/CACNA1A/CACNA1C/GRIA4/GRIK1/GRIN2B/TSPOAP1/KCNQ2/TRPM6/GRIA2/KCNJ2/TMEM175/TRPC1/GRIN2C/KCNJ9/HCN1/IL1RAPL1/KCNAB3/KCNJ10/RASA3/PDE2A/RYR3	26
down	MF	GO:0008022	protein C-terminus binding	21/782	186/16969	0.00013838160506859	0.00672037083589487	0.00597708039256554	RAB3A/DNM1/SASH1/HPCAL4/ATXN1/DLG4/MAGI1/SCLT1/MAP2K1/SLC9A3R2/DLG1/PICK1/MPDZ/TRIM3/AGO2/PEX6/NUMA1/KSR1/DST/PPP1R9A/SHANK3	21
down	MF	GO:0003779	actin binding	33/782	361/16969	0.000146095018171628	0.00672037083589487	0.00597708039256554	OPHN1/EPB41L3/WASF3/MICAL2/BIN1/DAAM2/FMNL2/MICALL2/TLN2/SPTBN2/SYNE3/MYO6/CAMK2B/MYO9A/EPB41L2/ADD1/PICK1/CORO2B/PHACTR1/SPTBN1/TAGLN3/DST/JMY/SPTBN4/FAM107A/PTK2/MAPT/EVL/MYO18A/MIB2/INF2/MICAL3/SHANK3	33
down	MF	GO:0005543	phospholipid binding	32/782	363/16969	0.000350802095499435	0.0137146197952748	0.0121977472778721	PLD1/OPHN1/PLA2G4C/SH3PXD2A/RAPGEF2/OSBPL2/OSBPL1A/RAPGEF6/SPTBN2/SESTD1/NF1/PLA2G4B/ARHGAP44/OSBPL5/RPH3A/SPTBN1/SGIP1/KCNJ2/PREX1/MCF2L/UNC13A/FCHSD2/NUMA1/OGT/RASA2/SPTBN4/WDFY3/FRMPD2/C2CD2L/ADGRB1/PCLO/MAPT	32
down	MF	GO:0017124	SH3 domain binding	15/782	122/16969	0.000489169564439293	0.0168763499731556	0.0150097818983215	DRD4/DNM1/LANCL1/ADAM10/UVRAG/LRP2/DOCK3/SGIP1/DOCK4/ELMO1/SHANK2/MAPT/EVL/RUFY2/SHANK3	15
down	MF	GO:0030551	cyclic nucleotide binding	7/782	32/16969	0.000526408961714919	0.0172962944563473	0.0153832794325713	RAPGEF2/PDE10A/PRKG2/HCN1/CNP/PDE4B/PDE2A	7
down	MF	GO:0098632	cell-cell adhesion mediator activity	7/782	33/16969	0.000641871042332852	0.0195833279486644	0.0174173610893537	CXADR/STXBP6/PLXNB3/CDC42EP1/NFASC/JUP/GLDN	7
down	MF	GO:0005001	transmembrane receptor protein tyrosine phosphatase activity	5/782	17/16969	0.000798816838187744	0.0211993699365209	0.0188546646422451	PTPRE/PTPRD/PTPRU/PTPRK/PTPRT	5
down	MF	GO:0019198	transmembrane receptor protein phosphatase activity	5/782	17/16969	0.000798816838187744	0.0211993699365209	0.0188546646422451	PTPRE/PTPRD/PTPRU/PTPRK/PTPRT	5
down	MF	GO:0008013	beta-catenin binding	11/782	78/16969	0.000859530932446951	0.0219657904958665	0.0195363171000613	RORA/CXADR/FOXO4/AJAP1/PTPRU/SLC9A3R2/SALL1/APC2/FOXO1/PTPRK/PTPRT	11
down	MF	GO:0035255	ionotropic glutamate receptor binding	6/782	26/16969	0.000979227116333185	0.0237765825544474	0.0211468308607824	OPHN1/DLG4/CACNG4/SHANK2/NETO1/SHANK3	6
down	MF	GO:0004970	ionotropic glutamate receptor activity	5/782	18/16969	0.00106441223674612	0.0244814814451607	0.0217737661060697	GRIA4/GRIK1/GRIN2B/GRIA2/GRIN2C	5
down	MF	GO:0030552	cAMP binding	5/782	20/16969	0.00178403442702808	0.0354052085342499	0.0314893006490735	RAPGEF2/PDE10A/HCN1/PDE4B/PDE2A	5
down	MF	GO:0032947	protein-containing complex scaffold activity	6/782	29/16969	0.00179591637492572	0.0354052085342499	0.0314893006490735	GRIP2/MAPK8IP2/MAPK8IP1/KSR1/SHANK2/SHANK3	6
down	MF	GO:0003712	transcription coregulator activity	37/782	494/16969	0.00259092160857753	0.0483171867545539	0.0429731805917696	HIPK2/KAT6A/DDX17/YY1/CTCF/SP4/EZH1/KLF7/MAP3K10/NCOR1/HES6/TMF1/THRB/ZNF281/HEYL/ASXL1/SCAI/CTBP2/NR2C2/ZHX2/PHF2/RBM14/ARID1B/SPEN/HDAC4/ERF/NCOA7/KAT2B/ARID1A/ZMIZ2/NKX2-2/RERE/USP21/JMY/ZNF653/JUP/NCOA6	37
down	MF	GO:0004112	cyclic-nucleotide phosphodiesterase activity	5/782	22/16969	0.00280730295711765	0.0486640153678798	0.0432816490609823	PDE10A/PDE6B/PDE7A/PDE4B/PDE2A	5
down	MF	GO:0004114	3',5'-cyclic-nucleotide phosphodiesterase activity	5/782	22/16969	0.00280730295711765	0.0486640153678798	0.0432816490609823	PDE10A/PDE6B/PDE7A/PDE4B/PDE2A	5
down	MF	GO:0022839	ion gated channel activity	23/782	267/16969	0.0030290243682579	0.0486640153678798	0.0432816490609823	ANO2/KCNN1/HPN/SNAP25/KCNH3/CACNA1A/CACNA1C/GRIA4/GRIK1/GRIN2B/TSPOAP1/KCNQ2/GRIA2/KCNJ2/GABRA2/GRIN2C/KCNJ9/HCN1/IL1RAPL1/KCNAB3/KCNJ10/RASA3/RYR3	23
down	MF	GO:0099094	ligand-gated cation channel activity	11/782	91/16969	0.00304768007788125	0.0486640153678798	0.0432816490609823	GRIA4/GRIK1/GRIN2B/GRIA2/KCNJ2/GRIN2C/KCNJ9/HCN1/KCNJ10/RASA3/RYR3	11
down	MF	GO:0015645	fatty acid ligase activity	4/782	14/16969	0.00309240496987239	0.0486640153678798	0.0432816490609823	SLC27A6/ACSL1/ACSBG1/ACSL5	4
down	MF	GO:0022836	gated channel activity	23/782	268/16969	0.00317374013268781	0.0486640153678798	0.0432816490609823	ANO2/KCNN1/HPN/SNAP25/KCNH3/CACNA1A/CACNA1C/GRIA4/GRIK1/GRIN2B/TSPOAP1/KCNQ2/GRIA2/KCNJ2/GABRA2/GRIN2C/KCNJ9/HCN1/IL1RAPL1/KCNAB3/KCNJ10/RASA3/RYR3	23
		ID	Description	GeneRatio	BgRatio	pvalue	p.adjust	qvalue	geneID	Count
up	BP	GO:0032543	mitochondrial translation	52/1101	125/17913	2.20266250172713e-30	1.08459101585044e-26	9.88879533670129e-27	MRPS33/MRPS18A/UQCC2/MRPL24/CHCHD1/MRPL57/MRPL11/MRPL21/MRPS18B/MRPL46/MRPS35/MRPS34/MRPL32/C1QBP/MRPL27/MRPS27/TSFM/MRPS28/MRPL13/GADD45GIP1/MRPS23/MRPL40/MPV17L2/MRPL12/RCC1L/MRPL45/MRPL22/UQCC1/EARS2/MRPL2/MRPS30/MRPL3/MRPS15/FASTKD2/MRPS7/MRPL34/DAP3/MRPL44/MRPL47/MRPL15/MRPL9/MRPL17/MRPL16/GFM1/MRPL36/AURKAIP1/MRPL14/MRPS11/MRPS16/SHMT2/COA3/MRPL33	52
up	BP	GO:0140053	mitochondrial gene expression	54/1101	148/17913	4.26805171984145e-28	7.00529555616644e-25	6.38710195969256e-25	MRPS33/MRPS18A/UQCC2/MRPL24/CHCHD1/MRPL57/MRPL11/MRPL21/MRPS18B/MRPL46/ELAC2/MRPS35/MRPS34/MRPL32/C1QBP/MRPL27/MRPS27/TSFM/MRPS28/MRPL13/GADD45GIP1/MRPS23/MRPL40/MPV17L2/MRPL12/RCC1L/MRPL45/MRPL22/UQCC1/EARS2/MRPL2/MRPS30/MRPL3/MRPS15/FASTKD2/MRPS7/MRPL34/DAP3/MRPL44/MRPL47/MRPL15/MRPL9/SUPV3L1/MRPL17/MRPL16/GFM1/MRPL36/AURKAIP1/MRPL14/MRPS11/MRPS16/SHMT2/COA3/MRPL33	54
up	BP	GO:0006521	regulation of cellular amino acid metabolic process	28/1101	61/17913	2.33316892645104e-18	1.64121768483499e-15	1.49638578515995e-15	PSMB1/PSMC4/PSMD8/PSMA6/PSMD3/PSMD9/ODC1/PSME3/PSMB6/PSMA5/PSMC2/PSMC3/PSMD1/PSMD13/PSMB3/PSMA4/PSMA2/PSMB2/PSMB7/PSMB4/PSMD12/PSMA3/PSMB5/PSMD7/OAZ1/PSMD14/PARK7/PSMA1	28
up	BP	GO:0019882	antigen processing and presentation	52/1101	220/17913	1.64863118260777e-17	1.01473249289508e-14	9.25185788660806e-15	PSMB1/HFE/PSMC4/CD74/AP2S1/RAB7A/KIFAP3/PSMD8/PSMA6/PSMD3/PSMD9/PSME3/ACTR1A/PSMB6/PSMA5/MR1/PSMC2/AP2M1/CTSS/PSMC3/PSMD1/PSMD13/SEC22B/PSMB3/AP2B1/PSMA4/RAB10/LGMN/CTSH/AP1S1/PSMA2/RAB34/CTSD/CLTA/PSMB2/CANX/ACTR10/PSMB7/PSMB4/DCTN2/AP1S2/BCAP31/PSMD12/RAB27A/PSMA3/PSMB5/PSMD7/PSMD14/PSMA1/RFTN1/CLTC/DYNC1LI1	52
up	BP	GO:0043624	cellular protein complex disassembly	47/1101	195/17913	2.63381409095584e-16	1.29689005838665e-13	1.18244390504491e-13	MRPS33/MRPS18A/MRPL24/CHCHD1/MRPL57/MRPL11/MRPL21/MRPS18B/TWF2/MRPL46/MRPS35/MRPS34/MRPL32/MRPL27/MRPS27/ETF1/MRPS28/EIF5A2/MRPL13/GADD45GIP1/MRPS23/MRPL40/MRPL12/MRPL45/LIMA1/MRPL22/TRIOBP/MTPN/MRPL2/MRPS30/MRPL3/MRPS15/MRPS7/MRPL34/DAP3/MRPL44/MRPL47/MRPL15/MRPL9/MRPL17/MRPL16/MRPL36/AURKAIP1/MRPL14/MRPS11/MRPS16/MRPL33	47
up	BP	GO:0061418	regulation of transcription from RNA polymerase II promoter in response to hypoxia	29/1101	77/17913	3.94433499889589e-16	1.61849212788028e-13	1.47566568160447e-13	PSMB1/PSMC4/PSMD8/PSMA6/PSMD3/PSMD9/PSME3/PSMB6/PSMA5/PSMC2/CITED2/PSMC3/PSMD1/HIGD1A/PSMD13/PSMB3/PSMA4/PSMA2/PSMB2/PSMB7/TP53/PSMB4/HIF1AN/PSMD12/PSMA3/PSMB5/PSMD7/PSMD14/PSMA1	29
up	BP	GO:0031146	SCF-dependent proteasomal ubiquitin-dependent protein catabolic process	27/1101	69/17913	1.32737869169911e-15	3.84471333995672e-13	3.50543041492057e-13	PSMB1/PSMC4/PSMD8/PSMA6/FBXL15/PSMD3/PSMD9/PSME3/PSMB6/PSMA5/PSMC2/PSMC3/PSMD1/PSMD13/PSMB3/PSMA4/PSMA2/PSMB2/PSMB7/PSMB4/PSMD12/PSMA3/PSMB5/PSMD7/FBXO31/PSMD14/PSMA1	27
up	BP	GO:1902036	regulation of hematopoietic stem cell differentiation	27/1101	72/17913	4.66603863922064e-15	1.27642079219569e-12	1.16378098223836e-12	PSMB1/PSMC4/PSMD8/PSMA6/PSMD3/PSMD9/HSPA9/PSME3/PSMB6/PSMA5/PSMC2/PSMC3/PSMD1/PSMD13/YTHDF2/PSMB3/PSMA4/PSMA2/PSMB2/PSMB7/PSMB4/PSMD12/PSMA3/PSMB5/PSMD7/PSMD14/PSMA1	27
up	BP	GO:0002446	neutrophil mediated immunity	79/1101	499/17913	5.86534929291808e-15	1.44404899591643e-12	1.31661656496293e-12	PSMB1/DERA/GRN/GDI2/RAB7A/CYB5R3/ATP6V1D/PDAP1/PSMD3/RAB5C/LTA4H/NIT2/TUSC2/VAMP7/DBNL/IDH1/PSMA5/ILF2/DEGS1/ALDOA/CSTB/PSMC2/ARPC5/CTSS/VCP/PSMC3/JAGN1/PGAM1/PSMD1/PSMD13/TXNDC5/FUCA2/CAPN1/RAB10/SNAP29/CTSZ/CTSH/ASAH1/PSMA2/LAMTOR3/MLEC/FAF2/LAMTOR2/CTSD/COPB1/ACTR10/TMBIM1/PSMB7/COMMD3/ADAM17/CTSB/GHDC/TRAPPC1/PSMD12/DDOST/TYROBP/TIMP2/CTSA/PKM/RAB27A/PPIE/CMTM6/RAB18/TOM1/PSMD7/KPNB1/COMMD9/P…	79
up	BP	GO:0060071	Wnt signaling pathway, planar cell polarity pathway	32/1101	107/17913	2.39630453185143e-14	5.51808093258384e-12	5.03112898744496e-12	PSMB1/PSMC4/AP2S1/PSMD8/PSMA6/PSMD3/PSMD9/PSME3/PSMB6/PSMA5/PSMC2/AP2M1/PSMC3/PSMD1/PSMD13/PSMB3/DVL2/AP2B1/PSMA4/CDC42/PSMA2/PSMB2/PSMB7/DAB2/PSMB4/PSMD12/PSMA3/PSMB5/PSMD7/PSMD14/PSMA1/CLTC	32
up	BP	GO:0060218	hematopoietic stem cell differentiation	28/1101	83/17913	3.34269701048357e-14	6.73361563097774e-12	6.13939686735646e-12	PSMB1/PSMC4/PSMD8/PSMA6/PSMD3/PSMD9/HSPA9/PSME3/PSMB6/PSMA5/PSMC2/PSMC3/PSMD1/PSMD13/YTHDF2/PSMB3/PSMA4/PSMA2/PSMB2/PSMB7/TP53/PSMB4/PSMD12/PSMA3/PSMB5/PSMD7/PSMD14/PSMA1	28
up	BP	GO:0043312	neutrophil degranulation	76/1101	485/17913	3.41877316763695e-14	6.73361563097774e-12	6.13939686735646e-12	PSMB1/DERA/GRN/GDI2/RAB7A/CYB5R3/ATP6V1D/PDAP1/PSMD3/RAB5C/LTA4H/NIT2/VAMP7/DBNL/IDH1/PSMA5/ILF2/DEGS1/ALDOA/CSTB/PSMC2/ARPC5/CTSS/VCP/PSMC3/PGAM1/PSMD1/PSMD13/TXNDC5/FUCA2/CAPN1/RAB10/SNAP29/CTSZ/CTSH/ASAH1/PSMA2/LAMTOR3/MLEC/FAF2/LAMTOR2/CTSD/COPB1/ACTR10/TMBIM1/PSMB7/COMMD3/CTSB/GHDC/TRAPPC1/PSMD12/DDOST/TYROBP/TIMP2/CTSA/PKM/RAB27A/PPIE/CMTM6/RAB18/TOM1/PSMD7/KPNB1/COMMD9/PSMD14/QPCT/NPC2/ACL…	76
up	BP	GO:0002283	neutrophil activation involved in immune response	76/1101	488/17913	4.75931875738629e-14	8.67958724495188e-12	7.91364308002047e-12	PSMB1/DERA/GRN/GDI2/RAB7A/CYB5R3/ATP6V1D/PDAP1/PSMD3/RAB5C/LTA4H/NIT2/VAMP7/DBNL/IDH1/PSMA5/ILF2/DEGS1/ALDOA/CSTB/PSMC2/ARPC5/CTSS/VCP/PSMC3/PGAM1/PSMD1/PSMD13/TXNDC5/FUCA2/CAPN1/RAB10/SNAP29/CTSZ/CTSH/ASAH1/PSMA2/LAMTOR3/MLEC/FAF2/LAMTOR2/CTSD/COPB1/ACTR10/TMBIM1/PSMB7/COMMD3/CTSB/GHDC/TRAPPC1/PSMD12/DDOST/TYROBP/TIMP2/CTSA/PKM/RAB27A/PPIE/CMTM6/RAB18/TOM1/PSMD7/KPNB1/COMMD9/PSMD14/QPCT/NPC2/ACL…	76
up	BP	GO:0006520	cellular amino acid metabolic process	61/1101	347/17913	7.29506082114658e-14	1.28288855297592e-11	1.16967798504474e-11	PSMB1/PSMC4/BCKDHB/PSMD8/GCAT/PSMA6/BCKDK/HIBADH/AIMP2/PSMD3/PSMD9/NIT2/ODC1/HMGCL/DLST/PSME3/MCCC2/PSMB6/PSMA5/AMT/HNMT/PSMC2/SERINC5/PSMC3/GPT/CRTAP/PSMD1/SEPHS2/ADI1/ABAT/PSMD13/PSMB3/PSMA4/SLC7A8/TXN2/BCAT2/PSMA2/PSMB2/PSMB7/PSPH/ACAD8/PSMB4/PCBD1/MTHFR/PSMD12/ACY1/ALDH18A1/NOX4/PSMA3/PSMB5/PSMD7/EARS2/OAZ1/PSMD14/PCYOX1/PARK7/PSMA1/FARSA/SHMT2/P4HB/DDO	61
up	BP	GO:0042119	neutrophil activation	76/1101	499/17913	1.55531553280756e-13	2.55279122784815e-11	2.32751605172781e-11	PSMB1/DERA/GRN/GDI2/RAB7A/CYB5R3/ATP6V1D/PDAP1/PSMD3/RAB5C/LTA4H/NIT2/VAMP7/DBNL/IDH1/PSMA5/ILF2/DEGS1/ALDOA/CSTB/PSMC2/ARPC5/CTSS/VCP/PSMC3/PGAM1/PSMD1/PSMD13/TXNDC5/FUCA2/CAPN1/RAB10/SNAP29/CTSZ/CTSH/ASAH1/PSMA2/LAMTOR3/MLEC/FAF2/LAMTOR2/CTSD/COPB1/ACTR10/TMBIM1/PSMB7/COMMD3/CTSB/GHDC/TRAPPC1/PSMD12/DDOST/TYROBP/TIMP2/CTSA/PKM/RAB27A/PPIE/CMTM6/RAB18/TOM1/PSMD7/KPNB1/COMMD9/PSMD14/QPCT/NPC2/ACL…	76
up	BP	GO:0001736	establishment of planar polarity	32/1101	123/17913	1.67644631070155e-12	2.35852046682698e-10	2.15038902711041e-10	PSMB1/PSMC4/AP2S1/PSMD8/PSMA6/PSMD3/PSMD9/PSME3/PSMB6/PSMA5/PSMC2/AP2M1/PSMC3/PSMD1/PSMD13/PSMB3/DVL2/AP2B1/PSMA4/CDC42/PSMA2/PSMB2/PSMB7/DAB2/PSMB4/PSMD12/PSMA3/PSMB5/PSMD7/PSMD14/PSMA1/CLTC	32
up	BP	GO:0007164	establishment of tissue polarity	32/1101	123/17913	1.67644631070155e-12	2.35852046682698e-10	2.15038902711041e-10	PSMB1/PSMC4/AP2S1/PSMD8/PSMA6/PSMD3/PSMD9/PSME3/PSMB6/PSMA5/PSMC2/AP2M1/PSMC3/PSMD1/PSMD13/PSMB3/DVL2/AP2B1/PSMA4/CDC42/PSMA2/PSMB2/PSMB7/DAB2/PSMB4/PSMD12/PSMA3/PSMB5/PSMD7/PSMD14/PSMA1/CLTC	32
up	BP	GO:0010972	negative regulation of G2/M transition of mitotic cell cycle	26/1101	85/17913	3.62343282296807e-12	4.95605089452632e-10	4.51869619589439e-10	PSMB1/PSMC4/PSMD8/PSMA6/PSMD3/PSMD9/PSME3/PSMB6/PSMA5/PSMC2/PSMC3/PSMD1/PSMD13/PINX1/PSMB3/PSMA4/PSMA2/PSMB2/PSMB7/PSMB4/PSMD12/PSMA3/PSMB5/PSMD7/PSMD14/PSMA1	26
up	BP	GO:1905330	regulation of morphogenesis of an epithelium	39/1101	181/17913	4.13058349025163e-12	5.49702516378352e-10	5.01193131889707e-10	PSMB1/PSMC4/AP2S1/PSMD8/PSMA6/PSMD3/PSMD9/STAT1/SMO/PSME3/PSMB6/PSMA5/PSMC2/AP2M1/PSMC3/PSMD1/PSMD13/PHB2/PSMB3/DVL2/AP2B1/PSMA4/CDC42/PSMA2/PSMB2/PSMB7/DAB2/PSMB4/PTEN/MAGED1/PSMD12/PSMA3/PSMB5/BMP7/PSMD7/PSMD14/CITED1/PSMA1/CLTC	39
up	BP	GO:0007005	mitochondrion organization	69/1101	466/17913	8.09249621502331e-12	1.02172952212243e-09	9.31565353767191e-10	AGK/GGCT/ALAS1/CTTN/BAX/EIF4G1/HMGCL/OPTN/TIMM17A/UQCC2/SAE1/TOMM70/SLC25A6/HSPA4/TMEM126B/HIGD1A/TFDP1/SYNJ2BP/PHB2/NDUFAB1/TIMM13/TOMM22/MIEF1/SAMM50/TIMM50/SSBP1/TIMM10B/COX16/NPEPPS/TP53/HAX1/NDUFS6/CHCHD4/SLC25A46/NDUFS4/NDUFB6/PRDX3/PHB/JUN/NDUFA12/NDUFA6/BLOC1S2/RCC1L/POLDIP2/IGF1/AIFM2/UQCC1/TIMM44/HTRA2/PARK7/NDUFB3/IFIT2/SESN2/TIMM10/NDUFB5/YME1L1/MGARP/SUPV3L1/STOML2/PMPCA/TMEM135/TMEM…	69
up	BP	GO:0035567	non-canonical Wnt signaling pathway	33/1101	145/17913	3.93184001929404e-11	4.50241401279159e-09	4.10509123189451e-09	PSMB1/PSMC4/AP2S1/PSMD8/PSMA6/PSMD3/PSMD9/PSME3/CSNK1D/PSMB6/PSMA5/PSMC2/AP2M1/PSMC3/PSMD1/PSMD13/PSMB3/DVL2/AP2B1/PSMA4/CDC42/PSMA2/PSMB2/PSMB7/DAB2/PSMB4/PSMD12/PSMA3/PSMB5/PSMD7/PSMD14/PSMA1/CLTC	33
up	BP	GO:0010565	regulation of cellular ketone metabolic process	37/1101	178/17913	4.4684515665287e-11	5.0006035258153e-09	4.5593172084318e-09	PDK2/PSMB1/PSMC4/NFE2L1/PSMD8/PSMA6/ERLIN1/PSMD3/PSMD9/ODC1/RDH10/PSME3/PSMB6/PSMA5/ADIPOR1/PSMC2/PSMC3/PSMD1/PSMD13/AKR1C3/EIF6/PSMB3/PSMA4/PSMA2/CPT1A/PSMB2/PSMB7/PSMB4/PSMD12/PSMA3/PSMB5/PSMD7/OAZ1/PSMD14/PARK7/PSMA1/COQ3	37
up	BP	GO:0070498	interleukin-1-mediated signaling pathway	27/1101	101/17913	4.62322365916481e-11	5.05883406616167e-09	4.61240910089776e-09	PSMB1/PSMC4/PSMD8/PSMA6/PSMD3/PSMD9/PSME3/PSMB6/PSMA5/PSMC2/PSMC3/MYD88/PSMD1/UBE2N/PSMD13/PSMB3/PSMA4/PSMA2/PSMB2/PSMB7/PSMB4/PSMD12/PSMA3/PSMB5/PSMD7/PSMD14/PSMA1	27
up	BP	GO:2000736	regulation of stem cell differentiation	29/1101	116/17913	5.31466401555131e-11	5.68900122012492e-09	5.18696613874744e-09	PSMB1/PSMC4/PSMD8/PSMA6/PSMD3/PSMD9/HSPA9/PSME3/PWP1/PSMB6/PSMA5/PSMC2/PSMC3/PSMD1/PSMD13/YTHDF2/PSMB3/PSMA4/PSMA2/PSMB2/PSMB7/PSMB4/PSMD12/PSMA3/PSMB5/BMP7/PSMD7/PSMD14/PSMA1	29
up	BP	GO:0070482	response to oxygen levels	59/1101	389/17913	1.03725087326385e-10	1.08668580850025e-08	9.90789467966476e-09	PSMB1/PSMC4/SCFD1/PSMD8/PSMA6/PSMD3/PSMD9/PSME3/ATP6V1G1/PSMB6/PSMA5/MMP14/USF1/PSMC2/CITED2/PSMC3/PSMD1/HIGD1A/PENK/ABAT/PSMD13/PHB2/ADSL/PSMB3/PSMA4/ATP6AP1/TXN2/STUB1/CHCHD2/PSMA2/CXCL12/ATP6V1A/PSMB2/RAMP2/MDM2/PSMB7/NPEPPS/TP53/ADAM17/AIFM1/PSMB4/HIF1AN/PTEN/MTHFR/PSMD12/PKM/NOX4/PSMA3/PSMB5/BMP7/PSMD7/PSMD14/CDKN1A/PSMA1/MGARP/CAPN2/P4HB/LONP1/TMEM199	59
up	BP	GO:0072594	establishment of protein localization to organelle	65/1101	452/17913	1.18623486676284e-10	1.20911103604303e-08	1.1024110839975e-08	AGK/SEC61A1/TRAM2/RAB7A/BAX/GNPTAB/HMGCL/VAMP7/SMO/TIMM17A/CCT7/IDH1/SAE1/TOMM70/DHRS4/PEX19/SRP68/SLC25A6/SNUPN/HSPA4/SRP72/AP3M1/KPNA4/TFDP1/IPO9/PHB2/NCOA4/TNPO3/IPO5/HYAL2/TSG101/RAB10/TIMM13/TOMM22/SAMM50/NUTF2/RAB11A/PEX12/TIMM10B/NPEPPS/TP53/HAX1/SRP9/CCT5/HK1/CHCHD4/DDIT3/SRPRA/RUVBL2/IPO4/DECR2/TIMM44/PHYH/KPNB1/HTRA2/CDKN1A/TIMM10/MGARP/SRP14/PMPCA/PKIG/TIMM22/ECI2/DDO/TIMM23	65
up	BP	GO:0071453	cellular response to oxygen levels	43/1101	237/17913	1.29290057096494e-10	1.27324848228628e-08	1.16088861792958e-08	PSMB1/PSMC4/PSMD8/PSMA6/PSMD3/PSMD9/PSME3/ATP6V1G1/PSMB6/PSMA5/PSMC2/CITED2/PSMC3/PSMD1/HIGD1A/PSMD13/PHB2/PSMB3/PSMA4/ATP6AP1/STUB1/CHCHD2/PSMA2/ATP6V1A/PSMB2/MDM2/PSMB7/NPEPPS/TP53/AIFM1/PSMB4/HIF1AN/PTEN/PSMD12/PSMA3/PSMB5/BMP7/PSMD7/PSMD14/PSMA1/MGARP/P4HB/TMEM199	43
up	BP	GO:0042254	ribosome biogenesis	39/1101	202/17913	1.39560779053273e-10	1.34744563933003e-08	1.22853812726978e-08	MRTO4/PES1/KRR1/GTF3A/NOL11/PWP1/WDR12/UTP15/NMD3/RRS1/EIF6/RIOK2/ERI1/C1QBP/PAK1IP1/RRP9/RRP36/EMG1/NIP7/TEX10/UTP14A/PTEN/DDX28/UTP11/RPF2/MPV17L2/EXOSC7/RBFA/GAR1/FASTKD2/NHP2/WDR43/BMT2/EXOSC4/NOP10/DDX47/WDR46/BOP1/DDX52	39
up	BP	GO:0043687	post-translational protein modification	55/1101	360/17913	3.4136681284862e-10	3.17149091786152e-08	2.89161759046547e-08	PSMB1/PSMC4/PSMD8/DCAF11/PSMA6/RBBP7/FBXL15/PSMD3/PSMD9/COPS7A/DCAF4/CALU/NEDD8/PSME3/GOLM1/COPS3/PSMB6/PSMA5/PDIA6/PSMC2/STT3B/PSMC3/CRTAP/PSMD1/RAB1B/ASB8/PENK/PSMD13/CHML/PSMB3/FUCA2/PSMA4/KLHL20/LAMB1/RAB11A/NUCB1/PSMA2/RNF7/FBXO30/PSMB2/APOE/PSMB7/COPS4/PSMB4/FSTL1/GPS1/PSMD12/PSMA3/PSMB5/PSMD7/FBXO31/PSMD14/PSMA1/MXRA8/P4HB	55
up	BP	GO:0043488	regulation of mRNA stability	32/1101	158/17913	1.809444404108e-09	1.53615590445307e-07	1.40059535091118e-07	PSMB1/PSMC4/PSMD8/PSMA6/PSMD3/PSMD9/EIF4G1/PSME3/SYNCRIP/PSMB6/PSMA5/PSMC2/PSMC3/MYD88/PSMD1/PSMD13/YTHDF2/PSMB3/PSMA4/HSPB1/PSMA2/PSMB2/PSMB7/PSMB4/PSMD12/EXOSC7/PSMA3/PSMB5/PSMD7/PSMD14/PSMA1/EXOSC4	32
up	BP	GO:0045333	cellular respiration	34/1101	176/17913	2.07597535504754e-09	1.70368377470902e-07	1.55333945425926e-07	DLST/PDHA1/COX5B/SUCLA2/IDH1/DLAT/VCP/UQCRFS1/ADSL/NDUFAB1/UQCRC1/IDH3B/COX7A2L/SDHC/NDUFS6/NDUFS4/NDUFB6/UQCRH/CYC1/FAHD1/NDUFA12/NDUFA6/COX15/AIFM2/FH/PARK7/FASTKD2/NDUFB3/CISD1/NDUFB5/COX8A/COX5A/SHMT2/COX1	34
up	BP	GO:0034976	response to endoplasmic reticulum stress	41/1101	254/17913	1.23823061636851e-08	8.71006793571219e-07	7.94143395310028e-07	JKAMP/NFE2L1/BAX/ERLIN1/DNAJB9/EIF2S1/TMX1/UFC1/PDIA6/STT3B/VCP/YIF1A/WIPI1/NCK2/HM13/STUB1/GOSR2/FAF2/TXNDC12/RNF185/TP53/AIFM1/RNF139/DDIT3/JUN/GRINA/SRPRA/BCAP31/FICD/PDIA5/ERLEC1/MYDGF/PARK7/SSR1/SESN2/PREB/MANF/NCK1/SHC1/NUPR1/P4HB	41
up	BP	GO:0006888	ER to Golgi vesicle-mediated transport	32/1101	172/17913	1.59518734006203e-08	1.09093089756464e-06	9.9465994230476e-07	TMED2/SCFD1/NAPA/COPE/VAMP7/ACTR1A/CSNK1D/YIPF5/VCP/RAB1B/TRAPPC5/TMED9/SEC22B/TRAPPC3/CTSZ/COG4/YKT6/GOSR2/NRBP1/TMEM115/COPB1/ACTR10/TRAPPC1/TMED10/RNF139/DCTN2/MCFD2/COPB2/ERGIC1/LMAN2L/PREB/DYNC1LI1	32
up	BP	GO:0002223	stimulatory C-type lectin receptor signaling pathway	25/1101	113/17913	1.66458788880994e-08	1.12279873486303e-06	1.02371555094079e-06	PSMB1/PSMC4/PSMD8/PSMA6/PSMD3/PSMD9/PSME3/PSMB6/PSMA5/PSMC2/PSMC3/PSMD1/PSMD13/PSMB3/PSMA4/PSMA2/PSMB2/PSMB7/PSMB4/PSMD12/PSMA3/PSMB5/PSMD7/PSMD14/PSMA1	25
up	BP	GO:0070555	response to interleukin-1	33/1101	183/17913	2.12306323267911e-08	1.41269775104215e-06	1.28803196121997e-06	PSMB1/PSMC4/PSMD8/PSMA6/PSMD3/PSMD9/PSME3/TNFRSF11A/PSMB6/PSMA5/HNMT/PSMC2/PSMC3/MYD88/PSMD1/UBE2N/PSMD13/PSMB3/PSMA4/HYAL2/PSMA2/PSMB2/PSMB7/PSMB4/GBP2/MTHFR/PSMD12/PSMA3/PSMB5/PSMD7/PSMD14/CITED1/PSMA1	33
up	BP	GO:0061013	regulation of mRNA catabolic process	32/1101	178/17913	3.73501340136055e-08	2.27051925781473e-06	2.07015362661504e-06	PSMB1/PSMC4/PSMD8/PSMA6/PSMD3/PSMD9/EIF4G1/PSME3/SYNCRIP/PSMB6/PSMA5/PSMC2/PSMC3/MYD88/PSMD1/PSMD13/YTHDF2/PSMB3/PSMA4/HSPB1/PSMA2/PSMB2/PSMB7/PSMB4/PSMD12/EXOSC7/PSMA3/PSMB5/PSMD7/PSMD14/PSMA1/EXOSC4	32
up	BP	GO:0006986	response to unfolded protein	30/1101	161/17913	4.29590998636347e-08	2.54856153889804e-06	2.3236596184959e-06	JKAMP/BAX/HERPUD2/OPTN/DNAJB9/EIF2S1/PDIA6/SERPINH1/STT3B/VCP/HSPA4/YIF1A/WIPI1/NCK2/STUB1/HSPB1/GOSR2/FAF2/DNAJB5/DDIT3/SRPRA/FICD/TM7SF3/PDIA5/MYDGF/SSR1/PREB/MANF/NCK1/SHC1	30
up	BP	GO:0034660	ncRNA metabolic process	60/1101	470/17913	5.7092582541849e-08	3.30733972277723e-06	3.01547819864998e-06	POLR2E/PES1/AIMP2/KRR1/NCBP2/GTF3A/RPP40/NOL11/PWP1/SSB/WDR12/QTRT2/GTF2E1/RPP14/UTP15/ELAC2/RIOK2/DDX1/TRMT6/ERI1/RRP9/RRP36/DTD1/EMG1/TEX10/ALKBH8/GTF2A2/TP53/GTF3C6/NIFK/UTP14A/POLR3K/ELP6/POLR2G/UTP11/EXOSC7/GTF3C1/RTCB/RBFA/EARS2/POP4/GAR1/GTF2B/NHP2/POLR2K/WDR43/BMT2/TSEN34/TP53RK/CLP1/SNAPC5/RPP25/EXOSC4/FARSA/NOP10/TAF13/DDX47/WDR46/BOP1/DDX52	60
up	BP	GO:0062012	regulation of small molecule metabolic process	57/1101	439/17913	6.84590165022163e-08	3.91967671228969e-06	3.57377852364691e-06	PDK2/PSMB1/PSMC4/NFE2L1/PSMD8/PSMA6/ERLIN1/PSMD3/PSMD9/ODC1/RDH10/PFKFB2/PSME3/UQCC2/PSMB6/PSMA5/GGPS1/ADIPOR1/PSMC2/VCP/PSMC3/PGAM1/PSMD1/PSMD13/AKR1C3/EIF6/PSMB3/PSMA4/ZMPSTE24/MAEA/PSMA2/CPT1A/HMGCR/PSMB2/POR/APOE/PSMB7/TP53/PSMB4/PSMD12/PPP1CB/IGF1/PSMA3/PSMB5/PSMD7/OAZ1/KPNB1/PSMD14/PARK7/PSMA1/SESN2/COQ3/CLTC/NUPR1/DNAJC30/SHMT2/SLC35B4	57
up	BP	GO:0071347	cellular response to interleukin-1	29/1101	156/17913	7.58351439749215e-08	4.19564324643274e-06	3.82539194622165e-06	PSMB1/PSMC4/PSMD8/PSMA6/PSMD3/PSMD9/PSME3/PSMB6/PSMA5/PSMC2/PSMC3/MYD88/PSMD1/UBE2N/PSMD13/PSMB3/PSMA4/HYAL2/PSMA2/PSMB2/PSMB7/PSMB4/GBP2/PSMD12/PSMA3/PSMB5/PSMD7/PSMD14/PSMA1	29
up	BP	GO:0006626	protein targeting to mitochondrion	20/1101	84/17913	1.23257135307529e-07	6.52600144359434e-06	5.95010392854116e-06	AGK/TIMM17A/SAE1/TOMM70/SLC25A6/HSPA4/TIMM13/TOMM22/SAMM50/TIMM10B/NPEPPS/HAX1/CHCHD4/TIMM44/HTRA2/TIMM10/MGARP/PMPCA/TIMM22/TIMM23	20
up	BP	GO:0044839	cell cycle G2/M phase transition	39/1101	257/17913	1.52468458980681e-07	7.82036137521741e-06	7.13024098193644e-06	PSMB1/PSMC4/PSMD8/PSMA6/MAPRE1/FBXL15/PSMD3/PSMD9/OPTN/TUBG1/PSME3/ACTR1A/NEDD1/CSNK1D/PSMB6/PSMA5/PSMC2/PSMC3/PSMD1/PSMD13/PINX1/PSMB3/PSMA4/RAB11A/PSMA2/PSMB2/PSMB7/TP53/PSMB4/DCTN2/PSMD12/PPP1CB/PSMA3/PSMB5/PSMD7/BABAM1/PSMD14/CDKN1A/PSMA1	39
up	BP	GO:0016236	macroautophagy	40/1101	272/17913	2.49334404954922e-07	1.22772260999803e-05	1.11938024961341e-05	ATP6V1H/RAB7A/SNX5/SCFD1/ATP6V1D/OPTN/STAM/ATP6V1G1/TOMM70/MTERF3/VCP/RAB1B/SEC22B/CAPN1/WIPI1/TSG101/SNAP29/TOMM22/LAMTOR3/ATP6V1A/LAMTOR2/ATP6V0B/EMC6/VPS25/PLAA/TP53/ATP6V1B2/ATP6V1C1/LAMTOR4/PGAM5/POLDIP2/HTRA2/RRAGC/SESN2/LAMTOR5/VPS33A/MVB12A/NUPR1/CHMP6/TOMM6	40
up	BP	GO:0009123	nucleoside monophosphate metabolic process	47/1101	349/17913	3.33384744852768e-07	1.60939851338728e-05	1.46737454777818e-05	UMPS/PFKFB2/COX5B/UQCC2/ALDOA/AK4/VCP/UQCRFS1/PGAM1/PGAM4/ADSL/EIF6/NDUFAB1/UQCRC1/TPI1/ATP6V1A/COX7A2L/RFK/TP53/NDUFS6/PRPS1/ATP6V1B2/HK1/NDUFS4/NDUFB6/TK2/DTYMK/UQCRH/CYC1/NDUFA12/NDUFA6/COX15/IGF1/PKM/GMPR2/DGUOK/PARK7/NDUFB3/NDUFB5/STOML2/NUDT9/NUPR1/COX8A/DNAJC30/COX5A/SHMT2/COX1	47
up	BP	GO:0006732	coenzyme metabolic process	48/1101	366/17913	5.5224216852747e-07	2.56532116776345e-05	2.33894026690135e-05	PDK2/MDH1/DERA/CYB5R3/SPR/HMGCL/DLST/PFKFB2/PGLS/PDHA1/MCCC2/SUCLA2/IDH1/GSTO1/ALDOA/DLAT/DBI/VCP/MMADHC/PGAM1/RNLS/PGAM4/RPEL1/EIF6/PDHX/COQ5/TPI1/HMGCR/PDZD11/SLC25A16/PPT1/RFK/TP53/RPIA/HK1/NAXE/PCBD1/MTHFR/TPK1/IGF1/PKM/ACLY/COQ3/MOCS2/HACD1/NUPR1/PARP10/SHMT2	48
up	BP	GO:0045454	cell redox homeostasis	17/1101	69/17913	6.40597071565564e-07	2.93998011684853e-05	2.68053683320343e-05	TMX1/PDIA6/PDIA4/TMX2/TXNDC5/TXN2/TXNDC12/TXN/DDIT3/PDIA5/GLRX3/TXNDC15/TXNDC9/PTGES2/TXNDC11/P4HB/TXNRD3	17
up	BP	GO:0061919	process utilizing autophagic mechanism	57/1101	471/17913	7.30589788349553e-07	3.24092262867856e-05	2.95492218806149e-05	ATP6V1H/RAB7A/CTTN/SNX5/SCFD1/ATP6V1D/EIF4G2/EIF4G1/OPTN/STAM/ATP6V1G1/PLK2/TOMM70/MTERF3/TP53INP1/VCP/RAB1B/SEC22B/CAPN1/WIPI1/TSG101/ZMPSTE24/SNAP29/TOMM22/STUB1/HSPB1/LAMTOR3/ATP6V1A/LAMTOR2/ATP6V0B/EMC6/VPS25/PLAA/RNF185/TP53/HAX1/ATP6V1B2/ATP6V1C1/DDIT3/LAMTOR4/PGAM5/POLDIP2/CTSA/HTRA2/PARK7/RRAGC/SESN2/LAMTOR5/VPS33A/CLTC/MVB12A/DAPK3/TMEM208/NUPR1/CHMP6/TOMM6/PLEKHM1	57
up	BP	GO:0048863	stem cell differentiation	34/1101	237/17913	3.42866300040827e-06	0.000133989973127066	0.000122165812002851	PSMB1/PSMC4/PSMD8/PSMA6/PSMD3/PSMD9/HSPA9/RDH10/SOX21/SMO/PSME3/PWP1/PSMB6/PSMA5/PSMC2/FRZB/PSMC3/PSMD1/PSMD13/YTHDF2/PSMB3/PSMA4/PSMA2/PSMB2/PSMB7/TP53/PSMB4/PSMD12/PSMA3/PSMB5/BMP7/PSMD7/PSMD14/PSMA1	34
up	BP	GO:0017038	protein import	24/1101	140/17913	4.38668210540768e-06	0.000166154020669442	0.0001514914913325	AGK/SMO/PEX19/SNUPN/HSPA4/KPNA4/IPO9/PHB2/TNPO3/IPO5/HYAL2/TOMM22/SAMM50/NUTF2/PEX12/APOE/TP53/CHCHD4/IPO4/KPNB1/CDKN1A/TIMM10/PKIG/TIMM22	24
up	BP	GO:0006826	iron ion transport	14/1101	56/17913	5.14900692134685e-06	0.000190329625408057	0.000173533680868221	HFE/ATP6V1H/ATP6V1D/SLC11A2/IREB2/ATP6V1G1/SLC40A1/ARHGAP1/ATP6AP1/ATP6V1A/ATP6V0B/ATP6V1B2/ATP6V1C1/CLTC	14
up	BP	GO:0006900	vesicle budding from membrane	18/1101	91/17913	8.92243337719561e-06	0.000300918232529529	0.000274363218123571	RAB7A/TMED2/SCFD1/NAPA/SNX3/CSNK1D/AP2M1/RAB1B/TRAPPC5/TMED9/SEC22B/TRAPPC3/CTSZ/GOSR2/TRAPPC1/TMED10/MCFD2/PREB	18
up	BP	GO:0036257	multivesicular body organization	10/1101	31/17913	9.97909703863017e-06	0.000329779018914194	0.00030067713790009	STAM/TSG101/RAB11A/VPS25/CHMP7/RAB27A/CHMP5/MVB12A/CHMP6/CHMP1B	10
up	BP	GO:1902600	proton transmembrane transport	24/1101	148/17913	1.1710204803289e-05	0.000379349002969703	0.000345872738822905	ATP6V1H/SLC25A3/ATP6V1D/SLC11A2/ATP6V1G1/SLC33A1/CLCN5/PHB2/ATP6AP1/COX7A2/ATP6V1A/COX7A2L/ATP6V0B/SLC17A5/SLC2A12/ATP6V1B2/ATP6V1C1/COX15/PARK7/STOML2/COX8A/DNAJC30/COX5A/SLC2A10	24
up	BP	GO:0042255	ribosome assembly	9/1101	26/17913	1.4591633726953e-05	0.000469602643604682	0.000428161801482314	MRTO4/RRS1/EIF6/C1QBP/NIP7/DDX28/MPV17L2/FASTKD2/BOP1	9
up	BP	GO:0034620	cellular response to unfolded protein	21/1101	123/17913	1.8222217987549e-05	0.000578878718520588	0.000527794633051928	BAX/OPTN/DNAJB9/EIF2S1/PDIA6/VCP/YIF1A/WIPI1/NCK2/STUB1/GOSR2/DDIT3/SRPRA/FICD/TM7SF3/PDIA5/MYDGF/SSR1/PREB/NCK1/SHC1	21
up	BP	GO:0051156	glucose 6-phosphate metabolic process	8/1101	21/17913	1.96549704172654e-05	0.000616439963914745	0.000562041225810507	DERA/NFE2L1/PGLS/PGAM1/RPEL1/RPIA/HKDC1/HK1	8
up	BP	GO:0048208	COPII vesicle coating	14/1101	65/17913	3.22097692175353e-05	0.000973011678694135	0.000887146694948584	TMED2/SCFD1/NAPA/CSNK1D/RAB1B/TRAPPC5/SEC22B/TRAPPC3/CTSZ/GOSR2/TRAPPC1/TMED10/MCFD2/PREB	14
up	BP	GO:0090151	establishment of protein localization to mitochondrial membrane	6/1101	12/17913	3.56401244502419e-05	0.00106358771389692	0.000969729701947572	AGK/HSPA4/TOMM22/SAMM50/TIMM10/TIMM22	6
up	BP	GO:0045851	pH reduction	12/1101	50/17913	3.76244518339148e-05	0.0011160409688566	0.00101755413488679	GRN/ATP6V1H/RAB7A/ATP6V1D/ATP6V1G1/ATP6AP1/ATP6V1A/ATP6V0B/PPT1/ATP6V1B2/ATP6V1C1/TMEM199	12
up	BP	GO:0044282	small molecule catabolic process	46/1101	404/17913	4.02250826355545e-05	0.00117200181596136	0.00106857662684921	DERA/BCKDHB/GCAT/RENBP/BCKDK/HIBADH/HMGCL/GALE/DLST/PFKFB2/MCCC2/LPIN1/AMT/ALDOA/HNMT/GPT/PGAM1/ABAT/AKR1C3/SULT1A1/SULT1A2/HYAL2/HADHA/TXN2/BCAT2/CPT1A/TPI1/TP53/ACAD8/MMAA/HK1/PCBD1/PTEN/DECR2/PKM/ALDH3A2/PLA2G15/PHYH/ALDH2/SNX17/NAGK/SESN2/AMDHD2/NUDT9/ECI2/DDO	46
up	BP	GO:0016999	antibiotic metabolic process	21/1101	130/17913	4.28662430199154e-05	0.00123444270912813	0.00112550732276529	RENBP/DLST/PDHA1/SUCLA2/IDH1/DLAT/AKR1C3/SULT1A1/SULT1A2/IDH3B/SDHC/PRDX3/FAHD1/GPX3/FH/ALDH2/PARK7/NAGK/ACLY/AMDHD2/NANP	21
up	BP	GO:0030968	endoplasmic reticulum unfolded protein response	19/1101	112/17913	4.92596193535821e-05	0.00140204835663028	0.00127832233978112	BAX/DNAJB9/EIF2S1/PDIA6/VCP/YIF1A/WIPI1/NCK2/STUB1/GOSR2/DDIT3/SRPRA/FICD/PDIA5/MYDGF/SSR1/PREB/NCK1/SHC1	19
up	BP	GO:0051648	vesicle localization	34/1101	270/17913	5.5831324538624e-05	0.00157093395444677	0.00143230435583297	PFN2/AP3M2/KIFAP3/TMED2/SCFD1/NAPA/VAMP7/CSNK1D/RAB1B/TRAPPC5/TMED9/AP3M1/SEC22B/TRAPPC3/WIPI1/SNAP29/TRIM9/CTSZ/RAB11A/BLOC1S6/YKT6/GOSR2/AP3S2/TRAPPC1/TMED10/PTEN/DCTN2/MCFD2/BLOC1S2/RAB27A/ASIP/PREB/VPS33A/BLOC1S5	34
up	BP	GO:0033108	mitochondrial respiratory chain complex assembly	16/1101	87/17913	7.0431013452606e-05	0.00194832758562153	0.00177639427779636	UQCC2/TMEM126B/NDUFAB1/SAMM50/COX16/NDUFS6/NDUFS4/NDUFB6/NDUFA12/NDUFA6/UQCC1/NDUFB3/NDUFB5/NDUFAF3/COA3/SMIM20	16
up	BP	GO:0006457	protein folding	25/1101	176/17913	7.68133525862989e-05	0.00210127193408298	0.0019158418057343	CD74/GRN/GNAI2/FKBP9/TBCC/CCT7/PDIA6/PDIA4/PEX19/VCP/CRTAP/HSPB1/MLEC/BAG2/TTC1/CANX/CCT5/CHCHD4/RUVBL2/PDIA5/DNAJA2/GANAB/LMAN2L/SIL1/TBCE	25
up	BP	GO:0006790	sulfur compound metabolic process	40/1101	346/17913	9.00450316172377e-05	0.00240968334610477	0.00219703695564942	PDK2/GGCT/NFE2L1/HSPA9/HMGCL/DLST/PDHA1/MCCC2/SUCLA2/IDH1/GSTO1/DLAT/DBI/B4GALT5/ADI1/SULT1A1/SULT1A2/TXN2/OGN/PDHX/PDZD11/HS3ST3B1/PPT1/CIAO1/BPNT1/MTHFR/TPK1/MGST2/NOX4/GLRX3/PCYOX1/PARK7/GLO1/ACLY/GSTT2B/HACD1/GPX4/BOLA2/BOLA2B/TSTD1	40
up	BP	GO:0051452	intracellular pH reduction	11/1101	48/17913	0.000123718980752597	0.00324794462244487	0.00296132451467086	GRN/ATP6V1H/RAB7A/ATP6V1D/ATP6V1G1/ATP6V1A/ATP6V0B/PPT1/ATP6V1B2/ATP6V1C1/TMEM199	11
up	BP	GO:0198738	cell-cell signaling by wnt	52/1101	500/17913	0.000141887610955217	0.00365787746776694	0.00333508217538715	PSMB1/PSMC4/AP2S1/PSMD8/PSMA6/PSMD3/PSMD9/CAPRIN2/SNX3/SOX4/PSME3/CSNK1D/PSMB6/PSMA5/G3BP1/PSMC2/AP2M1/FRZB/VCP/PSMC3/PSMD1/RUVBL1/PSMD13/CTR9/PSMB3/DVL2/AP2B1/PSMA4/CDC42/PSMA2/BCL7B/PSMB2/APOE/PSMB7/DAB2/PSMB4/PYGO2/LEO1/PTEN/RARG/DDIT3/RUVBL2/PSMD12/PSMA3/PSMB5/PSMD7/PSMD14/CITED1/PSMA1/CLTC/DAPK3/IGFBP6	52
up	BP	GO:1905897	regulation of response to endoplasmic reticulum stress	15/1101	83/17913	0.000144242576417395	0.00369922107437112	0.00337277734879491	NFE2L1/BAX/DNAJB9/NCK2/TXNDC12/RNF185/DDIT3/GRINA/BCAP31/FICD/ERLEC1/PARK7/MANF/NCK1/NUPR1	15
up	BP	GO:1904874	positive regulation of telomerase RNA localization to Cajal body	6/1101	15/17913	0.000164476238318019	0.00417464431689654	0.0038062461010654	CCT7/RUVBL1/CCT5/RUVBL2/NHP2/NOP10	6
up	BP	GO:0016241	regulation of macroautophagy	23/1101	166/17913	0.000213041091836569	0.00527142882514204	0.00480624309274249	ATP6V1H/SNX5/SCFD1/ATP6V1D/OPTN/ATP6V1G1/RAB1B/SEC22B/CAPN1/LAMTOR3/ATP6V1A/LAMTOR2/ATP6V0B/TP53/ATP6V1B2/ATP6V1C1/LAMTOR4/POLDIP2/HTRA2/RRAGC/SESN2/LAMTOR5/NUPR1	23
up	BP	GO:0006383	transcription by RNA polymerase III	11/1101	51/17913	0.000220138765264455	0.00541981640081088	0.00494153596764685	POLR2E/BRF2/GTF3A/GTF3C6/POLR3K/POLR3B/GTF3C1/POLR3H/POLR2K/POLR3A/SNAPC5	11
up	BP	GO:0033014	tetrapyrrole biosynthetic process	8/1101	29/17913	0.000266777150770149	0.00647098862262173	0.00589994580261697	ALAS1/NFE2L1/SLC11A2/SUCLA2/IREB2/MMAA/COX15/SLC25A38	8
up	BP	GO:0097428	protein maturation by iron-sulfur cluster transfer	5/1101	11/17913	0.000293867533338158	0.00695674872190907	0.00634283921906499	CIAO1/MAGEF1/GLRX3/BOLA2/BOLA2B	5
up	BP	GO:0006006	glucose metabolic process	26/1101	204/17913	0.000332046902222731	0.0077857092692606	0.00709864680691702	PDK2/MDH1/NFE2L1/PCK2/PFKFB2/PDHA1/G6PC3/ALDOA/DLAT/USF1/ADIPOR1/PGAM1/ZMPSTE24/MAEA/SLC25A11/CPT1A/TPI1/TP53/GALM/HK1/PPP1CB/IGF1/PKM/SESN2/GDPGP1/SLC35B4	26
up	BP	GO:1903364	positive regulation of cellular protein catabolic process	19/1101	129/17913	0.000336011688929338	0.00784133438999081	0.00714936319921989	PSMC4/UQCC2/CSNK1D/PLK2/PSMC2/VCP/PSMC3/STUB1/BAG2/APOE/MDM2/RNF185/DAB2/RNF139/PTEN/MAGEF1/BCAP31/TRIB1/NUPR1	19
up	BP	GO:0019068	virion assembly	9/1101	38/17913	0.000390279590099806	0.00881530597087818	0.00803738508824564	RAB1B/TSG101/APOE/CHMP7/RAB43/CHMP5/MVB12A/CHMP6/CHMP1B	9
up	BP	GO:0006283	transcription-coupled nucleotide-excision repair	13/1101	73/17913	0.000456049806789835	0.0101152668857349	0.00922262885708226	POLR2E/PRPF19/GTF2H1/COPS7A/RPA1/COPS3/COPS4/POLR2G/GPS1/PPIE/GTF2H3/POLR2K/ISY1	13
up	BP	GO:0042159	lipoprotein catabolic process	5/1101	12/17913	0.00047831568254381	0.0105144036644898	0.00958654316752514	LYPLA2/CTSD/PPT1/ABHD13/ABHD12	5
up	BP	GO:0010506	regulation of autophagy	35/1101	314/17913	0.00048072016318044	0.0105202937044466	0.00959191343141322	ATP6V1H/CTTN/SNX5/SCFD1/ATP6V1D/EIF4G2/EIF4G1/OPTN/ATP6V1G1/PLK2/TP53INP1/RAB1B/SEC22B/CAPN1/ZMPSTE24/HSPB1/LAMTOR3/ATP6V1A/LAMTOR2/ATP6V0B/TP53/HAX1/ATP6V1B2/ATP6V1C1/DDIT3/LAMTOR4/POLDIP2/CTSA/HTRA2/PARK7/RRAGC/SESN2/LAMTOR5/DAPK3/NUPR1	35
up	BP	GO:0046916	cellular transition metal ion homeostasis	14/1101	83/17913	0.000497491854675919	0.0108391588160364	0.00988263977733019	HFE/SLC11A2/NEDD8/IREB2/ATP6V1G1/SLC40A1/SLC30A7/SLC30A1/NCOA4/SLC30A9/ATP6AP1/ATP6V1A/MT2A/TMEM199	14
up	BP	GO:0048490	anterograde synaptic vesicle transport	6/1101	18/17913	0.000520070756262071	0.0110380534648036	0.0100639826472674	AP3M2/AP3M1/BLOC1S6/AP3S2/BLOC1S2/BLOC1S5	6
up	BP	GO:0099514	synaptic vesicle cytoskeletal transport	6/1101	18/17913	0.000520070756262071	0.0110380534648036	0.0100639826472674	AP3M2/AP3M1/BLOC1S6/AP3S2/BLOC1S2/BLOC1S5	6
up	BP	GO:0099517	synaptic vesicle transport along microtubule	6/1101	18/17913	0.000520070756262071	0.0110380534648036	0.0100639826472674	AP3M2/AP3M1/BLOC1S6/AP3S2/BLOC1S2/BLOC1S5	6
up	BP	GO:0098754	detoxification	17/1101	113/17913	0.000527621891228793	0.0111502583365261	0.0101662858192492	SESN1/GSTO1/AKR7A3/GPX8/TP53INP1/SLC30A1/TXNDC17/APOE/TXN/PRDX3/GPX3/MGST2/BMP7/PARK7/SESN2/GPX4/TXNRD3	17
up	BP	GO:0007176	regulation of epidermal growth factor-activated receptor activity	7/1101	25/17913	0.000586519314196196	0.0120671784808956	0.0110022908677198	NCK2/TSG101/VPS25/ADAM17/ADRA2A/SHC1/CHMP6	7
up	BP	GO:0048145	regulation of fibroblast proliferation	14/1101	86/17913	0.000719246232491845	0.0140846694745857	0.0128417451171722	CD74/B4GALT7/BAX/TP53INP1/ZMPSTE24/TP53/NDUFS4/JUN/IGF1/CDKN1A/DDR2/PDGFD/NUPR1/PARP10	14
up	BP	GO:0090685	RNA localization to nucleus	6/1101	19/17913	0.000720823864255809	0.0140846694745857	0.0128417451171722	CCT7/RUVBL1/CCT5/RUVBL2/NHP2/NOP10	6
up	BP	GO:0048144	fibroblast proliferation	14/1101	87/17913	0.000809634587659969	0.0155728152720222	0.0141985670903362	CD74/B4GALT7/BAX/TP53INP1/ZMPSTE24/TP53/NDUFS4/JUN/IGF1/CDKN1A/DDR2/PDGFD/NUPR1/PARP10	14
up	BP	GO:0072524	pyridine-containing compound metabolic process	23/1101	184/17913	0.000934475030596168	0.0176297128377606	0.0160739504153767	MDH1/DERA/PFKFB2/PGLS/PDHA1/IDH1/ALDOA/VCP/PGAM1/RNLS/PGAM4/RPEL1/EIF6/PDHX/TPI1/TP53/RPIA/HK1/NAXE/IGF1/PKM/NUPR1/PARP10	23
up	BP	GO:0006913	nucleocytoplasmic transport	33/1101	302/17913	0.000968620656029498	0.0182041530927071	0.0165976982642258	HSPA9/NCBP2/SMO/SSB/DDX19B/CPSF2/NMD3/SNUPN/KPNA4/IPO9/PHB2/RIOK2/TNPO3/IPO5/HYAL2/THOC5/NUTF2/GLE1/SNRPD2/MDM2/TXN/TP53/IPO4/DDX20/STRADB/KPNB1/PARK7/ENY2/CDKN1A/CITED1/SNRPG/PKIG/XPOT	33
up	BP	GO:0008089	anterograde axonal transport	9/1101	43/17913	0.00102379343899248	0.0190232411079206	0.0173445045374495	AP3M2/AP3M1/BLOC1S6/HSPB1/AP3S2/BLOC1S2/ARL8B/MGARP/BLOC1S5	9
up	BP	GO:0046148	pigment biosynthetic process	10/1101	52/17913	0.00109653115868358	0.020247200364475	0.0184604535368091	ALAS1/NFE2L1/SLC11A2/IREB2/DDT/PRPS1/COX15/ASIP/CITED1/SLC25A38	10
up	BP	GO:0048268	clathrin coat assembly	5/1101	15/17913	0.00155313206120436	0.0272157376134173	0.0248140409853403	AP2S1/CLINT1/AP2B1/CLTA/CLTC	5
up	BP	GO:0032799	low-density lipoprotein receptor particle metabolic process	6/1101	22/17913	0.00169127149574604	0.0288159890832301	0.0262730756851461	AP2S1/AP2M1/AP2B1/CLTA/APOE/CLTC	6
up	BP	GO:0006979	response to oxidative stress	43/1101	442/17913	0.00195450128761271	0.032513393041233	0.0296441962719353	PDK2/SESN1/NFE2L1/BRF2/STAT1/EIF2S1/IDH1/NONO/SIGMAR1/MMP14/GPX8/TP53INP1/SCARA3/ZNF622/PENK/KPNA4/AKR1C3/HYAL2/TXN2/HSPB1/APOE/MDM2/TXN/TP53/AIFM1/PRDX3/JUN/NDUFA12/NDUFA6/GPX3/NOX4/PSMB5/BMP7/HTRA2/PARK7/SESN2/CBX8/CAPN2/GPX4/PDGFD/P4HB/LONP1/COX1	43
up	BP	GO:0033059	cellular pigmentation	9/1101	47/17913	0.00198417203368315	0.0328958353328479	0.0299928893271615	HPS1/RAB11A/BLOC1S6/DCTN2/BLOC1S2/RAB27A/ASIP/VPS33A/BLOC1S5	9
up	BP	GO:0016226	iron-sulfur cluster assembly	5/1101	16/17913	0.00214568671779718	0.0351008684333333	0.0320033357279418	HSPA9/CIAO1/GLRX3/BOLA2/BOLA2B	5
up	BP	GO:0031163	metallo-sulfur cluster assembly	5/1101	16/17913	0.00214568671779718	0.0351008684333333	0.0320033357279418	HSPA9/CIAO1/GLRX3/BOLA2/BOLA2B	5
up	BP	GO:0099116	tRNA 5'-end processing	5/1101	16/17913	0.00214568671779718	0.0351008684333333	0.0320033357279418	RPP40/SSB/RPP14/POP4/RPP25	5
up	BP	GO:0046349	amino sugar biosynthetic process	4/1101	10/17913	0.00220933412566079	0.0357853987985321	0.0326274586078369	RENBP/NAGK/AMDHD2/NANP	4
up	BP	GO:0061179	negative regulation of insulin secretion involved in cellular response to glucose stimulus	4/1101	10/17913	0.00220933412566079	0.0357853987985321	0.0326274586078369	JAGN1/HMGCR/ENY2/ADRA2A	4
up	BP	GO:0018279	protein N-linked glycosylation via asparagine	7/1101	31/17913	0.00232253216805842	0.0372512977052758	0.0339639969030316	STT3B/VCP/RPN1/MCFD2/DDOST/DAD1/OSTC	7
up	BP	GO:0071826	ribonucleoprotein complex subunit organization	25/1101	221/17913	0.00237853971482673	0.0376589374784786	0.0343356638474734	STRAP/MRTO4/PRPF19/SNRPC/EIF2S1/G3BP1/VCP/SNUPN/RRS1/EIF6/DDX1/C1QBP/SNRPD2/NIP7/DENR/TXNL4A/DDX28/MPV17L2/DDX20/PRMT5/FASTKD2/SNRPG/CLP1/SF3A3/BOP1	25
up	BP	GO:2001233	regulation of apoptotic signaling pathway	39/1101	397/17913	0.00260696847492435	0.0410118618866693	0.0373927040375058	CD74/CTTN/BAX/PTPMT1/GNAI2/PSME3/MAP2K5/NONO/ITPRIP/HIGD1A/TFDP1/HYAL2/NCK2/TRADD/CTSH/HSPB1/CXCL12/TXNDC12/MDM2/TMBIM1/TP53/PTEN/DDIT3/GRINA/MAGED1/BCAP31/IGF1/STRADB/ZC3HC1/HTRA2/PARK7/G0S2/LGALS3/NCK1/DAPK3/ING2/NUPR1/P4HB/MLLT11	39
up	BP	GO:0009615	response to virus	33/1101	323/17913	0.00291796544732482	0.0453251162858909	0.0413253283507899	TSPAN6/STAT1/ODC1/G3BP1/SERINC5/PENK/IRF9/HYAL2/DDX1/ZMPSTE24/HSPB1/AP1S1/PSMA2/CXCL12/C1QBP/CCT5/POLR3K/POLR3B/POLR3H/UNC93B1/NPC2/IFIT3/IFIT2/LAMTOR5/IFI44L/IFI44/POLR3A/IFIT5/ABCF3/TLR3/EXOSC4/IFIT1/ISG15	33
up	BP	GO:0036503	ERAD pathway	12/1101	79/17913	0.00307407570212289	0.0471459302608026	0.0429854616619614	JKAMP/ERLIN1/DNAJB9/STT3B/VCP/HM13/STUB1/FAF2/RNF185/RNF139/BCAP31/ERLEC1	12
up	BP	GO:0007080	mitotic metaphase plate congression	8/1101	41/17913	0.0030830604272905	0.0471459302608026	0.0429854616619614	RRS1/PINX1/RAB11A/CHMP7/CHMP5/KPNB1/CHMP6/CHMP1B	8
up
up		ID	Description	GeneRatio	BgRatio	pvalue	p.adjust	qvalue	geneID	Count
up	CC	GO:0019866	organelle inner membrane	120/1140	489/18678	3.22172546580794e-41	1.9072614757583e-38	1.28529889635917e-38	AGK/SLC25A3/MRPS33/MRPS18A/GCAT/PMPCB/MTCH2/PTPMT1/CBX3/TIMM8A/TIMM17A/COX5B/UQCC2/MRPL24/SIGMAR1/GUF1/UQCRFS1/SLC25A6/TMEM126A/TMEM126B/CHCHD1/MRPL57/MRPL11/HIGD1A/MRPL21/MRPS18B/PHB2/MRPL46/NDUFAB1/UQCRC1/MRPS35/MRPS34/ZMPSTE24/HADHA/CRLS1/TIMM13/NUTF2/TIMM50/MRPL32/SLC25A11/MRPL27/COQ5/COX7A2/MRPS27/COQ10B/COX7A2L/SLC25A16/TIMM10B/COX16/SDHC/NDUFS6/HIGD2A/MRPS28/AIFM1/NDUFS4/NDUFB6/PHB/MRPL13/…	120
up	CC	GO:1904813	ficolin-1-rich granule lumen	41/1140	124/18678	6.7664091181971e-20	4.45079355330298e-18	2.99937901262772e-18	PSMB1/DERA/PDAP1/PSMD3/LTA4H/DBNL/IDH1/PSMA5/ILF2/ALDOA/CSTB/PSMC2/ARPC5/CTSS/VCP/PSMC3/PGAM1/PSMD13/CAPN1/CTSZ/CTSH/ASAH1/PSMA2/CTSD/ACTR10/PSMB7/COMMD3/CTSB/PSMD12/TIMP2/PKM/PPIE/PSMD7/KPNB1/COMMD9/PSMD14/QPCT/ACLY/SRP14/AGL/CANT1	41
up	CC	GO:1905369	endopeptidase complex	29/1140	62/18678	2.50039579458426e-19	1.48023431039388e-17	9.97526322260457e-18	PSMB1/PSMC4/PSMD8/PSMA6/PSMD3/PSMD9/PSME3/PSMB6/PSMA5/PSMC2/VCP/PSMC3/PSMD1/PSMD13/PSMB3/PSMA4/HSPB1/PSMA2/PSMB2/ADRM1/PSMB7/PSMB4/PSMD12/PSMA3/PSMB5/PSMD7/PSMD14/HTRA2/PSMA1	29
up	CC	GO:1905368	peptidase complex	31/1140	72/18678	2.99245282347822e-19	1.61048370136283e-17	1.08530107186435e-17	PSMB1/PSMC4/PSMD8/PSMA6/PSMD3/PSMD9/PSME3/PSMB6/PSMA5/PSMC2/VCP/PSMC3/PSMD1/PSMD13/PSMB3/PSMA4/HSPB1/PSMA2/PSMB2/ADRM1/PSMB7/PSMB4/PSMD12/PSMA3/PSMB5/PSMD7/PSMD14/HTRA2/ENY2/PSMA1/AFG3L2	31
up	CC	GO:0000502	proteasome complex	28/1140	61/18678	1.96318624589524e-18	9.6850521464165e-17	6.52673322100259e-17	PSMB1/PSMC4/PSMD8/PSMA6/PSMD3/PSMD9/PSME3/PSMB6/PSMA5/PSMC2/VCP/PSMC3/PSMD1/PSMD13/PSMB3/PSMA4/HSPB1/PSMA2/PSMB2/ADRM1/PSMB7/PSMB4/PSMD12/PSMA3/PSMB5/PSMD7/PSMD14/PSMA1	28
up	CC	GO:0031983	vesicle lumen	57/1140	339/18678	2.52173372446119e-12	7.85719139411065e-11	5.29494228017059e-11	PSMB1/DERA/GRN/GDI2/CYB5R3/PSMD3/NIT2/DBNL/IDH1/PSMA5/ILF2/ALDOA/CSTB/PSMC2/ARPC5/VCP/PSMC3/PGAM1/PSMD1/PENK/PSMD13/TXNDC5/FUCA2/VTI1B/CTSZ/MAGED2/CTSH/PSMA2/FAF2/CTSD/F13A1/APOE/ACTR10/PSMB7/GHDC/TRAPPC1/PSMD12/IGF1/TIMP2/CTSA/PKM/RAB27A/PPIE/PSMD7/KPNB1/COMMD9/PSMD14/QPCT/NPC2/ACLY/GGH/SRP14/PCYOX1L/PTGES2/AGL/TEX264/CANT1	57
up	CC	GO:0005793	endoplasmic reticulum-Golgi intermediate compartment	27/1140	115/18678	9.62698134369162e-10	2.3746553981106e-08	1.60027453037681e-08	STK17B/TMED2/TMED1/CSNK1D/PDIA6/SERPINH1/YIF1A/RAB1B/TMED9/SEC22B/ATP6AP1/CTSZ/NUCB1/YKT6/GOSR2/ERGIC3/COPB1/LRPAP1/TMED10/MCFD2/BCAP31/MYDGF/ERGIC1/VMA21/LMAN2/P4HB/TMEM199	27
up	CC	GO:0019867	outer membrane	33/1140	193/18678	6.86919982717907e-08	1.40226424058276e-06	9.44982480762565e-07	AGK/BAX/CYB5R3/SLC11A2/SIGMAR1/QTRT2/TOMM70/MTERF3/MTX1/SYNJ2BP/PHB2/TOMM22/MIEF1/SAMM50/NUTF2/CPT1A/FAM210B/RNF185/HAX1/HK1/SLC25A46/PHB/PGAM5/AIFM2/ARMCX3/CYB5B/TMEM109/CISD1/ARMCX1/MGARP/ARMCX2/ARMCX6/TOMM6	33
up	CC	GO:0005684	U2-type spliceosomal complex	19/1140	76/18678	9.93412797152333e-08	1.84810830099037e-06	1.24543571492772e-06	BUD31/EFTUD2/PRPF19/SNRPC/LSM4/MFAP1/SF3B4/ZMAT2/BCAS2/SNRPD2/TXNL4A/PLRG1/PPIE/SNW1/PRPF4/SNRPG/LSM3/SF3A3/ISY1	19
up	CC	GO:1990204	oxidoreductase complex	21/1140	93/18678	1.41919777043298e-07	2.47107376498919e-06	1.66525063465665e-06	PDK2/BCKDHB/BCKDK/DLST/PDHA1/DLAT/UQCRFS1/NDUFAB1/UQCRC1/PDHX/SDHC/NDUFS6/NDUFS4/NDUFB6/NDUFA12/NDUFA6/PARK7/NDUFB3/NDUFB5/P4HB/COX1	21
up	CC	GO:0070469	respiratory chain	20/1140	88/18678	2.50382433645732e-07	4.2350400205221e-06	2.85398322862354e-06	UQCRFS1/HIGD1A/NDUFAB1/UQCRC1/COX7A2/COX7A2L/SDHC/NDUFS6/HIGD2A/NDUFS4/NDUFB6/UQCRH/NDUFA12/NDUFA6/COX15/PARK7/NDUFB3/NDUFB5/COX5A/COX1	20
up	CC	GO:0072546	ER membrane protein complex	7/1140	10/18678	3.15975737347676e-07	5.05561179756281e-06	3.4069645648583e-06	EMC3/EMC7/EMC9/EMC1/EMC6/EMC4/EMC10	7
up	CC	GO:0000428	DNA-directed RNA polymerase complex	19/1140	84/18678	5.38230177052853e-07	7.31042461678734e-06	4.92647747112803e-06	POLR2E/GTF2H1/GTF2E1/TAF7/CTR9/GTF2A2/TP53/LEO1/POLR2G/POLR1D/POLR3B/POLR3H/GTF2H3/TAF12/GTF2B/POLR2K/POLR3A/TAF10/TAF13	19
up	CC	GO:0055029	nuclear DNA-directed RNA polymerase complex	19/1140	84/18678	5.38230177052853e-07	7.31042461678734e-06	4.92647747112803e-06	POLR2E/GTF2H1/GTF2E1/TAF7/CTR9/GTF2A2/TP53/LEO1/POLR2G/POLR1D/POLR3B/POLR3H/GTF2H3/TAF12/GTF2B/POLR2K/POLR3A/TAF10/TAF13	19
up	CC	GO:0044452	nucleolar part	26/1140	151/18678	1.4385177481421e-06	1.70320501380025e-05	1.14778574009654e-05	SESN1/PES1/RPP40/NOL11/POLR1E/WDR12/SELENBP1/BTBD10/UTP15/APEX2/CHCHD1/UBE2N/RRS1/TIMM13/RRP9/DAB2/LEO1/PLRG1/POLR1D/GAR1/NHP2/JAZF1/WDR43/NOP10/DCLRE1A/BOP1	26
up	CC	GO:0009295	nucleoid	12/1140	42/18678	5.04323394847208e-06	5.52887869906568e-05	3.72589798532343e-05	HSPA9/UQCC2/ELAC2/HADHA/SSBP1/DDX28/POLDIP2/FASTKD2/SUPV3L1/TUFM/SHMT2/LONP1	12
up	CC	GO:0030117	membrane coat	16/1140	86/18678	5.61499913504207e-05	0.00052763166475316	0.00035556970295421	AP2S1/AP3M2/COPE/AP2M1/AP3M1/AP2B1/AP1S1/CLTA/COPB1/NECAP2/AP3S2/AP1S2/COPB2/VPS33A/CLTC/CHMP1B	16
up	CC	GO:0048475	coated membrane	16/1140	86/18678	5.61499913504207e-05	0.00052763166475316	0.00035556970295421	AP2S1/AP3M2/COPE/AP2M1/AP3M1/AP2B1/AP1S1/CLTA/COPB1/NECAP2/AP3S2/AP1S2/COPB2/VPS33A/CLTC/CHMP1B	16
up	CC	GO:0098803	respiratory chain complex	14/1140	70/18678	7.11315724757162e-05	0.000638028650085212	0.000429965964406642	UQCRFS1/NDUFAB1/UQCRC1/SDHC/NDUFS6/NDUFS4/NDUFB6/NDUFA12/NDUFA6/PARK7/NDUFB3/NDUFB5/COX5A/COX1	14
up	CC	GO:0061695	transferase complex, transferring phosphorus-containing groups	25/1140	181/18678	0.000109225208570331	0.00091930113677524	0.000619514813011764	POLR2E/GTF2H1/GTF2E1/TAF7/CTR9/CCND2/GTF2A2/TP53/LEO1/POLR2G/POLR1D/POLR3B/PKM/POLR3H/SNW1/GTF2H3/TAF12/CDKN1A/SESN2/GTF2B/POLR2K/POLR3A/IFIT5/TAF10/TAF13	25
up	CC	GO:0005885	Arp2/3 protein complex	5/1140	10/18678	0.000163366684340779	0.00127254048854923	0.000857561957966142	ARPC5/ARPC1A/ARPC3/ARPC4/ARPC2	5
up	CC	GO:0005905	clathrin-coated pit	12/1140	66/18678	0.000578478702771474	0.00368235905420121	0.00248153286191725	AP2S1/CTTN/AP2M1/AP2B1/AP1S1/CLTA/RAMP2/DAB2/NECAP2/AP1S2/OCRL/CLTC	12
up	CC	GO:0005925	focal adhesion	40/1140	397/18678	0.00128802466484102	0.0073226811279968	0.00493473710439329	GDI2/REXO2/CTTN/MAPRE1/LIMK1/HSPA9/RRAS/G3BP1/TWF1/ARL14EP/MMP14/ARPC5/SLC4A2/SRP68/BSG/CSRP2/RALA/CAPN1/CDC42/RAB10/HSPB1/LAMTOR3/ARPC3/ARPC5L/ITGA11/ADAM17/DAB2/PARVA/PPP1CB/LAP3/LIMA1/NOX4/TRIOBP/FLRT3/CLTC/DDR2/CAPN2/XIRP2/ARPC2/P4HB	40
up	CC	GO:0030055	cell-substrate junction	40/1140	404/18678	0.0017803585119632	0.0095815658098383	0.00645699402903399	GDI2/REXO2/CTTN/MAPRE1/LIMK1/HSPA9/RRAS/G3BP1/TWF1/ARL14EP/MMP14/ARPC5/SLC4A2/SRP68/BSG/CSRP2/RALA/CAPN1/CDC42/RAB10/HSPB1/LAMTOR3/ARPC3/ARPC5L/ITGA11/ADAM17/DAB2/PARVA/PPP1CB/LAP3/LIMA1/NOX4/TRIOBP/FLRT3/CLTC/DDR2/CAPN2/XIRP2/ARPC2/P4HB	40
up	CC	GO:0032588	trans-Golgi network membrane	13/1140	85/18678	0.00185962140214884	0.00982942741135816	0.0066240273629174	M6PR/CD74/SCAMP2/SYS1/COG4/AP1S1/CLTA/ARFIP2/RAB43/AP1S2/ARL1/CLTC/ARFIP1	13
up	CC	GO:0005635	nuclear envelope	41/1140	420/18678	0.00204342291516194	0.0106114593489111	0.00715103679451869	BAX/CBX3/LPIN1/BNIP2/SIGMAR1/DDX19B/DDX19A/SNUPN/SLC30A1/KPNA4/IPO5/ZMPSTE24/SEPHS1/NUTF2/UBE2I/MLX/SLC22A18/CCND2/GLE1/YEATS4/TXNL4A/HAX1/CHMP7/EI24/EIF5A2/GHDC/PLRG1/MRPS23/TMEM120A/ABCF1/ZC3HC1/RTCB/KPNB1/TMEM109/BNIP1/ENY2/MAD2L1BP/TOR1AIP1/NEMP1/GPX4/XPOT	41
up	CC	GO:0030681	multimeric ribonuclease P complex	4/1140	10/18678	0.00215313402432105	0.0108021639186276	0.0072795521428874	RPP40/RPP14/POP4/RPP25	4
up	CC	GO:0120111	neuron projection cytoplasm	12/1140	80/18678	0.00323314307808768	0.0150710291514008	0.0101563301002506	AP3M2/AP3M1/BLOC1S6/HSPB1/CANX/ABHD13/AP3S2/BLOC1S2/ABHD12/ARL8B/MGARP/BLOC1S5	12
up	CC	GO:0070069	cytochrome complex	5/1140	19/18678	0.00475343523350541	0.0213184368048122	0.0143664430103553	UQCRFS1/UQCRC1/COX15/COX5A/COX1	5
up	CC	GO:1904115	axon cytoplasm	9/1140	54/18678	0.00504117995025411	0.0224389363199281	0.0151215449239914	AP3M2/AP3M1/BLOC1S6/HSPB1/AP3S2/BLOC1S2/ARL8B/MGARP/BLOC1S5	9
up	CC	GO:0090734	site of DNA damage	10/1140	65/18678	0.00575346907736672	0.0250445124544198	0.0168774363802011	PRPF19/CBX3/RPA1/ARPC5/VCP/ARPC1A/ARPC3/TP53/ARPC4/ARPC2	10
up	CC	GO:1902555	endoribonuclease complex	6/1140	28/18678	0.00602315553017092	0.0258384643033419	0.0174124786112493	RPP40/RPP14/POP4/TSEN34/CLP1/RPP25	6
up	CC	GO:1905348	endonuclease complex	6/1140	28/18678	0.00602315553017092	0.0258384643033419	0.0174124786112493	RPP40/RPP14/POP4/TSEN34/CLP1/RPP25	6
up	CC	GO:0030684	preribosome	4/1140	14/18678	0.0084345149322623	0.0344360885510295	0.0232063968009249	PES1/WDR12/RIOK2/BOP1	4
up	CC	GO:0005662	DNA replication factor A complex	4/1140	15/18678	0.0109541500872265	0.0432323790109206	0.0291341956705884	PRPF19/RPA1/BCAS2/PLRG1	4
up	CC	GO:0035861	site of double-strand break	8/1140	51/18678	0.0115073609284626	0.0451149514546347	0.0304028566879562	PRPF19/ARPC5/VCP/ARPC1A/ARPC3/TP53/ARPC4/ARPC2	8
up
up		ID	Description	GeneRatio	BgRatio	pvalue	p.adjust	qvalue	geneID	Count
up	MF	GO:0004298	threonine-type endopeptidase activity	13/1092	21/16969	3.79625740638597e-11	1.45966097275541e-08	1.25875903474903e-08	PSMB1/PSMA6/PSMB6/PSMA5/PSMB3/PSMA4/PSMA2/PSMB2/PSMB7/PSMB4/PSMA3/PSMB5/PSMA1	13
up	MF	GO:0070003	threonine-type peptidase activity	13/1092	21/16969	3.79625740638597e-11	1.45966097275541e-08	1.25875903474903e-08	PSMB1/PSMA6/PSMB6/PSMA5/PSMB3/PSMA4/PSMA2/PSMB2/PSMB7/PSMB4/PSMA3/PSMB5/PSMA1	13
up	MF	GO:0016667	oxidoreductase activity, acting on a sulfur group of donors	18/1092	54/16969	3.29551497583712e-09	8.44750338806247e-07	7.28482257816625e-07	TMX1/SELENBP1/PDIA6/GSTO1/PDIA4/TXN2/TXNDC12/TXNDC17/TXN/CHCHD4/PRDX3/PDIA5/GLRX3/PCYOX1/SESN2/PTGES2/P4HB/TXNRD3	18
up	MF	GO:0009055	electron transfer activity	22/1092	97/16969	1.6483494827239e-07	2.53516150442936e-05	2.18623194550749e-05	P4HA2/DEGS1/AKR7A3/CIAPIN1/UQCRC1/IDH3B/COX7A2/COX7A2L/POR/NDUFS6/CYC1/NDUFA12/COX15/AIFM2/NOX4/GLRX3/ALDH2/PTGES2/COX8A/COX5A/TXNRD3/COX1	22
up	MF	GO:0043021	ribonucleoprotein complex binding	21/1092	107/16969	3.83433243637317e-06	0.00036092489363579	0.000311248624995616	SEC61A1/PES1/SNRPC/EEFSEC/EIF2S1/WDR12/GUF1/SRP68/NMD3/SRP72/EIF6/ERI1/TIMM50/C1QBP/MRPS27/ETF1/SNRPD2/MDM2/SRP9/EIF5A2/PRMT5	21
up	MF	GO:0032549	ribonucleoside binding	43/1092	322/16969	4.22408848208336e-06	0.00036092489363579	0.000311248624995616	RAB7A/PCK2/RAB5C/EFTUD2/GNAI2/RRAS/IFT22/EEFSEC/GUF1/AK4/RAB1B/RALA/CDC42/RAB10/SEPHS1/MIEF1/GSPT1/RAB11A/RAB34/EIF2B2/ARFIP2/RABL3/MMAA/GBP2/RAB43/SRPRA/GSPT2/GPN1/RCC1L/POLR3B/RAB27A/RAB18/RRAGC/ARL1/DAP3/ARL8B/IFI44L/DYNC1LI1/MRAS/GFM1/ARL10/TUFM/RAP2B	43
up	MF	GO:0016860	intramolecular oxidoreductase activity	11/1092	38/16969	1.78626768876867e-05	0.000927597808219287	0.000799926930638767	PIGK/PDIA6/PDIA4/DDT/TPI1/GNPDA1/RPIA/PDIA5/PTGES2/P4HB/ECI2	11
up	MF	GO:0061608	nuclear import signal receptor activity	7/1092	15/16969	1.82482544168905e-05	0.000927597808219287	0.000799926930638767	KPNA1/SNUPN/KPNA4/IPO9/IPO5/NUTF2/KPNB1	7
up	MF	GO:0019001	guanyl nucleotide binding	42/1092	331/16969	1.92998243582687e-05	0.000927597808219287	0.000799926930638767	RAB7A/PCK2/RAB5C/EFTUD2/GNAI2/RRAS/IFT22/EEFSEC/GUF1/AK4/RAB1B/RALA/CDC42/RAB10/SEPHS1/MIEF1/GSPT1/RAB11A/RAB34/EIF2B2/ARFIP2/RABL3/MMAA/GBP2/RAB43/SRPRA/GSPT2/GPN1/RCC1L/RAB27A/RAB18/RRAGC/ARL1/DAP3/ARL8B/IFI44L/DYNC1LI1/MRAS/GFM1/ARL10/TUFM/RAP2B	42
up	MF	GO:0032561	guanyl ribonucleotide binding	42/1092	331/16969	1.92998243582687e-05	0.000927597808219287	0.000799926930638767	RAB7A/PCK2/RAB5C/EFTUD2/GNAI2/RRAS/IFT22/EEFSEC/GUF1/AK4/RAB1B/RALA/CDC42/RAB10/SEPHS1/MIEF1/GSPT1/RAB11A/RAB34/EIF2B2/ARFIP2/RABL3/MMAA/GBP2/RAB43/SRPRA/GSPT2/GPN1/RCC1L/RAB27A/RAB18/RRAGC/ARL1/DAP3/ARL8B/IFI44L/DYNC1LI1/MRAS/GFM1/ARL10/TUFM/RAP2B	42
up	MF	GO:0000062	fatty-acyl-CoA binding	7/1092	17/16969	4.91953653405922e-05	0.00204013046767952	0.00175933501421956	HMGCL/DBI/HADHA/ACBD3/SOAT1/PNPLA3/ECI2	7
up	MF	GO:0050662	coenzyme binding	34/1092	257/16969	5.04063444550207e-05	0.00204013046767952	0.00175933501421956	MDH1/ALAS1/P4HA2/GCAT/CYB5R3/HIBADH/SPR/HMGCL/PRMT1/IDH1/DBI/GPT/ABAT/RNLS/HADHA/IDH3B/HMGCR/UXS1/POR/ACAD8/AIFM1/MTHFR/ACBD3/AIFM2/SOAT1/NOX4/PNPLA3/PHYH/ALDH2/BMT2/SHMT2/TXNRD3/ECI2/DDO	34
up	MF	GO:0016209	antioxidant activity	14/1092	65/16969	5.3140745359944e-05	0.00204326165908985	0.00176203524088235	SESN1/GSTO1/GPX8/TP53INP1/TXNDC17/APOE/TXN/PRDX3/GPX3/MGST2/PARK7/SESN2/GPX4/TXNRD3	14
up	MF	GO:0016829	lyase activity	24/1092	168/16969	0.000193399882659871	0.00646628303328005	0.0055762895229162	GGCT/DERA/PCK2/UMPS/ODC1/HMGCL/ALDOA/APEX2/ADSL/HADHA/DDT/DDTL/TPI1/UXS1/PCBD1/FAHD1/MGST2/FH/PARK7/GLO1/PTGES2/HACD1/TSEN34/SHMT2	24
up	MF	GO:0000149	SNARE binding	13/1092	66/16969	0.000252769645415892	0.00777519429299284	0.00670504743629524	SCFD1/NAPA/VAMP7/TMED9/SEC22B/TRIM9/VTI1B/RAB11A/BLOC1S6/HECTD3/TMED10/TXLNA/ABCA1	13
up	MF	GO:0140104	molecular carrier activity	9/1092	36/16969	0.000354091637427007	0.0100850544141247	0.00869698758592648	KPNA1/SNUPN/KPNA4/IPO9/NDUFAB1/IPO5/NUTF2/KPNB1/PARK7	9
up	MF	GO:0019843	rRNA binding	10/1092	44/16969	0.000388083050227204	0.0106584237723114	0.00919144066327587	RPF1/GTF3A/RRS1/ERI1/MRPS27/MDM2/DDX28/RPF2/RCC1L/FASTKD2	10
up	MF	GO:0140142	nucleocytoplasmic carrier activity	7/1092	23/16969	0.000440795763738317	0.0112990647438255	0.0097439063563207	KPNA1/SNUPN/KPNA4/IPO9/IPO5/NUTF2/KPNB1	7
up	MF	GO:1901567	fatty acid derivative binding	7/1092	23/16969	0.000440795763738317	0.0112990647438255	0.0097439063563207	HMGCL/DBI/HADHA/ACBD3/SOAT1/PNPLA3/ECI2	7
up	MF	GO:0003735	structural constituent of ribosome	22/1092	157/16969	0.000461233454114289	0.0114415653617383	0.00986679375524625	MRPS33/MRPS18A/MRPL24/MRPL57/MRPL11/MRPS18B/MRPS34/MRPL32/MRPL27/MRPL13/MRPS23/MRPL12/MRPS30/MRPS15/MRPS7/MRPL34/MRPL9/MRPL36/MRPL14/MRPS11/MRPS16/MRPL33	22
up	MF	GO:0003924	GTPase activity	28/1092	224/16969	0.000571930159854475	0.0133742985358795	0.0115335132127904	RAB7A/RAB5C/TBCC/RRAS/TUBG1/EEFSEC/GUF1/ARF5/RALA/CDC42/GSPT1/RAB11A/MMAA/GBP2/RAB43/GNG5/ARL4C/RAB27A/RAB18/RGS2/RRAGC/ARL1/ARL8B/MRAS/GFM1/TUBB6/TUFM/RAP2B	28
up	MF	GO:0060090	molecular adaptor activity	27/1092	216/16969	0.000710993624914039	0.0156215456445399	0.013471458156266	AP2S1/PKP2/AIMP2/EIF4G1/OPTN/STAM/AP2M1/GATAD2A/NMD3/ARHGAP1/DVL2/AP2B1/NCK2/TRADD/STUB1/LAMTOR3/LAMTOR2/DAB2/DUSP19/LAMTOR4/ARPC4/COX15/DDX20/FLRT3/LAMTOR5/NCK1/SHC1	27
up	MF	GO:0016684	oxidoreductase activity, acting on peroxide as acceptor	9/1092	40/16969	0.000815312829055483	0.0174159879317685	0.0150189205352326	SESN1/GPX8/TXNDC17/PRDX3/GPX3/MGST2/PARK7/SESN2/GPX4	9
up	MF	GO:0016251	RNA polymerase II general transcription initiation factor activity	5/1092	13/16969	0.000910168825228964	0.0189167520702993	0.0163131254592958	GTF2E1/GTF2A2/GTF2H3/GTF2B/TAF10	5
up	MF	GO:0016675	oxidoreductase activity, acting on a heme group of donors	6/1092	20/16969	0.00124112949470521	0.0238607145357077	0.0205766205701127	COX7A2/COX7A2L/POR/COX15/COX8A/COX1	6
up	MF	GO:0004549	tRNA-specific ribonuclease activity	5/1092	14/16969	0.00134120122932077	0.0251557011060408	0.0216933703330446	RPP40/RPP14/ELAC2/POP4/RPP25	5
up	MF	GO:0030276	clathrin binding	8/1092	35/16969	0.00141586054046857	0.0259237322766746	0.0223556927442406	AP2S1/CLINT1/AP2M1/AP2B1/CLTA/DAB2/TOM1/CLTC	8
up	MF	GO:0015078	proton transmembrane transporter activity	12/1092	70/16969	0.00156988484654763	0.0280753824882588	0.0242111983678093	ATP6V1H/SLC25A3/SLC11A2/ATP6AP1/COX7A2/COX7A2L/SLC17A5/ATP6V1B2/COX15/COX8A/SLC2A10/COX1	12
up	MF	GO:0008320	protein transmembrane transporter activity	5/1092	15/16969	0.00190595918056704	0.031184736379916	0.0268925931412594	TIMM17A/TOMM70/TOMM22/TIMM22/TIMM23	5
up	MF	GO:0140223	general transcription initiation factor activity	5/1092	15/16969	0.00190595918056704	0.031184736379916	0.0268925931412594	GTF2E1/GTF2A2/GTF2H3/GTF2B/TAF10	5
up	MF	GO:0005048	signal sequence binding	6/1092	22/16969	0.00213865285050045	0.034263000875726	0.0295471775398089	KDELR2/AP2M1/PEX19/SRP68/AP2B1/SRP14	6
up	MF	GO:0072509	divalent inorganic cation transmembrane transporter activity	5/1092	16/16969	0.00262670738794297	0.0388449611793873	0.0334984950284224	SLC11A2/SLC40A1/SLC30A1/SLC39A7/SLC30A6	5
up	MF	GO:0016903	oxidoreductase activity, acting on the aldehyde or oxo group of donors	8/1092	39/16969	0.00294543618254873	0.0412301781548714	0.0355554202143165	BCKDHB/PDHA1/DLAT/AKR1C3/PDHX/ALDH18A1/ALDH3A2/ALDH2	8
up	MF	GO:0045296	cadherin binding	32/1092	297/16969	0.00294884239079054	0.0412301781548714	0.0355554202143165	PKP2/CTTN/SNX5/MAPRE1/EIF4G2/CLINT1/STAT1/DBNL/IDH1/CSNK1D/PSMB6/ALDOA/TWF1/BSG/ARHGAP1/RUVBL1/TWF2/LYPLA2/RAB10/YKT6/ARFIP2/GLOD4/SLC3A2/PARVA/LIMA1/PKM/CHMP5/TXNDC9/PARK7/NCK1/ABCF3/SNX2	32
