# Supplementary material for: Hyperactivation of mTORC1 in a double hit mutant zebrafish model of tuberous sclerosis complex causes increased seizure susceptibility and neurodevelopmental abnormalities
Source: Front Cell Dev Biol. 2022 Sep 27;10:952832. doi: 10.3389/fcell.2022.952832 (PMC9552079; doi:10.3389/fcell.2022.952832)
Supplement: Supplementary file 10 [file Table7.xlsx]

## Sheet: DMvsSEGA DGIdb DEGs Down
Gene	Drug	PharmGKB	NCI	ChemblInteractions	TdgClinicalTrial	TTD	CIViC	DTC	MyCancerGenomeClinicalTrial	TALC	MyCancerGenome	JAX.CKB	CancerCommons	OncoKB	ClearityFoundationClinicalTrial	DoCM	TEND	FDA	ClearityFoundationBiomarkers	COSMIC	PMID	Score
BRAF	VEMURAFENIB	1	0	1	1	1	1	1	1	1	1	1	0	1	1	1	0	1	1	1	26343583,23020132,22608338,26619011,21483012,24265155,25037139,22351686,28783719,24987354,19001320,21156289,31513482,20368568,19255327,22048237,19561230,19010912,24345920,23549875,25024077,22798288,23489023,23288408,23533272,18541894,24586605,24508103,22773810,23833300,23812671,24576830,21107323,19238210,20818844,24035431,24265153,26989536,23612012,23733758,26352686,26687137,23251002,25665005,257…	165
BRAF	TRAMETINIB	1	0	0	0	0	1	0	0	0	0	1	0	1	0	1	0	1	1	0	26343583,23020132,22608338,26619011,21483012,2493360,22351686,28783719,29072975,19001320,21156289,28344857,25370473,20368568,27797976,19255327,22048237,19561230,19010912,24345920,23549875,25024077,25309914,22798288,23489023,18541894,24586605,24508103,28268064,22773810,23833300,23812671,25399551,24576830,19238210,20818844,24265153,23612012,30792255,28512244,23251002,25665005,25706985,25452114,2235…	146
BRAF	DABRAFENIB	1	0	0	1	1	1	0	1	1	1	1	1	1	0	1	0	1	0	1	23020132,22608338,26619011,21483012,24265155,22351686,29072975,19001320,27659046,21156289,25370473,20368568,27797976,19255327,22048237,19561230,19010912,23549875,25024077,23489023,27255157,18541894,24586605,24508103,28268064,22773810,2013,23833300,23812671,25399551,24576830,19238210,20818844,24265153,23463675,23612012,25673644,28512244,23251002,25452114,22356324,20857202,22536370,22997239,2116370…	142
BRAF	CETUXIMAB	0	0	0	0	0	1	0	0	0	0	1	0	1	0	1	0	0	0	0	23020132,22608338,26619011,21483012,22351686,28783719,19001320,21156289,20368568,19255327,22048237,19561230,19010912,23549875,25024077,23489023,19603018,18541894,31566309,24586605,24508103,22773810,23833300,23812671,24576830,19238210,20818844,23612012,23251002,25714871,22356324,20857202,28363909,22536370,22997239,21163703,15035987,23470635,21663470,24594804,22586120,26989027,20413299,19571295,228…	108
BRAF	PANITUMUMAB	0	0	0	0	0	1	0	0	0	0	1	0	1	0	1	0	0	0	0	23020132,22608338,26619011,21483012,22351686,28783719,19001320,21156289,20368568,19255327,22048237,19561230,19010912,23549875,25024077,23489023,18541894,24586605,24508103,22773810,23833300,23812671,24576830,19238210,20818844,23612012,25673644,26687137,23251002,22356324,20857202,22536370,22997239,21163703,15035987,23470635,21663470,24594804,27770002,22586120,20413299,22805292,19537845,14679157,226…	98
BRAF	SORAFENIB	1	0	0	1	0	1	0	1	0	1	1	0	0	1	1	1	0	0	0	26619011,20538618,19001320,23629727,16609060,20812347,24727320,16901402,22310681,16880785,19537845,14679157,23792568,18186519,12068308,18794803,22394203,28002790,28362716,11752352,24885690,25157968,20619739,20350999,27388325,20526349,21129611,17575107	37
MAP2K1	SELUMETINIB	0	0	1	0	1	1	0	1	1	1	1	1	0	1	0	0	0	0	1	22197931,26324360,17332304,22327936,25394791,28029918,18632602,19915144,26582713,17699718,23444215,24448821,27312529	23
MAP2K1	TRAMETINIB	0	0	0	1	0	1	0	1	1	1	1	0	1	1	0	0	0	0	0	25370473,26644315,24265153,25673644,26566875,26582713,22389471,25899310,27312529,24982505,28179366,23432625,24265154	21
BRAF	SELUMETINIB	0	0	0	0	0	1	0	0	0	0	1	0	0	0	0	0	0	1	0	26343583,22197931,22048237,23942066,26351322,27655129,24265152,19915144,27222538,26461489,27196754,27217440,24448821,27312529,26137449,31151904,23406027	20
BRAF	DASATINIB	0	0	0	0	0	0	0	1	0	0	1	0	0	0	1	0	0	0	0	26619011,21483012,19010912,23833300,19238210,22310681,23242808,19537845,18186519,12068308,27222538,22649091,25157968,12460919,12460918,20350999,21129611	20
BRAF	ENCORAFENIB	1	0	1	0	1	1	0	0	1	1	1	1	1	0	0	0	1	0	0	26586345,27307593,25769717,31566309,28363909,29573941,28351928,29356698,27312529,26577700	20
BRAF	PLX-4720	0	0	0	0	0	1	0	0	0	0	1	0	0	0	0	0	0	0	0	20538618,26351322,23533272,24265153,21383288,23242808,27924459,19915144,24983357,18287029,27523909,26461489,22281684,27217440,10592235,31937621,23845441,26573800	20
FGFR3	INFIGRATINIB	0	0	1	0	0	1	0	1	1	1	1	1	1	0	0	0	0	0	0	27998968,27053219,25294908,22837387,27401245,26270481,23002168,28034880,29848605,27870574,25589496	19
FGFR2	INFIGRATINIB	0	0	1	0	0	1	0	1	1	1	1	1	1	0	0	0	0	0	0	27401245,23443805,29182496,24122810,26036639,28034880,27870574,28119489,24563622,26048680	18
FGFR3	DOVITINIB	0	0	1	1	1	1	1	0	1	1	1	1	0	1	0	0	0	0	0	22238366,23175443,24325461,27932416,28034880,21119661,25589496	17
DNMT1	AZACITIDINE	0	1	1	1	1	0	0	0	0	0	0	0	0	0	0	1	0	0	0	2443243,12011120,11700387,17612710,20126405,6173384,14585280,15793220,11752352,18627335,19589026,16341239	17
GABBR1	BACLOFEN	0	1	1	1	0	0	0	0	0	0	0	0	0	0	0	1	0	0	0	7674378,10482760,8388192,16182939,10444662,19303900,10386831,9486305,22559224,10094428,10545129,11752352,10494996	17
FGFR2	DOVITINIB	0	0	0	1	0	1	0	0	1	1	1	0	0	1	1	0	0	0	0	22238366,26619011,23658459,23443805,18552176,23908597,23002168,26036639,24448819	16
DNMT1	DECITABINE	0	0	1	1	0	1	0	0	0	0	0	0	0	0	0	1	0	0	0	16015501,20072836,11688997,25968887,11259619,18398832,11352938,11752352,11069027,12907443,17023173,18425818	16
FGFR2	PONATINIB	0	0	0	0	0	1	0	0	1	1	1	0	0	0	1	0	0	0	0	22238366,26619011,26574622,18552176,23908597,23002168,24550739,26048680,23468082	14
UGCG	MIGLUSTAT	0	0	1	1	1	0	0	0	0	0	0	0	0	0	0	1	0	0	0	17624027,14609352,12803929,18221193,17603755,11752352,19956552,16247743,16627252,18728838	14
MAP2K1	VEMURAFENIB	0	0	0	0	0	1	0	0	0	0	1	0	0	0	1	0	0	0	0	22197931,24265153,21383288,7651428,18632602,19915144,23569304,22389471,25157968,24448821,27312529	14
FGFR2	PALIFERMIN	0	0	1	1	1	0	0	0	0	0	0	0	0	0	0	1	0	0	0	17456767,16854582,16390600,10593896,11752352,7499435,17728847,9056643	12
HDAC4	VORINOSTAT	0	0	0	0	0	0	1	0	1	1	0	0	0	0	0	0	0	0	0	19344175,19966789,26211462,23622981,22260166,18381238,20491440,21548582,19084294	12
BRAF	BINIMETINIB	1	0	0	0	0	1	0	0	0	0	1	0	1	0	0	0	1	1	0	27307593,23414587,31566309,28152546,29573941,26577700	12
BRAF	COBIMETINIB	1	0	0	0	0	1	0	0	0	0	1	0	1	0	0	0	1	1	0	25037139,27480103,22084396,25265494,28649441,23934108	12
THRB	LIOTHYRONINE	0	0	1	1	0	0	0	0	0	0	0	0	0	0	0	1	0	0	0	17315033,10592235,17139284,16099238,12776178,17016423,12668276,11159893	11
MAP2K1	COBIMETINIB	0	0	1	1	0	0	0	1	1	1	1	1	1	1	0	0	0	0	0	2.65669e+07	11
GRIK1	TOPIRAMATE	1	0	1	1	1	0	0	0	0	0	0	0	0	0	0	1	0	0	0	19331489,15111016,11752352,12724156,19417176,12904467	11
GABBR1	ARBACLOFEN	0	0	1	1	0	0	0	0	0	0	0	0	0	0	0	0	0	0	0	10482760,8388192,10444662,19303900,10386831,10094428,10545129,11752352,10494996	11
FGFR3	ERDAFITINIB	1	0	0	0	0	1	0	0	0	0	1	0	1	0	0	0	0	0	0	26324363,25609060,26992226,31340094,28341788,28965185	10
DRD4	APOMORPHINE	0	0	0	1	0	0	0	0	0	0	0	0	0	0	0	1	0	0	0	15037665,17067298,18691132,17164075,15007532,9871530,11752352,9497025	10
HDAC5	VORINOSTAT	0	0	0	0	0	0	1	0	1	0	0	0	0	0	0	0	0	0	0	19344175,19966789,26211462,23622981,22260166,20491440,21548582,19084294	10
CACNA1C	NIMODIPINE	1	0	1	0	0	0	0	0	0	0	0	0	0	0	0	0	0	0	0	20661350,17705883,20335610,20334460,11752352,19205682,19844625,8731425	10
BRAF	IRINOTECAN	0	0	0	0	0	1	0	0	0	0	1	0	0	0	0	0	0	0	0	28783719,19603018,26687137,25714871,26989027,19603024,22180495,27729313	10
ADORA1	CAFFEINE	0	0	1	1	1	0	0	0	0	0	0	0	0	0	0	1	0	0	0	16702031,17126319,17085856,17372967,17162470,11752352	10
BCR	IMATINIB	1	0	0	0	0	0	1	0	1	0	0	0	0	0	0	0	1	0	0	15206509,22148584,12600228,23226582,20072827,24681986	10
GABBR1	ARBACLOFEN PLACARBIL	0	0	1	0	0	0	0	0	0	0	0	0	0	0	0	0	0	0	0	10482760,8388192,10444662,19303900,10386831,10094428,10545129,11752352,10494996	10
DRD4	CLOZAPINE	0	0	0	1	1	0	0	0	0	0	0	0	0	0	0	1	0	0	0	15886414,13129658,15992586,16223700,11752352,12763097	9
KCNQ2	EZOGABINE	0	0	1	1	0	0	1	0	0	0	0	0	0	0	0	0	0	0	0	21296466,10953053,17184917,15662042,17456683,10908292	9
MAP2K1	PD-0325901	0	0	1	0	0	0	1	0	0	1	1	0	0	0	0	0	0	0	0	23398453,26267534,25766633,26582713,10592235	9
MAP2K1	DABRAFENIB	0	0	0	0	0	1	0	0	0	0	1	0	0	0	0	0	0	0	0	25370473,24265153,25673644,22389471,27312529,24463458,24265154	9
GRIN2B	HALOPERIDOL	1	0	0	0	0	0	0	0	0	0	0	0	0	0	0	0	0	0	0	27023437,17588330,11741727,16407246,17092607,11752352,9572299,11102491	9
FGFR2	ERDAFITINIB	1	0	0	0	0	1	0	0	0	0	1	0	1	0	0	0	0	0	0	26324363,31340094,28341788,28965185	8
FGFR2	NINTEDANIB	0	0	0	1	0	0	0	0	1	1	1	0	0	1	0	0	0	0	0	22238366,18559524,31016670	8
FGFR3	NINTEDANIB	0	0	0	1	0	0	0	0	1	1	1	0	0	1	0	0	0	0	0	22238366,18559524,31016670	8
FGFR3	PONATINIB	0	0	0	0	0	1	0	0	1	1	1	0	0	0	0	0	0	0	0	22238366,25294908,28034880,23468082	8
FGFR3	BORTEZOMIB	0	0	0	0	0	0	0	0	0	0	0	0	0	0	1	0	0	0	0	26619011,19331127,20542753,19381019,21273588,22869148,25157968	8
FOLH1	CAPROMAB	0	0	0	1	1	0	0	0	0	0	0	0	0	0	0	1	0	0	0	11016653,9792131,15882479,11752352,9508077	8
ADD1	HYDROCHLOROTHIAZIDE	1	0	0	0	0	0	0	0	0	0	0	0	0	0	0	0	0	0	0	19057513,14553962,18591455,11882573,9149697,12623934,10523341	8
CACNA1A	PREGABALIN	0	0	1	1	0	0	0	0	0	0	0	0	0	0	0	1	0	0	0	16899342,17088553,17144644,17489948,17126531	8
CACNA1C	VERAPAMIL	1	0	0	1	0	0	0	0	0	0	0	0	0	0	0	1	0	0	0	15880143,19125880,9846638,20031608,15286207	8
THRB	DEXTROTHYROXINE	0	0	1	0	0	0	0	0	0	0	0	0	0	0	0	0	0	0	0	17315033,10592235,17139284,16099238,12776178,17016423,12668276	8
THRB	LEVOTHYROXINE	0	0	0	1	0	0	1	0	0	0	0	0	0	0	0	1	0	0	0	20151830,16053391,18816177,17016423,20051527	8
GABRA2	FLUNITRAZEPAM	0	0	0	1	0	0	0	0	0	0	0	0	0	0	0	1	0	0	0	20858465,2570451,17139284,17016423,20638393,17976880	8
BRAF	EVEROLIMUS	0	0	0	0	0	1	0	0	0	0	1	0	0	0	0	0	0	0	0	23629727,27797976,20664174,20664172,29156677,27217440	8
IDH2	ENASIDENIB	1	0	0	0	0	1	0	0	0	0	1	0	1	0	0	0	1	0	0	27721426,28588020,28193778	8
GRIN2B	FELBAMATE	0	0	1	1	0	0	0	0	0	0	0	0	0	0	0	1	0	0	0	10690753,18311896,18253065,11752352,10215667	8
FGFR3	PALIFERMIN	0	0	0	1	0	0	0	0	0	0	0	0	0	0	0	1	0	0	0	11149756,11422746,7890137,10821861,7680555	7
DRD4	PRAMIPEXOLE	0	0	0	1	0	0	0	0	0	0	0	0	0	0	0	1	0	0	0	9617505,18691132,7664822,9638397,11752352	7
CDK6	RIBOCICLIB	0	0	1	1	1	1	0	0	0	1	0	0	0	0	0	0	0	0	0	2.40452e+07	7
GRIA2	GLUTAMIC ACID	0	0	0	0	0	0	1	0	0	0	0	0	0	0	0	0	0	0	0	16408071,1279377,7679210,17139284,17016423,7838123	7
IGF1R	LINSITINIB	0	0	1	1	1	0	0	0	1	1	0	1	0	1	0	0	0	0	0		7
NOTCH1	NIROGACESTAT	0	0	0	0	0	1	0	0	0	1	1	0	0	0	0	0	0	0	0	26202948,26407235,25564152,23868008	7
GABRA2	ZOLPIDEM	0	0	0	1	0	0	0	0	0	0	0	0	0	0	0	1	0	0	0	11090095,11306694,21353710,19345234,2157817	7
BRAF	RAF-265	0	0	1	1	0	0	0	0	0	1	1	1	0	0	0	0	0	0	0	2.05386e+07	7
BRAF	REGORAFENIB	0	0	1	0	0	0	0	1	0	1	1	0	0	0	0	0	0	0	0	21170960,23629727,25838391	7
BRAF	ALPELISIB	0	0	0	0	0	1	0	0	0	0	1	0	0	0	0	0	0	0	0	27659046,28363909,27924459,27312529,26577700	7
ADORA1	ADENOSINE	0	0	1	0	0	0	0	0	0	0	0	0	0	0	0	0	0	0	0	17442976,20370661,20370662,20136829,17321471,17438146	7
MAP2K1	BINIMETINIB	0	0	1	1	0	1	0	1	0	1	0	0	0	1	0	0	0	0	0	31227518	7
ERBB4	LAPATINIB	1	0	0	0	0	1	1	0	0	0	1	0	0	0	1	0	0	0	0	2.55903e+07	7
SSTR2	OCTREOTIDE	0	1	0	1	1	0	0	0	0	0	0	0	0	0	0	0	0	0	0	11752352,19537708,12721506,18198230	7
PDE4B	DYPHYLLINE	0	0	1	1	0	0	0	0	0	0	0	0	0	0	0	1	0	0	0	7925603,17139284,17016423,225216	7
GRIN2B	MEMANTINE	0	0	0	1	0	0	0	0	0	0	0	0	0	0	0	1	0	0	0	9120573,11854433,16009352,15452358,14530799	7
HDAC4	BELINOSTAT	0	0	1	1	0	0	1	0	1	1	0	0	0	0	0	0	0	0	0	25937017	6
DRD4	OLANZAPINE	0	0	1	1	0	0	0	0	0	0	0	0	0	0	0	1	0	0	0	11752352,25032030,16237394	6
HPN	BENTIROMIDE	0	0	0	1	0	0	0	0	0	0	0	0	0	0	0	1	0	0	0	3258344,6371722,10592235,12641496	6
CDK6	PALBOCICLIB	0	0	1	0	0	0	0	1	0	1	0	1	0	0	0	0	0	0	0	2.82033e+07	6
PDE10A	DIPYRIDAMOLE	0	0	1	1	0	0	0	0	0	0	0	0	0	0	0	1	0	0	0	10373451,17139284,17016423	6
IGF1R	CIXUTUMUMAB	0	0	1	1	1	0	0	0	1	1	0	1	0	0	0	0	0	0	0		6
CACNA1C	ISRADIPINE	0	0	1	1	0	0	0	0	0	0	0	0	0	0	0	1	0	0	0	12135765,10766758,9607315	6
GABRA2	DIAZEPAM	0	0	1	1	0	0	0	0	0	0	0	0	0	0	0	1	0	0	0	18384456,11752090,15009644	6
BRAF	GEFITINIB	0	0	0	0	0	1	0	0	0	0	1	0	0	0	0	0	0	0	0	23242808,22448344,22281684,27312529	6
BRAF	BEVACIZUMAB	0	0	0	0	0	1	0	0	0	0	1	0	0	0	0	0	0	0	0	19571295,19603024,22180495,21216929	6
BRAF	ERLOTINIB	0	0	0	0	0	1	0	0	0	0	1	0	0	0	0	0	0	0	0	27659046,27924459,22448344,22180495	6
BRAF	PD-0325901	0	0	0	0	0	0	0	0	0	0	1	0	0	0	0	0	0	0	0	26272063,26267534,27488531,16273091,26573800	6
IDH2	VENETOCLAX	1	0	0	0	0	1	0	0	0	0	1	0	0	0	0	0	1	0	0	2.75203e+07	6
PDE4B	PAPAVERINE	0	0	0	1	0	0	0	0	0	0	0	0	0	0	0	1	0	0	0	19231363,12646997,17139284,17016423	6
PDE4B	ENPROFYLLINE	0	0	0	1	0	0	0	0	0	0	0	0	0	0	0	1	0	0	0	7680859,27472311,17139284,17016423	6
NF1	TRAMETINIB	0	0	0	0	0	1	0	0	0	0	0	0	1	0	0	0	0	1	0	24576830,29127119,2524381	6
CD22	EPRATUZUMAB	0	0	0	1	1	0	0	0	0	0	0	0	0	0	0	0	0	0	0	16814387,17530024,16918261	5
FGFR2	BRIVANIB	1	0	1	0	0	0	0	0	0	0	1	0	0	0	0	0	0	0	0	2.22384e+07	5
HDAC4	TRICHOSTATIN	0	0	0	0	0	0	1	0	0	0	0	0	0	0	0	0	0	0	0	21055848,16921367,19966789,19385600	5
HDAC4	ENTINOSTAT	0	0	1	0	0	0	1	0	0	0	0	0	0	0	0	0	0	0	0	19966789,18381238,20491440	5
FGFR3	LY-2874455	0	0	1	0	0	0	0	0	0	0	1	0	0	0	0	0	0	0	0	23175443,28034880,21900693	5
FGFR3	BRIVANIB	1	0	1	0	0	0	0	0	0	0	1	0	0	0	0	0	0	0	0	2.22384e+07	5
FGFR3	PAZOPANIB	0	0	0	0	0	1	0	0	0	0	1	0	0	0	0	0	0	0	0	27271022,23558953,23072642	5
NOTCH3	TAREXTUMAB	0	0	0	1	1	1	0	0	0	0	0	0	0	0	0	0	0	0	0	2.59349e+07	5
CDK6	ALVOCIDIB	0	0	1	1	0	0	1	0	0	1	0	0	0	0	0	0	0	0	0	11752352	5
HDAC5	BELINOSTAT	0	0	1	1	0	0	1	0	1	0	0	0	0	0	0	0	0	0	0	25937017	5
HDAC5	TRICHOSTATIN	0	0	0	0	0	0	1	0	0	0	0	0	0	0	0	0	0	0	0	21055848,16921367,19966789,19385600	5
AKT3	MK-2206	0	0	1	1	1	0	0	1	0	0	0	0	0	1	0	0	0	0	0		5
CRHR1	BUDESONIDE	1	0	0	0	0	0	0	0	0	0	0	0	0	0	0	0	0	0	0	19210659,15128701,22248724,18539200	5
CRHR1	TRIAMCINOLONE	1	0	0	0	0	0	0	0	0	0	0	0	0	0	0	0	0	0	0	19210659,15128701,22248724,18539200	5
GRIA2	PHENOBARBITAL	0	0	0	1	0	0	0	0	0	0	0	0	0	0	0	1	0	0	0	11264449,10487207,20051697	5
IGF1R	MECASERMIN	0	0	1	1	1	0	0	0	0	0	0	0	0	0	0	1	0	0	0	19198769	5
CACNA1A	BEPRIDIL	0	0	0	1	0	0	0	0	0	0	0	0	0	0	0	1	0	0	0	17139284,17016423,7565636	5
CACNA1C	FELODIPINE	0	0	1	1	0	0	0	0	0	0	0	0	0	0	0	0	0	0	0	10525060,17475903,11752352	5
CACNA1C	NISOLDIPINE	0	0	1	0	0	0	0	0	0	0	0	0	0	0	0	0	0	0	0	7592963,9584217,9846638,11752352	5
CACNA1C	IBUTILIDE	0	0	0	1	0	0	0	0	0	0	0	0	0	0	0	1	0	0	0	9257085,15926871,11752352	5
GABRA2	HALAZEPAM	0	0	1	1	0	0	0	0	0	0	0	0	0	0	0	1	0	0	0	6.7383e+06	5
GABRA2	TALBUTAL	0	0	1	1	0	0	0	0	0	0	0	0	0	0	0	1	0	0	0	1.12644e+07	5
GABRA2	PRIMIDONE	0	0	1	1	0	0	0	0	0	0	0	0	0	0	0	1	0	0	0	1.12644e+07	5
GABRA2	MEPHOBARBITAL	0	0	0	1	0	0	0	0	0	0	0	0	0	0	0	1	0	0	0	21194017,11264449,10209232	5
GABRA2	TEMAZEPAM	0	0	1	1	0	0	0	0	0	0	0	0	0	0	0	1	0	0	0	1.83845e+07	5
GABRA2	TRIAZOLAM	0	0	1	1	0	0	0	0	0	0	0	0	0	0	0	1	0	0	0	1.83845e+07	5
GABRA2	QUAZEPAM	0	0	1	1	0	0	0	0	0	0	0	0	0	0	0	1	0	0	0	3.01769e+06	5
GABRA2	MEPROBAMATE	0	0	1	1	0	0	0	0	0	0	0	0	0	0	0	1	0	0	0	9.06733e+06	5
GABRA2	OXAZEPAM	0	0	1	1	0	0	0	0	0	0	0	0	0	0	0	1	0	0	0	1.83845e+07	5
GABRA2	BUTALBITAL	0	0	1	1	0	0	0	0	0	0	0	0	0	0	0	1	0	0	0	1.12644e+07	5
GABRA2	ESTAZOLAM	0	0	1	1	0	0	0	0	0	0	0	0	0	0	0	1	0	0	0	639854	5
GABRA2	METHARBITAL	0	0	1	1	0	0	0	0	0	0	0	0	0	0	0	1	0	0	0	1.12644e+07	5
GABRA2	ZOPICLONE	0	0	0	1	0	0	0	0	0	0	0	0	0	0	0	1	0	0	0	18973287,20303942,19942638	5
GABRA2	PENTOBARBITAL	0	0	1	1	0	0	0	0	0	0	0	0	0	0	0	1	0	0	0	1.12644e+07	5
BRAF	PLX8394	0	0	0	0	1	0	0	0	0	0	1	0	1	0	0	0	0	0	0	2.78342e+07	5
BRAF	OXALIPLATIN	0	0	0	0	0	1	0	0	0	0	1	0	0	0	0	0	0	0	0	19571295,26637369,19603024	5
BRAF	LY-3009120	0	0	1	0	0	0	0	0	0	0	1	0	0	0	0	0	0	0	0	26343583,22798288,26732095	5
ADORA1	TECADENOSON	0	0	1	1	0	0	0	0	0	0	0	0	0	0	0	0	0	0	0	15956124,13678937,16230891	5
ADORA1	TONAPOFYLLINE	0	0	1	1	1	0	0	0	0	0	0	0	0	0	0	0	0	0	0	1.76927e+07	5
ADORA1	THEOPHYLLINE	0	0	1	1	0	0	0	0	0	0	0	0	0	0	0	1	0	0	0	1.49923e+07	5
MAP2K1	CI-1040	0	0	1	0	0	0	0	0	0	1	1	0	0	0	0	0	0	0	0	1.23703e+07	5
MAP2K1	CETUXIMAB	0	0	0	0	0	1	0	0	0	0	1	0	0	0	0	0	0	0	0	26644315,27312529,28179366	5
MAP2K1	REFAMETINIB	0	0	1	0	0	0	0	0	0	1	1	1	0	0	0	0	0	0	0	26582713	5
ERBB4	DACOMITINIB	0	0	1	1	0	0	0	1	1	1	0	0	0	0	0	0	0	0	0		5
PDE4B	CAFFEINE	0	0	0	1	0	0	0	0	0	0	0	0	0	0	0	1	0	0	0	17139284,17016423,17514358	5
PDE4B	PENTOXIFYLLINE	0	0	1	1	0	0	0	0	0	0	0	0	0	0	0	1	0	0	0	1.71393e+07	5
PNP	FORODESINE	0	0	0	1	1	0	0	0	0	0	0	0	0	0	0	0	0	0	0	18086346,18086344,16131572	5
GABBR1	PROGABIDE	0	0	0	1	0	0	0	0	0	0	0	0	0	0	0	1	0	0	0	2985405,11752352,9443561	5
FGFR2	DERAZANTINIB	0	0	1	0	0	1	0	0	0	0	0	0	0	0	0	0	0	0	0	3.04206e+07	4
FGFR2	PEMIGATINIB	0	0	0	0	0	1	0	0	0	0	1	0	0	0	0	0	0	0	0	3.22037e+07	4
FGFR2	ROGARATINIB	0	0	1	0	0	1	0	0	0	0	1	0	0	0	0	0	0	0	0	30807645	4
FGFR2	PAZOPANIB	0	0	0	0	0	1	0	0	0	0	0	0	0	0	1	0	0	0	0	2.37868e+07	4
HDAC4	ROMIDEPSIN	0	0	1	1	0	0	0	0	0	1	0	0	0	0	0	0	0	0	0	21587264	4
HDAC4	MOCETINOSTAT	0	0	0	1	0	0	1	0	0	0	0	0	0	0	0	0	0	0	0	2.38295e+07	4
HDAC4	VALPROIC ACID	0	0	0	0	0	0	1	0	0	0	0	0	0	0	0	0	0	0	0	18294844,16921367,25304896	4
HDAC4	LARGAZOLE	0	0	0	0	0	0	1	0	0	0	0	0	0	0	0	0	0	0	0	21420302,25203782,20491440	4
FGFR3	ENMD-2076	0	0	1	0	0	0	0	0	1	1	0	0	0	1	0	0	0	0	0		4
FGFR3	CEDIRANIB	0	0	0	0	0	0	1	0	0	0	1	0	0	0	0	0	0	0	0	2.22384e+07	4
FGFR3	E-7090	0	0	0	0	0	0	0	0	0	0	1	0	0	0	0	0	0	0	0	23175443,27535969,19901323	4
DRD4	PROPIOMAZINE	0	0	0	1	0	0	0	0	0	0	0	0	0	0	0	1	0	0	0	1.71393e+07	4
DRD4	ASENAPINE	0	0	0	1	0	0	0	0	0	0	0	0	0	0	0	0	0	0	0	18308814,21655346,10592235	4
DRD4	ZIPRASIDONE	0	0	0	0	0	0	0	0	0	0	0	0	0	0	0	1	0	0	0	17848919,17139284,17016423	4
DRD4	PROMAZINE	0	0	0	1	0	0	0	0	0	0	0	0	0	0	0	1	0	0	0	1.71393e+07	4
DRD4	ROPINIROLE	0	0	0	1	0	0	0	0	0	0	0	0	0	0	0	0	0	0	0	19557097,18691132,11752352	4
DRD4	THIETHYLPERAZINE	0	0	0	1	0	0	0	0	0	0	0	0	0	0	0	1	0	0	0	1.71393e+07	4
DRD4	LEVODOPA	0	0	0	1	0	0	0	0	0	0	0	0	0	0	0	0	0	0	0	11978145,18549347,9633680	4
PLD1	TAMOXIFEN	0	1	0	0	0	0	1	0	0	0	0	0	0	0	0	0	0	0	0	1.9137e+07	4
LRP2	CISPLATIN	1	0	0	0	0	0	0	0	0	0	0	0	0	0	0	0	0	0	0	23274376,31666714,17457342	4
FOLH1	METHOTREXATE	1	1	0	0	0	0	0	0	0	0	0	0	0	0	0	0	0	0	0	2.28389e+07	4
CDK6	ABEMACICLIB	0	0	1	0	1	0	0	0	0	0	0	1	0	0	0	0	0	0	0	24919854	4
HDAC5	ENTINOSTAT	0	0	1	0	0	0	1	0	0	0	0	0	0	0	0	0	0	0	0	1.99668e+07	4
HDAC5	MOCETINOSTAT	0	0	0	1	0	0	1	0	0	0	0	0	0	0	0	0	0	0	0	2.38295e+07	4
HDAC5	VALPROIC ACID	0	0	0	0	0	0	1	0	0	0	0	0	0	0	0	0	0	0	0	18294844,16921367,25304896	4
HDAC5	LARGAZOLE	0	0	0	0	0	0	1	0	0	0	0	0	0	0	0	0	0	0	0	21420302,25203782,20491440	4
MSH6	TEMOZOLOMIDE	0	1	0	0	0	0	0	0	0	0	1	0	0	0	0	0	0	0	0	1.74041e+07	4
AKT3	XL-418	0	0	1	1	1	0	0	0	0	0	0	0	0	0	0	0	0	0	0	19644473	4
AKT3	IPATASERTIB	0	0	1	1	0	0	0	1	0	0	0	0	0	1	0	0	0	0	0		4
GRIA2	BUTETHAL	0	0	0	1	0	0	0	0	0	0	0	0	0	0	0	1	0	0	0	1.12644e+07	4
GRIA2	HEXOBARBITAL	0	0	0	1	0	0	0	0	0	0	0	0	0	0	0	1	0	0	0	1.12644e+07	4
GRIA2	BUTABARBITAL	0	0	0	1	0	0	0	0	0	0	0	0	0	0	0	1	0	0	0	1.12644e+07	4
GRIA2	SECOBARBITAL	0	0	0	1	0	0	0	0	0	0	0	0	0	0	0	1	0	0	0	1.12644e+07	4
GRIA2	BUTALBITAL	0	0	0	1	0	0	0	0	0	0	0	0	0	0	0	1	0	0	0	1.12644e+07	4
GRIA2	MEPHOBARBITAL	0	0	0	1	0	0	0	0	0	0	0	0	0	0	0	1	0	0	0	1.12644e+07	4
GRIA2	TALAMPANEL	0	0	0	1	0	0	0	0	0	0	0	0	0	0	0	0	0	0	0	12581229,16861112,17199027	4
GRIA2	TALBUTAL	0	0	0	1	0	0	0	0	0	0	0	0	0	0	0	1	0	0	0	1.12644e+07	4
GRIA2	PRIMIDONE	0	0	0	1	0	0	0	0	0	0	0	0	0	0	0	1	0	0	0	1.12644e+07	4
GRIA2	METHARBITAL	0	0	0	1	0	0	0	0	0	0	0	0	0	0	0	1	0	0	0	1.12644e+07	4
GRIA2	THIOPENTAL	0	0	0	1	0	0	0	0	0	0	0	0	0	0	0	1	0	0	0	1.12644e+07	4
GRIA2	PENTOBARBITAL	0	0	0	1	0	0	0	0	0	0	0	0	0	0	0	1	0	0	0	1.12644e+07	4
AGT	QUINAPRIL	1	1	0	0	0	0	0	0	0	0	0	0	0	0	0	0	0	0	0	1.26934e+07	4
AGT	IRBESARTAN	1	0	0	0	0	0	0	0	0	0	0	0	0	0	0	0	0	0	0	11593098,15614026,14700505	4
IGF1R	GANITUMAB	0	0	1	1	0	0	0	0	1	1	0	0	0	0	0	0	0	0	0		4
IGF1R	FIGITUMUMAB	0	0	1	1	0	0	0	0	1	1	0	0	0	0	0	0	0	0	0		4
IGF1R	DALOTUZUMAB	0	0	1	1	0	0	0	0	1	1	0	0	0	0	0	0	0	0	0		4
IGF1R	BMS-754807	0	0	1	1	0	0	0	0	1	1	0	0	0	0	0	0	0	0	0		4
IGF1R	XL-228	0	0	1	1	0	0	0	0	1	1	0	0	0	0	0	0	0	0	0		4
NOTCH1	RG-4733	0	0	0	0	0	0	0	0	0	1	1	1	0	0	0	0	0	0	0	27154916	4
CACNA1C	NIFEDIPINE	0	0	1	0	0	0	0	0	0	0	0	0	0	0	0	0	0	0	0	19029287,9846638,11752352	4
CACNA1C	AMLODIPINE	0	0	0	1	0	0	0	0	0	0	0	0	0	0	0	0	0	0	0	27556947,11752352,16322774	4
THRB	MB07811	0	0	1	1	1	0	0	0	0	0	0	0	0	0	0	0	0	0	0	10592235	4
GABRA2	FLUMAZENIL	0	0	1	1	1	0	0	0	0	0	0	0	0	0	0	1	0	0	0		4
GABRA2	BUTETHAL	0	0	0	1	0	0	0	0	0	0	0	0	0	0	0	1	0	0	0	1.12644e+07	4
GABRA2	ADINAZOLAM	0	0	0	1	0	0	0	0	0	0	0	0	0	0	0	1	0	0	0	6.1484e+06	4
GABRA2	HEXOBARBITAL	0	0	0	1	0	0	0	0	0	0	0	0	0	0	0	1	0	0	0	1.12644e+07	4
GABRA2	MIDAZOLAM	0	0	0	1	0	0	0	0	0	0	0	0	0	0	0	1	0	0	0	1.83845e+07	4
GABRA2	NITRAZEPAM	0	0	0	1	0	0	0	0	0	0	0	0	0	0	0	1	0	0	0	1.83845e+07	4
GABRA2	PRAZEPAM	0	0	1	1	0	0	0	0	0	0	0	0	0	0	0	1	0	0	0	7773620	4
GABRA2	SECOBARBITAL	0	0	0	1	0	0	0	0	0	0	0	0	0	0	0	1	0	0	0	1.12644e+07	4
GABRA2	THIOPENTAL	0	0	0	1	0	0	0	0	0	0	0	0	0	0	0	1	0	0	0	1.12644e+07	4
GABRA2	FLURAZEPAM	0	0	0	1	0	0	0	0	0	0	0	0	0	0	0	1	0	0	0	1.83845e+07	4
GABRA2	ESZOPICLONE	0	0	1	1	0	0	0	0	0	0	0	0	0	0	0	0	0	0	0	1.89733e+07	4
GUCY1A2	RIOCIGUAT	0	0	1	1	0	0	0	0	0	0	0	0	0	0	0	0	0	0	0	2.20443e+07	4
GRIA4	TALAMPANEL	0	0	0	1	0	0	0	0	0	0	0	0	0	0	0	0	0	0	0	12581229,16861112,17199027	4
BRAF	DACTOLISIB	0	0	0	0	0	1	0	0	0	0	1	0	0	0	0	0	0	0	0	2.35499e+07	4
BRAF	PICTILISIB	0	0	0	0	0	0	0	0	0	0	1	0	0	0	0	0	0	0	0	24265153,26577700,19276360	4
BRAF	LIFIRAFENIB	0	0	1	0	1	0	0	0	0	0	1	0	0	0	0	0	0	0	0	26208524	4
BRAF	CI-1040	0	0	0	0	0	0	0	0	0	0	1	0	0	0	0	0	0	0	0	20538618,19915144,19018267	4
BRAF	PEMBROLIZUMAB	1	0	0	0	0	0	0	0	0	0	1	0	0	0	0	0	1	0	0	26645196	4
BRAF	GEDATOLISIB	0	0	0	0	0	0	0	0	0	0	1	0	0	0	0	0	0	0	0	24042735,17314276,21325073	4
BRAF	CEP-32496	0	0	1	0	1	0	0	0	0	0	1	0	0	0	0	0	0	0	0	22319199	4
BRAF	TAK-733	0	0	0	0	0	0	0	0	0	0	1	0	0	0	0	0	0	0	0	22798288,24398428,26439693	4
BRAF	NAVITOCLAX	0	0	0	0	0	0	0	0	0	0	1	0	0	0	0	0	0	0	0	27659046,25665005,24983357	4
GRM5	STX107	0	0	1	1	1	0	0	0	0	0	0	0	0	0	0	0	0	0	0	24516474	4
MAP2K1	PIMASERTIB	0	0	1	0	0	0	0	0	1	1	0	0	0	1	0	0	0	0	0		4
MAP2K1	TAK-733	0	0	1	0	0	0	0	0	0	1	0	1	0	1	0	0	0	0	0		4
MAP2K1	PANITUMUMAB	0	0	0	0	0	1	0	0	0	0	1	0	0	0	0	0	0	0	0	2.66443e+07	4
PTK2	PF-00562271	0	0	1	0	1	0	1	0	1	0	0	0	0	0	0	0	0	0	0		4
ERBB4	ERLOTINIB	1	0	0	0	0	0	1	0	0	0	1	0	0	0	0	0	0	0	0	27207775	4
ERBB4	AC-480	0	0	1	1	0	0	0	0	1	1	0	0	0	0	0	0	0	0	0		4
SSTR2	PASIREOTIDE	0	0	0	1	1	0	0	0	0	0	0	0	0	0	0	0	0	0	0	1.19806e+07	4
PDE4B	APREMILAST	0	0	1	1	0	0	0	0	0	0	0	0	0	0	0	0	0	0	0	2.58645e+07	4
PDE4B	THEOPHYLLINE	0	0	1	1	0	0	0	0	0	0	0	0	0	0	0	1	0	0	0	15639300	4
PDE4B	ROLIPRAM	0	0	0	0	1	0	0	0	0	0	0	0	0	0	0	0	0	0	0	10592235,17139284,17016423	4
PDE4B	INAMRINONE	0	0	0	1	0	0	0	0	0	0	0	0	0	0	0	1	0	0	0	1.71393e+07	4
PTCH1	VISMODEGIB	0	0	0	0	0	0	0	0	0	1	0	0	1	0	0	0	0	0	0	1.97268e+07	4
BCR	PONATINIB	1	0	0	0	0	0	0	0	1	0	0	0	0	0	0	0	1	0	0	23409026	4
BCR	DASATINIB	1	0	0	0	0	0	0	0	1	0	0	0	0	0	0	0	1	0	0	15256671	4
NF1	SELUMETINIB	0	0	0	0	0	1	0	0	0	0	0	0	0	0	0	0	0	1	0	2.80299e+07	4
PNP	FORODESINE HYDROCHLORIDE	0	0	1	0	0	0	1	0	0	0	0	0	0	0	0	0	0	0	0	1.93865e+07	4
PDE7A	DYPHYLLINE	0	0	0	1	0	0	0	0	0	0	0	0	0	0	0	1	0	0	0	1.71393e+07	4
CD22	MOXETUMOMAB PASUDOTOX	0	0	1	0	0	0	0	0	0	0	0	0	0	0	0	0	0	0	0	2.23551e+07	3
CAMK2B	IONOMYCIN	0	1	0	0	0	0	0	0	0	0	0	0	0	0	0	0	0	0	0	1.21936e+07	3
CAMK2B	ALCOHOL	0	1	0	0	0	0	0	0	0	0	0	0	0	0	0	0	0	0	0	1.52428e+07	3
FGFR2	FP-1039	0	0	0	1	0	0	0	0	0	0	1	0	0	0	0	0	0	0	0	23536011	3
FGFR2	THALIDOMIDE	0	0	0	1	0	0	0	0	0	0	0	0	0	0	0	1	0	0	0	20616958	3
FGFR2	FUTIBATINIB	0	0	0	0	0	1	0	0	0	0	1	0	0	0	0	0	0	0	0	31109923	3
FGFR2	SELUMETINIB	0	0	0	0	0	0	0	0	0	0	1	0	0	0	0	0	0	0	0	2.64382e+07	3
FGFR2	E-7090	0	0	0	0	0	0	0	0	0	0	1	0	0	0	0	0	0	0	0	1.85522e+07	3
HDAC4	CUDC-101	0	0	1	1	0	0	0	0	1	0	0	0	0	0	0	0	0	0	0		3
HDAC4	APICIDIN	0	0	0	0	0	0	1	0	0	0	0	0	0	0	0	0	0	0	0	1.97058e+07	3
HDAC4	PANOBINOSTAT	0	0	0	1	0	0	0	0	1	1	0	0	0	0	0	0	0	0	0		3
HDAC4	TACEDINALINE	0	0	1	0	0	0	1	0	0	0	0	0	0	0	0	0	0	0	0	18692397	3
FGFR3	MASITINIB	0	0	1	0	0	0	0	1	0	1	0	0	0	0	0	0	0	0	0		3
FGFR3	SORAFENIB	0	0	0	0	0	0	1	0	0	0	1	0	0	0	0	0	0	0	0	26270481	3
FGFR3	CISPLATIN	0	0	0	0	0	1	0	0	0	0	0	0	0	0	0	0	0	0	0	3.13166e+07	3
RORA	MELATONIN	0	1	0	0	0	0	0	0	0	0	0	0	0	0	0	0	0	0	0	8.70268e+06	3
DRD4	ROTIGOTINE	0	0	1	1	0	0	0	0	0	0	0	0	0	0	0	0	0	0	0	18691132	3
ADD1	FUROSEMIDE	1	0	0	0	0	0	0	0	0	0	0	0	0	0	0	0	0	0	0	2.08773e+07	3
MAPK8	DOXYCYCLINE	0	1	0	0	0	0	0	0	0	0	0	0	0	0	0	0	0	0	0	1.62024e+07	3
HDAC5	CUDC-101	0	0	1	1	0	0	0	0	1	0	0	0	0	0	0	0	0	0	0		3
HDAC5	TACEDINALINE	0	0	1	0	0	0	1	0	0	0	0	0	0	0	0	0	0	0	0	18692397	3
KAT2B	CHEMBL404916	0	0	0	0	0	0	1	0	0	0	0	0	0	0	0	0	0	0	0	1.84341e+07	3
GRIA2	PERAMPANEL	0	0	1	1	1	0	0	0	0	0	0	0	0	0	0	0	0	0	0		3
DNMT1	CURCUMIN	0	0	0	0	1	0	1	0	0	0	0	0	0	0	0	0	0	0	0	19112019	3
AGT	ATENOLOL	1	0	0	0	0	0	0	0	0	0	0	0	0	0	0	0	0	0	0	1.15931e+07	3
AGT	BENAZEPRIL	1	0	0	0	0	0	0	0	0	0	0	0	0	0	0	0	0	0	0	1.72617e+07	3
IGF1R	THROMBIN	0	1	0	0	0	0	0	0	0	0	0	0	0	0	0	0	0	0	0	7.49926e+06	3
NOTCH1	BRONTICTUZUMAB	0	0	0	0	1	0	0	0	0	0	1	0	0	0	0	0	0	0	0	23774673	3
CACNA1C	NICARDIPINE	0	0	0	1	0	0	0	0	0	0	0	0	0	0	0	1	0	0	0	11752352	3
CACNA1C	ALCOHOL	1	0	0	0	0	0	0	0	0	0	0	0	0	0	0	0	0	0	0	3.16347e+07	3
CACNA1C	CLEVIDIPINE	0	0	1	1	0	0	0	0	0	0	0	0	0	0	0	0	0	0	0	15492770	3
THRB	TIRATRICOL	0	0	0	0	1	0	0	0	0	0	0	0	0	0	0	0	0	0	0	1.71393e+07	3
THRB	EPROTIROME	0	0	1	1	0	0	0	0	0	0	0	0	0	0	0	0	0	0	0	10592235	3
THRB	RESMETIROM	0	0	1	1	1	0	0	0	0	0	0	0	0	0	0	0	0	0	0		3
GABRA2	CLONAZEPAM	0	0	1	1	0	0	0	0	0	0	0	0	0	0	0	1	0	0	0		3
GABRA2	BROMAZEPAM	0	0	0	1	0	0	0	0	0	0	0	0	0	0	0	1	0	0	0	18384456	3
GABRA2	CINOLAZEPAM	0	0	0	1	0	0	0	0	0	0	0	0	0	0	0	1	0	0	0	7849137	3
GABRA2	AZD7325	0	0	1	0	0	0	0	0	0	0	0	0	0	0	0	0	0	0	0	2.48027e+07	3
GABRA2	ALPRAZOLAM	0	0	1	1	0	0	0	0	0	0	0	0	0	0	0	1	0	0	0		3
GABRA2	CHLORDIAZEPOXIDE	0	0	1	1	0	0	0	0	0	0	0	0	0	0	0	1	0	0	0		3
GABRA2	CLOBAZAM	0	0	1	1	0	0	0	0	0	0	0	0	0	0	0	1	0	0	0		3
GABRA2	ETOMIDATE	0	0	1	0	0	0	1	0	0	0	0	0	0	0	0	0	0	0	0	16884293	3
GABRA2	FLUDIAZEPAM	0	0	0	1	0	0	0	0	0	0	0	0	0	0	0	1	0	0	0	2857046	3
GABRA2	LORAZEPAM	0	0	1	1	0	0	0	0	0	0	0	0	0	0	0	1	0	0	0		3
GABRA2	CLOTIAZEPAM	0	0	0	1	0	0	0	0	0	0	0	0	0	0	0	1	0	0	0	18855614	3
GRIA4	PERAMPANEL	0	0	1	1	1	0	0	0	0	0	0	0	0	0	0	0	0	0	0		3
RASGRP3	PHORBOL MYRISTATE ACETATE	0	0	0	0	0	0	1	0	0	0	0	0	0	0	0	0	0	0	0	2.47947e+07	3
PRKCA	BRYOSTATIN	0	0	0	1	0	0	1	0	0	0	0	0	0	0	0	0	0	0	0	22579485	3
PRKCA	MIDOSTAURIN	0	0	1	0	0	0	0	0	0	1	0	0	0	0	0	0	0	0	0	16969355	3
PRKCA	APRINOCARSEN	0	0	0	0	0	0	0	0	1	0	0	0	0	0	0	0	0	0	0	1.58684e+07	3
BRAF	PIMASERTIB	0	0	0	0	0	0	0	0	0	0	1	0	0	0	0	0	0	1	0	23629727	3
BRAF	SB590885	0	0	0	0	0	0	0	0	0	0	1	0	0	0	0	0	0	0	0	2.05386e+07	3
BRAF	GSK-2636771	0	0	0	0	0	0	0	0	0	0	1	0	0	0	0	0	0	0	0	2.65777e+07	3
BRAF	CAPECITABINE	0	0	0	0	0	1	0	0	0	0	0	0	0	0	0	0	0	0	0	1.95713e+07	3
BRAF	TEMSIROLIMUS	0	0	0	0	0	0	0	1	0	0	1	0	0	0	0	0	0	0	0	21216929	3
BRAF	FLUOROURACIL	0	0	0	0	0	0	0	0	0	0	1	0	0	0	0	0	0	0	0	2.76261e+07	3
BRAF	BUPARLISIB	0	0	0	0	0	0	0	0	0	0	1	0	0	0	0	0	0	0	0	2.73076e+07	3
BRAF	E-6201	0	0	0	0	0	0	0	0	0	0	1	0	0	0	0	0	0	0	0	2.44488e+07	3
BRAF	SAPANISERTIB	0	0	0	0	0	0	0	0	0	0	1	0	0	0	0	0	0	0	0	2.62721e+07	3
BRAF	LAPATINIB	0	0	0	0	0	0	0	0	0	0	1	0	0	0	0	0	0	0	0	2.1464e+07	3
BRAF	XL-281	0	0	1	0	1	0	0	0	0	1	0	0	0	0	0	0	0	0	0		3
BRAF	PALBOCICLIB	0	0	0	0	0	0	0	0	0	0	1	0	0	0	0	0	0	0	0	2.74885e+07	3
BRAF	GANETESPIB	0	0	0	0	0	0	0	0	0	0	1	0	0	0	0	0	0	0	0	2.43984e+07	3
ADORA1	ROLOFYLLINE	0	0	1	1	1	0	0	0	0	0	0	0	0	0	0	0	0	0	0		3
ADORA1	TRABODENOSON	0	0	1	1	1	0	0	0	0	0	0	0	0	0	0	0	0	0	0		3
ADORA1	AMINOPHYLLINE	0	0	1	0	0	0	0	0	0	0	0	0	0	0	0	0	0	0	0	1.27356e+07	3
ADORA1	OXTRIPHYLLINE	0	0	1	0	0	0	0	0	0	0	0	0	0	0	0	0	0	0	0	1.49923e+07	3
TET2	AZACITIDINE	0	0	0	0	0	0	0	0	0	0	1	0	0	0	0	0	0	0	0	2.52244e+07	3
GRM5	RASEGLURANT	0	0	1	1	1	0	0	0	0	0	0	0	0	0	0	0	0	0	0		3
GRM5	BASIMGLURANT	0	0	1	0	1	0	0	0	0	0	0	0	0	0	0	0	0	0	0	24173622	3
MAP2K1	E-6201	0	0	1	0	0	0	0	0	0	0	1	0	0	0	0	0	0	0	0	24448821	3
MAP2K1	PLX-4720	0	0	0	0	0	0	0	0	0	0	1	0	0	0	0	0	0	0	0	2.13833e+07	3
MAP2K1	RG-7304	0	0	1	0	0	0	1	0	0	0	0	0	0	0	0	0	0	0	0	25766633	3
INSR	INSULIN	0	0	1	1	0	0	0	0	0	0	0	0	0	0	0	1	0	0	0		3
GRIK1	TEZAMPANEL	0	0	1	1	0	0	0	0	0	0	0	0	0	0	0	0	0	0	0	10592235	3
ERBB4	GEFITINIB	1	0	0	0	0	0	1	1	0	0	0	0	0	0	0	0	0	0	0		3
ERBB4	BMS-690514	0	0	1	0	0	0	0	0	1	1	0	0	0	0	0	0	0	0	0		3
SSTR2	VAPREOTIDE	0	0	1	1	0	0	0	0	0	0	0	0	0	0	0	0	0	0	0	19708854	3
PDE4B	CRISABOROLE	0	0	1	1	0	0	0	0	0	0	0	0	0	0	0	0	0	0	0	22841723	3
PDE4B	ROFLUMILAST	0	0	1	1	0	0	0	0	0	0	0	0	0	0	0	0	0	0	0	17726343	3
PDE4B	OGLEMILAST	0	0	0	1	1	0	0	0	0	0	0	0	0	0	0	0	0	0	0	18660832	3
PDE4B	PICLAMILAST	0	0	0	0	1	0	0	0	0	0	0	0	0	0	0	0	0	0	0	1.05922e+07	3
PTCH1	SONIDEGIB	0	0	0	0	0	1	0	0	0	0	0	0	1	0	0	0	0	0	0	24651015	3
NF1	BINIMETINIB	0	0	0	0	0	1	0	0	0	0	0	0	0	0	0	0	0	1	0	26925841	3
NF1	VEMURAFENIB	0	0	0	0	0	1	0	0	0	0	0	0	0	0	0	0	0	0	0	2.32884e+07	3
MAFK	ISONIAZID	1	0	0	0	0	0	0	0	0	0	0	0	0	0	0	0	0	0	0	2.23419e+07	3
PNP	GUANOSINE	0	0	0	0	1	0	0	0	0	0	0	0	0	0	0	0	0	0	0	1.71393e+07	3
PNP	PELDESINE	0	0	0	0	1	0	0	0	0	0	0	0	0	0	0	0	0	0	0	1.71393e+07	3
GRM3	DECOGLURANT	0	0	1	0	1	0	0	0	0	0	0	0	0	0	0	0	0	0	0	23976856	3
PDE7A	ISOBUTYLMETHYLXANTHINE	0	0	0	0	0	0	1	0	0	0	0	0	0	0	0	0	0	0	0	2.42396e+07	3
FNTB	LONAFARNIB	1	0	1	0	0	0	0	0	0	0	0	0	0	0	0	0	0	0	0	26033044	3
FNTB	TIPIFARNIB	0	0	1	1	0	0	0	0	0	0	0	0	0	0	0	0	0	0	0	15805288	3
SULT1A3	ACETAMINOPHEN	1	0	0	0	0	0	0	0	0	0	0	0	0	0	0	0	0	0	0	2.34629e+07	3
KMT2E	DULOXETINE	1	0	0	0	0	0	0	0	0	0	0	0	0	0	0	0	0	0	0	28696415	2
FARP2	METHYLPHENIDATE	1	0	0	0	0	0	0	0	0	0	0	0	0	0	0	0	0	0	0	29382897	2
CD22	EPRATUZUMAB 90Y	0	1	0	0	0	0	0	0	0	0	0	0	0	0	0	0	0	0	0	10541379	2
CD22	INOTUZUMAB OZOGAMICIN	0	0	1	0	0	0	0	0	0	0	0	0	0	0	0	0	0	0	0	28152223	2
CD22	BL22	0	0	1	0	1	0	0	0	0	0	0	0	0	0	0	0	0	0	0		2
ANO2	DULOXETINE	1	0	0	0	0	0	0	0	0	0	0	0	0	0	0	0	0	0	0	29407288	2
KMT2C	ANASTROZOLE	0	0	0	0	0	1	0	0	0	0	0	0	0	0	0	0	0	0	0	29755131	2
KMT2C	LETROZOLE	0	0	0	0	0	1	0	0	0	0	0	0	0	0	0	0	0	0	0	29755131	2
KMT2C	EXEMESTANE	0	0	0	0	0	1	0	0	0	0	0	0	0	0	0	0	0	0	0	29755131	2
CAMK2B	TRIFLUOPERAZINE	0	1	0	0	0	0	0	0	0	0	0	0	0	0	0	0	0	0	0	15845548	2
CAMK2B	RIMACALIB	0	0	0	0	1	0	0	0	0	0	0	0	0	0	0	0	0	0	0	24600394	2
CAMK2B	VASOPRESSIN	0	1	0	0	0	0	0	0	0	0	0	0	0	0	0	0	0	0	0	15845548	2
CAMK2B	NIFEDIPINE	0	1	0	0	0	0	0	0	0	0	0	0	0	0	0	0	0	0	0	14659970	2
CAMK2B	CAFFEINE	0	1	0	0	0	0	0	0	0	0	0	0	0	0	0	0	0	0	0	7864197	2
FGFR2	TRAFERMIN	0	0	0	1	1	0	0	0	0	0	0	0	0	0	0	0	0	0	0		2
FGFR2	TRAMETINIB	0	0	0	0	0	0	0	0	0	0	1	0	0	0	0	0	0	0	0	27338794	2
FGFR2	LENVATINIB	0	0	0	0	0	0	0	0	1	0	0	0	0	0	0	0	0	0	0	17943726	2
FGFR2	ALPELISIB	0	0	0	0	0	0	0	0	0	0	1	0	0	0	0	0	0	0	0	28119489	2
FGFR2	LY-2874455	0	0	1	0	1	0	0	0	0	0	0	0	0	0	0	0	0	0	0		2
FGFR2	CEDIRANIB	0	0	0	0	0	0	0	0	0	0	1	0	0	0	0	0	0	0	0	22238366	2
FGFR2	BUPARLISIB	0	0	0	0	0	0	0	0	0	0	1	0	0	0	0	0	0	0	0	28119489	2
FGFR2	LAPATINIB	0	0	0	0	0	0	0	0	0	0	1	0	0	0	0	0	0	0	0	27595477	2
FGFR2	PICTILISIB	0	0	0	0	0	0	0	0	0	0	1	0	0	0	0	0	0	0	0	28119489	2
FGFR2	RABEPRAZOLE SODIUM	0	0	0	0	1	0	0	0	0	1	0	0	0	0	0	0	0	0	0		2
FGFR2	GEFITINIB	0	0	0	0	0	0	0	0	0	0	1	0	0	0	0	0	0	0	0	26936917	2
FGFR2	REGORAFENIB	0	0	1	0	0	0	0	1	0	0	0	0	0	0	0	0	0	0	0		2
FGFR2	TRABECTEDIN	0	0	0	0	0	0	0	0	0	0	1	0	0	0	0	0	0	0	0	26036639	2
FGFR2	SUNITINIB	0	0	0	0	0	0	0	0	0	0	1	0	0	0	0	0	0	0	0	27149458	2
FGFR2	ENMD-2076	0	0	0	1	0	0	0	0	0	0	0	0	0	1	0	0	0	0	0		2
FGFR2	PHA-665752	0	0	0	0	0	0	0	0	0	0	1	0	0	0	0	0	0	0	0	26351320	2
FGFR2	RO-4987655	0	0	0	0	0	0	0	0	0	0	1	0	0	0	0	0	0	0	0	26438159	2
FGFR2	XL-228	0	0	0	0	0	0	0	0	1	1	0	0	0	0	0	0	0	0	0		2
FGFR2	CETUXIMAB	0	0	0	0	0	0	0	0	0	0	1	0	0	0	0	0	0	0	0	27149458	2
FGFR2	FULVESTRANT	0	0	0	0	0	1	0	0	0	0	0	0	0	0	0	0	0	0	0	24448819	2
PRKCZ	SOTRASTAURIN	0	0	1	0	0	0	1	0	0	0	0	0	0	0	0	0	0	0	0		2
HDAC4	CHEMBL324053	0	0	0	0	0	0	1	0	0	0	0	0	0	0	0	0	0	0	0	16921367	2
HDAC4	SUBEROHYDROXAMIC ACID	0	0	0	0	0	0	1	0	0	0	0	0	0	0	0	0	0	0	0	16921367	2
HDAC4	CHEMBL1650245	0	0	0	0	0	0	1	0	0	0	0	0	0	0	0	0	0	0	0	24044874	2
HDAC4	URSOLIC ACID	0	0	0	0	0	0	1	0	0	0	0	0	0	0	0	0	0	0	0	19534471	2
HDAC4	DACINOSTAT	0	0	0	0	0	0	1	0	0	0	0	0	0	0	0	0	0	0	0	17956988	2
HDAC4	SCRIPTAID	0	0	0	0	0	0	1	0	0	0	0	0	0	0	0	0	0	0	0	19966789	2
HDAC4	CHEMBL117487	0	0	0	0	0	0	1	0	0	0	0	0	0	0	0	0	0	0	0	17566732	2
HDAC4	DAUNORUBICIN	0	0	0	0	0	0	1	0	0	0	0	0	0	0	0	0	0	0	0	22260166	2
HDAC4	BUTANOIC ACID	0	0	0	0	0	0	1	0	0	0	0	0	0	0	0	0	0	0	0	19053749	2
HDAC4	7-ETHYL-10-HYDROXYCAMPTOTHECIN	0	0	0	0	0	0	1	0	0	0	0	0	0	0	0	0	0	0	0	23622981	2
HDAC4	TEMOZOLOMIDE	1	0	0	0	0	0	0	0	0	0	0	0	0	0	0	0	0	0	0	24444404	2
HDAC4	PHENYLBUTYRYLHYDROXAMIC ACID	0	0	0	0	0	0	1	0	0	0	0	0	0	0	0	0	0	0	0	21874153	2
HDAC4	PSAMMAPLIN A	0	0	0	0	0	0	1	0	0	0	0	0	0	0	0	0	0	0	0	25884112	2
HDAC4	GIVINOSTAT	0	0	0	1	0	0	0	0	1	0	0	0	0	0	0	0	0	0	0		2
HDAC4	BUTYRYLHYDROXAMIC ACID	0	0	0	0	0	0	1	0	0	0	0	0	0	0	0	0	0	0	0	21874153	2
HDAC4	SPIRUCHOSTATIN C	0	0	0	0	0	0	1	0	0	0	0	0	0	0	0	0	0	0	0	21967146	2
HDAC4	PHENYLBUTANOIC ACID	0	0	0	0	0	0	1	0	0	0	0	0	0	0	0	0	0	0	0	24044874	2
FGFR3	PEMIGATINIB	0	0	0	0	0	0	0	0	0	0	1	0	0	0	0	0	0	0	0	32315352	2
FGFR3	BUPARLISIB	0	0	0	0	0	0	0	0	0	0	1	0	0	0	0	0	0	0	0	28108151	2
FGFR3	ROGARATINIB	0	0	1	0	0	0	0	0	0	0	1	0	0	0	0	0	0	0	0		2
FGFR3	CAPIVASERTIB	0	0	0	0	0	0	0	0	0	0	1	0	0	0	0	0	0	0	0	26351323	2
FGFR3	BRIVANIB ALANINATE	0	0	1	0	1	0	0	0	0	0	0	0	0	0	0	0	0	0	0		2
FGFR3	GEMCITABINE	0	0	0	0	0	1	0	0	0	0	0	0	0	0	0	0	0	0	0	29941343	2
FGFR3	RABEPRAZOLE SODIUM	0	0	0	0	1	0	0	0	0	1	0	0	0	0	0	0	0	0	0		2
FGFR3	VOFATAMAB	0	0	0	0	1	0	0	0	0	0	1	0	0	0	0	0	0	0	0		2
FGFR3	TRAMETINIB	0	0	0	0	0	0	0	0	0	0	1	0	0	0	0	0	0	0	0	27338794	2
FGFR3	XL-228	0	0	0	0	0	0	0	0	1	1	0	0	0	0	0	0	0	0	0		2
FGFR3	HESPERADIN	0	0	0	0	0	0	1	0	0	0	0	0	0	0	0	0	0	0	0	19035792	2
FGFR3	DACTOLISIB	0	0	0	0	0	0	0	0	0	0	1	0	0	0	0	0	0	0	0	26270481	2
FGFR3	RO-4987655	0	0	0	0	0	0	0	0	0	0	1	0	0	0	0	0	0	0	0	26438159	2
FGFR3	SELUMETINIB	0	0	0	0	0	0	0	0	0	0	1	0	0	0	0	0	0	0	0	26438159	2
RORA	CITALOPRAM	1	0	0	0	0	0	0	0	0	0	0	0	0	0	0	0	0	0	0	19846067	2
DRD4	CHLORPROMAZINE	0	0	1	0	0	0	0	0	0	0	0	0	0	0	0	0	0	0	0	8524985	2
DRD4	LEVOMEPROMAZINE	0	0	1	0	0	0	0	0	0	0	0	0	0	0	0	0	0	0	0	15701205	2
DRD4	AMOXAPINE	0	0	1	0	0	0	0	0	0	0	0	0	0	0	0	0	0	0	0	16135699	2
KCNQ2	CELECOXIB	1	0	0	0	0	0	0	0	0	0	0	0	0	0	0	0	0	0	0	22336956	2
PLD1	AFIMOXIFENE	0	0	0	0	0	0	1	0	0	0	0	0	0	0	0	0	0	0	0	19136975	2
FOLH1	MERCAPTOPURINE	1	0	0	0	0	0	0	0	0	0	0	0	0	0	0	0	0	0	0	22838948	2
FOLH1	DOCETAXEL	0	0	0	0	0	0	0	0	0	0	0	1	0	1	0	0	0	0	0		2
FOLH1	SURAMIN	0	1	0	0	0	0	0	0	0	0	0	0	0	0	0	0	0	0	0	10861758	2
FOLH1	ANDROSTANOLONE	0	1	0	0	0	0	0	0	0	0	0	0	0	0	0	0	0	0	0	8753752	2
ADD1	BUMETANIDE	1	0	0	0	0	0	0	0	0	0	0	0	0	0	0	0	0	0	0	20877298	2
ADD1	TORSEMIDE	1	0	0	0	0	0	0	0	0	0	0	0	0	0	0	0	0	0	0	20877298	2
ADD1	SPIRONOLACTONE	1	0	0	0	0	0	0	0	0	0	0	0	0	0	0	0	0	0	0	21692745	2
DPYSL2	ERLOSAMIDE	0	0	0	1	1	0	0	0	0	0	0	0	0	0	0	0	0	0	0		2
PICK1	METHAMPHETAMINE	1	0	0	0	0	0	0	0	0	0	0	0	0	0	0	0	0	0	0	17606663	2
RPS6KA5	HESPERADIN	0	0	0	0	0	0	1	0	0	0	0	0	0	0	0	0	0	0	0	19035792	2
TJP1	DEXAMETHASONE	0	1	0	0	0	0	0	0	0	0	0	0	0	0	0	0	0	0	0	8206910	2
TJP1	GENISTEIN	0	1	0	0	0	0	0	0	0	0	0	0	0	0	0	0	0	0	0	10330056	2
TJP1	ALCOHOL	0	1	0	0	0	0	0	0	0	0	0	0	0	0	0	0	0	0	0	9952110	2
CDK6	FULVESTRANT	0	0	0	0	0	1	0	0	0	0	0	0	0	0	0	0	0	0	0	27252418	2
CDK6	G1T28-1	0	0	1	0	1	0	0	0	0	0	0	0	0	0	0	0	0	0	0		2
CDK6	DEXAMETHASONE	0	0	0	0	0	1	0	0	0	0	0	0	0	0	0	0	0	0	0	29408328	2
KDM4C	CHEMBL92309	0	0	0	0	0	0	1	0	0	0	0	0	0	0	0	0	0	0	0	19359167	2
KDM4C	N-OXALYLGLYCINE	0	0	0	0	0	0	1	0	0	0	0	0	0	0	0	0	0	0	0	19359167	2
MAPK8	OXYTOCIN	0	1	0	0	0	0	0	0	0	0	0	0	0	0	0	0	0	0	0	11566737	2
MAPK8	TANZISERTIB	0	0	1	0	1	0	0	0	0	0	0	0	0	0	0	0	0	0	0		2
MAPK8	SORAFENIB	1	0	0	0	0	0	0	0	0	0	0	0	0	0	0	0	0	0	0	20124951	2
MAPK8	BRIMAPITIDE, C-TERMINAL ACID	0	0	0	1	1	0	0	0	0	0	0	0	0	0	0	0	0	0	0		2
MAPK8	CC-401	0	0	1	0	1	0	0	0	0	0	0	0	0	0	0	0	0	0	0		2
MAPK8	SB-202190	0	0	0	0	0	0	1	0	0	0	0	0	0	0	0	0	0	0	0	22951114	2
MAPK8	BCG VACCINE	0	1	0	0	0	0	0	0	0	0	0	0	0	0	0	0	0	0	0	14742634	2
MAPK8	PLATINUM	0	1	0	0	0	0	0	0	0	0	0	0	0	0	0	0	0	0	0	12181446	2
MAPK8	DEXRAZOXANE	0	1	0	0	0	0	0	0	0	0	0	0	0	0	0	0	0	0	0	10487526	2
MAPK8	GEFITINIB	0	1	0	0	0	0	0	0	0	0	0	0	0	0	0	0	0	0	0	17205515	2
MAPK8	CARDAMOMIN	0	0	0	0	0	0	1	0	0	0	0	0	0	0	0	0	0	0	0	25959811	2
MAPK8	PRAZOSIN	0	1	0	0	0	0	0	0	0	0	0	0	0	0	0	0	0	0	0	12095132	2
MAPK8	VITAMIN E	0	1	0	0	0	0	0	0	0	0	0	0	0	0	0	0	0	0	0	16909121	2
MAPK8	BEXAROTENE	0	1	0	0	0	0	0	0	0	0	0	0	0	0	0	0	0	0	0	17027148	2
MAPK8	BLEOMYCIN	0	1	0	0	0	0	0	0	0	0	0	0	0	0	0	0	0	0	0	16148050	2
MAPK8	RHAMNETIN	0	0	0	0	0	0	1	0	0	0	0	0	0	0	0	0	0	0	0	24397781	2
MAPK8	ENALAPRIL	0	1	0	0	0	0	0	0	0	0	0	0	0	0	0	0	0	0	0	16772709	2
MAPK8	2-METHOXYESTRADIOL	0	1	0	0	0	0	0	0	0	0	0	0	0	0	0	0	0	0	0	9647742	2
MAPK8	HESPERADIN	0	0	0	0	0	0	1	0	0	0	0	0	0	0	0	0	0	0	0	19035792	2
CDH23	METHYLPHENIDATE	1	0	0	0	0	0	0	0	0	0	0	0	0	0	0	0	0	0	0	29382897	2
HDAC5	GIVINOSTAT	0	0	0	1	0	0	0	0	1	0	0	0	0	0	0	0	0	0	0		2
HDAC5	BUTANOIC ACID	0	0	0	0	0	0	1	0	0	0	0	0	0	0	0	0	0	0	0	19053749	2
HDAC5	PANOBINOSTAT	0	0	0	1	0	0	0	0	1	0	0	0	0	0	0	0	0	0	0		2
HDAC5	PHENYLBUTANOIC ACID	0	0	0	0	0	0	1	0	0	0	0	0	0	0	0	0	0	0	0	24044874	2
HDAC5	ROMIDEPSIN	0	0	1	1	0	0	0	0	0	0	0	0	0	0	0	0	0	0	0		2
HDAC5	URSOLIC ACID	0	0	0	0	0	0	1	0	0	0	0	0	0	0	0	0	0	0	0	19534471	2
HDAC5	CHEMBL117487	0	0	0	0	0	0	1	0	0	0	0	0	0	0	0	0	0	0	0	17566732	2
HDAC5	SCRIPTAID	0	0	0	0	0	0	1	0	0	0	0	0	0	0	0	0	0	0	0	19966789	2
HDAC5	APICIDIN	0	0	0	0	0	0	1	0	0	0	0	0	0	0	0	0	0	0	0	19705846	2
HDAC5	7-ETHYL-10-HYDROXYCAMPTOTHECIN	0	0	0	0	0	0	1	0	0	0	0	0	0	0	0	0	0	0	0	23622981	2
HDAC5	CHEMBL324053	0	0	0	0	0	0	1	0	0	0	0	0	0	0	0	0	0	0	0	16921367	2
HDAC5	CHEMBL1650245	0	0	0	0	0	0	1	0	0	0	0	0	0	0	0	0	0	0	0	24044874	2
HDAC5	DAUNORUBICIN	0	0	0	0	0	0	1	0	0	0	0	0	0	0	0	0	0	0	0	22260166	2
HDAC5	BUTYRYLHYDROXAMIC ACID	0	0	0	0	0	0	1	0	0	0	0	0	0	0	0	0	0	0	0	21874153	2
HDAC5	PHENYLBUTYRYLHYDROXAMIC ACID	0	0	0	0	0	0	1	0	0	0	0	0	0	0	0	0	0	0	0	21874153	2
HDAC5	PSAMMAPLIN A	0	0	0	0	0	0	1	0	0	0	0	0	0	0	0	0	0	0	0	25884112	2
HDAC5	SUBEROHYDROXAMIC ACID	0	0	0	0	0	0	1	0	0	0	0	0	0	0	0	0	0	0	0	16921367	2
PMP22	PROGESTERONE	0	1	0	0	0	0	0	0	0	0	0	0	0	0	0	0	0	0	0	9751213	2
CHKA	TCD-717	0	0	1	0	1	0	0	0	0	0	0	0	0	0	0	0	0	0	0		2
CHKA	DEXAMETHASONE	0	1	0	0	0	0	0	0	0	0	0	0	0	0	0	0	0	0	0	10077342	2
PDE10A	MARDEPODECT	0	0	0	0	1	0	0	0	0	0	0	0	0	0	0	0	0	0	0	10592235	2
PDE10A	BALIPODECT	0	0	0	0	1	0	0	0	0	0	0	0	0	0	0	0	0	0	0	25815469	2
BCL6	FENRETINIDE	0	1	0	0	0	0	0	0	0	0	0	0	0	0	0	0	0	0	0	11027625	2
KAT2B	TRIAZOLAM	0	0	0	0	0	0	1	0	0	0	0	0	0	0	0	0	0	0	0	22137933	2
KAT2B	CHEMBL1797708	0	0	0	0	0	0	1	0	0	0	0	0	0	0	0	0	0	0	0	21292492	2
KAT2B	CHEMBL257748	0	0	0	0	0	0	1	0	0	0	0	0	0	0	0	0	0	0	0	21292492	2
KAT2B	CHEMBL416038	0	0	0	0	0	0	1	0	0	0	0	0	0	0	0	0	0	0	0	20655754	2
KAT2B	CHEMBL1797711	0	0	0	0	0	0	1	0	0	0	0	0	0	0	0	0	0	0	0	21292492	2
KAT2B	CHEMBL1797707	0	0	0	0	0	0	1	0	0	0	0	0	0	0	0	0	0	0	0	21292492	2
KAT2B	CHEMBL1797709	0	0	0	0	0	0	1	0	0	0	0	0	0	0	0	0	0	0	0	21292492	2
MSH6	DURVALUMAB	0	0	0	0	0	1	0	0	0	0	0	0	0	0	0	0	0	0	0	26674132	2
AKT3	UPROSERTIB	0	0	1	0	1	0	0	0	0	0	0	0	0	0	0	0	0	0	0		2
AKT3	VEMURAFENIB	0	0	0	0	0	1	0	0	0	0	0	0	0	0	0	0	0	0	0	24265155	2
AKT3	GSK-690693	0	0	1	0	1	0	0	0	0	0	0	0	0	0	0	0	0	0	0		2
AKT3	MSC-2363318A	0	0	1	0	1	0	0	0	0	0	0	0	0	0	0	0	0	0	0		2
AKT3	AFURESERTIB	0	0	1	0	1	0	0	0	0	0	0	0	0	0	0	0	0	0	0		2
AKT3	CAPIVASERTIB	0	0	0	0	1	0	0	0	0	0	0	0	0	1	0	0	0	0	0		2
AKT3	TRICIRIBINE	0	0	0	1	0	0	0	0	0	0	0	0	0	1	0	0	0	0	0		2
SLC2A1	DIAZEPAM	0	1	0	0	0	0	0	0	0	0	0	0	0	0	0	0	0	0	0	15148255	2
SLC2A1	PIOGLITAZONE	0	1	0	0	0	0	0	0	0	0	0	0	0	0	0	0	0	0	0	17251278	2
SLC2A1	GENISTEIN	0	1	0	0	0	0	0	0	0	0	0	0	0	0	0	0	0	0	0	8621505	2
SLC2A1	TRIAMCINOLONE	0	1	0	0	0	0	0	0	0	0	0	0	0	0	0	0	0	0	0	10199793	2
SLC2A1	THIOCTIC ACID	0	0	0	0	0	0	1	0	0	0	0	0	0	0	0	0	0	0	0	23984871	2
SLC2A1	PROGESTERONE	0	1	0	0	0	0	0	0	0	0	0	0	0	0	0	0	0	0	0	15350188	2
SLC2A1	THYMIDINE	0	1	0	0	0	0	0	0	0	0	0	0	0	0	0	0	0	0	0	1868466	2
SLC2A1	PHENYTOIN	0	1	0	0	0	0	0	0	0	0	0	0	0	0	0	0	0	0	0	15698863	2
SLC2A1	ROSIGLITAZONE	0	1	0	0	0	0	0	0	0	0	0	0	0	0	0	0	0	0	0	11699047	2
SLC2A1	GENTAMICIN	0	1	0	0	0	0	0	0	0	0	0	0	0	0	0	0	0	0	0	8779884	2
STMN1	PACLITAXEL	0	0	0	0	0	1	0	0	0	0	0	0	0	0	0	0	0	0	0	24587245	2
ARID1A	DASATINIB	0	0	0	0	0	1	0	0	0	0	0	0	0	0	0	0	0	0	0	27364904	2
ARID1A	ATEZOLIZUMAB	0	0	0	0	0	1	0	0	0	0	0	0	0	0	0	0	0	0	0	29736026	2
ARID1A	SORAFENIB	0	0	0	0	0	1	0	0	0	0	0	0	0	0	0	0	0	0	0	29113912	2
ARID1A	NIVOLUMAB	0	0	0	0	0	1	0	0	0	0	0	0	0	0	0	0	0	0	0	29736026	2
ARID1A	PEMBROLIZUMAB	0	0	0	0	0	1	0	0	0	0	0	0	0	0	0	0	0	0	0	29736026	2
CRHR1	VERUCERFONT	0	0	1	0	1	0	0	0	0	0	0	0	0	0	0	0	0	0	0		2
CRHR1	SSR125543	0	0	1	0	1	0	0	0	0	0	0	0	0	0	0	0	0	0	0		2
CRHR1	ONO-2333MS	0	0	1	0	1	0	0	0	0	0	0	0	0	0	0	0	0	0	0		2
CRHR1	FLUOXETINE	1	0	0	0	0	0	0	0	0	0	0	0	0	0	0	0	0	0	0	17258395	2
CRHR1	PEXACERFONT	0	0	1	0	1	0	0	0	0	0	0	0	0	0	0	0	0	0	0		2
GRIA2	SELURAMPANEL	0	0	1	1	0	0	0	0	0	0	0	0	0	0	0	0	0	0	0		2
GRIA2	TEZAMPANEL	0	0	1	1	0	0	0	0	0	0	0	0	0	0	0	0	0	0	0		2
BAZ2B	TRIAZOLAM	0	0	0	0	0	0	1	0	0	0	0	0	0	0	0	0	0	0	0	22137933	2
BAZ2B	CHEMBL528463	0	0	0	0	0	0	1	0	0	0	0	0	0	0	0	0	0	0	0	24304323	2
PZP	DEXAMETHASONE	0	1	0	0	0	0	0	0	0	0	0	0	0	0	0	0	0	0	0	7246081	2
PZP	ESTRADIOL	0	1	0	0	0	0	0	0	0	0	0	0	0	0	0	0	0	0	0	3868029	2
PZP	NORETHINDRONE	0	1	0	0	0	0	0	0	0	0	0	0	0	0	0	0	0	0	0	7199610	2
PZP	PROGESTERONE	0	1	0	0	0	0	0	0	0	0	0	0	0	0	0	0	0	0	0	6410156	2
DNMT1	DEMETHOXYCURCUMIN	0	0	0	0	0	0	1	0	0	0	0	0	0	0	0	0	0	0	0	19112019	2
DNMT1	IFOSFAMIDE	0	0	0	1	0	0	0	0	0	0	0	0	0	0	0	1	0	0	0		2
DNMT1	TETRAHYDROCURCUMIN	0	0	0	0	0	0	1	0	0	0	0	0	0	0	0	0	0	0	0	19112019	2
DNMT1	FLOXURIDINE	0	1	0	0	0	0	0	0	0	0	0	0	0	0	0	0	0	0	0	15899874	2
DNMT1	ADRIAMYCIN	0	1	0	0	0	0	0	0	0	0	0	0	0	0	0	0	0	0	0	16893460	2
DNMT1	MAHANINE	0	0	0	0	0	0	1	0	0	0	0	0	0	0	0	0	0	0	0	20184324	2
DNMT1	CHEMBL2063052	0	0	0	0	0	0	1	0	0	0	0	0	0	0	0	0	0	0	0	22854677	2
DNMT1	DIETHYLSTILBESTROL	0	1	0	0	0	0	0	0	0	0	0	0	0	0	0	0	0	0	0	16598927	2
DNMT1	HYDROXYUREA	0	1	0	0	0	0	0	0	0	0	0	0	0	0	0	0	0	0	0	2422298	2
DNMT1	CISPLATIN	0	0	0	0	0	1	0	0	0	0	0	0	0	0	0	0	0	0	0	21458988	2
DNMT1	HEXAHYDROCURCUMIN	0	0	0	0	0	0	1	0	0	0	0	0	0	0	0	0	0	0	0	19112019	2
DNMT1	MITOXANTRONE	0	1	0	0	0	0	0	0	0	0	0	0	0	0	0	0	0	0	0	12878861	2
DNMT1	BISDEMETHOXYCURCUMIN	0	0	0	0	0	0	1	0	0	0	0	0	0	0	0	0	0	0	0	19112019	2
DNMT1	ZEBULARINE	0	1	0	0	0	0	0	0	0	0	0	0	0	0	0	0	0	0	0	16239434	2
PPP1R1B	FLUOXETINE	0	1	0	0	0	0	0	0	0	0	0	0	0	0	0	0	0	0	0	17125745	2
DLG4	LEVODOPA	0	1	0	0	0	0	0	0	0	0	0	0	0	0	0	0	0	0	0	15703272	2
DLG4	HALOPERIDOL	0	1	0	0	0	0	0	0	0	0	0	0	0	0	0	0	0	0	0	11834303	2
SNAP25	DIAZOXIDE	0	1	0	0	0	0	0	0	0	0	0	0	0	0	0	0	0	0	0	15752769	2
LOXL2	SIMTUZUMAB	0	0	1	0	1	0	0	0	0	0	0	0	0	0	0	0	0	0	0		2
MYCN	DINUTUXIMAB	1	0	0	0	0	0	0	0	0	0	0	0	0	0	0	0	1	0	0		2
MYCN	CYCLOPHOSPHAMIDE	0	1	0	0	0	0	0	0	0	0	0	0	0	0	0	0	0	0	0	12439032	2
MYCN	ETOPOSIDE	0	1	0	0	0	0	0	0	0	0	0	0	0	0	0	0	0	0	0	12439032	2
MYCN	CISPLATIN	0	1	0	0	0	0	0	0	0	0	0	0	0	0	0	0	0	0	0	12439032	2
MYCN	TRETINOIN	0	1	0	0	0	0	0	0	0	0	0	0	0	0	0	0	0	0	0	11107126	2
MYCN	VINCRISTINE	0	1	0	0	0	0	0	0	0	0	0	0	0	0	0	0	0	0	0	12439032	2
MYCN	SONIDEGIB	0	0	0	0	0	1	0	0	0	0	0	0	0	0	0	0	0	0	0	24651015	2
MYCN	BIRABRESIB	0	0	0	0	0	1	0	0	0	0	0	0	0	0	0	0	0	0	0	26631615	2
MYCN	PANOBINOSTAT	0	0	0	0	0	1	0	0	0	0	0	0	0	0	0	0	0	0	0	26733615	2
AGT	HYDROCORTISONE	0	1	0	0	0	0	0	0	0	0	0	0	0	0	0	0	0	0	0	15576665	2
AGT	IMIDAPRIL	1	0	0	0	0	0	0	0	0	0	0	0	0	0	0	0	0	0	0	25143324	2
AGT	ASPIRIN	1	0	0	0	0	0	0	0	0	0	0	0	0	0	0	0	0	0	0	20824505	2
AGT	ADRIAMYCIN	0	1	0	0	0	0	0	0	0	0	0	0	0	0	0	0	0	0	0	7581027	2
AGT	ENALAPRIL	0	1	0	0	0	0	0	0	0	0	0	0	0	0	0	0	0	0	0	11928713	2
AGT	MESTRANOL	0	1	0	0	0	0	0	0	0	0	0	0	0	0	0	0	0	0	0	3023023	2
PIM1	CHEMBL500812	0	0	0	0	0	0	1	0	0	0	0	0	0	0	0	0	0	0	0	19179076	2
PIM1	SGI-1776	0	0	1	1	0	0	0	0	0	0	0	0	0	0	0	0	0	0	0		2
PIM1	CHEMBL478323	0	0	0	0	0	0	1	0	0	0	0	0	0	0	0	0	0	0	0	19179076	2
PIM1	CHEMBL515495	0	0	0	0	0	0	1	0	0	0	0	0	0	0	0	0	0	0	0	19179076	2
PIM1	MITOXANTRONE	0	0	0	0	0	0	1	0	0	0	0	0	0	0	0	0	0	0	0	23442188	2
PIM1	SIROLIMUS	0	1	0	0	0	0	0	0	0	0	0	0	0	0	0	0	0	0	0	15642745	2
PIM1	CHEMBL478324	0	0	0	0	0	0	1	0	0	0	0	0	0	0	0	0	0	0	0	19179076	2
PIM1	CHEMBL478141	0	0	0	0	0	0	1	0	0	0	0	0	0	0	0	0	0	0	0	19179076	2
PIM1	CHEMBL478510	0	0	0	0	0	0	1	0	0	0	0	0	0	0	0	0	0	0	0	19179076	2
PIM1	CHEMBL476025	0	0	0	0	0	0	1	0	0	0	0	0	0	0	0	0	0	0	0	19179076	2
ADAM10	MARIMASTAT	0	0	0	0	0	0	1	0	0	0	0	0	0	0	0	0	0	0	0	26192023	2
IGF1R	CERITINIB	0	0	0	0	0	0	1	0	0	0	0	0	0	0	0	0	0	0	0	23837797	2
IGF1R	TEPROTUMUMAB	0	0	1	0	1	0	0	0	0	0	0	0	0	0	0	0	0	0	0		2
IGF1R	ACETYLCYSTEINE	0	1	0	0	0	0	0	0	0	0	0	0	0	0	0	0	0	0	0	12485928	2
IGF1R	RALOXIFENE	0	1	0	0	0	0	0	0	0	0	0	0	0	0	0	0	0	0	0	14533013	2
IGF1R	INSM-18	0	0	1	1	0	0	0	0	0	0	0	0	0	0	0	0	0	0	0		2
IGF1R	ROBATUMUMAB	0	0	1	0	0	0	0	0	1	0	0	0	0	0	0	0	0	0	0		2
IGF1R	AXL-1717	0	0	1	0	1	0	0	0	0	0	0	0	0	0	0	0	0	0	0		2
IGF1R	AEW-541	0	0	1	0	1	0	0	0	0	0	0	0	0	0	0	0	0	0	0		2
IGF1R	STAUROSPORINE	0	1	0	0	0	0	0	0	0	0	0	0	0	0	0	0	0	0	0	8895768	2
IGF1R	HESPERADIN	0	0	0	0	0	0	1	0	0	0	0	0	0	0	0	0	0	0	0	19035792	2
CACNA1A	NISOLDIPINE	0	0	0	1	0	0	0	0	0	0	0	0	0	0	0	1	0	0	0		2
CACNA1A	CELECOXIB	1	0	0	0	0	0	0	0	0	0	0	0	0	0	0	0	0	0	0	22336956	2
PLEKHA6	HALOPERIDOL	1	0	0	0	0	0	0	0	0	0	0	0	0	0	0	0	0	0	0	27023437	2
TRPC1	CAFFEINE	0	1	0	0	0	0	0	0	0	0	0	0	0	0	0	0	0	0	0	15878845	2
UGCG	ADRIAMYCIN	0	1	0	0	0	0	0	0	0	0	0	0	0	0	0	0	0	0	0	10702281	2
UGCG	ELIGLUSTAT	0	0	0	1	0	0	0	0	0	0	0	0	0	0	0	0	0	0	0	25239269	2
NOTCH1	CRENIGACESTAT	0	0	0	0	1	0	0	0	0	0	1	0	0	0	0	0	0	0	0		2
NOTCH1	BORTEZOMIB	0	0	0	0	0	0	0	0	0	0	1	0	0	0	0	0	0	0	0	28151717	2
NOTCH1	EVEROLIMUS	0	0	0	0	0	0	0	0	0	0	1	0	0	0	0	0	0	0	0	28151717	2
NOTCH1	METHOTREXATE	0	0	0	0	0	0	0	0	0	0	1	0	0	0	0	0	0	0	0	28151717	2
NOTCH1	PREDNISOLONE	0	0	0	0	0	0	0	0	0	0	1	0	0	0	0	0	0	0	0	28151717	2
NOTCH1	MERCAPTOPURINE	0	0	0	0	0	0	0	0	0	0	1	0	0	0	0	0	0	0	0	28151717	2
NOTCH1	HYDROCORTISONE	0	1	0	0	0	0	0	0	0	0	0	0	0	0	0	0	0	0	0	11948681	2
NOTCH1	TEMOZOLOMIDE	0	0	0	0	0	0	0	0	0	0	1	0	0	0	0	0	0	0	0	27154916	2
NOTCH1	PACLITAXEL	0	0	0	0	0	0	0	0	0	0	1	0	0	0	0	0	0	0	0	25104330	2
NOTCH1	DEXAMETHASONE	0	0	0	0	0	0	0	0	0	0	1	0	0	0	0	0	0	0	0	28151717	2
NOTCH1	DOCETAXEL	0	0	0	0	0	0	0	0	0	0	1	0	0	0	0	0	0	0	0	26202948	2
NOTCH1	ASPARAGINASE	0	0	0	0	0	0	0	0	0	0	1	0	0	0	0	0	0	0	0	28151717	2
NOTCH1	RIBOCICLIB	0	0	0	0	0	0	0	0	0	0	1	0	0	0	0	0	0	0	0	28151717	2
NOTCH1	WNT-974	0	0	0	0	0	0	0	0	0	0	1	0	0	0	0	0	0	0	0	24277854	2
NCAM1	DULOXETINE	1	0	0	0	0	0	0	0	0	0	0	0	0	0	0	0	0	0	0	28696415	2
CACNA1C	RITODRINE	1	0	0	0	0	0	0	0	0	0	0	0	0	0	0	0	0	0	0	28391406	2
CACNA1C	HALOPERIDOL	1	0	0	0	0	0	0	0	0	0	0	0	0	0	0	0	0	0	0	27023437	2
CACNA1C	CITALOPRAM	1	0	0	0	0	0	0	0	0	0	0	0	0	0	0	0	0	0	0	19388002	2
CACNA1C	ATENOLOL	1	0	0	0	0	0	0	0	0	0	0	0	0	0	0	0	0	0	0	20031608	2
CACNA1C	CELECOXIB	1	0	0	0	0	0	0	0	0	0	0	0	0	0	0	0	0	0	0	22336956	2
THRB	AMMONIA SOLUTION, STRONG	0	0	0	0	0	0	1	0	0	0	0	0	0	0	0	0	0	0	0	22324546	2
THRB	SOBETIROME	0	0	0	1	0	0	0	0	0	0	0	0	0	0	0	0	0	0	0	10592235	2
THRB	AXITIROME	0	0	0	0	1	0	0	0	0	0	0	0	0	0	0	0	0	0	0	23667826	2
FAM177A1	LITHIUM	1	0	0	0	0	0	0	0	0	0	0	0	0	0	0	0	0	0	0	29121268	2
GABRA2	PHENOBARBITAL	0	0	0	1	0	0	0	0	0	0	0	0	0	0	0	1	0	0	0		2
GABRA2	PAGOCLONE	0	0	0	1	0	0	0	0	0	0	0	0	0	0	0	0	0	0	0	16430927	2
GABRA2	ADIPIPLON	0	0	1	1	0	0	0	0	0	0	0	0	0	0	0	0	0	0	0		2
GABRA2	GABOXADOL	0	0	1	1	0	0	0	0	0	0	0	0	0	0	0	0	0	0	0		2
GABRA2	CLORAZEPIC ACID	0	0	0	1	0	0	0	0	0	0	0	0	0	0	0	1	0	0	0		2
GABRA2	BUTABARBITAL	0	0	0	1	0	0	0	0	0	0	0	0	0	0	0	1	0	0	0		2
GABRA2	AZIETOMIDATE	0	0	0	0	0	0	1	0	0	0	0	0	0	0	0	0	0	0	0	16884293	2
GRIA4	TEZAMPANEL	0	0	1	1	0	0	0	0	0	0	0	0	0	0	0	0	0	0	0		2
GRIA4	SELURAMPANEL	0	0	1	1	0	0	0	0	0	0	0	0	0	0	0	0	0	0	0		2
RASGRP3	CHEMBL27768	0	0	0	0	0	0	1	0	0	0	0	0	0	0	0	0	0	0	0	24794745	2
GRM1	INOSITOL	0	1	0	0	0	0	0	0	0	0	0	0	0	0	0	0	0	0	0	15140199	2
GRM1	PHILANTHOTOXIN 343	0	0	0	0	0	0	1	0	0	0	0	0	0	0	0	0	0	0	0	20873775	2
GRM1	MORPHINE	0	1	0	0	0	0	0	0	0	0	0	0	0	0	0	0	0	0	0	12110611	2
GRM1	CAFFEINE	0	1	0	0	0	0	0	0	0	0	0	0	0	0	0	0	0	0	0	12814357	2
PTPRD	TEPROTUMUMAB	0	0	0	0	0	1	0	0	0	0	0	0	0	0	0	0	0	0	0	23800680	2
PTPRD	VERAPAMIL	1	0	0	0	0	0	0	0	0	0	0	0	0	0	0	0	0	0	0	26425837	2
PTPRD	TRANDOLAPRIL	1	0	0	0	0	0	0	0	0	0	0	0	0	0	0	0	0	0	0	26425837	2
PTPRD	CIXUTUMUMAB	0	0	0	0	0	1	0	0	0	0	0	0	0	0	0	0	0	0	0	23800680	2
PRKCA	ENOXOLONE	0	0	0	0	0	0	1	0	0	0	0	0	0	0	0	0	0	0	0	24461294	2
PRKCA	BEVACIZUMAB	1	0	0	0	0	0	0	0	0	0	0	0	0	0	0	0	0	0	0	29871907	2
PRKCA	CHEMBL27768	0	0	0	0	0	0	1	0	0	0	0	0	0	0	0	0	0	0	0	24794745	2
PRKCA	TRISMETHOXYRESVERATROL	0	0	0	0	0	0	1	0	0	0	0	0	0	0	0	0	0	0	0	21880495	2
PRKCA	PHORBOL MYRISTATE ACETATE	0	0	0	0	0	0	1	0	0	0	0	0	0	0	0	0	0	0	0	24794745	2
PRKCA	DIMETHYLSPINGOSINE	0	0	0	0	0	0	1	0	0	0	0	0	0	0	0	0	0	0	0	19469544	2
PRKCA	REDIOCIDE A	0	0	0	0	0	0	1	0	0	0	0	0	0	0	0	0	0	0	0	22650618	2
PRKCA	RESVERATROL	0	0	0	0	0	0	1	0	0	0	0	0	0	0	0	0	0	0	0	21880495	2
BRAF	PEXIDARTINIB	0	0	0	0	0	0	0	0	0	0	1	0	0	0	0	0	0	0	0	25939769	2
BRAF	OMIPALISIB	0	0	0	0	0	0	0	0	0	0	1	0	0	0	0	0	0	0	0	22389471	2
BRAF	MK-2206	0	0	0	0	0	0	0	0	0	0	1	0	0	0	0	0	0	0	0	24265152	2
BRAF	RG-7256	0	0	1	0	1	0	0	0	0	0	0	0	0	0	0	0	0	0	0		2
BRAF	CGM-097	0	0	0	0	0	0	0	0	0	0	1	0	0	0	0	0	0	0	0	27659046	2
BRAF	PAC-1	0	0	0	0	0	0	0	0	0	0	1	0	0	0	0	0	0	0	0	27297867	2
BRAF	CEDIRANIB	0	0	0	0	0	0	0	0	0	0	1	0	0	0	0	0	0	0	0	26461489	2
BRAF	CHEMBL525191	0	0	0	0	0	1	0	0	0	0	0	0	0	0	0	0	0	0	0	23549875	2
BRAF	VENETOCLAX	0	0	0	0	0	0	0	0	0	0	1	0	0	0	0	0	0	0	0	27974663	2
BRAF	OBATOCLAX	0	0	0	0	0	0	0	0	0	0	1	0	0	0	0	0	0	0	0	22460902	2
BRAF	UPROSERTIB	0	0	0	0	0	0	0	0	0	0	1	0	0	0	0	0	0	0	0	24265152	2
BRAF	CHEMBL217354	0	0	0	0	0	0	0	0	0	0	1	0	0	0	0	0	0	0	0	25665005	2
BRAF	NIVOLUMAB	1	0	0	0	0	0	0	0	0	0	0	0	0	0	0	0	1	0	0		2
BRAF	AFATINIB	0	0	0	0	0	0	0	0	0	0	1	0	0	0	0	0	0	0	0	26916115	2
BRAF	PF-00477736	0	0	0	0	0	0	0	0	0	0	1	0	0	0	0	0	0	0	0	26140595	2
BRAF	SARACATINIB	0	0	0	0	0	0	0	0	0	0	1	0	0	0	0	0	0	0	0	23242808	2
BRAF	DOXIL	0	0	0	0	0	0	0	0	0	0	1	0	0	0	0	0	0	0	0	21216929	2
BRAF	LENVATINIB	0	0	0	0	0	0	0	0	0	0	1	0	0	0	0	0	0	0	0	26169970	2
BRAF	CAPMATINIB	0	0	0	0	0	0	0	0	0	0	1	0	0	0	0	0	0	0	0	28783719	2
BRAF	PF-04217903	0	0	0	0	0	0	0	0	0	0	1	0	0	0	0	0	0	0	0	27659046	2
BRAF	VORINOSTAT	0	0	0	0	0	0	0	0	0	0	1	0	0	0	0	0	0	0	0	27924459	2
BRAF	LEUCOVORIN	0	0	0	0	0	0	0	0	0	0	1	0	0	0	0	0	0	0	0	27626067	2
BRAF	NERATINIB	0	0	0	0	0	0	0	0	0	0	1	0	0	0	0	0	0	0	0	26243863	2
BRAF	TRASTUZUMAB	0	0	0	0	0	0	0	0	0	0	1	0	0	0	0	0	0	0	0	27626067	2
BRAF	AEW-541	0	0	0	0	0	0	0	0	0	0	1	0	0	0	0	0	0	0	0	26577700	2
BRAF	CHEMBL2144069	0	0	0	0	0	0	1	0	0	0	0	0	0	0	0	0	0	0	0	23398453	2
BRAF	PA-799	0	0	0	0	0	0	0	0	0	0	1	0	0	0	0	0	0	0	0	21558396	2
BRAF	RO-4987655	0	0	0	0	0	0	0	0	0	0	1	0	0	0	0	0	0	0	0	26438159	2
BRAF	PERTUZUMAB	0	0	0	0	0	1	0	0	0	0	0	0	0	0	0	0	0	0	0	29320312	2
BRAF	DEL-22379	0	0	0	0	0	0	0	0	0	0	1	0	0	0	0	0	0	0	0	26267534	2
BRAF	DOXORUBICIN	0	0	0	0	0	0	0	0	0	0	1	0	0	0	0	0	0	0	0	27924459	2
BRAF	IMATINIB	0	0	0	0	0	0	0	0	0	0	1	0	0	0	0	0	0	0	0	27924459	2
BRAF	AZD-6482	0	0	0	0	0	0	0	0	0	0	1	0	0	0	0	0	0	0	0	26577700	2
BRAF	REFAMETINIB	0	0	0	0	0	0	0	0	0	0	1	0	0	0	0	0	0	0	0	19706763	2
BRAF	PANOBINOSTAT	0	0	0	0	0	0	0	0	0	0	1	0	0	0	0	0	0	0	0	21464044	2
BRAF	TIVOZANIB	0	0	0	0	0	0	0	0	0	0	1	0	0	0	0	0	0	0	0	26461489	2
BRAF	RIBOCICLIB	0	0	0	0	0	0	0	0	0	0	1	0	0	0	0	0	0	0	0	28351928	2
BRAF	IDELALISIB	0	0	0	0	0	0	0	0	0	0	1	0	0	0	0	0	0	0	0	26137449	2
BRAF	SAR-260301	0	0	0	0	0	0	0	0	0	0	1	0	0	0	0	0	0	0	0	27196754	2
BRAF	XL-888	0	0	0	0	0	0	0	0	0	0	1	0	0	0	0	0	0	0	0	22351686	2
BRAF	PILARALISIB	0	0	0	0	0	0	0	0	0	0	1	0	0	0	0	0	0	0	0	25637314	2
BRAF	PONATINIB	0	0	0	0	0	1	0	0	0	0	0	0	0	0	0	0	0	0	0	31937621	2
CBS	METHIONINE	1	0	0	0	0	0	0	0	0	0	0	0	0	0	0	0	0	0	0	24651765	2
S100B	STREPTOZOCIN	0	1	0	0	0	0	0	0	0	0	0	0	0	0	0	0	0	0	0	14583344	2
S100B	PHENOTHIAZINE	0	1	0	0	0	0	0	0	0	0	0	0	0	0	0	0	0	0	0	6947252	2
GRIN2C	LANICEMINE	0	0	1	1	0	0	0	0	0	0	0	0	0	0	0	0	0	0	0		2
GRIN2C	ESKETAMINE HYDROCHLORIDE	0	0	1	1	0	0	0	0	0	0	0	0	0	0	0	0	0	0	0		2
GRIN2C	CNS-5161	0	0	1	1	0	0	0	0	0	0	0	0	0	0	0	0	0	0	0		2
GRIN2C	INDANTADOL	0	0	1	1	0	0	0	0	0	0	0	0	0	0	0	0	0	0	0		2
ADORA1	CHEMBL303124	0	0	0	0	0	0	1	0	0	0	0	0	0	0	0	0	0	0	0	19751980	2
ADORA1	AMP579	0	0	1	0	1	0	0	0	0	0	0	0	0	0	0	0	0	0	0		2
ADORA1	PENTOXIFYLLINE	0	0	0	1	0	0	0	0	0	0	0	0	0	0	0	0	0	0	0	3588607	2
ADORA1	ASPIRIN	1	0	0	0	0	0	0	0	0	0	0	0	0	0	0	0	0	0	0	19019667	2
ADORA1	CHEMBL207824	0	0	0	0	0	0	1	0	0	0	0	0	0	0	0	0	0	0	0	16686529	2
ADORA1	CHEMBL59532	0	0	0	0	0	0	1	0	0	0	0	0	0	0	0	0	0	0	0	19751980	2
ADORA1	CHROMOCARB	0	0	0	0	0	0	1	0	0	0	0	0	0	0	0	0	0	0	0	22703703	2
ADORA1	SELODENOSON	0	0	1	0	1	0	0	0	0	0	0	0	0	0	0	0	0	0	0		2
ADORA1	GS-9667	0	0	1	1	0	0	0	0	0	0	0	0	0	0	0	0	0	0	0		2
ADORA1	CAPADENOSON	0	0	1	0	1	0	0	0	0	0	0	0	0	0	0	0	0	0	0		2
HCN1	TRAMADOL	1	0	0	0	0	0	0	0	0	0	0	0	0	0	0	0	0	0	0	30971809	2
TK1	ZIDOVUDINE	1	0	0	0	0	0	0	0	0	0	0	0	0	0	0	0	0	0	0	22960662	2
LRP1B	DOXORUBICIN	0	0	0	0	0	1	0	0	0	0	0	0	0	0	0	0	0	0	0	22896685	2
TET2	DECITABINE	0	0	0	0	0	0	0	0	0	0	1	0	0	0	0	0	0	0	0	25224413	2
GRM5	DIPRAGLURANT	0	0	1	0	1	0	0	0	0	0	0	0	0	0	0	0	0	0	0		2
GRM5	CHEMBL2164552	0	0	0	0	0	0	1	0	0	0	0	0	0	0	0	0	0	0	0	23046966	2
GRM5	ALCOHOL	0	1	0	0	0	0	0	0	0	0	0	0	0	0	0	0	0	0	0	15717208	2
GRM5	CHEMBL2164551	0	0	0	0	0	0	1	0	0	0	0	0	0	0	0	0	0	0	0	23046966	2
GRM5	RG7342	0	0	1	0	1	0	0	0	0	0	0	0	0	0	0	0	0	0	0		2
GRM5	ACAMPROSATE	0	0	0	1	0	0	0	0	0	0	0	0	0	0	0	0	0	0	0	15963001	2
GRM5	AZD2066	0	0	1	1	0	0	0	0	0	0	0	0	0	0	0	0	0	0	0		2
GRM5	MAVOGLURANT	0	0	1	0	1	0	0	0	0	0	0	0	0	0	0	0	0	0	0		2
MAP2K1	WX-554	0	0	1	1	0	0	0	0	0	0	0	0	0	0	0	0	0	0	0		2
MAP2K1	OMIPALISIB	0	0	0	0	0	0	0	0	0	0	1	0	0	0	0	0	0	0	0	22389471	2
MAP2K1	ENCORAFENIB	0	0	0	0	0	0	0	0	0	0	1	0	0	0	0	0	0	0	0	27312529	2
MAP2K1	ALPELISIB	0	0	0	0	0	0	0	0	0	0	1	0	0	0	0	0	0	0	0	27312529	2
MAP2K1	CHEMBL1956073	0	0	0	0	0	0	1	0	0	0	0	0	0	0	0	0	0	0	0	20053779	2
MAP2K1	RO-4987655	0	0	1	0	0	0	0	0	0	0	0	1	0	0	0	0	0	0	0		2
MAP2K1	DEL-22379	0	0	0	0	0	0	0	0	0	0	1	0	0	0	0	0	0	0	0	26267534	2
MAP2K1	RG-7420	0	0	1	0	0	0	0	0	0	1	0	0	0	0	0	0	0	0	0		2
MAP2K1	CERITINIB	0	0	0	0	0	0	0	0	0	0	1	0	0	0	0	0	0	0	0	25394791	2
MAP2K1	AZD-8330	0	0	1	1	0	0	0	0	0	0	0	0	0	0	0	0	0	0	0		2
PTK2	DEFACTINIB	0	0	1	1	0	0	0	0	0	0	0	0	0	0	0	0	0	0	0		2
PTK2	GSK-2256098	0	0	1	0	1	0	0	0	0	0	0	0	0	0	0	0	0	0	0		2
PTK2	VS-4718	0	0	1	0	1	0	0	0	0	0	0	0	0	0	0	0	0	0	0		2
PTK2	CEP-37440	0	0	1	0	1	0	0	0	0	0	0	0	0	0	0	0	0	0	0		2
PTK2	CHEMBL2333445	0	0	0	0	0	0	1	0	0	0	0	0	0	0	0	0	0	0	0	22819505	2
PTK2	HESPERADIN	0	0	0	0	0	0	1	0	0	0	0	0	0	0	0	0	0	0	0	19035792	2
PTK2	BI-853520	0	0	1	0	1	0	0	0	0	0	0	0	0	0	0	0	0	0	0		2
PTK2	CHEMBL456559	0	0	0	0	0	0	1	0	0	0	0	0	0	0	0	0	0	0	0	18989950	2
PTK2	CHLORPYRAMIN HYDROCHLORIDE	0	0	0	0	0	0	1	0	0	0	0	0	0	0	0	0	0	0	0	19610651	2
ALCAM	FLUOROURACIL	0	0	0	0	0	1	0	0	0	0	0	0	0	0	0	0	0	0	0	24708484	2
INSR	BMS-754807	0	0	1	0	0	0	0	0	1	0	0	0	0	0	0	0	0	0	0		2
INSR	CERITINIB	0	0	0	0	0	0	1	0	0	0	0	0	0	0	0	0	0	0	0	23837797	2
INSR	LINSITINIB	0	0	1	0	0	0	0	0	1	0	0	0	0	0	0	0	0	0	0		2
INSR	HESPERADIN	0	0	0	0	0	0	1	0	0	0	0	0	0	0	0	0	0	0	0	19035792	2
INSR	TOPIRAMATE	1	0	0	0	0	0	0	0	0	0	0	0	0	0	0	0	0	0	0	26524290	2
APLN	STAUROSPORINE	0	1	0	0	0	0	0	0	0	0	0	0	0	0	0	0	0	0	0	12215493	2
ASXL1	AZACITIDINE	0	0	0	0	0	0	0	0	0	0	1	0	0	0	0	0	0	0	0	25224413	2
ASXL1	DECITABINE	0	0	0	0	0	0	0	0	0	0	1	0	0	0	0	0	0	0	0	25224413	2
DSCAM	CARBOPLATIN	1	0	0	0	0	0	0	0	0	0	0	0	0	0	0	0	0	0	0	21079520	2
DSCAM	PACLITAXEL	1	0	0	0	0	0	0	0	0	0	0	0	0	0	0	0	0	0	0	21079520	2
NBEA	METFORMIN	1	0	0	0	0	0	0	0	0	0	0	0	0	0	0	0	0	0	0	29650774	2
SLC29A2	GEMCITABINE	1	0	0	0	0	0	0	0	0	0	0	0	0	0	0	0	0	0	0	25162786	2
SLC29A2	TECADENOSON	0	0	0	0	0	0	1	0	0	0	0	0	0	0	0	0	0	0	0	23388705	2
SLC29A2	MERCAPTOPURINE	0	1	0	0	0	0	0	0	0	0	0	0	0	0	0	0	0	0	0	17088032	2
BRSK2	HESPERADIN	0	0	0	0	0	0	1	0	0	0	0	0	0	0	0	0	0	0	0	19035792	2
CADM2	ALCOHOL	1	0	0	0	0	0	0	0	0	0	0	0	0	0	0	0	0	0	0	32451486	2
ERBB4	PALIPERIDONE	1	0	0	0	0	0	0	0	0	0	0	0	0	0	0	0	0	0	0	25714000	2
ERBB4	PELITINIB	0	0	0	0	0	0	0	0	1	1	0	0	0	0	0	0	0	0	0		2
ERBB4	AFATINIB	0	0	0	0	0	0	0	0	0	0	1	0	0	0	0	0	0	0	0	27207775	2
ERBB4	CETUXIMAB	0	0	0	0	0	0	0	0	0	0	1	0	0	0	0	0	0	0	0	27207775	2
ERBB4	CURCUMIN	0	0	0	0	0	0	1	0	0	0	0	0	0	0	0	0	0	0	0	25753330	2
ERBB4	METHYLCURCUMIN	0	0	0	0	0	0	1	0	0	0	0	0	0	0	0	0	0	0	0	25753330	2
ERBB4	DIMETHYLCURCUMIN	0	0	0	0	0	0	1	0	0	0	0	0	0	0	0	0	0	0	0	25753330	2
ERBB4	POZIOTINIB	0	0	1	0	0	0	0	1	0	0	0	0	0	0	0	0	0	0	0		2
SSTR2	INSULIN	0	1	0	0	0	0	0	0	0	0	0	0	0	0	0	0	0	0	0	10614629	2
SSTR2	CHEMBL442494	0	0	0	0	0	0	1	0	0	0	0	0	0	0	0	0	0	0	0	18410083	2
SSTR2	VAPREOTIDE ACETATE	0	1	0	0	0	0	0	0	0	0	0	0	0	0	0	0	0	0	0	8653698	2
IDH2	DASATINIB	0	0	0	0	0	0	0	0	0	0	1	0	0	0	0	0	0	0	0	27231123	2
IDH2	SARACATINIB	0	0	0	0	0	0	0	0	0	0	1	0	0	0	0	0	0	0	0	27231123	2
IDH2	OLAPARIB	0	0	0	0	0	1	0	0	0	0	0	0	0	0	0	0	0	0	0	28148839	2
CAMK1D	LOSARTAN	1	0	0	0	0	0	0	0	0	0	0	0	0	0	0	0	0	0	0	25410890	2
PDE4B	ALCOHOL	1	0	0	0	0	0	0	0	0	0	0	0	0	0	0	0	0	0	0	32451486	2
PDE4B	IBUDILAST	0	0	0	1	0	0	0	0	0	0	0	0	0	0	0	0	0	0	0	16313925	2
DGAT1	PF-04620110	0	0	0	0	0	0	1	0	0	0	0	0	0	0	0	0	0	0	0	23871442	2
MYT1L	ALLOPURINOL	1	0	0	0	0	0	0	0	0	0	0	0	0	0	0	0	0	0	0	30924126	2
BCR	NILOTINIB	1	0	0	0	0	0	0	0	0	0	0	0	0	0	0	0	1	0	0		2
BCR	BUSULFAN	1	0	0	0	0	0	0	0	0	0	0	0	0	0	0	0	1	0	0		2
BCR	BOSUTINIB	1	0	0	0	0	0	0	0	0	0	0	0	0	0	0	0	1	0	0		2
BCR	CHEMBL483847	0	0	0	0	0	0	1	0	0	0	0	0	0	0	0	0	0	0	0	16415863	2
BCR	VINCRISTINE	1	0	0	0	0	0	0	0	0	0	0	0	0	0	0	0	1	0	0		2
BCR	BLINATUMOMAB	1	0	0	0	0	0	0	0	0	0	0	0	0	0	0	0	1	0	0		2
MAPT	CHEMBL2181039	0	0	0	0	0	0	1	0	0	0	0	0	0	0	0	0	0	0	0	22913544	2
MAPT	CHEMBL2181041	0	0	0	0	0	0	1	0	0	0	0	0	0	0	0	0	0	0	0	22913544	2
MAPT	CHEMBL2181046	0	0	0	0	0	0	1	0	0	0	0	0	0	0	0	0	0	0	0	22913544	2
MAPT	CHEMBL2181040	0	0	0	0	0	0	1	0	0	0	0	0	0	0	0	0	0	0	0	22913544	2
MAPT	LANSOPRAZOLE	0	0	0	0	0	0	1	0	0	0	0	0	0	0	0	0	0	0	0	20110603	2
CERKL	ILOPERIDONE	1	0	0	0	0	0	0	0	0	0	0	0	0	0	0	0	0	0	0	18521091	2
NF1	SIROLIMUS	0	0	0	0	0	1	0	0	0	0	0	0	0	0	0	0	0	0	0	23171796	2
NF1	COBIMETINIB	0	0	0	0	0	0	0	0	0	0	0	0	1	0	0	0	0	1	0		2
NF1	DABRAFENIB	0	0	0	0	0	1	0	0	0	0	0	0	0	0	0	0	0	0	0	23171796	2
MDM4	DOCETAXEL	1	0	0	0	0	0	0	0	0	0	0	0	0	0	0	0	0	0	0	24958282	2
MDM4	EPIRUBICIN	1	0	0	0	0	0	0	0	0	0	0	0	0	0	0	0	0	0	0	24958282	2
MDM4	ATEZOLIZUMAB	0	0	0	0	0	1	0	0	0	0	0	0	0	0	0	0	0	0	0	28351930	2
MDM4	PEMBROLIZUMAB	0	0	0	0	0	1	0	0	0	0	0	0	0	0	0	0	0	0	0	28351930	2
MDM4	NIVOLUMAB	0	0	0	0	0	1	0	0	0	0	0	0	0	0	0	0	0	0	0	28351930	2
PNP	ULODESINE	0	0	0	1	1	0	0	0	0	0	0	0	0	0	0	0	0	0	0		2
GRM3	LY404039	0	0	1	0	1	0	0	0	0	0	0	0	0	0	0	0	0	0	0		2
GRM3	RISPERIDONE	1	0	0	0	0	0	0	0	0	0	0	0	0	0	0	0	0	0	0	19451915	2
NOS1AP	VERAPAMIL	1	0	0	0	0	0	0	0	0	0	0	0	0	0	0	0	0	0	0	19247217	2
NOS1AP	GRANISETRON	1	0	0	0	0	0	0	0	0	0	0	0	0	0	0	0	0	0	0	21663814	2
NOS1AP	DOLASETRON	1	0	0	0	0	0	0	0	0	0	0	0	0	0	0	0	0	0	0	21663814	2
TGM2	DEFEROXAMINE	0	1	0	0	0	0	0	0	0	0	0	0	0	0	0	0	0	0	0	9194688	2
TGM2	SIROLIMUS	0	1	0	0	0	0	0	0	0	0	0	0	0	0	0	0	0	0	0	16127150	2
TGM2	ACIVICIN	0	1	0	0	0	0	0	0	0	0	0	0	0	0	0	0	0	0	0	12670536	2
TGM2	LEVAMISOLE	0	1	0	0	0	0	0	0	0	0	0	0	0	0	0	0	0	0	0	17669706	2
TGM2	MIDAZOLAM	0	1	0	0	0	0	0	0	0	0	0	0	0	0	0	0	0	0	0	17093965	2
TGM2	DOXORUBICIN	0	1	0	0	0	0	0	0	0	0	0	0	0	0	0	0	0	0	0	18174247	2
TGM2	GARLIC	0	1	0	0	0	0	0	0	0	0	0	0	0	0	0	0	0	0	0	12125104	2
TGM2	TAMOXIFEN	0	1	0	0	0	0	0	0	0	0	0	0	0	0	0	0	0	0	0	9067554	2
TGM2	ATORVASTATIN	0	1	0	0	0	0	0	0	0	0	0	0	0	0	0	0	0	0	0	15313180	2
TGM2	CORTICOTROPIN	0	1	0	0	0	0	0	0	0	0	0	0	0	0	0	0	0	0	0	2444616	2
TGM2	IONOMYCIN	0	1	0	0	0	0	0	0	0	0	0	0	0	0	0	0	0	0	0	9045668	2
TGM2	CISPLATIN	0	1	0	0	0	0	0	0	0	0	0	0	0	0	0	0	0	0	0	18667446	2
TGM2	CAMPTOTHECIN	0	1	0	0	0	0	0	0	0	0	0	0	0	0	0	0	0	0	0	9758415	2
TGM2	ALCOHOL	0	1	0	0	0	0	0	0	0	0	0	0	0	0	0	0	0	0	0	10801782	2
TGM2	PERFOSFAMIDE	0	1	0	0	0	0	0	0	0	0	0	0	0	0	0	0	0	0	0	8828830	2
TGM2	THROMBIN	0	1	0	0	0	0	0	0	0	0	0	0	0	0	0	0	0	0	0	16202257	2
TGM2	HEPARIN	0	1	0	0	0	0	0	0	0	0	0	0	0	0	0	0	0	0	0	15935280	2
TGM2	GENTAMICIN	0	1	0	0	0	0	0	0	0	0	0	0	0	0	0	0	0	0	0	8861105	2
TGM2	PROGESTERONE	0	1	0	0	0	0	0	0	0	0	0	0	0	0	0	0	0	0	0	8603579	2
TGM2	GEMCITABINE	0	1	0	0	0	0	0	0	0	0	0	0	0	0	0	0	0	0	0	17079475	2
TGM2	FINASTERIDE	0	1	0	0	0	0	0	0	0	0	0	0	0	0	0	0	0	0	0	7835306	2
NOTCH4	ALLOPURINOL	1	0	0	0	0	0	0	0	0	0	0	0	0	0	0	0	0	0	0	29193002	2
GABBR1	VIGABATRIN	0	0	0	1	0	0	0	0	0	0	0	0	0	0	0	0	0	0	0	20655489	2
GABBR1	LESOGABERAN	0	0	1	1	0	0	0	0	0	0	0	0	0	0	0	0	0	0	0		2
SULT1A4	ACETAMINOPHEN	1	0	0	0	0	0	0	0	0	0	0	0	0	0	0	0	0	0	0	26049587	2
ATXN1L	TRAMETINIB	0	0	0	0	0	1	0	0	0	0	0	0	0	0	0	0	0	0	0	28178529	2
ATXN1L	VEMURAFENIB	0	0	0	0	0	1	0	0	0	0	0	0	0	0	0	0	0	0	0	28178529	2
ATXN1L	DABRAFENIB	0	0	0	0	0	1	0	0	0	0	0	0	0	0	0	0	0	0	0	28178529	2
FNTB	CARBOPLATIN	1	0	0	0	0	0	0	0	0	0	0	0	0	0	0	0	0	0	0	26033044	2
FNTB	PACLITAXEL	1	0	0	0	0	0	0	0	0	0	0	0	0	0	0	0	0	0	0	26033044	2
GRIN2B	RADIPRODIL	0	0	1	0	1	0	0	0	0	0	0	0	0	0	0	0	0	0	0		2
GRIN2B	QUETIAPINE	1	0	0	0	0	0	0	0	0	0	0	0	0	0	0	0	0	0	0	23859574	2
GRIN2B	CNS-5161	0	0	1	1	0	0	0	0	0	0	0	0	0	0	0	0	0	0	0		2
GRIN2B	EVT-101	0	0	1	1	0	0	0	0	0	0	0	0	0	0	0	0	0	0	0		2
GRIN2B	LANICEMINE	0	0	1	1	0	0	0	0	0	0	0	0	0	0	0	0	0	0	0		2
GRIN2B	INDANTADOL	0	0	1	1	0	0	0	0	0	0	0	0	0	0	0	0	0	0	0		2
GRIN2B	ESKETAMINE	0	0	1	0	0	0	0	0	0	0	0	0	0	0	0	0	0	0	0	29736744	2
GRIN2B	ACAMPROSATE	1	0	0	0	0	0	0	0	0	0	0	0	0	0	0	0	0	0	0	25290263	2
GRIN2B	METHYLPHENIDATE	1	0	0	0	0	0	0	0	0	0	0	0	0	0	0	0	0	0	0	27624150	2
GRIN2B	RISPERIDONE	1	0	0	0	0	0	0	0	0	0	0	0	0	0	0	0	0	0	0	23859574	2
GRIN2B	ESKETAMINE HYDROCHLORIDE	0	0	1	1	0	0	0	0	0	0	0	0	0	0	0	0	0	0	0		2
GRIN2B	CLOZAPINE	1	0	0	0	0	0	0	0	0	0	0	0	0	0	0	0	0	0	0	26876050	2
GRIN2B	RISLENEMDAZ	0	0	1	0	1	0	0	0	0	0	0	0	0	0	0	0	0	0	0		2
CD22	BECTUMOMAB	0	0	1	0	0	0	0	0	0	0	0	0	0	0	0	0	0	0	0		1
CAMK2B	TAE-684	0	0	0	0	0	0	1	0	0	0	0	0	0	0	0	0	0	0	0		1
CAMK2B	GSK-269962A	0	0	0	0	0	0	1	0	0	0	0	0	0	0	0	0	0	0	0		1
CAMK2B	LINIFANIB	0	0	0	0	0	0	1	0	0	0	0	0	0	0	0	0	0	0	0		1
CAMK2B	SOTRASTAURIN	0	0	0	0	0	0	1	0	0	0	0	0	0	0	0	0	0	0	0		1
CAMK2B	CEDIRANIB	0	0	0	0	0	0	1	0	0	0	0	0	0	0	0	0	0	0	0		1
CAMK2B	SORAFENIB	0	0	0	0	0	0	1	0	0	0	0	0	0	0	0	0	0	0	0		1
CAMK2B	SP-600125	0	0	0	0	0	0	1	0	0	0	0	0	0	0	0	0	0	0	0		1
CAMK2B	LY-2090314	0	0	0	0	0	0	1	0	0	0	0	0	0	0	0	0	0	0	0		1
CAMK2B	SNS-314	0	0	0	0	0	0	1	0	0	0	0	0	0	0	0	0	0	0	0		1
CAMK2B	CENISERTIB	0	0	0	0	0	0	1	0	0	0	0	0	0	0	0	0	0	0	0		1
CAMK2B	ILORASERTIB	0	0	0	0	0	0	1	0	0	0	0	0	0	0	0	0	0	0	0		1
CAMK2B	CYC-116	0	0	0	0	0	0	1	0	0	0	0	0	0	0	0	0	0	0	0		1
CDK17	PHA-793887	0	0	1	0	0	0	0	0	0	0	0	0	0	0	0	0	0	0	0		1
CDK17	AZD-5438	0	0	1	0	0	0	0	0	0	0	0	0	0	0	0	0	0	0	0		1
CDK17	AT-7519	0	0	1	0	0	0	0	0	0	0	0	0	0	0	0	0	0	0	0		1
CDK17	RONICICLIB	0	0	1	0	0	0	0	0	0	0	0	0	0	0	0	0	0	0	0		1
COL11A1	OCRIPLASMIN	0	0	1	0	0	0	0	0	0	0	0	0	0	0	0	0	0	0	0		1
COL11A1	COLLAGENASE CLOSTRIDIUM HISTOLYTICUM	0	0	1	0	0	0	0	0	0	0	0	0	0	0	0	0	0	0	0		1
HIPK2	R-406	0	0	0	0	0	0	1	0	0	0	0	0	0	0	0	0	0	0	0		1
HIPK2	PI-103	0	0	0	0	0	0	1	0	0	0	0	0	0	0	0	0	0	0	0		1
HIPK2	GSK-269962A	0	0	0	0	0	0	1	0	0	0	0	0	0	0	0	0	0	0	0		1
HIPK2	CENISERTIB	0	0	0	0	0	0	1	0	0	0	0	0	0	0	0	0	0	0	0		1
HIPK2	CHEMBL541400	0	0	0	0	0	0	1	0	0	0	0	0	0	0	0	0	0	0	0		1
HIPK2	ILORASERTIB	0	0	0	0	0	0	1	0	0	0	0	0	0	0	0	0	0	0	0		1
HIPK2	PF-00562271	0	0	0	0	0	0	1	0	0	0	0	0	0	0	0	0	0	0	0		1
HIPK2	CHEMBL225519	0	0	0	0	0	0	1	0	0	0	0	0	0	0	0	0	0	0	0		1
HIPK2	SP-600125	0	0	0	0	0	0	1	0	0	0	0	0	0	0	0	0	0	0	0		1
HIPK2	ENTRECTINIB	0	0	0	0	0	0	1	0	0	0	0	0	0	0	0	0	0	0	0		1
HIPK2	SORAFENIB	0	0	0	0	0	0	1	0	0	0	0	0	0	0	0	0	0	0	0		1
HIPK2	CYC-116	0	0	0	0	0	0	1	0	0	0	0	0	0	0	0	0	0	0	0		1
HIPK2	CHEMBL379975	0	0	0	0	0	0	1	0	0	0	0	0	0	0	0	0	0	0	0		1
HIPK2	GW441756X	0	0	0	0	0	0	1	0	0	0	0	0	0	0	0	0	0	0	0		1
HIPK2	VADIMEZAN	0	0	0	1	0	0	0	0	0	0	0	0	0	0	0	0	0	0	0		1
HIPK2	LINIFANIB	0	0	0	0	0	0	1	0	0	0	0	0	0	0	0	0	0	0	0		1
MAP2K4	TRAMETINIB	0	0	0	0	0	0	0	1	0	0	0	0	0	0	0	0	0	0	0		1
MAP2K4	ALCOHOL	1	0	0	0	0	0	0	0	0	0	0	0	0	0	0	0	0	0	0		1
MAP2K4	COBIMETINIB	0	0	0	0	0	0	0	1	0	0	0	0	0	0	0	0	0	0	0		1
MAP2K4	SELUMETINIB	0	0	0	0	0	0	0	1	0	0	0	0	0	0	0	0	0	0	0		1
MAP2K4	BINIMETINIB	0	0	0	0	0	0	0	1	0	0	0	0	0	0	0	0	0	0	0		1
MAP2K4	WX-554	0	0	0	1	0	0	0	0	0	0	0	0	0	0	0	0	0	0	0		1
FGFR2	MASITINIB	0	0	0	0	0	0	0	0	0	1	0	0	0	0	0	0	0	0	0		1
FGFR2	DEBIO-1347	0	0	0	0	0	0	0	0	0	0	0	0	1	0	0	0	0	0	0		1
FGFR2	AEE-788	0	0	0	0	1	0	0	0	0	0	0	0	0	0	0	0	0	0	0		1
FGFR2	BRIVANIB ALANINATE	0	0	1	0	0	0	0	0	0	0	0	0	0	0	0	0	0	0	0		1
FGFR2	MK-2461	0	0	0	0	1	0	0	0	0	0	0	0	0	0	0	0	0	0	0		1
FGFR2	AZD-4547	0	0	1	0	0	0	0	0	0	0	0	0	0	0	0	0	0	0	0		1
FGFR2	TG100-801	0	0	1	0	0	0	0	0	0	0	0	0	0	0	0	0	0	0	0		1
FGFR2	XL-999	0	0	1	0	0	0	0	0	0	0	0	0	0	0	0	0	0	0	0		1
FGFR2	ORANTINIB	0	0	1	0	0	0	0	0	0	0	0	0	0	0	0	0	0	0	0		1
FGFR2	LUCITANIB	0	0	1	0	0	0	0	0	0	0	0	0	0	0	0	0	0	0	0		1
FGFR2	ENMD-981693	0	0	1	0	0	0	0	0	0	0	0	0	0	0	0	0	0	0	0		1
FGFR2	MUPARFOSTAT	0	0	0	1	0	0	0	0	0	0	0	0	0	0	0	0	0	0	0		1
FGFR2	NINTEDANIB ESYLATE	0	0	1	0	0	0	0	0	0	0	0	0	0	0	0	0	0	0	0		1
FGFR2	CP-459632	0	0	1	0	0	0	0	0	0	0	0	0	0	0	0	0	0	0	0		1
FGFR2	RG-1530	0	0	1	0	0	0	0	0	0	0	0	0	0	0	0	0	0	0	0		1
PRKCZ	CENISERTIB	0	0	0	0	0	0	1	0	0	0	0	0	0	0	0	0	0	0	0		1
PRKCZ	MIDOSTAURIN	0	0	1	0	0	0	0	0	0	0	0	0	0	0	0	0	0	0	0		1
PRKCZ	UCN-01	0	0	1	0	0	0	0	0	0	0	0	0	0	0	0	0	0	0	0		1
PRKCZ	QUERCETIN	0	0	0	0	0	0	0	0	0	1	0	0	0	0	0	0	0	0	0		1
PRKCZ	CHEMBL225519	0	0	0	0	0	0	1	0	0	0	0	0	0	0	0	0	0	0	0		1
PRKCZ	CEP-2563	0	0	1	0	0	0	0	0	0	0	0	0	0	0	0	0	0	0	0		1
PRKCZ	GSK-269962A	0	0	0	0	0	0	1	0	0	0	0	0	0	0	0	0	0	0	0		1
PRKCZ	GSK-690693	0	0	1	0	0	0	0	0	0	0	0	0	0	0	0	0	0	0	0		1
PRKCZ	TOZASERTIB	0	0	0	0	0	0	1	0	0	0	0	0	0	0	0	0	0	0	0		1
PRKCZ	LAUROGUADINE	0	0	0	0	0	0	1	0	0	0	0	0	0	0	0	0	0	0	0		1
HDAC4	ABEXINOSTAT	0	0	0	0	0	0	0	0	1	0	0	0	0	0	0	0	0	0	0		1
HDAC4	QUISINOSTAT	0	0	0	0	1	0	0	0	0	0	0	0	0	0	0	0	0	0	0		1
HDAC4	AN-9	0	0	0	0	0	0	0	0	1	0	0	0	0	0	0	0	0	0	0		1
HDAC4	AR-42	0	0	0	1	0	0	0	0	0	0	0	0	0	0	0	0	0	0	0		1
HDAC4	PRACINOSTAT	0	0	0	1	0	0	0	0	0	0	0	0	0	0	0	0	0	0	0		1
HDAC4	HINOKITIOL	0	0	0	0	0	0	1	0	0	0	0	0	0	0	0	0	0	0	0		1
HDAC4	PANOBINOSTAT LACTATE	0	0	1	0	0	0	0	0	0	0	0	0	0	0	0	0	0	0	0		1
HDAC4	DEPAKOTE	0	0	0	0	0	0	0	0	1	0	0	0	0	0	0	0	0	0	0		1
HDAC4	FIMEPINOSTAT	0	0	1	0	0	0	0	0	0	0	0	0	0	0	0	0	0	0	0		1
HDAC4	RESMINOSTAT	0	0	0	1	0	0	0	0	0	0	0	0	0	0	0	0	0	0	0		1
FGFR3	ENMD-981693	0	0	1	0	0	0	0	0	0	0	0	0	0	0	0	0	0	0	0		1
FGFR3	ENTRECTINIB	0	0	0	0	0	0	1	0	0	0	0	0	0	0	0	0	0	0	0		1
FGFR3	TRAPIDIL	0	0	0	0	1	0	0	0	0	0	0	0	0	0	0	0	0	0	0		1
FGFR3	R-406	0	0	0	0	0	0	1	0	0	0	0	0	0	0	0	0	0	0	0		1
FGFR3	NINTEDANIB ESYLATE	0	0	1	0	0	0	0	0	0	0	0	0	0	0	0	0	0	0	0		1
FGFR3	CHEMBL578061	0	0	0	0	0	0	1	0	0	0	0	0	0	0	0	0	0	0	0		1
FGFR3	XL-999	0	0	1	0	0	0	0	0	0	0	0	0	0	0	0	0	0	0	0		1
FGFR3	AZD-4547	0	0	1	0	0	0	0	0	0	0	0	0	0	0	0	0	0	0	0		1
FGFR3	RG-1530	0	0	0	0	0	0	1	0	0	0	0	0	0	0	0	0	0	0	0		1
FGFR3	CYC-116	0	0	0	0	0	0	1	0	0	0	0	0	0	0	0	0	0	0	0		1
FGFR3	ORANTINIB	0	0	1	0	0	0	0	0	0	0	0	0	0	0	0	0	0	0	0		1
FGFR3	TRAFERMIN	0	0	0	1	0	0	0	0	0	0	0	0	0	0	0	0	0	0	0		1
FGFR3	DERAZANTINIB	0	0	1	0	0	0	0	0	0	0	0	0	0	0	0	0	0	0	0		1
FGFR3	PAZOPANIB HYDROCHLORIDE	0	0	1	0	0	0	0	0	0	0	0	0	0	0	0	0	0	0	0		1
FGFR3	ILORASERTIB	0	0	0	0	0	0	1	0	0	0	0	0	0	0	0	0	0	0	0		1
FGFR3	TAE-684	0	0	0	0	0	0	1	0	0	0	0	0	0	0	0	0	0	0	0		1
FGFR3	OSI-632	0	0	0	0	0	0	1	0	0	0	0	0	0	0	0	0	0	0	0		1
FGFR3	FP-1039	0	0	0	1	0	0	0	0	0	0	0	0	0	0	0	0	0	0	0		1
FGFR3	DEBIO-1347	0	0	0	0	0	0	0	0	0	0	0	0	1	0	0	0	0	0	0		1
FGFR3	MK-2461	0	0	0	0	1	0	0	0	0	0	0	0	0	0	0	0	0	0	0		1
FGFR3	ALPELISIB	0	0	0	0	0	0	0	0	0	0	1	0	0	0	0	0	0	0	0		1
FGFR3	SP-600125	0	0	0	0	0	0	1	0	0	0	0	0	0	0	0	0	0	0	0		1
FGFR3	MLN-8054	0	0	0	0	0	0	1	0	0	0	0	0	0	0	0	0	0	0	0		1
FGFR3	FUTIBATINIB	0	0	0	0	0	0	0	0	0	0	1	0	0	0	0	0	0	0	0		1
FGFR3	LINIFANIB	0	0	0	0	0	0	1	0	0	0	0	0	0	0	0	0	0	0	0		1
FGFR3	CENISERTIB	0	0	0	0	0	0	1	0	0	0	0	0	0	0	0	0	0	0	0		1
FGFR3	AEE-788	0	0	0	0	1	0	0	0	0	0	0	0	0	0	0	0	0	0	0		1
FGFR3	PF-00562271	0	0	0	0	0	0	1	0	0	0	0	0	0	0	0	0	0	0	0		1
FGFR3	DASATINIB	0	0	0	0	0	0	1	0	0	0	0	0	0	0	0	0	0	0	0		1
FGFR3	ALISERTIB	0	0	0	0	0	0	1	0	0	0	0	0	0	0	0	0	0	0	0		1
FGFR3	CP-459632	0	0	1	0	0	0	0	0	0	0	0	0	0	0	0	0	0	0	0		1
FGFR3	TOZASERTIB	0	0	0	0	0	0	1	0	0	0	0	0	0	0	0	0	0	0	0		1
RORA	T091317	0	0	0	0	0	0	1	0	0	0	0	0	0	0	0	0	0	0	0		1
DRD4	LOXAPINE SUCCINATE	0	0	1	0	0	0	0	0	0	0	0	0	0	0	0	0	0	0	0		1
DRD4	ETILEVODOPA	0	0	0	1	0	0	0	0	0	0	0	0	0	0	0	0	0	0	0		1
DRD4	HALOPERIDOL LACTATE	0	0	1	0	0	0	0	0	0	0	0	0	0	0	0	0	0	0	0		1
DRD4	BROMOCRIPTINE MESYLATE	0	0	1	0	0	0	0	0	0	0	0	0	0	0	0	0	0	0	0		1
DRD4	THIORIDAZINE	0	0	1	0	0	0	0	0	0	0	0	0	0	0	0	0	0	0	0		1
DRD4	ZICRONAPINE	0	0	0	1	0	0	0	0	0	0	0	0	0	0	0	0	0	0	0		1
DRD4	TRIFLUOPERAZINE HYDROCHLORIDE	0	0	1	0	0	0	0	0	0	0	0	0	0	0	0	0	0	0	0		1
DRD4	PRAMIPEXOLE DIHYDROCHLORIDE	0	0	1	0	0	0	0	0	0	0	0	0	0	0	0	0	0	0	0		1
DRD4	LOXAPINE HYDROCHLORIDE	0	0	1	0	0	0	0	0	0	0	0	0	0	0	0	0	0	0	0		1
DRD4	SARIZOTAN HYDROCHLORIDE	0	0	1	0	0	0	0	0	0	0	0	0	0	0	0	0	0	0	0		1
DRD4	PIMOZIDE	0	0	1	0	0	0	0	0	0	0	0	0	0	0	0	0	0	0	0		1
DRD4	DROPERIDOL	0	0	1	0	0	0	0	0	0	0	0	0	0	0	0	0	0	0	0		1
DRD4	DEXPRAMIPEXOLE	0	0	0	1	0	0	0	0	0	0	0	0	0	0	0	0	0	0	0		1
DRD4	APOMORPHINE HYDROCHLORIDE	0	0	1	0	0	0	0	0	0	0	0	0	0	0	0	0	0	0	0		1
DRD4	MELEVODOPA	0	0	0	1	0	0	0	0	0	0	0	0	0	0	0	0	0	0	0		1
DRD4	ROPINIROLE HYDROCHLORIDE	0	0	1	0	0	0	0	0	0	0	0	0	0	0	0	0	0	0	0		1
DRD4	PARDOPRUNOX	0	0	0	1	0	0	0	0	0	0	0	0	0	0	0	0	0	0	0		1
DRD4	HALOPERIDOL	0	0	1	0	0	0	0	0	0	0	0	0	0	0	0	0	0	0	0		1
DRD4	ERGOLOID MESYLATES	0	0	1	0	0	0	0	0	0	0	0	0	0	0	0	0	0	0	0		1
DRD4	HALOPERIDOL DECANOATE	0	0	1	0	0	0	0	0	0	0	0	0	0	0	0	0	0	0	0		1
DRD4	LOXAPINE	0	0	1	0	0	0	0	0	0	0	0	0	0	0	0	0	0	0	0		1
DRD4	THIORIDAZINE HYDROCHLORIDE	0	0	1	0	0	0	0	0	0	0	0	0	0	0	0	0	0	0	0		1
DRD4	OLANZAPINE PAMOATE	0	0	1	0	0	0	0	0	0	0	0	0	0	0	0	0	0	0	0		1
DRD4	PERGOLIDE MESYLATE	0	0	1	0	0	0	0	0	0	0	0	0	0	0	0	0	0	0	0		1
DRD4	PROMAZINE HYDROCHLORIDE	0	0	1	0	0	0	0	0	0	0	0	0	0	0	0	0	0	0	0		1
DRD4	PHENYLTOLOXAMINE	0	0	0	0	1	0	0	0	0	0	0	0	0	0	0	0	0	0	0		1
DRD4	CHLORPROMAZINE HYDROCHLORIDE	0	0	1	0	0	0	0	0	0	0	0	0	0	0	0	0	0	0	0		1
RPS6KA2	CHEMBL573107	0	0	0	0	1	0	0	0	0	0	0	0	0	0	0	0	0	0	0		1
NOTCH3	RG-4733	0	0	0	0	0	0	0	0	0	1	0	0	0	0	0	0	0	0	0		1
NOTCH3	NIROGACESTAT	0	0	0	0	0	0	0	0	0	1	0	0	0	0	0	0	0	0	0		1
KCNQ2	NERISPIRDINE	0	0	1	0	0	0	0	0	0	0	0	0	0	0	0	0	0	0	0		1
KCNQ2	FLINDOKALNER	0	0	1	0	0	0	0	0	0	0	0	0	0	0	0	0	0	0	0		1
KCNQ2	DALFAMPRIDINE	0	0	1	0	0	0	0	0	0	0	0	0	0	0	0	0	0	0	0		1
KCNQ2	GUANIDINE HYDROCHLORIDE	0	0	1	0	0	0	0	0	0	0	0	0	0	0	0	0	0	0	0		1
KCNQ2	TEDISAMIL	0	0	1	0	0	0	0	0	0	0	0	0	0	0	0	0	0	0	0		1
CACNG4	GABAPENTIN	0	0	1	0	0	0	0	0	0	0	0	0	0	0	0	0	0	0	0		1
CACNG4	ATAGABALIN	0	0	1	0	0	0	0	0	0	0	0	0	0	0	0	0	0	0	0		1
CACNG4	BEPRIDIL HYDROCHLORIDE	0	0	1	0	0	0	0	0	0	0	0	0	0	0	0	0	0	0	0		1
CACNG4	IMAGABALIN	0	0	1	0	0	0	0	0	0	0	0	0	0	0	0	0	0	0	0		1
CACNG4	PREGABALIN	0	0	1	0	0	0	0	0	0	0	0	0	0	0	0	0	0	0	0		1
CACNG4	GABAPENTIN ENACARBIL	0	0	1	0	0	0	0	0	0	0	0	0	0	0	0	0	0	0	0		1
PLD1	HALOPEMIDE	0	0	0	0	0	0	1	0	0	0	0	0	0	0	0	0	0	0	0		1
FOLH1	TECHNETIUM TC-99M TROFOLASTAT CHLORIDE	0	0	0	0	1	0	0	0	0	0	0	0	0	0	0	0	0	0	0		1
FOLH1	MIPSAGARGIN	0	0	0	0	1	0	0	0	0	0	0	0	0	0	0	0	0	0	0		1
FOLH1	MDX-070	0	0	1	0	0	0	0	0	0	0	0	0	0	0	0	0	0	0	0		1
FOLH1	MLN-2704	0	0	0	0	1	0	0	0	0	0	0	0	0	0	0	0	0	0	0		1
FOLH1	MLN-591RL	0	0	0	0	1	0	0	0	0	0	0	0	0	0	0	0	0	0	0		1
RPS6KA5	CHEMBL225519	0	0	0	0	0	0	1	0	0	0	0	0	0	0	0	0	0	0	0		1
RPS6KA5	GSK-269962A	0	0	0	0	0	0	1	0	0	0	0	0	0	0	0	0	0	0	0		1
RPS6KA5	GW843682X	0	0	0	0	0	0	1	0	0	0	0	0	0	0	0	0	0	0	0		1
RPS6KA5	ILORASERTIB	0	0	0	0	0	0	1	0	0	0	0	0	0	0	0	0	0	0	0		1
RPS6KA5	LINIFANIB	0	0	0	0	0	0	1	0	0	0	0	0	0	0	0	0	0	0	0		1
RPS6KA5	DOVITINIB	0	0	0	0	0	0	1	0	0	0	0	0	0	0	0	0	0	0	0		1
TJP1	RISPERIDONE	1	0	0	0	0	0	0	0	0	0	0	0	0	0	0	0	0	0	0		1
KCNN1	DEQUALINIUM	0	0	0	0	1	0	0	0	0	0	0	0	0	0	0	0	0	0	0		1
CRTC1	SAPANISERTIB	0	0	0	1	0	0	0	0	0	0	0	0	0	0	0	0	0	0	0		1
CRTC1	DACTOLISIB	0	0	0	0	0	0	0	0	0	0	0	0	0	1	0	0	0	0	0		1
CRTC1	GEDATOLISIB	0	0	0	0	0	0	0	0	0	0	0	0	0	1	0	0	0	0	0		1
HAMP	LEXAPTEPID PEGOL	0	0	0	0	1	0	0	0	0	0	0	0	0	0	0	0	0	0	0		1
HPN	MECLIZINE	0	0	0	0	1	0	0	0	0	0	0	0	0	0	0	0	0	0	0		1
CDK6	PHA-793887	0	0	1	0	0	0	0	0	0	0	0	0	0	0	0	0	0	0	0		1
CDK6	LEROCICLIB	0	0	0	0	1	0	0	0	0	0	0	0	0	0	0	0	0	0	0		1
CDK6	AT-7519	0	0	1	0	0	0	0	0	0	0	0	0	0	0	0	0	0	0	0		1
CDK6	RIBOCICLIB SUCCINATE	0	0	1	0	0	0	0	0	0	0	0	0	0	0	0	0	0	0	0		1
CDK6	AZD-5438	0	0	1	0	0	0	0	0	0	0	0	0	0	0	0	0	0	0	0		1
CDK6	UCN-01	0	0	1	0	0	0	0	0	0	0	0	0	0	0	0	0	0	0	0		1
CDK6	TRILACICLIB	0	0	0	0	1	0	0	0	0	0	0	0	0	0	0	0	0	0	0		1
CDK6	RONICICLIB	0	0	1	0	0	0	0	0	0	0	0	0	0	0	0	0	0	0	0		1
CDK6	APREMILAST	0	0	0	0	1	0	0	0	0	0	0	0	0	0	0	0	0	0	0		1
NPTX2	PRM-151	0	0	0	0	1	0	0	0	0	0	0	0	0	0	0	0	0	0	0		1
KDM4C	PYROGALLOL RED	0	0	0	0	0	0	1	0	0	0	0	0	0	0	0	0	0	0	0		1
KDM4C	CHEMBL316034	0	0	0	0	0	0	1	0	0	0	0	0	0	0	0	0	0	0	0		1
KDM4C	SKF-38393	0	0	0	0	0	0	1	0	0	0	0	0	0	0	0	0	0	0	0		1
KDM4C	TYRPHOSTIN 23	0	0	0	0	0	0	1	0	0	0	0	0	0	0	0	0	0	0	0		1
KDM4C	CHEMBL1526167	0	0	0	0	0	0	1	0	0	0	0	0	0	0	0	0	0	0	0		1
KDM4C	CHEMBL578512	0	0	0	0	0	0	1	0	0	0	0	0	0	0	0	0	0	0	0		1
KDM4C	CHEMBL601757	0	0	0	0	0	0	1	0	0	0	0	0	0	0	0	0	0	0	0		1
KDM4C	CHEMBL1489812	0	0	0	0	0	0	1	0	0	0	0	0	0	0	0	0	0	0	0		1
KDM4C	CHEMBL1255756	0	0	0	0	0	0	1	0	0	0	0	0	0	0	0	0	0	0	0		1
KDM4C	CHEMBL578502	0	0	0	0	0	0	1	0	0	0	0	0	0	0	0	0	0	0	0		1
MAPK8	JNJ-7706621	0	0	0	0	0	0	1	0	0	0	0	0	0	0	0	0	0	0	0		1
MAPK8	CYC-116	0	0	0	0	0	0	1	0	0	0	0	0	0	0	0	0	0	0	0		1
MAPK8	CENISERTIB	0	0	0	0	0	0	1	0	0	0	0	0	0	0	0	0	0	0	0		1
MAPK8	GO-6976	0	0	0	0	0	0	1	0	0	0	0	0	0	0	0	0	0	0	0		1
MAPK8	CHEMBL406845	0	0	0	0	0	0	1	0	0	0	0	0	0	0	0	0	0	0	0		1
MAPK8	PALBOCICLIB	0	0	0	0	0	0	1	0	0	0	0	0	0	0	0	0	0	0	0		1
MAPK8	PAZOPANIB	0	0	0	0	0	0	1	0	0	0	0	0	0	0	0	0	0	0	0		1
MAPK8	BENTAMAPIMOD	0	0	1	0	0	0	0	0	0	0	0	0	0	0	0	0	0	0	0		1
MAPK8	R-406	0	0	0	0	0	0	1	0	0	0	0	0	0	0	0	0	0	0	0		1
MAPK8	PICTILISIB	0	0	0	0	0	0	1	0	0	0	0	0	0	0	0	0	0	0	0		1
MAPK8	R-1487	0	0	0	0	0	0	1	0	0	0	0	0	0	0	0	0	0	0	0		1
MAPK8	TAE-684	0	0	0	0	0	0	1	0	0	0	0	0	0	0	0	0	0	0	0		1
MAPK8	SP-600125	0	0	0	0	0	0	1	0	0	0	0	0	0	0	0	0	0	0	0		1
MAPK8	CHEMBL210618	0	0	0	0	0	0	1	0	0	0	0	0	0	0	0	0	0	0	0		1
MAPK8	TAK-715	0	0	0	0	0	0	1	0	0	0	0	0	0	0	0	0	0	0	0		1
MAPK8	DOVITINIB	0	0	0	0	0	0	1	0	0	0	0	0	0	0	0	0	0	0	0		1
MAPK8	PD-0166285	0	0	0	0	0	0	1	0	0	0	0	0	0	0	0	0	0	0	0		1
MAPK8	IT-139	0	0	0	0	1	0	0	0	0	0	0	0	0	0	0	0	0	0	0		1
MAPK8	SB-203580	0	0	0	0	0	0	1	0	0	0	0	0	0	0	0	0	0	0	0		1
MAPK8	CI-1040	0	0	0	0	1	0	0	0	0	0	0	0	0	0	0	0	0	0	0		1
HDAC5	RESMINOSTAT	0	0	0	1	0	0	0	0	0	0	0	0	0	0	0	0	0	0	0		1
HDAC5	PANOBINOSTAT LACTATE	0	0	1	0	0	0	0	0	0	0	0	0	0	0	0	0	0	0	0		1
HDAC5	AN-9	0	0	0	0	0	0	0	0	1	0	0	0	0	0	0	0	0	0	0		1
HDAC5	PRACINOSTAT	0	0	0	1	0	0	0	0	0	0	0	0	0	0	0	0	0	0	0		1
HDAC5	DEPAKOTE	0	0	0	0	0	0	0	0	1	0	0	0	0	0	0	0	0	0	0		1
HDAC5	FIMEPINOSTAT	0	0	1	0	0	0	0	0	0	0	0	0	0	0	0	0	0	0	0		1
HDAC5	AR-42	0	0	0	1	0	0	0	0	0	0	0	0	0	0	0	0	0	0	0		1
HDAC5	HINOKITIOL	0	0	0	0	0	0	1	0	0	0	0	0	0	0	0	0	0	0	0		1
HDAC5	ABEXINOSTAT	0	0	0	0	0	0	0	0	1	0	0	0	0	0	0	0	0	0	0		1
PMP22	KETOPROFEN	0	0	0	0	0	0	1	0	0	0	0	0	0	0	0	0	0	0	0		1
PDE10A	PENTOXIFYLLINE	0	0	1	0	0	0	0	0	0	0	0	0	0	0	0	0	0	0	0		1
PDE10A	PBF-999	0	0	1	0	0	0	0	0	0	0	0	0	0	0	0	0	0	0	0		1
KAT2B	AMPHETAMINE	1	0	0	0	0	0	0	0	0	0	0	0	0	0	0	0	0	0	0		1
KAT2B	NABIXIMOLS	1	0	0	0	0	0	0	0	0	0	0	0	0	0	0	0	0	0	0		1
KAT2B	COCAINE	1	0	0	0	0	0	0	0	0	0	0	0	0	0	0	0	0	0	0		1
ACVR2B	BIMAGRUMAB	0	0	1	0	0	0	0	0	0	0	0	0	0	0	0	0	0	0	0		1
ACVR2B	RAMATERCEPT	0	0	0	1	0	0	0	0	0	0	0	0	0	0	0	0	0	0	0		1
AKT3	OMIPALISIB	0	0	0	0	0	0	0	1	0	0	0	0	0	0	0	0	0	0	0		1
AKT3	PERIFOSINE	0	0	0	1	0	0	0	0	0	0	0	0	0	0	0	0	0	0	0		1
AKT3	TRICIRIBINE PHOSPHATE	0	0	1	0	0	0	0	0	0	0	0	0	0	0	0	0	0	0	0		1
AKT3	ARCHEXIN	0	0	0	1	0	0	0	0	0	0	0	0	0	0	0	0	0	0	0		1
AKT3	SR-13668	0	0	0	0	1	0	0	0	0	0	0	0	0	0	0	0	0	0	0		1
AKT3	EVEROLIMUS	0	0	0	0	0	0	0	1	0	0	0	0	0	0	0	0	0	0	0		1
AKT3	AZD-5363	0	0	1	0	0	0	0	0	0	0	0	0	0	0	0	0	0	0	0		1
AKT3	GSK-269962A	0	0	0	0	0	0	1	0	0	0	0	0	0	0	0	0	0	0	0		1
AKT3	MIRANSERTIB	0	0	1	0	0	0	0	0	0	0	0	0	0	0	0	0	0	0	0		1
AKT3	LY-2780301	0	0	1	0	0	0	0	0	0	0	0	0	0	0	0	0	0	0	0		1
AKT3	FASUDIL	0	0	0	0	0	0	1	0	0	0	0	0	0	0	0	0	0	0	0		1
AKT3	MK-2201	0	0	1	0	0	0	0	0	0	0	0	0	0	0	0	0	0	0	0		1
SLC2A1	GLUFOSFAMIDE	0	0	0	1	0	0	0	0	0	0	0	0	0	0	0	0	0	0	0		1
PROX1	ATENOLOL	1	0	0	0	0	0	0	0	0	0	0	0	0	0	0	0	0	0	0		1
CA14	ETHOXZOLAMIDE	0	0	1	0	0	0	0	0	0	0	0	0	0	0	0	0	0	0	0		1
CA14	SULFAMYLON	0	0	0	0	1	0	0	0	0	0	0	0	0	0	0	0	0	0	0		1
CA14	PARABEN	0	0	0	0	1	0	0	0	0	0	0	0	0	0	0	0	0	0	0		1
CA14	CURCUMIN	0	0	0	0	1	0	0	0	0	0	0	0	0	0	0	0	0	0	0		1
CA14	PHENOL	0	0	0	0	1	0	0	0	0	0	0	0	0	0	0	0	0	0	0		1
CA14	TRIENTINE	0	0	0	0	1	0	0	0	0	0	0	0	0	0	0	0	0	0	0		1
CRHR1	TELAVANCIN	0	0	0	0	1	0	0	0	0	0	0	0	0	0	0	0	0	0	0		1
CRHR1	EMICERFONT	0	0	1	0	0	0	0	0	0	0	0	0	0	0	0	0	0	0	0		1
GRIA2	IRAMPANEL	0	0	1	0	0	0	0	0	0	0	0	0	0	0	0	0	0	0	0		1
GRIA2	BECAMPANEL	0	0	1	0	0	0	0	0	0	0	0	0	0	0	0	0	0	0	0		1
GRIA2	FARAMPATOR	0	0	1	0	0	0	0	0	0	0	0	0	0	0	0	0	0	0	0		1
GRIA2	PF-04958242	0	0	1	0	0	0	0	0	0	0	0	0	0	0	0	0	0	0	0		1
GRIA2	TOPIRAMATE	0	0	1	0	0	0	0	0	0	0	0	0	0	0	0	0	0	0	0		1
GRIA2	MK-8777	0	0	1	0	0	0	0	0	0	0	0	0	0	0	0	0	0	0	0		1
GRIA2	CX1739	0	0	1	0	0	0	0	0	0	0	0	0	0	0	0	0	0	0	0		1
GRIA2	PALIRODEN	0	0	0	0	1	0	0	0	0	0	0	0	0	0	0	0	0	0	0		1
GRIA2	ZONAMPANEL	0	0	1	0	0	0	0	0	0	0	0	0	0	0	0	0	0	0	0		1
GRIA2	MIBAMPATOR	0	0	1	0	0	0	0	0	0	0	0	0	0	0	0	0	0	0	0		1
GRIA2	DASOLAMPANEL	0	0	1	0	0	0	0	0	0	0	0	0	0	0	0	0	0	0	0		1
BAZ2B	ELLIPTECINE	0	0	0	0	0	0	1	0	0	0	0	0	0	0	0	0	0	0	0		1
BAZ2B	CHEMBL1412489	0	0	0	0	0	0	1	0	0	0	0	0	0	0	0	0	0	0	0		1
BAZ2B	CHEMBL590927	0	0	0	0	0	0	1	0	0	0	0	0	0	0	0	0	0	0	0		1
BAZ2B	CHEMBL585827	0	0	0	0	0	0	1	0	0	0	0	0	0	0	0	0	0	0	0		1
BAZ2B	LIPOIC ACID, ALPHA	0	0	0	0	0	0	1	0	0	0	0	0	0	0	0	0	0	0	0		1
BAZ2B	CEFACLOR	0	0	0	0	0	0	1	0	0	0	0	0	0	0	0	0	0	0	0		1
BAZ2B	METHYLTHIONINIUM CHLORIDE	0	0	0	0	0	0	1	0	0	0	0	0	0	0	0	0	0	0	0		1
BAZ2B	CHEMBL578109	0	0	0	0	0	0	1	0	0	0	0	0	0	0	0	0	0	0	0		1
BAZ2B	CHEMBL2002487	0	0	0	0	0	0	1	0	0	0	0	0	0	0	0	0	0	0	0		1
BAZ2B	CHEMBL275177	0	0	0	0	0	0	1	0	0	0	0	0	0	0	0	0	0	0	0		1
BAZ2B	CHEMBL458328	0	0	0	0	0	0	1	0	0	0	0	0	0	0	0	0	0	0	0		1
BAZ2B	CHEMBL600360	0	0	0	0	0	0	1	0	0	0	0	0	0	0	0	0	0	0	0		1
BAZ2B	CHEMBL1406948	0	0	0	0	0	0	1	0	0	0	0	0	0	0	0	0	0	0	0		1
BAZ2B	CEFAMANDOLE SODIUM	0	0	0	0	0	0	1	0	0	0	0	0	0	0	0	0	0	0	0		1
BAZ2B	CHEMBL260311	0	0	0	0	0	0	1	0	0	0	0	0	0	0	0	0	0	0	0		1
BAZ2B	CHEMBL605959	0	0	0	0	0	0	1	0	0	0	0	0	0	0	0	0	0	0	0		1
BAZ2B	CHEMBL585591	0	0	0	0	0	0	1	0	0	0	0	0	0	0	0	0	0	0	0		1
BAZ2B	CHEMBL546975	0	0	0	0	0	0	1	0	0	0	0	0	0	0	0	0	0	0	0		1
BAZ2B	LANSOPRAZOLE	0	0	0	0	0	0	1	0	0	0	0	0	0	0	0	0	0	0	0		1
BAZ2B	CHEMBL534353	0	0	0	0	0	0	1	0	0	0	0	0	0	0	0	0	0	0	0		1
BAZ2B	CHEMBL581152	0	0	0	0	0	0	1	0	0	0	0	0	0	0	0	0	0	0	0		1
BAZ2B	CHEMBL84010	0	0	0	0	0	0	1	0	0	0	0	0	0	0	0	0	0	0	0		1
BAZ2B	BENZTHIAZIDE	0	0	0	0	0	0	1	0	0	0	0	0	0	0	0	0	0	0	0		1
BAZ2B	CHEMBL116548	0	0	0	0	0	0	1	0	0	0	0	0	0	0	0	0	0	0	0		1
BAZ2B	CHEMBL1408276	0	0	0	0	0	0	1	0	0	0	0	0	0	0	0	0	0	0	0		1
BAZ2B	CHEMBL114544	0	0	0	0	0	0	1	0	0	0	0	0	0	0	0	0	0	0	0		1
BAZ2B	ROSMARINIC ACID	0	0	0	0	0	0	1	0	0	0	0	0	0	0	0	0	0	0	0		1
BAZ2B	CHEMBL398363	0	0	0	0	0	0	1	0	0	0	0	0	0	0	0	0	0	0	0		1
BAZ2B	CEPHAPIRIN SODIUM	0	0	0	0	0	0	1	0	0	0	0	0	0	0	0	0	0	0	0		1
BAZ2B	DITHIAZANINE IODIDE	0	0	0	0	0	0	1	0	0	0	0	0	0	0	0	0	0	0	0		1
BAZ2B	GALLIC ACID METHYL ESTER	0	0	0	0	0	0	1	0	0	0	0	0	0	0	0	0	0	0	0		1
BAZ2B	ZAFIRLUKAST	0	0	0	0	0	0	1	0	0	0	0	0	0	0	0	0	0	0	0		1
BAZ2B	CICLOPIROX OLAMINE	0	0	0	0	0	0	1	0	0	0	0	0	0	0	0	0	0	0	0		1
BAZ2B	CHEMBL234338	0	0	0	0	0	0	1	0	0	0	0	0	0	0	0	0	0	0	0		1
BAZ2B	CHEMBL602206	0	0	0	0	0	0	1	0	0	0	0	0	0	0	0	0	0	0	0		1
BAZ2B	CHEMBL599304	0	0	0	0	0	0	1	0	0	0	0	0	0	0	0	0	0	0	0		1
BAZ2B	SR-2640	0	0	0	0	0	0	1	0	0	0	0	0	0	0	0	0	0	0	0		1
BAZ2B	NIFLUMIC ACID	0	0	0	0	0	0	1	0	0	0	0	0	0	0	0	0	0	0	0		1
BAZ2B	TRYPTOPHAN	0	0	0	0	0	0	1	0	0	0	0	0	0	0	0	0	0	0	0		1
BAZ2B	CHEMBL600862	0	0	0	0	0	0	1	0	0	0	0	0	0	0	0	0	0	0	0		1
BAZ2B	DEOXYVASICINONE	0	0	0	0	0	0	1	0	0	0	0	0	0	0	0	0	0	0	0		1
BAZ2B	CHEMBL179611	0	0	0	0	0	0	1	0	0	0	0	0	0	0	0	0	0	0	0		1
BAZ2B	CEPHALOTHIN SODIUM	0	0	0	0	0	0	1	0	0	0	0	0	0	0	0	0	0	0	0		1
BAZ2B	CHEMBL581251	0	0	0	0	0	0	1	0	0	0	0	0	0	0	0	0	0	0	0		1
BAZ2B	PROCHLORPERAZINE EDISYLATE	0	0	0	0	0	0	1	0	0	0	0	0	0	0	0	0	0	0	0		1
BAZ2B	CHEMBL1307453	0	0	0	0	0	0	1	0	0	0	0	0	0	0	0	0	0	0	0		1
BAZ2B	CHEMBL338115	0	0	0	0	0	0	1	0	0	0	0	0	0	0	0	0	0	0	0		1
BAZ2B	CHEMBL527584	0	0	0	0	0	0	1	0	0	0	0	0	0	0	0	0	0	0	0		1
BAZ2B	CHLORTETRACYCLINE HYDROCHLORIDE	0	0	0	0	0	0	1	0	0	0	0	0	0	0	0	0	0	0	0		1
BAZ2B	CHEMBL1990783	0	0	0	0	0	0	1	0	0	0	0	0	0	0	0	0	0	0	0		1
BAZ2B	1,2-NAPHTHOQUINONE	0	0	0	0	0	0	1	0	0	0	0	0	0	0	0	0	0	0	0		1
BAZ2B	CHEMBL1466186	0	0	0	0	0	0	1	0	0	0	0	0	0	0	0	0	0	0	0		1
BAZ2B	CHEMBL1465049	0	0	0	0	0	0	1	0	0	0	0	0	0	0	0	0	0	0	0		1
BAZ2B	NALIDIXATE SODIUM	0	0	0	0	0	0	1	0	0	0	0	0	0	0	0	0	0	0	0		1
BAZ2B	METHYLDOPA	0	0	0	0	0	0	1	0	0	0	0	0	0	0	0	0	0	0	0		1
BAZ2B	CHEMBL591370	0	0	0	0	0	0	1	0	0	0	0	0	0	0	0	0	0	0	0		1
BAZ2B	OMEPRAZOLE	0	0	0	0	0	0	1	0	0	0	0	0	0	0	0	0	0	0	0		1
BAZ2B	CHLORPROMAZINE HYDROCHLORIDE	0	0	0	0	0	0	1	0	0	0	0	0	0	0	0	0	0	0	0		1
BAZ2B	CHEMBL581044	0	0	0	0	0	0	1	0	0	0	0	0	0	0	0	0	0	0	0		1
BAZ2B	RALOXIFENE HYDROCHLORIDE	0	0	0	0	0	0	1	0	0	0	0	0	0	0	0	0	0	0	0		1
BAZ2B	E324	0	0	0	0	0	0	1	0	0	0	0	0	0	0	0	0	0	0	0		1
BAZ2B	FLUMEQUINE	0	0	0	0	0	0	1	0	0	0	0	0	0	0	0	0	0	0	0		1
BAZ2B	TANSHINONE IIA	0	0	0	0	0	0	1	0	0	0	0	0	0	0	0	0	0	0	0		1
BAZ2B	NALIDIXIC ACID	0	0	0	0	0	0	1	0	0	0	0	0	0	0	0	0	0	0	0		1
BAZ2B	CHEMBL1383812	0	0	0	0	0	0	1	0	0	0	0	0	0	0	0	0	0	0	0		1
BAZ2B	CHEMBL592123	0	0	0	0	0	0	1	0	0	0	0	0	0	0	0	0	0	0	0		1
BAZ2B	CHEMBL2002849	0	0	0	0	0	0	1	0	0	0	0	0	0	0	0	0	0	0	0		1
BAZ2B	CHEMBL591361	0	0	0	0	0	0	1	0	0	0	0	0	0	0	0	0	0	0	0		1
BAZ2B	CHEMBL1486366	0	0	0	0	0	0	1	0	0	0	0	0	0	0	0	0	0	0	0		1
BAZ2B	CHEMBL1519374	0	0	0	0	0	0	1	0	0	0	0	0	0	0	0	0	0	0	0		1
BAZ2B	SLAZINIC ACID	0	0	0	0	0	0	1	0	0	0	0	0	0	0	0	0	0	0	0		1
BAZ2B	CHEMBL600738	0	0	0	0	0	0	1	0	0	0	0	0	0	0	0	0	0	0	0		1
BAZ2B	NAFTOPIDIL DIHYDROCHLORIDE	0	0	0	0	0	0	1	0	0	0	0	0	0	0	0	0	0	0	0		1
BAZ2B	THIETHYLPERAZINE MALATE	0	0	0	0	0	0	1	0	0	0	0	0	0	0	0	0	0	0	0		1
BAZ2B	CHEMBL1451216	0	0	0	0	0	0	1	0	0	0	0	0	0	0	0	0	0	0	0		1
BAZ2B	CHEMBL43078	0	0	0	0	0	0	1	0	0	0	0	0	0	0	0	0	0	0	0		1
BAZ2B	PYRAZINOIC ACID	0	0	0	0	0	0	1	0	0	0	0	0	0	0	0	0	0	0	0		1
BAZ2B	CHEMBL505670	0	0	0	0	0	0	1	0	0	0	0	0	0	0	0	0	0	0	0		1
BAZ2B	CHEMBL1507526	0	0	0	0	0	0	1	0	0	0	0	0	0	0	0	0	0	0	0		1
BAZ2B	CHEMBL579837	0	0	0	0	0	0	1	0	0	0	0	0	0	0	0	0	0	0	0		1
BAZ2B	IDEBENONE	0	0	0	0	0	0	1	0	0	0	0	0	0	0	0	0	0	0	0		1
BAZ2B	CHEMBL1503729	0	0	0	0	0	0	1	0	0	0	0	0	0	0	0	0	0	0	0		1
BAZ2B	CHEMBL600309	0	0	0	0	0	0	1	0	0	0	0	0	0	0	0	0	0	0	0		1
BAZ2B	CHEMBL258767	0	0	0	0	0	0	1	0	0	0	0	0	0	0	0	0	0	0	0		1
BAZ2B	HESPERIDIN	0	0	0	0	0	0	1	0	0	0	0	0	0	0	0	0	0	0	0		1
BAZ2B	MIFEPRISTONE	0	0	0	0	0	0	1	0	0	0	0	0	0	0	0	0	0	0	0		1
BAZ2B	CHEMBL578878	0	0	0	0	0	0	1	0	0	0	0	0	0	0	0	0	0	0	0		1
BAZ2B	CHEMBL585999	0	0	0	0	0	0	1	0	0	0	0	0	0	0	0	0	0	0	0		1
BAZ2B	CHEMBL602927	0	0	0	0	0	0	1	0	0	0	0	0	0	0	0	0	0	0	0		1
BAZ2B	DIPYRIDYL	0	0	0	0	0	0	1	0	0	0	0	0	0	0	0	0	0	0	0		1
BAZ2B	CHEMBL56542	0	0	0	0	0	0	1	0	0	0	0	0	0	0	0	0	0	0	0		1
BAZ2B	CHEMBL1256738	0	0	0	0	0	0	1	0	0	0	0	0	0	0	0	0	0	0	0		1
BAZ2B	DAZOXIBEN HYDROCHLORIDE	0	0	0	0	0	0	1	0	0	0	0	0	0	0	0	0	0	0	0		1
BAZ2B	CHEMBL580727	0	0	0	0	0	0	1	0	0	0	0	0	0	0	0	0	0	0	0		1
BAZ2B	STILONIUM IODIDE	0	0	0	0	0	0	1	0	0	0	0	0	0	0	0	0	0	0	0		1
BAZ2B	LOBARIC ACID	0	0	0	0	0	0	1	0	0	0	0	0	0	0	0	0	0	0	0		1
BAZ2B	CHEMBL184450	0	0	0	0	0	0	1	0	0	0	0	0	0	0	0	0	0	0	0		1
BAZ2B	4-CHLOROMERCURIBENZOIC ACID	0	0	0	0	0	0	1	0	0	0	0	0	0	0	0	0	0	0	0		1
BAZ2B	N,N'-DIPHENYL-P-PHENYLENEDIAMINE	0	0	0	0	0	0	1	0	0	0	0	0	0	0	0	0	0	0	0		1
BAZ2B	CHEMBL533577	0	0	0	0	0	0	1	0	0	0	0	0	0	0	0	0	0	0	0		1
BAZ2B	CHEMBL590186	0	0	0	0	0	0	1	0	0	0	0	0	0	0	0	0	0	0	0		1
BAZ2B	CHEMBL581677	0	0	0	0	0	0	1	0	0	0	0	0	0	0	0	0	0	0	0		1
BAZ2B	CHEMBL527585	0	0	0	0	0	0	1	0	0	0	0	0	0	0	0	0	0	0	0		1
BAZ2B	PROCHLORPERAZINE MALEATE	0	0	0	0	0	0	1	0	0	0	0	0	0	0	0	0	0	0	0		1
BAZ2B	SERTACONAZOLE NITRATE	0	0	0	0	0	0	1	0	0	0	0	0	0	0	0	0	0	0	0		1
BAZ2B	CHEMBL591126	0	0	0	0	0	0	1	0	0	0	0	0	0	0	0	0	0	0	0		1
BAZ2B	CLOSANTEL	0	0	0	0	0	0	1	0	0	0	0	0	0	0	0	0	0	0	0		1
BAZ2B	CHEMBL602150	0	0	0	0	0	0	1	0	0	0	0	0	0	0	0	0	0	0	0		1
BAZ2B	CHEMBL548615	0	0	0	0	0	0	1	0	0	0	0	0	0	0	0	0	0	0	0		1
BAZ2B	MERCAPTOPURINE	0	0	0	0	0	0	1	0	0	0	0	0	0	0	0	0	0	0	0		1
BAZ2B	LIOTHYRONINE SODIUM	0	0	0	0	0	0	1	0	0	0	0	0	0	0	0	0	0	0	0		1
BAZ2B	TRIFLUOPERAZINE HYDROCHLORIDE	0	0	0	0	0	0	1	0	0	0	0	0	0	0	0	0	0	0	0		1
BAZ2B	CHEMBL591618	0	0	0	0	0	0	1	0	0	0	0	0	0	0	0	0	0	0	0		1
BAZ2B	CHEMBL577851	0	0	0	0	0	0	1	0	0	0	0	0	0	0	0	0	0	0	0		1
BAZ2B	CHEMBL428064	0	0	0	0	0	0	1	0	0	0	0	0	0	0	0	0	0	0	0		1
BAZ2B	PIROXICAM	0	0	0	0	0	0	1	0	0	0	0	0	0	0	0	0	0	0	0		1
BAZ2B	CHEMBL582722	0	0	0	0	0	0	1	0	0	0	0	0	0	0	0	0	0	0	0		1
BAZ2B	CHEMBL586000	0	0	0	0	0	0	1	0	0	0	0	0	0	0	0	0	0	0	0		1
BAZ2B	CHEMBL255068	0	0	0	0	0	0	1	0	0	0	0	0	0	0	0	0	0	0	0		1
BAZ2B	SALINAZID	0	0	0	0	0	0	1	0	0	0	0	0	0	0	0	0	0	0	0		1
BAZ2B	PROMETHAZINE HYDROCHLORIDE	0	0	0	0	0	0	1	0	0	0	0	0	0	0	0	0	0	0	0		1
BAZ2B	CHEMBL1543865	0	0	0	0	0	0	1	0	0	0	0	0	0	0	0	0	0	0	0		1
BAZ2B	CHEMBL538104	0	0	0	0	0	0	1	0	0	0	0	0	0	0	0	0	0	0	0		1
BAZ2B	CHEMBL602954	0	0	0	0	0	0	1	0	0	0	0	0	0	0	0	0	0	0	0		1
BAZ2B	CHEMBL1609016	0	0	0	0	0	0	1	0	0	0	0	0	0	0	0	0	0	0	0		1
BAZ2B	MYRICETIN	0	0	0	0	0	0	1	0	0	0	0	0	0	0	0	0	0	0	0		1
BAZ2B	CHEMBL1546223	0	0	0	0	0	0	1	0	0	0	0	0	0	0	0	0	0	0	0		1
BAZ2B	ERBSTATIN	0	0	0	0	0	0	1	0	0	0	0	0	0	0	0	0	0	0	0		1
BAZ2B	CHEMBL1504679	0	0	0	0	0	0	1	0	0	0	0	0	0	0	0	0	0	0	0		1
BAZ2B	ISOCONAZOLE	0	0	0	0	0	0	1	0	0	0	0	0	0	0	0	0	0	0	0		1
BAZ2B	BITHIONOL	0	0	0	0	0	0	1	0	0	0	0	0	0	0	0	0	0	0	0		1
BAZ2B	CHEMBL531296	0	0	0	0	0	0	1	0	0	0	0	0	0	0	0	0	0	0	0		1
BAZ2B	CHEMBL317115	0	0	0	0	0	0	1	0	0	0	0	0	0	0	0	0	0	0	0		1
BAZ2B	TRIFLUPROMAZINE HYDROCHLORIDE	0	0	0	0	0	0	1	0	0	0	0	0	0	0	0	0	0	0	0		1
BAZ2B	CEFOTETAN	0	0	0	0	0	0	1	0	0	0	0	0	0	0	0	0	0	0	0		1
BAZ2B	CHEMBL585628	0	0	0	0	0	0	1	0	0	0	0	0	0	0	0	0	0	0	0		1
BAZ2B	S-NITROSOGLUTATHIONE	0	0	0	0	0	0	1	0	0	0	0	0	0	0	0	0	0	0	0		1
BAZ2B	CHEMBL1412002	0	0	0	0	0	0	1	0	0	0	0	0	0	0	0	0	0	0	0		1
BAZ2B	CHEMBL235891	0	0	0	0	0	0	1	0	0	0	0	0	0	0	0	0	0	0	0		1
BAZ2B	CHEMBL199592	0	0	0	0	0	0	1	0	0	0	0	0	0	0	0	0	0	0	0		1
BAZ2B	CHEMBL600734	0	0	0	0	0	0	1	0	0	0	0	0	0	0	0	0	0	0	0		1
BAZ2B	EPIGALOCATECHIN GALLATE	0	0	0	0	0	0	1	0	0	0	0	0	0	0	0	0	0	0	0		1
BAZ2B	OXYTETRACYCLINE	0	0	0	0	0	0	1	0	0	0	0	0	0	0	0	0	0	0	0		1
BAZ2B	TOLONIUM CHLORIDE	0	0	0	0	0	0	1	0	0	0	0	0	0	0	0	0	0	0	0		1
BAZ2B	CHEMBL546170	0	0	0	0	0	0	1	0	0	0	0	0	0	0	0	0	0	0	0		1
BAZ2B	MERCAPTOPURINE	0	0	0	0	0	0	1	0	0	0	0	0	0	0	0	0	0	0	0		1
BAZ2B	CHEMBL579550	0	0	0	0	0	0	1	0	0	0	0	0	0	0	0	0	0	0	0		1
BAZ2B	DIHYDROERGOCRISTINE MESYLATE	0	0	0	0	0	0	1	0	0	0	0	0	0	0	0	0	0	0	0		1
BAZ2B	CHEMBL582496	0	0	0	0	0	0	1	0	0	0	0	0	0	0	0	0	0	0	0		1
BAZ2B	MECLIZINE DIHCL	0	0	0	0	0	0	1	0	0	0	0	0	0	0	0	0	0	0	0		1
BAZ2B	CHEMBL515252	0	0	0	0	0	0	1	0	0	0	0	0	0	0	0	0	0	0	0		1
BAZ2B	CHEMBL402456	0	0	0	0	0	0	1	0	0	0	0	0	0	0	0	0	0	0	0		1
BAZ2B	GW7647	0	0	0	0	0	0	1	0	0	0	0	0	0	0	0	0	0	0	0		1
BAZ2B	HINOKITIOL	0	0	0	0	0	0	1	0	0	0	0	0	0	0	0	0	0	0	0		1
BAZ2B	CARVEDILOL	0	0	0	0	0	0	1	0	0	0	0	0	0	0	0	0	0	0	0		1
BAZ2B	CHEMBL588038	0	0	0	0	0	0	1	0	0	0	0	0	0	0	0	0	0	0	0		1
BAZ2B	CHEMBL1310138	0	0	0	0	0	0	1	0	0	0	0	0	0	0	0	0	0	0	0		1
BAZ2B	CHEMBL530049	0	0	0	0	0	0	1	0	0	0	0	0	0	0	0	0	0	0	0		1
BAZ2B	RHEIN	0	0	0	0	0	0	1	0	0	0	0	0	0	0	0	0	0	0	0		1
BAZ2B	MORIN	0	0	0	0	0	0	1	0	0	0	0	0	0	0	0	0	0	0	0		1
BAZ2B	CEPHALOCHROMIN	0	0	0	0	0	0	1	0	0	0	0	0	0	0	0	0	0	0	0		1
BAZ2B	CHEMBL1546228	0	0	0	0	0	0	1	0	0	0	0	0	0	0	0	0	0	0	0		1
BAZ2B	CHEMBL312032	0	0	0	0	0	0	1	0	0	0	0	0	0	0	0	0	0	0	0		1
BAZ2B	METHACYCLINE HYDROCHLORIDE	0	0	0	0	0	0	1	0	0	0	0	0	0	0	0	0	0	0	0		1
BAZ2B	CHEMBL1526167	0	0	0	0	0	0	1	0	0	0	0	0	0	0	0	0	0	0	0		1
BAZ2B	CHEMBL588804	0	0	0	0	0	0	1	0	0	0	0	0	0	0	0	0	0	0	0		1
BAZ2B	RESERPINE	0	0	0	0	0	0	1	0	0	0	0	0	0	0	0	0	0	0	0		1
BAZ2B	TAMOXIFEN CITRATE	0	0	0	0	0	0	1	0	0	0	0	0	0	0	0	0	0	0	0		1
BAZ2B	CHEMBL316589	0	0	0	0	0	0	1	0	0	0	0	0	0	0	0	0	0	0	0		1
BAZ2B	CHEMBL1255944	0	0	0	0	0	0	1	0	0	0	0	0	0	0	0	0	0	0	0		1
BAZ2B	EBSELEN	0	0	0	0	0	0	1	0	0	0	0	0	0	0	0	0	0	0	0		1
BAZ2B	ELLAGIC ACID	0	0	0	0	0	0	1	0	0	0	0	0	0	0	0	0	0	0	0		1
BAZ2B	DOXYCYCLINE HYCLATE	0	0	0	0	0	0	1	0	0	0	0	0	0	0	0	0	0	0	0		1
BAZ2B	LUTEOLIN	0	0	0	0	0	0	1	0	0	0	0	0	0	0	0	0	0	0	0		1
BAZ2B	CHEMBL56731	0	0	0	0	0	0	1	0	0	0	0	0	0	0	0	0	0	0	0		1
BAZ2B	METERGOLINE	0	0	0	0	0	0	1	0	0	0	0	0	0	0	0	0	0	0	0		1
BAZ2B	CHEMBL1306524	0	0	0	0	0	0	1	0	0	0	0	0	0	0	0	0	0	0	0		1
BAZ2B	PROCHLORPERAZINE	0	0	0	0	0	0	1	0	0	0	0	0	0	0	0	0	0	0	0		1
BAZ2B	CHEMBL592611	0	0	0	0	0	0	1	0	0	0	0	0	0	0	0	0	0	0	0		1
BAZ2B	CHEMBL316034	0	0	0	0	0	0	1	0	0	0	0	0	0	0	0	0	0	0	0		1
BAZ2B	CHEMBL84472	0	0	0	0	0	0	1	0	0	0	0	0	0	0	0	0	0	0	0		1
BAZ2B	KETOCONAZOLE	0	0	0	0	0	0	1	0	0	0	0	0	0	0	0	0	0	0	0		1
BAZ2B	CHEMBL258756	0	0	0	0	0	0	1	0	0	0	0	0	0	0	0	0	0	0	0		1
BAZ2B	CHEMBL586670	0	0	0	0	0	0	1	0	0	0	0	0	0	0	0	0	0	0	0		1
BAZ2B	CHEMBL547285	0	0	0	0	0	0	1	0	0	0	0	0	0	0	0	0	0	0	0		1
BAZ2B	CHEMBL2094484	0	0	0	0	0	0	1	0	0	0	0	0	0	0	0	0	0	0	0		1
BAZ2B	NIFEDIPINE	0	0	0	0	0	0	1	0	0	0	0	0	0	0	0	0	0	0	0		1
BAZ2B	CHEMBL1989853	0	0	0	0	0	0	1	0	0	0	0	0	0	0	0	0	0	0	0		1
BAZ2B	CHEMBL578675	0	0	0	0	0	0	1	0	0	0	0	0	0	0	0	0	0	0	0		1
BAZ2B	CEFOTIAM HYDROCHLORIDE	0	0	0	0	0	0	1	0	0	0	0	0	0	0	0	0	0	0	0		1
BAZ2B	CHEMBL339587	0	0	0	0	0	0	1	0	0	0	0	0	0	0	0	0	0	0	0		1
BAZ2B	CHEMBL1565444	0	0	0	0	0	0	1	0	0	0	0	0	0	0	0	0	0	0	0		1
BAZ2B	CHEMBL1989750	0	0	0	0	0	0	1	0	0	0	0	0	0	0	0	0	0	0	0		1
BAZ2B	CHEMBL522983	0	0	0	0	0	0	1	0	0	0	0	0	0	0	0	0	0	0	0		1
BAZ2B	CHEMBL487356	0	0	0	0	0	0	1	0	0	0	0	0	0	0	0	0	0	0	0		1
BAZ2B	CHEMBL139935	0	0	0	0	0	0	1	0	0	0	0	0	0	0	0	0	0	0	0		1
BAZ2B	CHEMBL401362	0	0	0	0	0	0	1	0	0	0	0	0	0	0	0	0	0	0	0		1
BAZ2B	MIANSERIN HYDROCHLORIDE	0	0	0	0	0	0	1	0	0	0	0	0	0	0	0	0	0	0	0		1
BAZ2B	CHEMBL1367933	0	0	0	0	0	0	1	0	0	0	0	0	0	0	0	0	0	0	0		1
BAZ2B	CHEMBL534288	0	0	0	0	0	0	1	0	0	0	0	0	0	0	0	0	0	0	0		1
BAZ2B	CHEMBL527586	0	0	0	0	0	0	1	0	0	0	0	0	0	0	0	0	0	0	0		1
BAZ2B	PROPIDIUM	0	0	0	0	0	0	1	0	0	0	0	0	0	0	0	0	0	0	0		1
BAZ2B	CHEMBL584458	0	0	0	0	0	0	1	0	0	0	0	0	0	0	0	0	0	0	0		1
BAZ2B	CHEMBL1448140	0	0	0	0	0	0	1	0	0	0	0	0	0	0	0	0	0	0	0		1
BAZ2B	CHEMBL1601846	0	0	0	0	0	0	1	0	0	0	0	0	0	0	0	0	0	0	0		1
BAZ2B	CHEMBL531322	0	0	0	0	0	0	1	0	0	0	0	0	0	0	0	0	0	0	0		1
BAZ2B	GARCINONE E	0	0	0	0	0	0	1	0	0	0	0	0	0	0	0	0	0	0	0		1
BAZ2B	AFIMOXIFENE	0	0	0	0	0	0	1	0	0	0	0	0	0	0	0	0	0	0	0		1
BAZ2B	CHEMBL493863	0	0	0	0	0	0	1	0	0	0	0	0	0	0	0	0	0	0	0		1
BAZ2B	CHEMBL1442783	0	0	0	0	0	0	1	0	0	0	0	0	0	0	0	0	0	0	0		1
BAZ2B	EUPAFOLIN	0	0	0	0	0	0	1	0	0	0	0	0	0	0	0	0	0	0	0		1
BAZ2B	CHEMBL597035	0	0	0	0	0	0	1	0	0	0	0	0	0	0	0	0	0	0	0		1
BAZ2B	CHEMBL1984884	0	0	0	0	0	0	1	0	0	0	0	0	0	0	0	0	0	0	0		1
BAZ2B	BENSERAZIDE HYDROCHLORIDE	0	0	0	0	0	0	1	0	0	0	0	0	0	0	0	0	0	0	0		1
BAZ2B	CHEMBL175266	0	0	0	0	0	0	1	0	0	0	0	0	0	0	0	0	0	0	0		1
BAZ2B	CHEMBL56543	0	0	0	0	0	0	1	0	0	0	0	0	0	0	0	0	0	0	0		1
BAZ2B	FUSARIC ACID	0	0	0	0	0	0	1	0	0	0	0	0	0	0	0	0	0	0	0		1
BAZ2B	CHEMBL505209	0	0	0	0	0	0	1	0	0	0	0	0	0	0	0	0	0	0	0		1
BAZ2B	CHEMBL589245	0	0	0	0	0	0	1	0	0	0	0	0	0	0	0	0	0	0	0		1
BAZ2B	CHEMBL322970	0	0	0	0	0	0	1	0	0	0	0	0	0	0	0	0	0	0	0		1
BAZ2B	MITOXANTRONE HYDROCHLORIDE	0	0	0	0	0	0	1	0	0	0	0	0	0	0	0	0	0	0	0		1
BAZ2B	MICONAZOLE NITRATE	0	0	0	0	0	0	1	0	0	0	0	0	0	0	0	0	0	0	0		1
BAZ2B	REMACEMIDE HYDROCHLORIDE	0	0	0	0	0	0	1	0	0	0	0	0	0	0	0	0	0	0	0		1
BAZ2B	CHEMBL585502	0	0	0	0	0	0	1	0	0	0	0	0	0	0	0	0	0	0	0		1
BAZ2B	CHEMBL528694	0	0	0	0	0	0	1	0	0	0	0	0	0	0	0	0	0	0	0		1
BAZ2B	TANSHINONE I	0	0	0	0	0	0	1	0	0	0	0	0	0	0	0	0	0	0	0		1
BAZ2B	CHEMBL585622	0	0	0	0	0	0	1	0	0	0	0	0	0	0	0	0	0	0	0		1
BAZ2B	TAMOXIFEN	0	0	0	0	0	0	1	0	0	0	0	0	0	0	0	0	0	0	0		1
BAZ2B	PROTOPORPHYRIN DISODIUM	0	0	0	0	0	0	1	0	0	0	0	0	0	0	0	0	0	0	0		1
BAZ2B	CHEMBL29097	0	0	0	0	0	0	1	0	0	0	0	0	0	0	0	0	0	0	0		1
BAZ2B	CHEMBL1459280	0	0	0	0	0	0	1	0	0	0	0	0	0	0	0	0	0	0	0		1
BAZ2B	NAFRONYL OXALATE	0	0	0	0	0	0	1	0	0	0	0	0	0	0	0	0	0	0	0		1
BAZ2B	CHEMBL1588237	0	0	0	0	0	0	1	0	0	0	0	0	0	0	0	0	0	0	0		1
BAZ2B	CHEMBL585656	0	0	0	0	0	0	1	0	0	0	0	0	0	0	0	0	0	0	0		1
BAZ2B	CHEMBL606167	0	0	0	0	0	0	1	0	0	0	0	0	0	0	0	0	0	0	0		1
BAZ2B	CHEMBL2094789	0	0	0	0	0	0	1	0	0	0	0	0	0	0	0	0	0	0	0		1
BAZ2B	CHEMBL592588	0	0	0	0	0	0	1	0	0	0	0	0	0	0	0	0	0	0	0		1
BAZ2B	TANNIC ACID	0	0	0	0	0	0	1	0	0	0	0	0	0	0	0	0	0	0	0		1
BAZ2B	TYRPHOSTIN 23	0	0	0	0	0	0	1	0	0	0	0	0	0	0	0	0	0	0	0		1
BAZ2B	CHEMBL1363249	0	0	0	0	0	0	1	0	0	0	0	0	0	0	0	0	0	0	0		1
BAZ2B	CHEMBL533602	0	0	0	0	0	0	1	0	0	0	0	0	0	0	0	0	0	0	0		1
BAZ2B	SU-9516	0	0	0	0	0	0	1	0	0	0	0	0	0	0	0	0	0	0	0		1
BAZ2B	CHEMBL592124	0	0	0	0	0	0	1	0	0	0	0	0	0	0	0	0	0	0	0		1
BAZ2B	ECONAZOLE NITRATE	0	0	0	0	0	0	1	0	0	0	0	0	0	0	0	0	0	0	0		1
BAZ2B	CLOTRIMAZOLE	0	0	0	0	0	0	1	0	0	0	0	0	0	0	0	0	0	0	0		1
BAZ2B	CHEMBL606166	0	0	0	0	0	0	1	0	0	0	0	0	0	0	0	0	0	0	0		1
BAZ2B	OXOPURPUREINE	0	0	0	0	0	0	1	0	0	0	0	0	0	0	0	0	0	0	0		1
BAZ2B	ACID BLUE 129	0	0	0	0	0	0	1	0	0	0	0	0	0	0	0	0	0	0	0		1
BAZ2B	CHLORAMBUCIL	0	0	0	0	0	0	1	0	0	0	0	0	0	0	0	0	0	0	0		1
BAZ2B	PEFLOXACIN MESYLATE	0	0	0	0	0	0	1	0	0	0	0	0	0	0	0	0	0	0	0		1
BAZ2B	2-PICOLINIC ACID	0	0	0	0	0	0	1	0	0	0	0	0	0	0	0	0	0	0	0		1
BAZ2B	CHEMBL2094567	0	0	0	0	0	0	1	0	0	0	0	0	0	0	0	0	0	0	0		1
BAZ2B	CHEMBL589912	0	0	0	0	0	0	1	0	0	0	0	0	0	0	0	0	0	0	0		1
BAZ2B	OXYQUINOLINE	0	0	0	0	0	0	1	0	0	0	0	0	0	0	0	0	0	0	0		1
BAZ2B	PYRONIN Y	0	0	0	0	0	0	1	0	0	0	0	0	0	0	0	0	0	0	0		1
BAZ2B	ERYTHROSINE	0	0	0	0	0	0	1	0	0	0	0	0	0	0	0	0	0	0	0		1
BAZ2B	ASTERRIC ACID	0	0	0	0	0	0	1	0	0	0	0	0	0	0	0	0	0	0	0		1
BAZ2B	GR-127935	0	0	0	0	0	0	1	0	0	0	0	0	0	0	0	0	0	0	0		1
BAZ2B	CHEMBL601952	0	0	0	0	0	0	1	0	0	0	0	0	0	0	0	0	0	0	0		1
BAZ2B	TENOXICAM	0	0	0	0	0	0	1	0	0	0	0	0	0	0	0	0	0	0	0		1
BAZ2B	CHEMBL122355	0	0	0	0	0	0	1	0	0	0	0	0	0	0	0	0	0	0	0		1
BAZ2B	NITROXOLINE	0	0	0	0	0	0	1	0	0	0	0	0	0	0	0	0	0	0	0		1
BAZ2B	PHENANTHROLINE	0	0	0	0	0	0	1	0	0	0	0	0	0	0	0	0	0	0	0		1
BAZ2B	CEFOXITIN SODIUM	0	0	0	0	0	0	1	0	0	0	0	0	0	0	0	0	0	0	0		1
BAZ2B	DAUNORUBICIN HYDROCHLORIDE	0	0	0	0	0	0	1	0	0	0	0	0	0	0	0	0	0	0	0		1
BAZ2B	PURPUROGALLIN	0	0	0	0	0	0	1	0	0	0	0	0	0	0	0	0	0	0	0		1
BAZ2B	ALTENUSIN	0	0	0	0	0	0	1	0	0	0	0	0	0	0	0	0	0	0	0		1
BAZ2B	PHTHALYLSULFATHIAZOLE	0	0	0	0	0	0	1	0	0	0	0	0	0	0	0	0	0	0	0		1
BAZ2B	CHEMBL1270169	0	0	0	0	0	0	1	0	0	0	0	0	0	0	0	0	0	0	0		1
BAZ2B	BIFONAZOLE	0	0	0	0	0	0	1	0	0	0	0	0	0	0	0	0	0	0	0		1
BAZ2B	CHEMBL591412	0	0	0	0	0	0	1	0	0	0	0	0	0	0	0	0	0	0	0		1
BAZ2B	CHEMBL547483	0	0	0	0	0	0	1	0	0	0	0	0	0	0	0	0	0	0	0		1
BAZ2B	CHEMBL601385	0	0	0	0	0	0	1	0	0	0	0	0	0	0	0	0	0	0	0		1
BAZ2B	CHEMBL1327172	0	0	0	0	0	0	1	0	0	0	0	0	0	0	0	0	0	0	0		1
BAZ2B	CHEMBL533226	0	0	0	0	0	0	1	0	0	0	0	0	0	0	0	0	0	0	0		1
BAZ2B	CHEMBL578905	0	0	0	0	0	0	1	0	0	0	0	0	0	0	0	0	0	0	0		1
BAZ2B	MEDRONIC ACID	0	0	0	0	0	0	1	0	0	0	0	0	0	0	0	0	0	0	0		1
BAZ2B	CHEMBL56393	0	0	0	0	0	0	1	0	0	0	0	0	0	0	0	0	0	0	0		1
BAZ2B	CHEMBL584248	0	0	0	0	0	0	1	0	0	0	0	0	0	0	0	0	0	0	0		1
BAZ2B	PYROGALLOL RED	0	0	0	0	0	0	1	0	0	0	0	0	0	0	0	0	0	0	0		1
BAZ2B	CAPSAZEPINE	0	0	0	0	0	0	1	0	0	0	0	0	0	0	0	0	0	0	0		1
BAZ2B	CHEMBL602213	0	0	0	0	0	0	1	0	0	0	0	0	0	0	0	0	0	0	0		1
BAZ2B	PENTABROMOPHENOL	0	0	0	0	0	0	1	0	0	0	0	0	0	0	0	0	0	0	0		1
BAZ2B	CHEMBL101815	0	0	0	0	0	0	1	0	0	0	0	0	0	0	0	0	0	0	0		1
BAZ2B	TYRPHOSTIN 51	0	0	0	0	0	0	1	0	0	0	0	0	0	0	0	0	0	0	0		1
BAZ2B	PROSTAGLANDIN A2	0	0	0	0	0	0	1	0	0	0	0	0	0	0	0	0	0	0	0		1
BAZ2B	DOCEBENONE	0	0	0	0	0	0	1	0	0	0	0	0	0	0	0	0	0	0	0		1
BAZ2B	2-MERCAPTONICOTINIC ACID	0	0	0	0	0	0	1	0	0	0	0	0	0	0	0	0	0	0	0		1
BAZ2B	PHENOTHIAZINE	0	0	0	0	0	0	1	0	0	0	0	0	0	0	0	0	0	0	0		1
BAZ2B	CHEMBL523200	0	0	0	0	0	0	1	0	0	0	0	0	0	0	0	0	0	0	0		1
BAZ2B	THIORIDAZINE HYDROCHLORIDE	0	0	0	0	0	0	1	0	0	0	0	0	0	0	0	0	0	0	0		1
BAZ2B	CRYPTOTANSHINONE	0	0	0	0	0	0	1	0	0	0	0	0	0	0	0	0	0	0	0		1
BAZ2B	CHEMBL484640	0	0	0	0	0	0	1	0	0	0	0	0	0	0	0	0	0	0	0		1
BAZ2B	STICTIC ACID	0	0	0	0	0	0	1	0	0	0	0	0	0	0	0	0	0	0	0		1
BAZ2B	CHEMBL53898	0	0	0	0	0	0	1	0	0	0	0	0	0	0	0	0	0	0	0		1
BAZ2B	CHEMBL599013	0	0	0	0	0	0	1	0	0	0	0	0	0	0	0	0	0	0	0		1
BAZ2B	CHEMBL602363	0	0	0	0	0	0	1	0	0	0	0	0	0	0	0	0	0	0	0		1
BAZ2B	CHEMBL1388703	0	0	0	0	0	0	1	0	0	0	0	0	0	0	0	0	0	0	0		1
BAZ2B	CHEMBL599098	0	0	0	0	0	0	1	0	0	0	0	0	0	0	0	0	0	0	0		1
BAZ2B	CHEMBL580155	0	0	0	0	0	0	1	0	0	0	0	0	0	0	0	0	0	0	0		1
BAZ2B	CHEMBL586031	0	0	0	0	0	0	1	0	0	0	0	0	0	0	0	0	0	0	0		1
BAZ2B	SULFURETIN	0	0	0	0	0	0	1	0	0	0	0	0	0	0	0	0	0	0	0		1
BAZ2B	3-O-METHYLQUERCETIN	0	0	0	0	0	0	1	0	0	0	0	0	0	0	0	0	0	0	0		1
BAZ2B	DEFERIPRONE	0	0	0	0	0	0	1	0	0	0	0	0	0	0	0	0	0	0	0		1
BAZ2B	CHEMBL1814509	0	0	0	0	0	0	1	0	0	0	0	0	0	0	0	0	0	0	0		1
BAZ2B	CHEMBL600747	0	0	0	0	0	0	1	0	0	0	0	0	0	0	0	0	0	0	0		1
BAZ2B	DEMECLOCYCLINE HYDROCHLORIDE	0	0	0	0	0	0	1	0	0	0	0	0	0	0	0	0	0	0	0		1
BAZ2B	TERPYRIDINE	0	0	0	0	0	0	1	0	0	0	0	0	0	0	0	0	0	0	0		1
BAZ2B	SALICYLALDEHYDE THIOSEMICARBAZONE	0	0	0	0	0	0	1	0	0	0	0	0	0	0	0	0	0	0	0		1
BAZ2B	CHEMBL1346468	0	0	0	0	0	0	1	0	0	0	0	0	0	0	0	0	0	0	0		1
BAZ2B	PROTOCATECHUALDEHYDE	0	0	0	0	0	0	1	0	0	0	0	0	0	0	0	0	0	0	0		1
BAZ2B	LOMOFUNGIN	0	0	0	0	0	0	1	0	0	0	0	0	0	0	0	0	0	0	0		1
BAZ2B	CHEMBL582478	0	0	0	0	0	0	1	0	0	0	0	0	0	0	0	0	0	0	0		1
BAZ2B	HARMAN-3-CARBOXYLIC ACID	0	0	0	0	0	0	1	0	0	0	0	0	0	0	0	0	0	0	0		1
BAZ2B	CHEMBL297304	0	0	0	0	0	0	1	0	0	0	0	0	0	0	0	0	0	0	0		1
BAZ2B	CHEMBL602969	0	0	0	0	0	0	1	0	0	0	0	0	0	0	0	0	0	0	0		1
BAZ2B	CHEMBL2095095	0	0	0	0	0	0	1	0	0	0	0	0	0	0	0	0	0	0	0		1
BAZ2B	EPINEPHRINE BITARTRATE	0	0	0	0	0	0	1	0	0	0	0	0	0	0	0	0	0	0	0		1
BAZ2B	CHEMBL600778	0	0	0	0	0	0	1	0	0	0	0	0	0	0	0	0	0	0	0		1
BAZ2B	CLIOQUINOL	0	0	0	0	0	0	1	0	0	0	0	0	0	0	0	0	0	0	0		1
BAZ2B	CHEMBL602718	0	0	0	0	0	0	1	0	0	0	0	0	0	0	0	0	0	0	0		1
BAZ2B	CHEMBL1939687	0	0	0	0	0	0	1	0	0	0	0	0	0	0	0	0	0	0	0		1
BAZ2B	CHEMBL81782	0	0	0	0	0	0	1	0	0	0	0	0	0	0	0	0	0	0	0		1
BAZ2B	GOSSYPOL	0	0	0	0	0	0	1	0	0	0	0	0	0	0	0	0	0	0	0		1
BAZ2B	OXOGLAUCINE	0	0	0	0	0	0	1	0	0	0	0	0	0	0	0	0	0	0	0		1
BAZ2B	CHEMBL1304363	0	0	0	0	0	0	1	0	0	0	0	0	0	0	0	0	0	0	0		1
BAZ2B	CHEMBL602135	0	0	0	0	0	0	1	0	0	0	0	0	0	0	0	0	0	0	0		1
BAZ2B	EMODIC ACID	0	0	0	0	0	0	1	0	0	0	0	0	0	0	0	0	0	0	0		1
BAZ2B	HEXACHLOROPHENE	0	0	0	0	0	0	1	0	0	0	0	0	0	0	0	0	0	0	0		1
BAZ2B	CHEMBL1567571	0	0	0	0	0	0	1	0	0	0	0	0	0	0	0	0	0	0	0		1
BAZ2B	ISOKAEMPFERIDE	0	0	0	0	0	0	1	0	0	0	0	0	0	0	0	0	0	0	0		1
BAZ2B	CHEMBL146710	0	0	0	0	0	0	1	0	0	0	0	0	0	0	0	0	0	0	0		1
BAZ2B	QUINOLINIC ACID	0	0	0	0	0	0	1	0	0	0	0	0	0	0	0	0	0	0	0		1
BAZ2B	HAEMATOXYLIN	0	0	0	0	0	0	1	0	0	0	0	0	0	0	0	0	0	0	0		1
BAZ2B	DOXORUBICIN HYDROCHLORIDE	0	0	0	0	0	0	1	0	0	0	0	0	0	0	0	0	0	0	0		1
BAZ2B	CHEMBL1498652	0	0	0	0	0	0	1	0	0	0	0	0	0	0	0	0	0	0	0		1
BAZ2B	CHEMBL590949	0	0	0	0	0	0	1	0	0	0	0	0	0	0	0	0	0	0	0		1
BAZ2B	CHEMBL587092	0	0	0	0	0	0	1	0	0	0	0	0	0	0	0	0	0	0	0		1
BAZ2B	AURINTRICARBOXYLIC ACID	0	0	0	0	0	0	1	0	0	0	0	0	0	0	0	0	0	0	0		1
BAZ2B	FLUPIRTINE MALEATE	0	0	0	0	0	0	1	0	0	0	0	0	0	0	0	0	0	0	0		1
BAZ2B	CHEMBL599255	0	0	0	0	0	0	1	0	0	0	0	0	0	0	0	0	0	0	0		1
KCNJ2	DRONEDARONE HYDROCHLORIDE	0	0	1	0	0	0	0	0	0	0	0	0	0	0	0	0	0	0	0		1
MAP3K10	DOVITINIB	0	0	0	0	0	0	1	0	0	0	0	0	0	0	0	0	0	0	0		1
MAP3K10	PF-00562271	0	0	0	0	0	0	1	0	0	0	0	0	0	0	0	0	0	0	0		1
MAP3K10	CEP-1347	0	0	1	0	0	0	0	0	0	0	0	0	0	0	0	0	0	0	0		1
MAP3K10	DASATINIB	0	0	0	0	0	0	1	0	0	0	0	0	0	0	0	0	0	0	0		1
MAP3K10	TOZASERTIB	0	0	0	0	0	0	1	0	0	0	0	0	0	0	0	0	0	0	0		1
MAP3K10	R-406	0	0	0	0	0	0	1	0	0	0	0	0	0	0	0	0	0	0	0		1
DNMT1	CHEMBL1490332	0	0	0	0	0	0	1	0	0	0	0	0	0	0	0	0	0	0	0		1
DNMT1	CHEMBL580076	0	0	0	0	0	0	1	0	0	0	0	0	0	0	0	0	0	0	0		1
DNMT1	FLUOROCYCLOPENTENYLCYTOSINE	0	0	0	0	1	0	0	0	0	0	0	0	0	0	0	0	0	0	0		1
DNMT1	BENZANTHRONE	0	0	0	0	0	0	1	0	0	0	0	0	0	0	0	0	0	0	0		1
DNMT1	PALIFOSFAMIDE	0	0	0	0	1	0	0	0	0	0	0	0	0	0	0	0	0	0	0		1
DNMT1	CHEMBL599013	0	0	0	0	0	0	1	0	0	0	0	0	0	0	0	0	0	0	0		1
DNMT1	CEPHALOTHIN	0	0	0	0	0	0	1	0	0	0	0	0	0	0	0	0	0	0	0		1
DNMT1	DAPHNORIN	0	0	0	0	0	0	1	0	0	0	0	0	0	0	0	0	0	0	0		1
DNMT1	GUADECITABINE	0	0	0	0	1	0	0	0	0	0	0	0	0	0	0	0	0	0	0		1
DNMT1	ANTROQUINONOL	0	0	0	0	1	0	0	0	0	0	0	0	0	0	0	0	0	0	0		1
PPP1R1B	LUMATEPERONE	0	0	0	1	0	0	0	0	0	0	0	0	0	0	0	0	0	0	0		1
SNAP25	INCOBOTULINUMTOXINA	0	0	1	0	0	0	0	0	0	0	0	0	0	0	0	0	0	0	0		1
SNAP25	ONABOTULINUMTOXINA	0	0	1	0	0	0	0	0	0	0	0	0	0	0	0	0	0	0	0		1
SNAP25	ABOBOTULINUMTOXINA	0	0	1	0	0	0	0	0	0	0	0	0	0	0	0	0	0	0	0		1
PDE6B	DIPYRIDAMOLE	0	0	1	0	0	0	0	0	0	0	0	0	0	0	0	0	0	0	0		1
PDE6B	PENTOXIFYLLINE	0	0	1	0	0	0	0	0	0	0	0	0	0	0	0	0	0	0	0		1
KCNH3	DALFAMPRIDINE	0	0	1	0	0	0	0	0	0	0	0	0	0	0	0	0	0	0	0		1
KCNH3	NERISPIRDINE	0	0	1	0	0	0	0	0	0	0	0	0	0	0	0	0	0	0	0		1
KCNH3	GUANIDINE HYDROCHLORIDE	0	0	1	0	0	0	0	0	0	0	0	0	0	0	0	0	0	0	0		1
KCNH3	TEDISAMIL	0	0	1	0	0	0	0	0	0	0	0	0	0	0	0	0	0	0	0		1
AGT	CHLORTHALIDONE	1	0	0	0	0	0	0	0	0	0	0	0	0	0	0	0	0	0	0		1
AGT	AMLODIPINE	1	0	0	0	0	0	0	0	0	0	0	0	0	0	0	0	0	0	0		1
AGT	LISINOPRIL	1	0	0	0	0	0	0	0	0	0	0	0	0	0	0	0	0	0	0		1
AGT	CYT006-ANGQB	0	0	0	1	0	0	0	0	0	0	0	0	0	0	0	0	0	0	0		1
PIM1	LGH-447	0	0	1	0	0	0	0	0	0	0	0	0	0	0	0	0	0	0	0		1
PIM1	CHEMBL546797	0	0	0	0	0	0	1	0	0	0	0	0	0	0	0	0	0	0	0		1
PIM1	AZAKENPAULLONE	0	0	0	0	0	0	1	0	0	0	0	0	0	0	0	0	0	0	0		1
PIM1	NORHARMANE	0	0	0	0	0	0	1	0	0	0	0	0	0	0	0	0	0	0	0		1
PIM1	GW441756X	0	0	0	0	0	0	1	0	0	0	0	0	0	0	0	0	0	0	0		1
PIM1	ALSTERPAULLONE	0	0	0	0	0	0	1	0	0	0	0	0	0	0	0	0	0	0	0		1
PIM1	GEFITINIB	0	0	0	0	0	0	1	0	0	0	0	0	0	0	0	0	0	0	0		1
PIM1	CHEMBL399530	0	0	0	0	0	0	1	0	0	0	0	0	0	0	0	0	0	0	0		1
PIM1	SOTRASTAURIN	0	0	0	0	0	0	1	0	0	0	0	0	0	0	0	0	0	0	0		1
PIM1	LAUROGUADINE	0	0	0	0	0	0	1	0	0	0	0	0	0	0	0	0	0	0	0		1
PIM1	CHEMBL365617	0	0	0	0	0	0	1	0	0	0	0	0	0	0	0	0	0	0	0		1
PIM1	GO-6976	0	0	0	0	0	0	1	0	0	0	0	0	0	0	0	0	0	0	0		1
PIM1	LY-2090314	0	0	0	0	0	0	1	0	0	0	0	0	0	0	0	0	0	0	0		1
PIM1	RUCAPARIB	0	0	0	0	0	0	1	0	0	0	0	0	0	0	0	0	0	0	0		1
PIM1	GSK-269962A	0	0	0	0	0	0	1	0	0	0	0	0	0	0	0	0	0	0	0		1
PIM1	SB-220025	0	0	0	0	0	0	1	0	0	0	0	0	0	0	0	0	0	0	0		1
PIM1	CHEMBL578061	0	0	0	0	0	0	1	0	0	0	0	0	0	0	0	0	0	0	0		1
PIM1	CHEMBL379975	0	0	0	0	0	0	1	0	0	0	0	0	0	0	0	0	0	0	0		1
PIM1	KENPAULLONE	0	0	0	0	0	0	1	0	0	0	0	0	0	0	0	0	0	0	0		1
PIM1	SP-600125	0	0	0	0	0	0	1	0	0	0	0	0	0	0	0	0	0	0	0		1
PIM1	AZD-1208	0	0	1	0	0	0	0	0	0	0	0	0	0	0	0	0	0	0	0		1
ADAM10	ADERBASIB	0	0	0	0	1	0	0	0	0	0	0	0	0	0	0	0	0	0	0		1
PRKG2	GSK-269962A	0	0	0	0	0	0	1	0	0	0	0	0	0	0	0	0	0	0	0		1
PRKG2	CHEMBL225519	0	0	0	0	0	0	1	0	0	0	0	0	0	0	0	0	0	0	0		1
IGF1R	ISTIRATUMAB	0	0	0	0	1	0	0	0	0	0	0	0	0	0	0	0	0	0	0		1
IGF1R	SB-202190	0	0	0	0	0	0	1	0	0	0	0	0	0	0	0	0	0	0	0		1
IGF1R	PD-0166285	0	0	0	0	0	0	1	0	0	0	0	0	0	0	0	0	0	0	0		1
IGF1R	CHEMBL459729	0	0	0	0	1	0	0	0	0	0	0	0	0	0	0	0	0	0	0		1
IGF1R	RINFABATE	0	0	0	0	1	0	0	0	0	0	0	0	0	0	0	0	0	0	0		1
IGF1R	PL-225B	0	0	1	0	0	0	0	0	0	0	0	0	0	0	0	0	0	0	0		1
IGF1R	MECASERMIN RINFABATE	0	0	1	0	0	0	0	0	0	0	0	0	0	0	0	0	0	0	0		1
IGF1R	CHEMBL401930	0	0	0	0	0	0	0	0	0	1	0	0	0	0	0	0	0	0	0		1
IGF1R	CENISERTIB	0	0	0	0	0	0	1	0	0	0	0	0	0	0	0	0	0	0	0		1
IGF1R	ENTRECTINIB	0	0	0	0	0	0	1	0	0	0	0	0	0	0	0	0	0	0	0		1
IGF1R	AVE-1642	0	0	1	0	0	0	0	0	0	0	0	0	0	0	0	0	0	0	0		1
IGF1R	GW441756X	0	0	0	0	0	0	1	0	0	0	0	0	0	0	0	0	0	0	0		1
IGF1R	CHEMBL546797	0	0	0	0	0	0	1	0	0	0	0	0	0	0	0	0	0	0	0		1
IGF1R	R-406	0	0	0	0	0	0	1	0	0	0	0	0	0	0	0	0	0	0	0		1
IGF1R	PAZOPANIB	0	0	0	0	0	0	1	0	0	0	0	0	0	0	0	0	0	0	0		1
IGF1R	KW-2450	0	0	1	0	0	0	0	0	0	0	0	0	0	0	0	0	0	0	0		1
IGF1R	PF-00562271	0	0	0	0	0	0	1	0	0	0	0	0	0	0	0	0	0	0	0		1
IGF1R	ILORASERTIB	0	0	0	0	0	0	1	0	0	0	0	0	0	0	0	0	0	0	0		1
MINK1	CHEMBL541400	0	0	0	0	0	0	1	0	0	0	0	0	0	0	0	0	0	0	0		1
MINK1	PD-0166285	0	0	0	0	0	0	1	0	0	0	0	0	0	0	0	0	0	0	0		1
MINK1	SB-242235	0	0	0	0	0	0	1	0	0	0	0	0	0	0	0	0	0	0	0		1
MINK1	ILORASERTIB	0	0	0	0	0	0	1	0	0	0	0	0	0	0	0	0	0	0	0		1
MINK1	ERLOTINIB	0	0	0	0	0	0	1	0	0	0	0	0	0	0	0	0	0	0	0		1
MINK1	CEDIRANIB	0	0	0	0	0	0	1	0	0	0	0	0	0	0	0	0	0	0	0		1
MINK1	DOVITINIB	0	0	0	0	0	0	1	0	0	0	0	0	0	0	0	0	0	0	0		1
MINK1	PF-00562271	0	0	0	0	0	0	1	0	0	0	0	0	0	0	0	0	0	0	0		1
MINK1	SNS-314	0	0	0	0	0	0	1	0	0	0	0	0	0	0	0	0	0	0	0		1
MINK1	TOZASERTIB	0	0	0	0	0	0	1	0	0	0	0	0	0	0	0	0	0	0	0		1
MINK1	AZD-1080	0	0	0	0	0	0	1	0	0	0	0	0	0	0	0	0	0	0	0		1
MINK1	DASATINIB	0	0	0	0	0	0	1	0	0	0	0	0	0	0	0	0	0	0	0		1
MINK1	SORAFENIB	0	0	0	0	0	0	1	0	0	0	0	0	0	0	0	0	0	0	0		1
MINK1	SB-220025	0	0	0	0	0	0	1	0	0	0	0	0	0	0	0	0	0	0	0		1
MINK1	LINIFANIB	0	0	0	0	0	0	1	0	0	0	0	0	0	0	0	0	0	0	0		1
MINK1	SOTRASTAURIN	0	0	0	0	0	0	1	0	0	0	0	0	0	0	0	0	0	0	0		1
MINK1	OSI-632	0	0	0	0	0	0	1	0	0	0	0	0	0	0	0	0	0	0	0		1
MINK1	CHEMBL379975	0	0	0	0	0	0	1	0	0	0	0	0	0	0	0	0	0	0	0		1
MINK1	ALSTERPAULLONE	0	0	0	0	0	0	1	0	0	0	0	0	0	0	0	0	0	0	0		1
MINK1	CHEMBL225519	0	0	0	0	0	0	1	0	0	0	0	0	0	0	0	0	0	0	0		1
MINK1	TAE-684	0	0	0	0	0	0	1	0	0	0	0	0	0	0	0	0	0	0	0		1
MINK1	CENISERTIB	0	0	0	0	0	0	1	0	0	0	0	0	0	0	0	0	0	0	0		1
MINK1	GW441756X	0	0	0	0	0	0	1	0	0	0	0	0	0	0	0	0	0	0	0		1
MINK1	TAK-715	0	0	0	0	0	0	1	0	0	0	0	0	0	0	0	0	0	0	0		1
MINK1	GEFITINIB	0	0	0	0	0	0	1	0	0	0	0	0	0	0	0	0	0	0	0		1
MINK1	SP-600125	0	0	0	0	0	0	1	0	0	0	0	0	0	0	0	0	0	0	0		1
MINK1	SB-203580	0	0	0	0	0	0	1	0	0	0	0	0	0	0	0	0	0	0	0		1
CACNA1A	FLUNARIZINE	0	0	0	0	1	0	0	0	0	0	0	0	0	0	0	0	0	0	0		1
CACNA1A	GABAPENTIN ENACARBIL	0	0	1	0	0	0	0	0	0	0	0	0	0	0	0	0	0	0	0		1
CACNA1A	GABAPENTIN	0	0	1	0	0	0	0	0	0	0	0	0	0	0	0	0	0	0	0		1
CACNA1A	IMAGABALIN	0	0	1	0	0	0	0	0	0	0	0	0	0	0	0	0	0	0	0		1
CACNA1A	ATAGABALIN	0	0	1	0	0	0	0	0	0	0	0	0	0	0	0	0	0	0	0		1
CACNA1A	BEPRIDIL HYDROCHLORIDE	0	0	1	0	0	0	0	0	0	0	0	0	0	0	0	0	0	0	0		1
CACNA1A	ELPETRIGINE	0	0	1	0	0	0	0	0	0	0	0	0	0	0	0	0	0	0	0		1
CDC42BPA	TAE-684	0	0	0	0	0	0	1	0	0	0	0	0	0	0	0	0	0	0	0		1
CDC42BPA	PF-00562271	0	0	0	0	0	0	1	0	0	0	0	0	0	0	0	0	0	0	0		1
CDC42BPA	GSK-269962A	0	0	0	0	0	0	1	0	0	0	0	0	0	0	0	0	0	0	0		1
CDC42BPA	CENISERTIB	0	0	0	0	0	0	1	0	0	0	0	0	0	0	0	0	0	0	0		1
CDC42BPA	LAUROGUADINE	0	0	0	0	0	0	1	0	0	0	0	0	0	0	0	0	0	0	0		1
CDC42BPA	ALSTERPAULLONE	0	0	0	0	0	0	1	0	0	0	0	0	0	0	0	0	0	0	0		1
CDC42BPA	DASATINIB	0	0	0	0	0	0	1	0	0	0	0	0	0	0	0	0	0	0	0		1
CDC42BPA	CHEMBL225519	0	0	0	0	0	0	1	0	0	0	0	0	0	0	0	0	0	0	0		1
CDC42BPA	KENPAULLONE	0	0	0	0	0	0	1	0	0	0	0	0	0	0	0	0	0	0	0		1
KDM6A	TAZEMETOSTAT	0	0	0	0	0	0	0	0	0	0	0	0	1	0	0	0	0	0	0		1
UGCG	VENGLUSTAT	0	0	0	0	1	0	0	0	0	0	0	0	0	0	0	0	0	0	0		1
NCAM1	ONCOLYSIN S	0	0	1	0	0	0	0	0	0	0	0	0	0	0	0	0	0	0	0		1
NCAM1	LORVOTUZUMAB MERTANSINE	0	0	1	0	0	0	0	0	0	0	0	0	0	0	0	0	0	0	0		1
FOXO1	FLUOROURACIL	1	0	0	0	0	0	0	0	0	0	0	0	0	0	0	0	0	0	0		1
FOXO1	CYCLOPHOSPHAMIDE	1	0	0	0	0	0	0	0	0	0	0	0	0	0	0	0	0	0	0		1
FOXO1	EPIRUBICIN	1	0	0	0	0	0	0	0	0	0	0	0	0	0	0	0	0	0	0		1
CACNA1C	AMLODIPINE BESYLATE	0	0	1	0	0	0	0	0	0	0	0	0	0	0	0	0	0	0	0		1
CACNA1C	ELPETRIGINE	0	0	1	0	0	0	0	0	0	0	0	0	0	0	0	0	0	0	0		1
CACNA1C	IMAGABALIN	0	0	1	0	0	0	0	0	0	0	0	0	0	0	0	0	0	0	0		1
CACNA1C	ATAGABALIN	0	0	1	0	0	0	0	0	0	0	0	0	0	0	0	0	0	0	0		1
CACNA1C	VERAPAMIL HYDROCHLORIDE	0	0	1	0	0	0	0	0	0	0	0	0	0	0	0	0	0	0	0		1
CACNA1C	DILTIAZEM HYDROCHLORIDE	0	0	1	0	0	0	0	0	0	0	0	0	0	0	0	0	0	0	0		1
CACNA1C	BEPRIDIL HYDROCHLORIDE	0	0	1	0	0	0	0	0	0	0	0	0	0	0	0	0	0	0	0		1
CACNA1C	PREGABALIN	0	0	1	0	0	0	0	0	0	0	0	0	0	0	0	0	0	0	0		1
CACNA1C	GABAPENTIN ENACARBIL	0	0	1	0	0	0	0	0	0	0	0	0	0	0	0	0	0	0	0		1
CACNA1C	DRONEDARONE HYDROCHLORIDE	0	0	1	0	0	0	0	0	0	0	0	0	0	0	0	0	0	0	0		1
CACNA1C	NICARDIPINE HYDROCHLORIDE	0	0	1	0	0	0	0	0	0	0	0	0	0	0	0	0	0	0	0		1
CACNA1C	GABAPENTIN	0	0	1	0	0	0	0	0	0	0	0	0	0	0	0	0	0	0	0		1
CACNA1C	AZD1305	0	0	1	0	0	0	0	0	0	0	0	0	0	0	0	0	0	0	0		1
CACNA1C	AMLODIPINE MALEATE	0	0	1	0	0	0	0	0	0	0	0	0	0	0	0	0	0	0	0		1
CACNA1C	DILTIAZEM MALATE	0	0	1	0	0	0	0	0	0	0	0	0	0	0	0	0	0	0	0		1
THRB	CHEMBL297304	0	0	0	0	0	0	1	0	0	0	0	0	0	0	0	0	0	0	0		1
THRB	CHEMBL1397308	0	0	0	0	0	0	1	0	0	0	0	0	0	0	0	0	0	0	0		1
THRB	ERYTHROSINE	0	0	0	0	0	0	1	0	0	0	0	0	0	0	0	0	0	0	0		1
THRB	ROSE BENGAL	0	0	0	0	0	0	1	0	0	0	0	0	0	0	0	0	0	0	0		1
THRB	PROTOPORPHYRIN	0	0	0	0	0	0	1	0	0	0	0	0	0	0	0	0	0	0	0		1
THRB	CHEMBL581044	0	0	0	0	0	0	1	0	0	0	0	0	0	0	0	0	0	0	0		1
THRB	3-METHYLCHOLANTHRENE	0	0	0	0	0	0	1	0	0	0	0	0	0	0	0	0	0	0	0		1
THRB	WEDELOLACTONE	0	0	0	0	0	0	1	0	0	0	0	0	0	0	0	0	0	0	0		1
THRB	SHIKONIN	0	0	0	0	0	0	1	0	0	0	0	0	0	0	0	0	0	0	0		1
THRB	HYPERICIN	0	0	0	0	0	0	1	0	0	0	0	0	0	0	0	0	0	0	0		1
THRB	DOXORUBICIN HYDROCHLORIDE	0	0	0	0	0	0	1	0	0	0	0	0	0	0	0	0	0	0	0		1
THRB	PRIMAQUINE PHOSPHATE	0	0	0	0	0	0	1	0	0	0	0	0	0	0	0	0	0	0	0		1
THRB	TOLONIUM CHLORIDE	0	0	0	0	0	0	1	0	0	0	0	0	0	0	0	0	0	0	0		1
THRB	METHYLTHIONINIUM CHLORIDE	0	0	0	0	0	0	1	0	0	0	0	0	0	0	0	0	0	0	0		1
THRB	DEXTROTHYROXINE SODIUM	0	0	1	0	0	0	0	0	0	0	0	0	0	0	0	0	0	0	0		1
THRB	CHEMBL602969	0	0	0	0	0	0	1	0	0	0	0	0	0	0	0	0	0	0	0		1
THRB	ORTHO-PHTHALALDEHYDE	0	0	0	0	0	0	1	0	0	0	0	0	0	0	0	0	0	0	0		1
THRB	ZIRAM	0	0	0	0	0	0	1	0	0	0	0	0	0	0	0	0	0	0	0		1
THRB	DAUNORUBICIN	0	0	0	0	0	0	1	0	0	0	0	0	0	0	0	0	0	0	0		1
THRB	ISOTRETINOIN	0	0	0	0	0	0	1	0	0	0	0	0	0	0	0	0	0	0	0		1
THRB	RHAMNETIN	0	0	0	0	0	0	1	0	0	0	0	0	0	0	0	0	0	0	0		1
THRB	OXYTETRACYCLINE	0	0	0	0	0	0	1	0	0	0	0	0	0	0	0	0	0	0	0		1
THRB	LIOTHYRONINE SODIUM	0	0	1	0	0	0	0	0	0	0	0	0	0	0	0	0	0	0	0		1
THRB	CHEMBL601952	0	0	0	0	0	0	1	0	0	0	0	0	0	0	0	0	0	0	0		1
THRB	CHEMBL426404	0	0	0	0	0	0	1	0	0	0	0	0	0	0	0	0	0	0	0		1
THRB	SLAZINIC ACID	0	0	0	0	0	0	1	0	0	0	0	0	0	0	0	0	0	0	0		1
THRB	CHEMBL1493528	0	0	0	0	0	0	1	0	0	0	0	0	0	0	0	0	0	0	0		1
THRB	DITHIAZANINE IODIDE	0	0	0	0	0	0	1	0	0	0	0	0	0	0	0	0	0	0	0		1
THRB	ROSMARINIC ACID	0	0	0	0	0	0	1	0	0	0	0	0	0	0	0	0	0	0	0		1
THRB	QUINALDINE BLUE	0	0	0	0	0	0	1	0	0	0	0	0	0	0	0	0	0	0	0		1
THRB	CHEMBL1341830	0	0	0	0	0	0	1	0	0	0	0	0	0	0	0	0	0	0	0		1
THRB	CIRAZOLINE	0	0	0	0	0	0	1	0	0	0	0	0	0	0	0	0	0	0	0		1
THRB	PYRACLOSTROBIN	0	0	0	0	0	0	1	0	0	0	0	0	0	0	0	0	0	0	0		1
THRB	METHYL PARATHIONE	0	0	0	0	0	0	1	0	0	0	0	0	0	0	0	0	0	0	0		1
THRB	QUININE	0	0	0	0	0	0	1	0	0	0	0	0	0	0	0	0	0	0	0		1
THRB	BENZO(K)FLUORANTHENE	0	0	0	0	0	0	1	0	0	0	0	0	0	0	0	0	0	0	0		1
THRB	DIENOCHLOR	0	0	0	0	0	0	1	0	0	0	0	0	0	0	0	0	0	0	0		1
THRB	DIPYRIDAMOLE	0	0	0	0	0	0	1	0	0	0	0	0	0	0	0	0	0	0	0		1
THRB	GOSSYPOL	0	0	0	0	0	0	1	0	0	0	0	0	0	0	0	0	0	0	0		1
THRB	CHEMBL584508	0	0	0	0	0	0	1	0	0	0	0	0	0	0	0	0	0	0	0		1
THRB	METHYLENE BLUE	0	0	0	0	0	0	1	0	0	0	0	0	0	0	0	0	0	0	0		1
THRB	WORTMANNIN	0	0	0	0	0	0	1	0	0	0	0	0	0	0	0	0	0	0	0		1
THRB	CHEMBL1465049	0	0	0	0	0	0	1	0	0	0	0	0	0	0	0	0	0	0	0		1
THRB	TRIAMTERENE	0	0	0	0	0	0	1	0	0	0	0	0	0	0	0	0	0	0	0		1
THRB	AZORUBINE	0	0	0	0	0	0	1	0	0	0	0	0	0	0	0	0	0	0	0		1
THRB	CHEMBL578741	0	0	0	0	0	0	1	0	0	0	0	0	0	0	0	0	0	0	0		1
THRB	QUINALIZARIN	0	0	0	0	0	0	1	0	0	0	0	0	0	0	0	0	0	0	0		1
THRB	LEVOTHYROXINE SODIUM	0	0	1	0	0	0	0	0	0	0	0	0	0	0	0	0	0	0	0		1
THRB	3R14S-OCHRATOXIN A	0	0	0	0	0	0	1	0	0	0	0	0	0	0	0	0	0	0	0		1
THRB	CLOSANTEL	0	0	0	0	0	0	1	0	0	0	0	0	0	0	0	0	0	0	0		1
THRB	CHEMBL429095	0	0	0	0	0	0	1	0	0	0	0	0	0	0	0	0	0	0	0		1
THRB	DEPHOSTATIN	0	0	0	0	0	0	1	0	0	0	0	0	0	0	0	0	0	0	0		1
THRB	FUMARPROTOCETRARIC ACID	0	0	0	0	0	0	1	0	0	0	0	0	0	0	0	0	0	0	0		1
THRB	CHEMBL592124	0	0	0	0	0	0	1	0	0	0	0	0	0	0	0	0	0	0	0		1
THRB	BENZO[B]FLUORANTHENE	0	0	0	0	0	0	1	0	0	0	0	0	0	0	0	0	0	0	0		1
THRB	CHEMBL211670	0	0	0	0	0	0	1	0	0	0	0	0	0	0	0	0	0	0	0		1
THRB	QUINPIROLE	0	0	0	0	0	0	1	0	0	0	0	0	0	0	0	0	0	0	0		1
THRB	4-METHOXYCINNAMIC ACID	0	0	0	0	0	0	1	0	0	0	0	0	0	0	0	0	0	0	0		1
THRB	CHEMBL87568	0	0	0	0	0	0	1	0	0	0	0	0	0	0	0	0	0	0	0		1
THRB	CHLOROPHENYLPIPERAZINE	0	0	0	0	0	0	1	0	0	0	0	0	0	0	0	0	0	0	0		1
THRB	CHEMBL577415	0	0	0	0	0	0	1	0	0	0	0	0	0	0	0	0	0	0	0		1
THRB	OXYCARBOXIN	0	0	0	0	0	0	1	0	0	0	0	0	0	0	0	0	0	0	0		1
THRB	SPIRONOLACTONE	0	0	0	0	0	0	1	0	0	0	0	0	0	0	0	0	0	0	0		1
THRB	TETRAIDOFLUORESCEIN	0	0	0	0	0	0	1	0	0	0	0	0	0	0	0	0	0	0	0		1
THRB	HOMIDIUM BROMIDE	0	0	0	0	0	0	1	0	0	0	0	0	0	0	0	0	0	0	0		1
THRB	INAMRINONE	0	0	0	0	0	0	1	0	0	0	0	0	0	0	0	0	0	0	0		1
THRB	METHYLENE BLUE	0	0	0	0	0	0	1	0	0	0	0	0	0	0	0	0	0	0	0		1
THRB	CHEMBL1451216	0	0	0	0	0	0	1	0	0	0	0	0	0	0	0	0	0	0	0		1
THRB	CHEMBL533293	0	0	0	0	0	0	1	0	0	0	0	0	0	0	0	0	0	0	0		1
THRB	ANAZOLENE	0	0	0	0	0	0	1	0	0	0	0	0	0	0	0	0	0	0	0		1
THRB	CARUBICIN	0	0	0	0	0	0	1	0	0	0	0	0	0	0	0	0	0	0	0		1
THRB	PICEATANNOL	0	0	0	0	0	0	1	0	0	0	0	0	0	0	0	0	0	0	0		1
THRB	DIBENZ[A,H]ANTHRACENE	0	0	0	0	0	0	1	0	0	0	0	0	0	0	0	0	0	0	0		1
THRB	IDARUBICIN	0	0	0	0	0	0	1	0	0	0	0	0	0	0	0	0	0	0	0		1
THRB	HOMIDIUM	0	0	0	0	0	0	1	0	0	0	0	0	0	0	0	0	0	0	0		1
THRB	ACID BLUE 129	0	0	0	0	0	0	1	0	0	0	0	0	0	0	0	0	0	0	0		1
THRB	DYCLONINE HYDROCHLORIDE	0	0	0	0	0	0	1	0	0	0	0	0	0	0	0	0	0	0	0		1
THRB	BAICALEIN	0	0	0	0	0	0	1	0	0	0	0	0	0	0	0	0	0	0	0		1
THRB	CHEMBL603024	0	0	0	0	0	0	1	0	0	0	0	0	0	0	0	0	0	0	0		1
THRB	JUGLONE	0	0	0	0	0	0	1	0	0	0	0	0	0	0	0	0	0	0	0		1
THRB	METHACYCLINE HYDROCHLORIDE	0	0	0	0	0	0	1	0	0	0	0	0	0	0	0	0	0	0	0		1
THRB	DACTINOMYCIN	0	0	0	0	0	0	1	0	0	0	0	0	0	0	0	0	0	0	0		1
THRB	DAUNORUBICIN HYDROCHLORIDE	0	0	0	0	0	0	1	0	0	0	0	0	0	0	0	0	0	0	0		1
THRB	GENTIAN VIOLET	0	0	0	0	0	0	1	0	0	0	0	0	0	0	0	0	0	0	0		1
THRB	HEXACHLOROPHENE	0	0	0	0	0	0	1	0	0	0	0	0	0	0	0	0	0	0	0		1
THRB	LOMOFUNGIN	0	0	0	0	0	0	1	0	0	0	0	0	0	0	0	0	0	0	0		1
THRB	OXIDOPAMINE	0	0	0	0	0	0	1	0	0	0	0	0	0	0	0	0	0	0	0		1
THRB	CHLOROTHALONIL	0	0	0	0	0	0	1	0	0	0	0	0	0	0	0	0	0	0	0		1
GABRA2	GANAXOLONE	0	0	0	1	0	0	0	0	0	0	0	0	0	0	0	0	0	0	0		1
GABRA2	ENFLURANE	0	0	1	0	0	0	0	0	0	0	0	0	0	0	0	0	0	0	0		1
GABRA2	THIOPENTAL SODIUM	0	0	1	0	0	0	0	0	0	0	0	0	0	0	0	0	0	0	0		1
GABRA2	TRICLOFOS SODIUM	0	0	1	0	0	0	0	0	0	0	0	0	0	0	0	0	0	0	0		1
GABRA2	DESFLURANE	0	0	1	0	0	0	0	0	0	0	0	0	0	0	0	0	0	0	0		1
GABRA2	PROPOFOL	0	0	1	0	0	0	0	0	0	0	0	0	0	0	0	0	0	0	0		1
GABRA2	PF-06372865	0	0	1	0	0	0	0	0	0	0	0	0	0	0	0	0	0	0	0		1
GABRA2	MIDAZOLAM HYDROCHLORIDE	0	0	1	0	0	0	0	0	0	0	0	0	0	0	0	0	0	0	0		1
GABRA2	TOPIRAMATE	0	0	1	0	0	0	0	0	0	0	0	0	0	0	0	0	0	0	0		1
GABRA2	PENTOBARBITAL SODIUM	0	0	1	0	0	0	0	0	0	0	0	0	0	0	0	0	0	0	0		1
GABRA2	METHYPRYLON	0	0	1	0	0	0	0	0	0	0	0	0	0	0	0	0	0	0	0		1
GABRA2	COCAINE	1	0	0	0	0	0	0	0	0	0	0	0	0	0	0	0	0	0	0		1
GABRA2	METHOHEXITAL SODIUM	0	0	1	0	0	0	0	0	0	0	0	0	0	0	0	0	0	0	0		1
GABRA2	RESEQUINIL	0	0	1	0	0	0	0	0	0	0	0	0	0	0	0	0	0	0	0		1
GABRA2	OCINAPLON	0	0	0	1	0	0	0	0	0	0	0	0	0	0	0	0	0	0	0		1
GABRA2	ISOFLURANE	0	0	1	0	0	0	0	0	0	0	0	0	0	0	0	0	0	0	0		1
GABRA2	AZD6280	0	0	1	0	0	0	0	0	0	0	0	0	0	0	0	0	0	0	0		1
GABRA2	METHOXYFLURANE	0	0	1	0	0	0	0	0	0	0	0	0	0	0	0	0	0	0	0		1
GABRA2	GLUTETHIMIDE	0	0	1	0	0	0	0	0	0	0	0	0	0	0	0	0	0	0	0		1
GABRA2	ETAZOLATE	0	0	0	1	0	0	0	0	0	0	0	0	0	0	0	0	0	0	0		1
GABRA2	THIAMYLAL SODIUM	0	0	1	0	0	0	0	0	0	0	0	0	0	0	0	0	0	0	0		1
GABRA2	SECOBARBITAL SODIUM	0	0	1	0	0	0	0	0	0	0	0	0	0	0	0	0	0	0	0		1
GABRA2	BUTABARBITAL SODIUM	0	0	1	0	0	0	0	0	0	0	0	0	0	0	0	0	0	0	0		1
GABRA2	ETHCHLORVYNOL	0	0	1	0	0	0	0	0	0	0	0	0	0	0	0	0	0	0	0		1
GABRA2	SEVOFLURANE	0	0	1	0	0	0	0	0	0	0	0	0	0	0	0	0	0	0	0		1
GABRA2	CHLORDIAZEPOXIDE HYDROCHLORIDE	0	0	1	0	0	0	0	0	0	0	0	0	0	0	0	0	0	0	0		1
GABRA2	REMIMAZOLAM	0	0	0	1	0	0	0	0	0	0	0	0	0	0	0	0	0	0	0		1
GABRA2	HALOTHANE	0	0	1	0	0	0	0	0	0	0	0	0	0	0	0	0	0	0	0		1
GABRA2	ACAMPROSATE CALCIUM	0	0	1	0	0	0	0	0	0	0	0	0	0	0	0	0	0	0	0		1
GABRA2	LOREDIPLON	0	0	1	0	0	0	0	0	0	0	0	0	0	0	0	0	0	0	0		1
GABRA2	CLORAZEPATE DIPOTASSIUM	0	0	1	0	0	0	0	0	0	0	0	0	0	0	0	0	0	0	0		1
GUCY1A2	NITRIC OXIDE	0	0	1	0	0	0	0	0	0	0	0	0	0	0	0	0	0	0	0		1
GUCY1A2	ISOSORBIDE MONONITRATE	0	0	1	0	0	0	0	0	0	0	0	0	0	0	0	0	0	0	0		1
GUCY1A2	SODIUM NITROPRUSSIDE	0	0	1	0	0	0	0	0	0	0	0	0	0	0	0	0	0	0	0		1
GUCY1A2	ISOSORBIDE DINITRATE	0	0	1	0	0	0	0	0	0	0	0	0	0	0	0	0	0	0	0		1
GUCY1A2	NITROGLYCERIN	0	0	1	0	0	0	0	0	0	0	0	0	0	0	0	0	0	0	0		1
GUCY1A2	NAPROXCINOD	0	0	0	1	0	0	0	0	0	0	0	0	0	0	0	0	0	0	0		1
GRIA4	FARAMPATOR	0	0	1	0	0	0	0	0	0	0	0	0	0	0	0	0	0	0	0		1
GRIA4	CX1739	0	0	1	0	0	0	0	0	0	0	0	0	0	0	0	0	0	0	0		1
GRIA4	PF-04958242	0	0	1	0	0	0	0	0	0	0	0	0	0	0	0	0	0	0	0		1
GRIA4	DASOLAMPANEL	0	0	1	0	0	0	0	0	0	0	0	0	0	0	0	0	0	0	0		1
GRIA4	MIBAMPATOR	0	0	1	0	0	0	0	0	0	0	0	0	0	0	0	0	0	0	0		1
GRIA4	ZONAMPANEL	0	0	1	0	0	0	0	0	0	0	0	0	0	0	0	0	0	0	0		1
GRIA4	IRAMPANEL	0	0	1	0	0	0	0	0	0	0	0	0	0	0	0	0	0	0	0		1
GRIA4	BECAMPANEL	0	0	1	0	0	0	0	0	0	0	0	0	0	0	0	0	0	0	0		1
GRIA4	TOPIRAMATE	0	0	1	0	0	0	0	0	0	0	0	0	0	0	0	0	0	0	0		1
GRIA4	MK-8777	0	0	1	0	0	0	0	0	0	0	0	0	0	0	0	0	0	0	0		1
PTPRD	PIOGLITAZONE	1	0	0	0	0	0	0	0	0	0	0	0	0	0	0	0	0	0	0		1
PRKCA	QUERCETIN	0	0	0	0	0	0	0	0	0	1	0	0	0	0	0	0	0	0	0		1
PRKCA	HYDROCHLOROTHIAZIDE	1	0	0	0	0	0	0	0	0	0	0	0	0	0	0	0	0	0	0		1
PRKCA	CI-1040	0	0	0	0	1	0	0	0	0	0	0	0	0	0	0	0	0	0	0		1
PRKCA	SOTRASTAURIN	0	0	1	0	0	0	0	0	0	0	0	0	0	0	0	0	0	0	0		1
PRKCA	CEP-2563	0	0	1	0	0	0	0	0	0	0	0	0	0	0	0	0	0	0	0		1
PRKCA	ENZASTAURIN	0	0	0	0	0	0	0	0	0	1	0	0	0	0	0	0	0	0	0		1
PRKCA	UCN-01	0	0	1	0	0	0	0	0	0	0	0	0	0	0	0	0	0	0	0		1
PRKCA	GSK-690693	0	0	1	0	0	0	0	0	0	0	0	0	0	0	0	0	0	0	0		1
CDK19	RONICICLIB	0	0	1	0	0	0	0	0	0	0	0	0	0	0	0	0	0	0	0		1
CDK19	TOZASERTIB	0	0	0	0	0	0	1	0	0	0	0	0	0	0	0	0	0	0	0		1
CDK19	SNS-314	0	0	0	0	0	0	1	0	0	0	0	0	0	0	0	0	0	0	0		1
CDK19	AZD-5438	0	0	1	0	0	0	0	0	0	0	0	0	0	0	0	0	0	0	0		1
CDK19	ALSTERPAULLONE	0	0	0	0	0	0	1	0	0	0	0	0	0	0	0	0	0	0	0		1
CDK19	PHA-793887	0	0	1	0	0	0	0	0	0	0	0	0	0	0	0	0	0	0	0		1
CDK19	AT-7519	0	0	1	0	0	0	0	0	0	0	0	0	0	0	0	0	0	0	0		1
BRAF	LGX-806	0	0	1	0	0	0	0	0	0	0	0	0	0	0	0	0	0	0	0		1
BRAF	ZELBORAF	0	0	0	0	0	0	0	0	0	0	0	1	0	0	0	0	0	0	0		1
BRAF	DABRAFENIB MESYLATE	0	0	1	0	0	0	0	0	0	0	0	0	0	0	0	0	0	0	0		1
BRAF	VORUCICLIB	0	0	0	0	0	0	0	0	0	0	1	0	0	0	0	0	0	0	0		1
BRAF	ARQ-736	0	0	1	0	0	0	0	0	0	0	0	0	0	0	0	0	0	0	0		1
BRAF	ATEZOLIZUMAB	0	0	0	0	0	0	0	0	0	0	1	0	0	0	0	0	0	0	0		1
BRAF	SORAFENIB TOSYLATE	0	0	1	0	0	0	0	0	0	0	0	0	0	0	0	0	0	0	0		1
BRAF	MLN-2480	0	0	1	0	0	0	0	0	0	0	0	0	0	0	0	0	0	0	0		1
BRAF	PLX-8394	0	0	1	0	0	0	0	0	0	0	0	0	0	0	0	0	0	0	0		1
NRG2	PANITUMUMAB	1	0	0	0	0	0	0	0	0	0	0	0	0	0	0	0	0	0	0		1
NRG2	CETUXIMAB	1	0	0	0	0	0	0	0	0	0	0	0	0	0	0	0	0	0	0		1
TAOK1	CHEMBL225519	0	0	0	0	0	0	1	0	0	0	0	0	0	0	0	0	0	0	0		1
TAOK1	PF-00562271	0	0	0	0	0	0	1	0	0	0	0	0	0	0	0	0	0	0	0		1
TAOK1	TAE-684	0	0	0	0	0	0	1	0	0	0	0	0	0	0	0	0	0	0	0		1
TAOK1	LY-2090314	0	0	0	0	0	0	1	0	0	0	0	0	0	0	0	0	0	0	0		1
TAOK1	CENISERTIB	0	0	0	0	0	0	1	0	0	0	0	0	0	0	0	0	0	0	0		1
TAOK1	ENTRECTINIB	0	0	0	0	0	0	1	0	0	0	0	0	0	0	0	0	0	0	0		1
TAOK1	CHEMBL1997335	0	0	0	0	0	0	1	0	0	0	0	0	0	0	0	0	0	0	0		1
TAOK1	LINIFANIB	0	0	0	0	0	0	1	0	0	0	0	0	0	0	0	0	0	0	0		1
TAOK1	BMS-345541	0	0	0	0	0	0	1	0	0	0	0	0	0	0	0	0	0	0	0		1
TAOK1	BMS-387032	0	0	0	0	0	0	1	0	0	0	0	0	0	0	0	0	0	0	0		1
TAOK1	CHIR-99021	0	0	0	0	0	0	1	0	0	0	0	0	0	0	0	0	0	0	0		1
TAOK1	SP-600125	0	0	0	0	0	0	1	0	0	0	0	0	0	0	0	0	0	0	0		1
TAOK1	CHEMBL379975	0	0	0	0	0	0	1	0	0	0	0	0	0	0	0	0	0	0	0		1
TAOK1	JNJ-7706621	0	0	0	0	0	0	1	0	0	0	0	0	0	0	0	0	0	0	0		1
TAOK1	AST-487	0	0	0	0	0	0	1	0	0	0	0	0	0	0	0	0	0	0	0		1
TAOK1	PD-0166285	0	0	0	0	0	0	1	0	0	0	0	0	0	0	0	0	0	0	0		1
TAOK1	CEDIRANIB	0	0	0	0	0	0	1	0	0	0	0	0	0	0	0	0	0	0	0		1
TAOK1	TOZASERTIB	0	0	0	0	0	0	1	0	0	0	0	0	0	0	0	0	0	0	0		1
TAOK1	RG-1530	0	0	0	0	0	0	1	0	0	0	0	0	0	0	0	0	0	0	0		1
TAOK1	ILORASERTIB	0	0	0	0	0	0	1	0	0	0	0	0	0	0	0	0	0	0	0		1
TAOK1	R-1487	0	0	0	0	0	0	1	0	0	0	0	0	0	0	0	0	0	0	0		1
TAOK1	SOTRASTAURIN	0	0	0	0	0	0	1	0	0	0	0	0	0	0	0	0	0	0	0		1
TAOK1	R-406	0	0	0	0	0	0	1	0	0	0	0	0	0	0	0	0	0	0	0		1
TAOK1	CYC-116	0	0	0	0	0	0	1	0	0	0	0	0	0	0	0	0	0	0	0		1
TAOK1	DASATINIB	0	0	0	0	0	0	1	0	0	0	0	0	0	0	0	0	0	0	0		1
TAOK1	SORAFENIB	0	0	0	0	0	0	1	0	0	0	0	0	0	0	0	0	0	0	0		1
TAOK1	IMATINIB	0	0	0	0	0	0	1	0	0	0	0	0	0	0	0	0	0	0	0		1
TAOK1	OSI-632	0	0	0	0	0	0	1	0	0	0	0	0	0	0	0	0	0	0	0		1
TAOK1	PAZOPANIB	0	0	0	0	0	0	1	0	0	0	0	0	0	0	0	0	0	0	0		1
TAOK1	ADAVOSERTIB	0	0	0	0	0	0	1	0	0	0	0	0	0	0	0	0	0	0	0		1
TAOK1	PALBOCICLIB	0	0	0	0	0	0	1	0	0	0	0	0	0	0	0	0	0	0	0		1
GRIN2C	GW468816	0	0	1	0	0	0	0	0	0	0	0	0	0	0	0	0	0	0	0		1
GRIN2C	APIMOSTINEL	0	0	1	0	0	0	0	0	0	0	0	0	0	0	0	0	0	0	0		1
GRIN2C	AV-101	0	0	1	0	0	0	0	0	0	0	0	0	0	0	0	0	0	0	0		1
GRIN2C	NEBOGLAMINE	0	0	1	0	0	0	0	0	0	0	0	0	0	0	0	0	0	0	0		1
GRIN2C	ORPHENADRINE HYDROCHLORIDE	0	0	1	0	0	0	0	0	0	0	0	0	0	0	0	0	0	0	0		1
GRIN2C	LATREPIRDINE	0	0	0	1	0	0	0	0	0	0	0	0	0	0	0	0	0	0	0		1
GRIN2C	RALFINAMIDE	0	0	1	0	0	0	0	0	0	0	0	0	0	0	0	0	0	0	0		1
GRIN2C	NERAMEXANE MESYLATE	0	0	1	0	0	0	0	0	0	0	0	0	0	0	0	0	0	0	0		1
GRIN2C	DELUCEMINE	0	0	1	0	0	0	0	0	0	0	0	0	0	0	0	0	0	0	0		1
GRIN2C	ORPHENADRINE CITRATE	0	0	1	0	0	0	0	0	0	0	0	0	0	0	0	0	0	0	0		1
GRIN2C	AZD8108	0	0	1	0	0	0	0	0	0	0	0	0	0	0	0	0	0	0	0		1
GRIN2C	FELBAMATE	0	0	1	0	0	0	0	0	0	0	0	0	0	0	0	0	0	0	0		1
GRIN2C	AMANTADINE HYDROCHLORIDE	0	0	1	0	0	0	0	0	0	0	0	0	0	0	0	0	0	0	0		1
GRIN2C	ESKETAMINE	0	0	1	0	0	0	0	0	0	0	0	0	0	0	0	0	0	0	0		1
GRIN2C	ACAMPROSATE CALCIUM	0	0	1	0	0	0	0	0	0	0	0	0	0	0	0	0	0	0	0		1
GRIN2C	RAPASTINEL	0	0	1	0	0	0	0	0	0	0	0	0	0	0	0	0	0	0	0		1
GRIN2C	MEMANTINE HYDROCHLORIDE	0	0	1	0	0	0	0	0	0	0	0	0	0	0	0	0	0	0	0		1
GRIN2C	DIMIRACETAM	0	0	0	1	0	0	0	0	0	0	0	0	0	0	0	0	0	0	0		1
GRIN2C	KETAMINE HYDROCHLORIDE	0	0	1	0	0	0	0	0	0	0	0	0	0	0	0	0	0	0	0		1
KCNJ9	FLUPIRTINE	0	0	0	1	0	0	0	0	0	0	0	0	0	0	0	0	0	0	0		1
TGFA	PANITUMUMAB	1	0	0	0	0	0	0	0	0	0	0	0	0	0	0	0	0	0	0		1
TGFA	CETUXIMAB	1	0	0	0	0	0	0	0	0	0	0	0	0	0	0	0	0	0	0		1
ADORA1	PBF-680	0	0	1	0	0	0	0	0	0	0	0	0	0	0	0	0	0	0	0		1
ADORA1	FK453	0	0	1	0	0	0	0	0	0	0	0	0	0	0	0	0	0	0	0		1
ADORA1	CHEMBL27508	0	0	0	0	1	0	0	0	0	0	0	0	0	0	0	0	0	0	0		1
ADORA1	APAXIFYLLINE	0	0	0	0	1	0	0	0	0	0	0	0	0	0	0	0	0	0	0		1
ADORA1	CAFFEINE, CITRATED	0	0	1	0	0	0	0	0	0	0	0	0	0	0	0	0	0	0	0		1
ADORA1	DERENOFYLLINE	0	0	1	0	0	0	0	0	0	0	0	0	0	0	0	0	0	0	0		1
ADORA1	THEOPHYLLINE SODIUM GLYCINATE	0	0	1	0	0	0	0	0	0	0	0	0	0	0	0	0	0	0	0		1
ADORA1	NAXIFYLLINE	0	0	1	0	0	0	0	0	0	0	0	0	0	0	0	0	0	0	0		1
ADORA1	BAY1067197	0	0	1	0	0	0	0	0	0	0	0	0	0	0	0	0	0	0	0		1
ADORA1	CHEMBL136689	0	0	0	0	1	0	0	0	0	0	0	0	0	0	0	0	0	0	0		1
ADORA1	GW493838	0	0	1	0	0	0	0	0	0	0	0	0	0	0	0	0	0	0	0		1
ADORA1	RPR749	0	0	1	0	0	0	0	0	0	0	0	0	0	0	0	0	0	0	0		1
TK1	VALNIVUDINE HYDROCHLORIDE	0	0	0	0	1	0	0	0	0	0	0	0	0	0	0	0	0	0	0		1
TK1	PENCICLOVIR	0	0	0	0	1	0	0	0	0	0	0	0	0	0	0	0	0	0	0		1
TK1	RILAPLADIB	0	0	0	0	1	0	0	0	0	0	0	0	0	0	0	0	0	0	0		1
TK1	DEOXYCYTIDINE	0	0	0	0	1	0	0	0	0	0	0	0	0	0	0	0	0	0	0		1
TK1	ARGININE BUTYRATE	0	0	0	0	1	0	0	0	0	0	0	0	0	0	0	0	0	0	0		1
TET2	HYDROCHLOROTHIAZIDE	1	0	0	0	0	0	0	0	0	0	0	0	0	0	0	0	0	0	0		1
GRM5	LY545694	0	0	1	0	0	0	0	0	0	0	0	0	0	0	0	0	0	0	0		1
GRM5	AZD2516	0	0	1	0	0	0	0	0	0	0	0	0	0	0	0	0	0	0	0		1
MAP2K1	BALAMAPIMOD	0	0	1	0	0	0	0	0	0	0	0	0	0	0	0	0	0	0	0		1
MAP2K1	TRAMETINIB DIMETHYL SULFOXIDE	0	0	1	0	0	0	0	0	0	0	0	0	0	0	0	0	0	0	0		1
MAP2K1	DASATINIB	0	0	0	0	0	0	1	0	0	0	0	0	0	0	0	0	0	0	0		1
MAP2K1	PIMASERTIB HYDROCHLORIDE	0	0	0	0	0	0	0	0	0	0	0	1	0	0	0	0	0	0	0		1
MAP2K1	CENISERTIB	0	0	0	0	0	0	1	0	0	0	0	0	0	0	0	0	0	0	0		1
MAP2K1	PD-0166285	0	0	0	0	0	0	1	0	0	0	0	0	0	0	0	0	0	0	0		1
MAP2K1	ILORASERTIB	0	0	0	0	0	0	1	0	0	0	0	0	0	0	0	0	0	0	0		1
MAP2K1	CHEMBL379975	0	0	0	0	0	0	1	0	0	0	0	0	0	0	0	0	0	0	0		1
MAP2K1	CHEMBL406845	0	0	0	0	0	0	1	0	0	0	0	0	0	0	0	0	0	0	0		1
MAP2K1	JNJ-7706621	0	0	0	0	0	0	1	0	0	0	0	0	0	0	0	0	0	0	0		1
MAP2K1	TOZASERTIB	0	0	0	0	0	0	1	0	0	0	0	0	0	0	0	0	0	0	0		1
MAP2K1	CHEMBL202721	0	0	0	0	0	0	1	0	0	0	0	0	0	0	0	0	0	0	0		1
MAP2K1	ARRY-300	0	0	0	1	0	0	0	0	0	0	0	0	0	0	0	0	0	0	0		1
MAP2K1	VANDETANIB	0	0	0	0	0	0	1	0	0	0	0	0	0	0	0	0	0	0	0		1
MAP2K1	RG-1530	0	0	0	0	0	0	1	0	0	0	0	0	0	0	0	0	0	0	0		1
MAP2K1	RG-7167	0	0	1	0	0	0	0	0	0	0	0	0	0	0	0	0	0	0	0		1
MAP2K1	DOVITINIB	0	0	0	0	0	0	1	0	0	0	0	0	0	0	0	0	0	0	0		1
MAP2K1	STAUROSPORINE	0	0	0	0	0	0	1	0	0	0	0	0	0	0	0	0	0	0	0		1
MAP2K1	COBIMETINIB FUMARATE	0	0	1	0	0	0	0	0	0	0	0	0	0	0	0	0	0	0	0		1
MAP2K1	AS-703988	0	0	1	0	0	0	0	0	0	0	0	0	0	0	0	0	0	0	0		1
MAP2K1	TAE-684	0	0	0	0	0	0	1	0	0	0	0	0	0	0	0	0	0	0	0		1
MAP2K1	CHEMBL546797	0	0	0	0	0	0	1	0	0	0	0	0	0	0	0	0	0	0	0		1
MAP2K1	MEKINIST	0	0	0	0	0	0	0	0	0	0	0	1	0	0	0	0	0	0	0		1
MAP2K1	SOTRASTAURIN	0	0	0	0	0	0	1	0	0	0	0	0	0	0	0	0	0	0	0		1
CA5B	ETHOXZOLAMIDE	0	0	1	0	0	0	0	0	0	0	0	0	0	0	0	0	0	0	0		1
PTK2	CHEMBL1997335	0	0	0	0	0	0	1	0	0	0	0	0	0	0	0	0	0	0	0		1
PTK2	SNS-314	0	0	0	0	0	0	1	0	0	0	0	0	0	0	0	0	0	0	0		1
PTK2	RG-1530	0	0	0	0	0	0	1	0	0	0	0	0	0	0	0	0	0	0	0		1
PTK2	GW843682X	0	0	0	0	0	0	1	0	0	0	0	0	0	0	0	0	0	0	0		1
PTK2	PD-0166285	0	0	0	0	0	0	1	0	0	0	0	0	0	0	0	0	0	0	0		1
PTK2	ADAVOSERTIB	0	0	0	0	0	0	1	0	0	0	0	0	0	0	0	0	0	0	0		1
PTK2	ENMD-2076	0	0	0	1	0	0	0	0	0	0	0	0	0	0	0	0	0	0	0		1
PTK2	MLN-8054	0	0	0	0	0	0	1	0	0	0	0	0	0	0	0	0	0	0	0		1
PTK2	ENTRECTINIB	0	0	0	0	0	0	1	0	0	0	0	0	0	0	0	0	0	0	0		1
PTK2	R-406	0	0	0	0	0	0	1	0	0	0	0	0	0	0	0	0	0	0	0		1
PTK2	PAZOPANIB	0	0	0	0	0	0	1	0	0	0	0	0	0	0	0	0	0	0	0		1
PTK2	ALISERTIB	0	0	0	0	0	0	1	0	0	0	0	0	0	0	0	0	0	0	0		1
PTK2	ILORASERTIB	0	0	0	0	0	0	1	0	0	0	0	0	0	0	0	0	0	0	0		1
PTK2	DEFACTINIB HYDROCHLORIDE	0	0	0	0	1	0	0	0	0	0	0	0	0	0	0	0	0	0	0		1
PTK2	MASITINIB	0	0	0	0	0	0	0	0	0	1	0	0	0	0	0	0	0	0	0		1
PTK2	LINIFANIB	0	0	0	0	0	0	1	0	0	0	0	0	0	0	0	0	0	0	0		1
SIK2	PF-00562271	0	0	0	0	0	0	1	0	0	0	0	0	0	0	0	0	0	0	0		1
SIK2	R-406	0	0	0	0	0	0	1	0	0	0	0	0	0	0	0	0	0	0	0		1
SIK2	JNJ-7706621	0	0	0	0	0	0	1	0	0	0	0	0	0	0	0	0	0	0	0		1
SIK2	DASATINIB	0	0	0	0	0	0	1	0	0	0	0	0	0	0	0	0	0	0	0		1
SIK2	DOVITINIB	0	0	0	0	0	0	1	0	0	0	0	0	0	0	0	0	0	0	0		1
SIK2	GEFITINIB	0	0	0	0	0	0	1	0	0	0	0	0	0	0	0	0	0	0	0		1
SIK2	SB-203580	0	0	0	0	0	0	1	0	0	0	0	0	0	0	0	0	0	0	0		1
SIK2	TOZASERTIB	0	0	0	0	0	0	1	0	0	0	0	0	0	0	0	0	0	0	0		1
SIK2	CHEMBL406845	0	0	0	0	0	0	1	0	0	0	0	0	0	0	0	0	0	0	0		1
INSR	INSULIN ZINC SUSP RECOMBINANT HUMAN	0	0	1	0	0	0	0	0	0	0	0	0	0	0	0	0	0	0	0		1
INSR	INSULIN SUSP PROTAMINE ZINC PURIFIED PORK	0	0	1	0	0	0	0	0	0	0	0	0	0	0	0	0	0	0	0		1
INSR	ILORASERTIB	0	0	0	0	0	0	1	0	0	0	0	0	0	0	0	0	0	0	0		1
INSR	INSULIN ZINC SUSP BEEF	0	0	1	0	0	0	0	0	0	0	0	0	0	0	0	0	0	0	0		1
INSR	INSULIN ASPART	0	0	1	0	0	0	0	0	0	0	0	0	0	0	0	0	0	0	0		1
INSR	CENISERTIB	0	0	0	0	0	0	1	0	0	0	0	0	0	0	0	0	0	0	0		1
INSR	METHAZOLAMIDE	0	0	0	0	1	0	0	0	0	0	0	0	0	0	0	0	0	0	0		1
INSR	INSULIN SUSP ISOPHANE RECOMBINANT HUMAN	0	0	1	0	0	0	0	0	0	0	0	0	0	0	0	0	0	0	0		1
INSR	SP-600125	0	0	0	0	0	0	1	0	0	0	0	0	0	0	0	0	0	0	0		1
INSR	INSULIN ZINC SUSP PURIFIED PORK	0	0	1	0	0	0	0	0	0	0	0	0	0	0	0	0	0	0	0		1
INSR	TOZASERTIB	0	0	0	0	0	0	1	0	0	0	0	0	0	0	0	0	0	0	0		1
INSR	INSULIN LISPRO PROTAMINE RECOMBINANT	0	0	1	0	0	0	0	0	0	0	0	0	0	0	0	0	0	0	0		1
INSR	INSULIN DEGLUDEC	0	0	1	0	0	0	0	0	0	0	0	0	0	0	0	0	0	0	0		1
INSR	INSULIN LISPRO	0	0	1	0	0	0	0	0	0	0	0	0	0	0	0	0	0	0	0		1
INSR	PF-00562271	0	0	0	0	0	0	1	0	0	0	0	0	0	0	0	0	0	0	0		1
INSR	GW441756X	0	0	0	0	0	0	1	0	0	0	0	0	0	0	0	0	0	0	0		1
INSR	TAE-684	0	0	0	0	0	0	1	0	0	0	0	0	0	0	0	0	0	0	0		1
INSR	INSULIN SUSP PROTAMINE ZINC BEEF/PORK	0	0	1	0	0	0	0	0	0	0	0	0	0	0	0	0	0	0	0		1
INSR	CYC-116	0	0	0	0	0	0	1	0	0	0	0	0	0	0	0	0	0	0	0		1
INSR	INSULIN ZINC SUSP EXTENDED PURIFIED BEEF	0	0	1	0	0	0	0	0	0	0	0	0	0	0	0	0	0	0	0		1
INSR	LINIFANIB	0	0	0	0	0	0	1	0	0	0	0	0	0	0	0	0	0	0	0		1
INSR	INSULIN GLULISINE	0	0	1	0	0	0	0	0	0	0	0	0	0	0	0	0	0	0	0		1
INSR	INSULIN GLARGINE	0	0	1	0	0	0	0	0	0	0	0	0	0	0	0	0	0	0	0		1
INSR	TESOFENSINE	0	0	0	0	1	0	0	0	0	0	0	0	0	0	0	0	0	0	0		1
INSR	INSULIN ZINC SUSP SEMISYNTHETIC PURIFIED HUMAN	0	0	1	0	0	0	0	0	0	0	0	0	0	0	0	0	0	0	0		1
INSR	INSULIN PEGLISPRO	0	0	1	0	0	0	0	0	0	0	0	0	0	0	0	0	0	0	0		1
INSR	KW-2450	0	0	1	0	0	0	0	0	0	0	0	0	0	0	0	0	0	0	0		1
INSR	INSULIN ASPART PROTAMINE RECOMBINANT	0	0	1	0	0	0	0	0	0	0	0	0	0	0	0	0	0	0	0		1
INSR	MITOGLITAZONE	0	0	0	0	1	0	0	0	0	0	0	0	0	0	0	0	0	0	0		1
INSR	INSULIN ZINC SUSP EXTENDED BEEF	0	0	1	0	0	0	0	0	0	0	0	0	0	0	0	0	0	0	0		1
INSR	INSULIN SUSP ISOPHANE SEMISYNTHETIC PURIFIED HUMAN	0	0	1	0	0	0	0	0	0	0	0	0	0	0	0	0	0	0	0		1
INSR	INSULIN ZINC SUSP PROMPT PURIFIED PORK	0	0	1	0	0	0	0	0	0	0	0	0	0	0	0	0	0	0	0		1
INSR	INSULIN PURIFIED BEEF	0	0	1	0	0	0	0	0	0	0	0	0	0	0	0	0	0	0	0		1
INSR	INSULIN SUSP ISOPHANE BEEF/PORK	0	0	1	0	0	0	0	0	0	0	0	0	0	0	0	0	0	0	0		1
INSR	RG-1530	0	0	0	0	0	0	1	0	0	0	0	0	0	0	0	0	0	0	0		1
INSR	CYCLOPHOSPHAMIDE	1	0	0	0	0	0	0	0	0	0	0	0	0	0	0	0	0	0	0		1
INSR	INSULIN ZINC SUSP PURIFIED BEEF	0	0	1	0	0	0	0	0	0	0	0	0	0	0	0	0	0	0	0		1
INSR	RECOMBINANT HUMAN KALLIKREIN-1	0	0	0	0	1	0	0	0	0	0	0	0	0	0	0	0	0	0	0		1
INSR	INSULIN SUSP ISOPHANE BEEF	0	0	1	0	0	0	0	0	0	0	0	0	0	0	0	0	0	0	0		1
INSR	INSULIN SUSP PROTAMINE ZINC PURIFIED BEEF	0	0	1	0	0	0	0	0	0	0	0	0	0	0	0	0	0	0	0		1
INSR	AEW-541	0	0	0	0	1	0	0	0	0	0	0	0	0	0	0	0	0	0	0		1
INSR	INSULIN SUSP ISOPHANE PURIFIED BEEF	0	0	1	0	0	0	0	0	0	0	0	0	0	0	0	0	0	0	0		1
INSR	INSULIN DETEMIR	0	0	1	0	0	0	0	0	0	0	0	0	0	0	0	0	0	0	0		1
INSR	DOVITINIB	0	0	0	0	0	0	1	0	0	0	0	0	0	0	0	0	0	0	0		1
INSR	INSULIN PURIFIED PORK	0	0	1	0	0	0	0	0	0	0	0	0	0	0	0	0	0	0	0		1
INSR	R-406	0	0	0	0	0	0	1	0	0	0	0	0	0	0	0	0	0	0	0		1
INSR	INSULIN ZINC SUSP PURIFIED BEEF/PORK	0	0	1	0	0	0	0	0	0	0	0	0	0	0	0	0	0	0	0		1
INSR	INSULIN ZINC SUSP PROMPT BEEF	0	0	1	0	0	0	0	0	0	0	0	0	0	0	0	0	0	0	0		1
INSR	INSULIN PORK	0	0	1	0	0	0	0	0	0	0	0	0	0	0	0	0	0	0	0		1
INSR	FLUOROURACIL	1	0	0	0	0	0	0	0	0	0	0	0	0	0	0	0	0	0	0		1
INSR	INSULIN ZINC SUSP EXTENDED RECOMBINANT HUMAN	0	0	1	0	0	0	0	0	0	0	0	0	0	0	0	0	0	0	0		1
INSR	GO-6976	0	0	0	0	0	0	1	0	0	0	0	0	0	0	0	0	0	0	0		1
INSR	INSULIN SUSP ISOPHANE PURIFIED PORK	0	0	1	0	0	0	0	0	0	0	0	0	0	0	0	0	0	0	0		1
INSR	EPIRUBICIN	1	0	0	0	0	0	0	0	0	0	0	0	0	0	0	0	0	0	0		1
GRIK1	DASOLAMPANEL	0	0	1	0	0	0	0	0	0	0	0	0	0	0	0	0	0	0	0		1
GRIK1	NBQX	0	0	0	0	1	0	0	0	0	0	0	0	0	0	0	0	0	0	0		1
GRIK1	SELURAMPANEL	0	0	1	0	0	0	0	0	0	0	0	0	0	0	0	0	0	0	0		1
MGA	MIGLITOL	0	0	1	0	0	0	0	0	0	0	0	0	0	0	0	0	0	0	0		1
MGA	ACARBOSE	0	0	1	0	0	0	0	0	0	0	0	0	0	0	0	0	0	0	0		1
KCNJ10	CHLORPROPAMIDE	0	0	0	0	1	0	0	0	0	0	0	0	0	0	0	0	0	0	0		1
KCNJ10	TOLAZAMIDE	0	0	0	0	1	0	0	0	0	0	0	0	0	0	0	0	0	0	0		1
KCNJ10	MITIGLINIDE	0	0	0	0	1	0	0	0	0	0	0	0	0	0	0	0	0	0	0		1
KCNJ10	GLISOXEPIDE	0	0	0	0	1	0	0	0	0	0	0	0	0	0	0	0	0	0	0		1
KCNJ10	GLIQUIDONE	0	0	0	0	1	0	0	0	0	0	0	0	0	0	0	0	0	0	0		1
KCNJ10	GLYMIDINE	0	0	0	0	1	0	0	0	0	0	0	0	0	0	0	0	0	0	0		1
KCNJ10	GLIPIZIDE	0	0	0	0	1	0	0	0	0	0	0	0	0	0	0	0	0	0	0		1
ERBB4	ILORASERTIB	0	0	0	0	0	0	1	0	0	0	0	0	0	0	0	0	0	0	0		1
ERBB4	JNJ-26483327	0	0	1	0	0	0	0	0	0	0	0	0	0	0	0	0	0	0	0		1
ERBB4	AZD-1152-HQPA	0	0	0	0	0	0	1	0	0	0	0	0	0	0	0	0	0	0	0		1
ERBB4	LAUROGUADINE	0	0	0	0	0	0	1	0	0	0	0	0	0	0	0	0	0	0	0		1
ERBB4	SP-600125	0	0	0	0	0	0	1	0	0	0	0	0	0	0	0	0	0	0	0		1
ERBB4	R-406	0	0	0	0	0	0	1	0	0	0	0	0	0	0	0	0	0	0	0		1
ERBB4	SB-220025	0	0	0	0	0	0	1	0	0	0	0	0	0	0	0	0	0	0	0		1
ERBB4	TAK-715	0	0	0	0	0	0	1	0	0	0	0	0	0	0	0	0	0	0	0		1
ERBB4	OSIMERTINIB MESYLATE	0	0	1	0	0	0	0	0	0	0	0	0	0	0	0	0	0	0	0		1
ERBB4	AFATINIB DIMALEATE	0	0	1	0	0	0	0	0	0	0	0	0	0	0	0	0	0	0	0		1
ERBB4	TAE-684	0	0	0	0	0	0	1	0	0	0	0	0	0	0	0	0	0	0	0		1
ERBB4	CENISERTIB	0	0	0	0	0	0	1	0	0	0	0	0	0	0	0	0	0	0	0		1
ERBB4	VANDETANIB	0	0	1	0	0	0	0	0	0	0	0	0	0	0	0	0	0	0	0		1
ERBB4	DASATINIB	0	0	0	0	0	0	1	0	0	0	0	0	0	0	0	0	0	0	0		1
ERBB4	CHEMBL578061	0	0	0	0	0	0	1	0	0	0	0	0	0	0	0	0	0	0	0		1
ERBB4	CANERTINIB DIHYDROCHLORIDE	0	0	1	0	0	0	0	0	0	0	0	0	0	0	0	0	0	0	0		1
ERBB4	RG-1530	0	0	0	0	0	0	1	0	0	0	0	0	0	0	0	0	0	0	0		1
ERBB4	ALISERTIB	0	0	0	0	0	0	1	0	0	0	0	0	0	0	0	0	0	0	0		1
ERBB4	CEDIRANIB	0	0	0	0	0	0	1	0	0	0	0	0	0	0	0	0	0	0	0		1
SSTR2	PASIREOTIDE PAMOATE	0	0	1	0	0	0	0	0	0	0	0	0	0	0	0	0	0	0	0		1
SSTR2	LANREOTIDE ACETATE	0	0	1	0	0	0	0	0	0	0	0	0	0	0	0	0	0	0	0		1
SSTR2	VELDOREOTIDE	0	0	0	1	0	0	0	0	0	0	0	0	0	0	0	0	0	0	0		1
SSTR2	CHEMBL452157	0	0	0	0	1	0	0	0	0	0	0	0	0	0	0	0	0	0	0		1
SSTR2	OCTREOTIDE ACETATE	0	0	1	0	0	0	0	0	0	0	0	0	0	0	0	0	0	0	0		1
SSTR2	PASIREOTIDE DIASPARTATE	0	0	1	0	0	0	0	0	0	0	0	0	0	0	0	0	0	0	0		1
IDH2	QUIZARTINIB	0	0	0	0	0	0	0	0	0	0	1	0	0	0	0	0	0	0	0		1
CAMK1D	ENTRECTINIB	0	0	0	0	0	0	1	0	0	0	0	0	0	0	0	0	0	0	0		1
CAMK1D	CHEMBL546797	0	0	0	0	0	0	1	0	0	0	0	0	0	0	0	0	0	0	0		1
CAMK1D	ILORASERTIB	0	0	0	0	0	0	1	0	0	0	0	0	0	0	0	0	0	0	0		1
CAMK1D	RG-1530	0	0	0	0	0	0	1	0	0	0	0	0	0	0	0	0	0	0	0		1
CAMK1D	TAE-684	0	0	0	0	0	0	1	0	0	0	0	0	0	0	0	0	0	0	0		1
CAMK1D	CHEMBL379975	0	0	0	0	0	0	1	0	0	0	0	0	0	0	0	0	0	0	0		1
CAMK1D	SOTRASTAURIN	0	0	0	0	0	0	1	0	0	0	0	0	0	0	0	0	0	0	0		1
PDE4B	FLAVOXATE HYDROCHLORIDE	0	0	1	0	0	0	0	0	0	0	0	0	0	0	0	0	0	0	0		1
PDE4B	HT-0712	0	0	0	0	1	0	0	0	0	0	0	0	0	0	0	0	0	0	0		1
PDE4B	CHEMBL535714	0	0	0	0	0	0	1	0	0	0	0	0	0	0	0	0	0	0	0		1
PDE4B	LIRIMILAST	0	0	0	0	1	0	0	0	0	0	0	0	0	0	0	0	0	0	0		1
PDE4B	THEOPHYLLINE SODIUM GLYCINATE	0	0	1	0	0	0	0	0	0	0	0	0	0	0	0	0	0	0	0		1
PDE4B	GSK-356278	0	0	0	0	1	0	0	0	0	0	0	0	0	0	0	0	0	0	0		1
PDE4B	TOFIMILAST	0	0	0	0	1	0	0	0	0	0	0	0	0	0	0	0	0	0	0		1
PDE4B	AMLEXANOX	0	0	1	0	0	0	0	0	0	0	0	0	0	0	0	0	0	0	0		1
PDE4B	DENBUFYLLINE	0	0	0	0	1	0	0	0	0	0	0	0	0	0	0	0	0	0	0		1
PDE4B	MK-0873	0	0	0	0	1	0	0	0	0	0	0	0	0	0	0	0	0	0	0		1
PDE4B	OXTRIPHYLLINE	0	0	1	0	0	0	0	0	0	0	0	0	0	0	0	0	0	0	0		1
PDE4B	DIPYRIDAMOLE	0	0	1	0	0	0	0	0	0	0	0	0	0	0	0	0	0	0	0		1
PDE4B	CDC-801	0	0	0	0	1	0	0	0	0	0	0	0	0	0	0	0	0	0	0		1
PDE4B	AMINOPHYLLINE	0	0	1	0	0	0	0	0	0	0	0	0	0	0	0	0	0	0	0		1
PDE4B	RESVERATROL	0	0	0	1	0	0	0	0	0	0	0	0	0	0	0	0	0	0	0		1
PDE4B	REVAMILAST	0	0	0	0	1	0	0	0	0	0	0	0	0	0	0	0	0	0	0		1
PDE4B	ETAZOLATE	0	0	0	1	0	0	0	0	0	0	0	0	0	0	0	0	0	0	0		1
DGAT1	HESPERETIN	0	0	0	0	1	0	0	0	0	0	0	0	0	0	0	0	0	0	0		1
DGAT1	AZD-7687	0	0	0	0	1	0	0	0	0	0	0	0	0	0	0	0	0	0	0		1
DGAT1	PRADIGASTAT	0	0	1	0	0	0	0	0	0	0	0	0	0	0	0	0	0	0	0		1
NDUFA4L2	NV-128	0	0	1	0	0	0	0	0	0	0	0	0	0	0	0	0	0	0	0		1
NDUFA4L2	METFORMIN HYDROCHLORIDE	0	0	1	0	0	0	0	0	0	0	0	0	0	0	0	0	0	0	0		1
NDUFA4L2	ME-344	0	0	1	0	0	0	0	0	0	0	0	0	0	0	0	0	0	0	0		1
PDE2A	CP-461	0	0	0	0	1	0	0	0	0	0	0	0	0	0	0	0	0	0	0		1
PDE2A	PENTOXIFYLLINE	0	0	1	0	0	0	0	0	0	0	0	0	0	0	0	0	0	0	0		1
PDE2A	DIPYRIDAMOLE	0	0	1	0	0	0	0	0	0	0	0	0	0	0	0	0	0	0	0		1
BCR	PONATINIB HYDROCHLORIDE	0	0	1	0	0	0	0	0	0	0	0	0	0	0	0	0	0	0	0		1
BCR	SARACATINIB	0	0	0	0	0	0	0	0	1	0	0	0	0	0	0	0	0	0	0		1
BCR	OMACETAXINE MEPESUCCINATE	1	0	0	0	0	0	0	0	0	0	0	0	0	0	0	0	0	0	0		1
MAPT	FENRETINIDE	0	0	0	0	0	0	1	0	0	0	0	0	0	0	0	0	0	0	0		1
MAPT	DIHYDROXANTHOHUMOL	0	0	0	0	0	0	1	0	0	0	0	0	0	0	0	0	0	0	0		1
MAPT	RALOXIFENE	0	0	0	0	0	0	1	0	0	0	0	0	0	0	0	0	0	0	0		1
MAPT	ERGOCRYPTINE	0	0	0	0	0	0	1	0	0	0	0	0	0	0	0	0	0	0	0		1
MAPT	CHEMBL602969	0	0	0	0	0	0	1	0	0	0	0	0	0	0	0	0	0	0	0		1
MAPT	DOXORUBICIN HYDROCHLORIDE	0	0	0	0	0	0	1	0	0	0	0	0	0	0	0	0	0	0	0		1
MAPT	DAPH	0	0	0	0	0	0	1	0	0	0	0	0	0	0	0	0	0	0	0		1
MAPT	CARBIDOPA	0	0	0	0	0	0	1	0	0	0	0	0	0	0	0	0	0	0	0		1
MAPT	JUGLONE	0	0	0	0	0	0	1	0	0	0	0	0	0	0	0	0	0	0	0		1
MAPT	CHEMBL582286	0	0	0	0	0	0	1	0	0	0	0	0	0	0	0	0	0	0	0		1
MAPT	PYRANTEL PAMOATE	0	0	0	0	0	0	1	0	0	0	0	0	0	0	0	0	0	0	0		1
MAPT	RHEIN	0	0	0	0	0	0	1	0	0	0	0	0	0	0	0	0	0	0	0		1
MAPT	CHEMBL1367933	0	0	0	0	0	0	1	0	0	0	0	0	0	0	0	0	0	0	0		1
MAPT	GOSSYPOL	0	0	0	0	0	0	1	0	0	0	0	0	0	0	0	0	0	0	0		1
MAPT	CHEMBL578741	0	0	0	0	0	0	1	0	0	0	0	0	0	0	0	0	0	0	0		1
MAPT	CHEMBL122701	0	0	0	0	0	0	1	0	0	0	0	0	0	0	0	0	0	0	0		1
MAPT	MORIN	0	0	0	0	0	0	1	0	0	0	0	0	0	0	0	0	0	0	0		1
MAPT	METHYL 7-DESHYDROXYPYROGALLIN-4-CARBOXYLATE	0	0	0	0	0	0	1	0	0	0	0	0	0	0	0	0	0	0	0		1
MAPT	CHEMBL343002	0	0	0	0	0	0	1	0	0	0	0	0	0	0	0	0	0	0	0		1
MAPT	DIHYDROERGOCRISTINE	0	0	0	0	0	0	1	0	0	0	0	0	0	0	0	0	0	0	0		1
MAPT	CHEMBL528181	0	0	0	0	0	0	1	0	0	0	0	0	0	0	0	0	0	0	0		1
MAPT	CHEMBL505670	0	0	0	0	0	0	1	0	0	0	0	0	0	0	0	0	0	0	0		1
MAPT	NOREPINEPHRINE	0	0	0	0	0	0	1	0	0	0	0	0	0	0	0	0	0	0	0		1
MAPT	CHEMBL1989853	0	0	0	0	0	0	1	0	0	0	0	0	0	0	0	0	0	0	0		1
MAPT	CHEMBL1543865	0	0	0	0	0	0	1	0	0	0	0	0	0	0	0	0	0	0	0		1
MAPT	CHEMBL576409	0	0	0	0	0	0	1	0	0	0	0	0	0	0	0	0	0	0	0		1
MAPT	ITRACONAZOLE	0	0	0	0	0	0	1	0	0	0	0	0	0	0	0	0	0	0	0		1
MAPT	HEXACHLOROPHENE	0	0	0	0	0	0	1	0	0	0	0	0	0	0	0	0	0	0	0		1
MAPT	CHEMBL35482	0	0	0	0	0	0	1	0	0	0	0	0	0	0	0	0	0	0	0		1
MAPT	CHEMBL600738	0	0	0	0	0	0	1	0	0	0	0	0	0	0	0	0	0	0	0		1
MAPT	NORDEFRIN	0	0	0	0	0	0	1	0	0	0	0	0	0	0	0	0	0	0	0		1
MAPT	CHEMBL601605	0	0	0	0	0	0	1	0	0	0	0	0	0	0	0	0	0	0	0		1
MAPT	CHEMBL1518572	0	0	0	0	0	0	1	0	0	0	0	0	0	0	0	0	0	0	0		1
MAPT	CHEMBL458094	0	0	0	0	0	0	1	0	0	0	0	0	0	0	0	0	0	0	0		1
MAPT	DOCEBENONE	0	0	0	0	0	0	1	0	0	0	0	0	0	0	0	0	0	0	0		1
MAPT	DANTROLENE	0	0	0	0	0	0	1	0	0	0	0	0	0	0	0	0	0	0	0		1
MAPT	NBQX	0	0	0	0	0	0	1	0	0	0	0	0	0	0	0	0	0	0	0		1
MAPT	ALTENUSIN	0	0	0	0	0	0	1	0	0	0	0	0	0	0	0	0	0	0	0		1
MAPT	3-METHOXYCATECHOL	0	0	0	0	0	0	1	0	0	0	0	0	0	0	0	0	0	0	0		1
MAPT	CHEMBL607309	0	0	0	0	0	0	1	0	0	0	0	0	0	0	0	0	0	0	0		1
MAPT	GW282974X	0	0	0	0	0	0	1	0	0	0	0	0	0	0	0	0	0	0	0		1
MAPT	ZAGOTENEMAB	0	0	0	0	1	0	0	0	0	0	0	0	0	0	0	0	0	0	0		1
[truncated: 432 more rows]

## Sheet: DMvsSEGA DGIdb DEGs Up
Gene	Drug	ChemblInteractions	TdgClinicalTrial	DTC	MyCancerGenome	TEND	PharmGKB	TTD	NCI	FDA	TALC	CancerCommons	ClearityFoundationClinicalTrial	CIViC	MyCancerGenomeClinicalTrial	ClearityFoundationBiomarkers	JAX.CKB	DoCM	COSMIC	OncoKB	PMID	Score
MTHFR	FLUOROURACIL	0	0	0	0	0	1	0	0	0	0	0	0	1	0	0	0	0	0	0	27738344,18245544,12083967,17700593,24167597,29845393,27864592,18299612,20819423,27995989,19384296,18704422,29134491,23314736,20638924,25331073,20385995,27557140,24980946,26693073,26967565,23407049,26014925,23736036	26
HMGCR	LOVASTATIN	1	1	1	0	1	1	1	0	0	0	0	1	0	0	0	0	0	0	0	17563401,18815589,18332269,16103896,12405293,12172803,12369143,18261733,15199031,12082550,12204108,11752352,12214063,24726306,19249983	22
MTHFR	CAPECITABINE	0	0	0	0	0	1	0	0	0	0	0	0	0	0	0	0	0	0	0	27738344,18245544,17700593,24167597,29845393,27864592,18299612,20819423,27995989,19384296,29134491,23314736,20638924,25331073,20385995,27557140,26967565,23407049,26014925,23736036	21
HMGCR	SIMVASTATIN	1	1	1	0	1	1	1	0	0	0	0	0	0	0	0	0	0	0	0	17563401,18815589,18332269,12518039,16103896,12677170,18261733,15199031,12852453,12671581,11752352,16680159,12433810,16128575	20
HMGCR	ATORVASTATIN	0	1	0	0	1	1	1	0	0	0	0	0	0	0	0	0	0	0	0	17563401,15109613,15474503,18815589,18332269,16103896,20031582,18261733,12808485,15199031,26408409,12769127,15748157,11752352	18
TP53	CISPLATIN	0	0	0	0	0	0	0	1	0	0	0	0	1	0	0	1	0	0	0	25376608,25567130,9600935,11595686,25964101,23428903,26086967,11812076,27179933,8678559,14514923,23839309,28652249,18618574,26294215	18
SMO	VISMODEGIB	1	0	0	1	0	0	1	0	0	1	0	0	1	0	0	1	1	1	0	26676867,25306392,19726788,25759020,26823493,22550175,23662017,25759019,22679179	17
ITPA	RIBAVIRIN	0	0	0	0	0	1	0	0	0	0	0	0	0	0	0	0	0	0	0	26441325,25713999,23730840,21274861,26916827,26670100,20173735,26071337,23707372,26438033,21246582,27833958,20547162,21503919,20637204	16
POR	TACROLIMUS	0	0	0	0	0	1	0	0	0	0	0	0	0	0	0	0	0	0	0	23097010,25322286,26829596,30323313,24113216,26227094,21770725,24921414,24739669,25271728,24061445,28094348,29878980,29399716	15
ADRA2A	APRACLONIDINE	0	1	0	0	1	0	1	0	0	0	0	0	0	0	0	0	0	0	0	15748550,16921219,12630335,16935593,14575724,17824139,17572343,17139284,17016423,20399934,11481271	14
MTHFR	OXALIPLATIN	0	0	0	0	0	1	0	1	0	0	0	0	0	0	0	0	0	0	0	16187112,18245544,17700593,29845393,27864592,20819423,29134491,25331073,20385995,27557140,24980946,23407049	14
HMGCR	FLUVASTATIN	0	1	0	0	1	1	1	0	0	0	0	0	0	0	0	0	0	0	0	17563401,18815589,18332269,16103896,18261733,15199031,10592235,11752352,19249983	13
HMGCR	PRAVASTATIN	0	1	0	0	1	1	1	0	0	0	0	0	0	0	0	0	0	0	0	17563401,25591572,18815589,18332269,11298482,16103896,18261733,15199031,11752352	13
TP53	DOXORUBICIN	0	0	1	0	0	0	0	0	0	0	0	0	1	0	0	1	0	0	0	25658463,21399868,16243804,23165797,26826118,26288684,22698404,17363498,9569050,24065105	13
ADRA2A	CLONIDINE	1	1	1	0	1	1	1	0	0	0	0	0	0	0	0	0	0	0	0	15306201,16407989,14757140,11752127,11082457,12098614,12357167	13
ADRA2A	NOREPINEPHRINE	0	1	1	0	1	1	0	0	0	0	0	0	0	0	0	0	0	0	0	11306720,16407989,18064417,1980236,17139284,10742288,18680204,17016423,9836297	13
PTEN	EVEROLIMUS	0	0	0	0	0	0	0	0	0	0	0	0	1	0	1	1	0	0	0	26951309,20664174,23989949,20664172,22473592,23582881,21358673,27091708,22662154,28330462	13
TUBB6	PACLITAXEL	1	0	1	0	0	0	0	0	0	0	0	0	0	0	0	0	0	0	0	23631389,25369367,25768699,24457094,22595423,23313639,17887662,23387901,19758808,23725535,24953821	13
ADRA2A	PHENTOLAMINE	0	1	1	0	1	0	0	0	0	0	0	0	0	0	0	0	0	0	0	6176798,7562640,10988273,12721093,16273345,16407989,12770936,17115069,1346768	12
ADRA2A	YOHIMBINE	0	1	1	0	1	1	1	0	0	0	0	0	0	0	0	0	0	0	0	17558432,10506165,12591093,16407989,16325800,17664022,10611634	12
ADRA2A	MIRTAZAPINE	1	1	0	0	1	0	0	0	0	0	0	0	0	0	0	0	0	0	0	11931344,9007838,12523492,14628003,11607047,8930006,19401164,11939713,10793320	12
PTEN	PICTILISIB	0	0	0	0	0	0	0	0	0	0	0	0	0	0	0	1	0	0	0	24265153,22693356,27020857,23136191,9661880,26058079,26577700,19276360,24322983,28119489,26733612	12
MTHFR	LEUCOVORIN	0	0	0	0	0	1	0	0	0	0	0	0	0	0	0	0	0	0	0	18245544,17700593,29845393,27864592,20819423,29134491,25331073,20385995,27557140,24980946,23407049	12
HMGCR	ROSUVASTATIN	0	1	0	0	1	0	1	0	0	0	0	0	0	0	0	0	0	0	0	12539816,12773150,11772327,12481202,11752352,11256847,16128575,11501230	11
SMO	SONIDEGIB	0	1	0	1	0	0	1	0	0	0	0	0	1	1	0	1	0	0	0	26546616,26323341,26823493,25759019,26124204	11
IDH1	IVOSIDENIB	0	0	0	0	0	1	1	0	1	0	0	0	1	0	0	1	0	0	1	25583779,2073994,23558169,31300360,29860938	11
TP53	ADAVOSERTIB	0	0	0	0	0	0	0	0	0	0	0	0	0	0	0	1	0	0	0	27601554,27196784,21992793,23520471,21389100,19887545,21799033,28652249,22713237,27998224	11
ADRA2A	DEXMEDETOMIDINE	0	1	0	0	1	1	1	0	0	0	0	0	0	0	0	0	0	0	0	15306201,11834617,14583739,11752127,21104443,17692748,15087625	11
ADRA2A	METHYLDOPA	1	1	0	0	1	0	0	0	0	0	0	0	0	0	0	0	0	0	0	17485976,9284427,10415926,17139284,1363322,17016423,14557373,8743022	11
RARG	TRETINOIN	1	1	0	0	1	0	1	0	0	0	0	0	0	0	0	0	0	0	0	1332684,10592235,10792999,11752352,17139284,17016423,8394693	11
SIGMAR1	DEXTROMETHORPHAN	0	1	0	0	1	0	1	0	0	0	0	0	0	0	0	0	0	0	0	15723099,17386960,11752352,17139284,10064839,17016423,15716633	10
ADRA2A	BRIMONIDINE	0	1	1	0	1	1	1	0	0	0	0	0	0	0	0	0	0	0	0	1373179,16407989,10799649,11752352,11481271	10
ADRA2A	EPINEPHRINE	1	1	0	0	0	1	0	0	0	0	0	0	0	0	0	0	0	0	0	11306720,6134529,18064417,1980236,10742288,18680204,9836297	10
RARG	ADAPALENE	1	1	0	0	1	0	0	0	0	0	0	0	0	0	0	0	0	0	0	31273085,19929446,9204085,10592235,17139284,17016423,10651997	10
ABAT	VIGABATRIN	1	1	0	0	1	0	1	0	0	0	0	0	0	0	0	0	0	0	0	10503933,10195585,10214744,10530689,10206175,11752352	10
ABCC1	SULFINPYRAZONE	0	1	0	0	1	0	1	0	0	0	0	0	0	0	0	0	0	0	0	10727523,9885294,10917554,11752352,15044619,9685354	9
CPT1A	PERHEXILINE	0	1	0	0	1	0	0	0	0	0	0	0	0	0	0	0	0	0	0	8694852,17445089,16306812,11752352,17139284,17016423,11117381	9
TP53	NUTLIN-3	0	0	1	0	0	0	0	0	0	0	0	0	0	0	0	1	0	0	0	25964101,21058726,26494859,26288684,24268795,19928922,26883273	9
SLC47A1	METFORMIN	0	0	0	0	0	1	1	0	0	0	0	0	0	0	0	0	0	0	0	23267855,23873119,28834135,24624919,26004431,22882994,22722338	9
PTEN	ALPELISIB	0	0	0	0	0	0	0	0	0	0	0	0	1	0	1	1	0	0	0	26504226,25544636,25409150,26577700,27604488,28119489	9
RARG	TAZAROTENE	1	1	0	0	1	0	1	0	0	0	0	0	0	0	0	0	0	0	0	18034539,10592235,11752352,17139284,17016423	9
TUBB6	COLCHICINE	1	0	1	0	0	0	0	0	0	0	0	0	0	0	0	0	0	0	0	23750455,25805446,24502232,25061803,25937236,24773591,25938266	9
ITPA	AZATHIOPRINE	0	0	0	0	0	1	0	0	0	0	0	0	0	0	0	0	0	0	0	26674571,16431304,21961091,18616518,18662289,15973722,19129747	8
RAMP2	PRAMLINTIDE	0	1	0	0	1	0	0	0	0	0	0	0	0	0	0	0	0	0	0	15494035,18593822,20015292,17139284,19273748,17016423	8
ADRA2A	GUANABENZ	0	1	0	0	1	0	1	0	0	0	0	0	0	0	0	0	0	0	0	7903385,8819507,8263811,15265636,9050980	8
ADRA2A	OXYMETAZOLINE	0	1	1	0	1	0	1	0	0	0	0	0	0	0	0	0	0	0	0	7892112,17164433,16407989,1327384	8
ADRA2A	GUANFACINE	0	1	0	0	1	0	0	0	0	0	0	0	0	0	0	0	0	0	0	20331927,1356794,15928018,11164065,10942848,17173664	8
ABCA1	PROBUCOL	1	0	0	0	0	0	1	0	0	0	0	0	0	0	0	0	0	0	0	19075491,19458386,15514211,1868500,20075420,19427182	8
PTEN	TRASTUZUMAB	0	0	0	0	0	0	0	0	0	0	0	0	1	0	0	1	0	0	0	17936563,20813970,21676217,24470511,15324695,16404430	8
RARG	ALITRETINOIN	1	0	0	0	1	0	1	0	0	0	0	0	0	0	0	0	0	0	0	17277115,16788091,10592235,16880407,19678713	8
TUBB6	COMBRETASTATIN A4	0	0	1	0	0	0	0	0	0	0	0	0	0	0	0	0	0	0	0	23631389,16913727,22543234,25584687,24669888,17765552,25192811	8
PSMB5	CARFILZOMIB	1	1	1	1	0	0	0	0	0	0	0	0	0	0	0	0	0	0	0	24524217,23393020,23547757	7
PSMB5	BORTEZOMIB	1	1	1	1	1	0	0	0	0	0	0	0	0	0	0	0	0	0	0	2.45242e+07	7
HMGCR	CERIVASTATIN	0	0	0	0	0	0	1	0	0	0	0	0	0	0	0	0	0	0	0	10740137,10193776,11057870,11752352,11448925,11470741	7
MDM2	NUTLIN-3	0	0	1	0	0	1	0	0	0	0	0	0	0	0	0	0	0	0	0	14704432,21058726,21314128,24268795,19928922	7
GGH	METHOTREXATE	0	0	0	0	0	1	0	0	0	0	0	0	0	0	0	0	0	0	0	15284538,22763757,17286537,19827168,16999998,15564880	7
TP53	APR-246	0	0	0	0	0	0	1	0	0	0	0	0	0	0	0	1	0	0	0	22965953,21239882,21415220,26086967,27179933	7
TP53	CARBOPLATIN	0	0	0	0	0	0	0	0	0	0	0	0	1	0	0	1	0	0	0	25567130,25658463,11595686,26494859,27998224	7
ADRA2A	TIZANIDINE	0	1	0	0	1	0	1	0	0	0	0	0	0	0	0	0	0	0	0	8930173,19393691,25849473,15481719	7
PTEN	VEMURAFENIB	0	0	0	0	0	0	0	0	0	0	0	0	1	0	0	1	0	0	0	24265155,24265153,24265152,27196754,27048951	7
PTEN	GSK-2636771	0	0	0	0	0	0	0	0	0	0	0	0	0	1	0	1	0	0	1	26117819,23674493,26577700,26645196	7
PTEN	DACTOLISIB	0	0	0	0	0	0	0	0	0	0	0	0	0	0	1	1	0	0	0	27974663,26206338,28446642,26232337,22662154	7
DDIT3	CELECOXIB	0	0	0	0	0	1	0	1	0	0	0	0	0	0	0	0	0	0	0	17167033,17166886,15131590,16597647,22336956	7
MTHFR	CISPLATIN	0	0	0	0	0	1	0	0	0	0	0	0	0	0	0	0	0	0	0	21605004,29662106,27995989,20634689,19159907,19307503	7
MTHFR	CARBOPLATIN	0	0	0	0	0	1	0	0	0	0	0	0	0	0	0	0	0	0	0	21605004,29662106,27995989,20634689,19159907,19307503	7
PSMB1	BORTEZOMIB	1	1	1	1	1	0	0	0	0	0	0	0	0	0	0	0	0	0	0	24524217	6
PSMB1	CARFILZOMIB	1	1	1	1	0	0	0	0	0	0	0	0	0	0	0	0	0	0	0	1.75919e+07	6
ABCC1	LAMIVUDINE	0	0	1	0	0	1	0	1	0	0	0	0	0	0	0	0	0	0	0	12218384,17172311,23996099	6
ALDH2	ALCOHOL	0	0	0	0	0	1	0	1	0	0	0	0	0	0	0	0	0	0	0	8986223,31002879,15902904,16679777	6
ITPA	METHOTREXATE	0	0	0	0	0	1	0	0	0	0	0	0	0	0	0	0	0	0	0	26237184,19858780,27217051,29520081,16947783	6
PSMB2	CARFILZOMIB	1	1	1	1	0	0	0	0	0	0	0	0	0	0	0	0	0	0	0	1.75919e+07	6
PSMB2	BORTEZOMIB	1	1	1	1	1	0	0	0	0	0	0	0	0	0	0	0	0	0	0	24524217	6
IDH1	VENETOCLAX	0	0	0	0	0	1	0	0	1	0	0	0	1	0	0	1	0	0	0	2.75203e+07	6
TP53	GEMCITABINE	0	0	0	0	0	0	0	0	0	0	0	0	0	0	0	1	0	0	0	27167172,23520471,21389100,27815358,26228206	6
ADRA2A	LOFEXIDINE	0	1	0	0	1	0	1	0	0	0	0	0	0	0	0	0	0	0	0	10598217,1357064,10882840	6
ADRA2A	TRAZODONE	0	0	0	0	1	0	0	0	0	0	0	0	0	0	0	0	0	0	0	1365657,7855217,17139284,17016423,3016788	6
ADRA2A	MOXONIDINE	0	0	1	0	0	0	1	0	0	0	0	0	0	0	0	0	0	0	0	15028616,16407989,7791087,10217548	6
DDR2	DASATINIB	0	0	0	0	0	0	0	0	0	0	0	0	1	1	0	0	1	0	0	22328973,23932362,18938156	6
PTEN	TEMSIROLIMUS	0	0	0	0	0	0	0	0	0	0	0	0	1	0	1	1	0	0	0	11504908,23674493,27016228	6
PTEN	IPATASERTIB	0	0	0	0	0	0	0	0	0	0	0	0	1	0	0	1	0	0	0	24141624,27872130,30037818,23287563	6
PTEN	BUPARLISIB	0	0	0	0	0	0	0	0	0	0	0	0	1	0	0	1	0	0	0	24470511,26098748,28119489,25672916	6
PTEN	MK-2206	0	0	0	0	0	0	0	0	0	0	0	0	0	0	0	1	0	0	0	28178345,26187616,24265152,22025163,21289267	6
PSMD1	BORTEZOMIB	1	1	1	1	1	0	0	0	0	0	0	0	0	0	0	0	0	0	0	24524217	6
TUBB6	NOCODAZOLE	0	0	1	0	0	0	0	0	0	0	0	0	0	0	0	0	0	0	0	21194809,25815147,25369367,25262051,23313639	6
MTHFR	CYANOCOBALAMIN	0	0	0	0	0	1	0	0	0	0	0	0	0	0	0	0	0	0	0	29662106,20634689,11979347,19307503,20589617	6
ABCC1	METHOTREXATE	0	0	0	0	0	1	0	0	0	0	0	0	0	0	0	0	0	0	0	26086825,29743634,18256692,21317831	5
ALDH2	DISULFIRAM	1	1	0	0	1	0	0	0	0	0	0	0	0	0	0	0	0	0	0	1.60519e+07	5
APOE	ATORVASTATIN	0	0	0	0	0	1	0	0	0	0	0	0	0	0	0	0	0	0	0	16103896,19667110,20031582,17289397	5
TP53	CYCLOPHOSPHAMIDE	0	0	0	0	0	1	0	0	0	0	0	0	0	0	0	1	0	0	0	17388661,16243804,26438783	5
TP53	PACLITAXEL	0	0	0	0	0	0	0	1	0	0	0	0	1	0	0	1	0	0	0	1.6459e+07	5
TP53	SAR-405838	0	0	0	0	0	0	1	0	0	0	0	0	0	0	0	1	0	0	0	25145672,27550999,27765850	5
TP53	SELUMETINIB	0	0	0	0	0	0	0	0	0	0	0	0	1	0	0	1	0	0	0	26343583,26272063,22425996	5
TP53	SELICICLIB	0	0	1	0	0	0	0	0	0	0	0	0	0	0	0	1	0	0	0	22862161,26826118,21417417	5
TP53	ETOPOSIDE	0	0	0	0	0	0	0	0	0	0	0	0	1	0	0	1	0	0	0	25964101,14514923,24065105	5
HNMT	AMODIAQUINE	0	0	0	0	0	0	1	0	0	0	0	0	0	0	0	0	0	0	0	6789797,1203620,17222819,11752352	5
ADRA2A	BENZPHETAMINE	0	1	0	0	1	0	0	0	0	0	0	0	0	0	0	0	0	0	0	25499957,17139284,17016423	5
ADRA2A	PSEUDOEPHEDRINE	0	1	0	0	1	0	0	0	0	0	0	0	0	0	0	0	0	0	0	17139284,17016423,7507588	5
ADRA2A	DIPIVEFRIN	0	1	0	0	1	0	0	0	0	0	0	0	0	0	0	0	0	0	0	21524649,17139284,17016423	5
ADRA2A	PHENYLPROPANOLAMINE	0	1	0	0	1	0	0	0	0	0	0	0	0	0	0	0	0	0	0	17139284,15608085,17016423	5
DDR2	ERLOTINIB	0	0	0	0	0	0	0	0	0	0	0	0	1	0	0	0	1	0	0	22328973,23932362,18938156	5
PTEN	GEFITINIB	0	0	0	0	0	0	0	0	0	0	0	0	1	0	1	1	0	0	0	1.62822e+07	5
PTEN	PACLITAXEL	0	0	0	0	0	0	0	0	0	0	0	0	1	0	0	1	0	0	0	25637314,25833835,25672916	5
PTEN	GEDATOLISIB	0	0	0	0	0	0	0	0	0	0	0	0	0	0	1	1	0	0	0	17314276,14737113,21325073	5
MTHFR	PEMETREXED	0	0	0	0	0	1	0	0	0	0	0	0	0	0	0	0	0	0	0	29662106,24732178,20634689,19307503	5
SULT1A1	ACETAMINOPHEN	0	0	0	0	0	1	0	0	0	0	0	0	0	0	0	0	0	0	0	30908574,23462933,26049587,6957279	5
SULT1A1	ESTRONE SODIUM SULFATE	0	0	0	0	0	1	0	0	0	0	0	0	0	0	0	0	0	0	0	11062153,11906176,12034366,9068609	5
CES1	CLOPIDOGREL	0	0	0	0	0	1	0	0	0	0	0	0	0	0	0	0	0	0	0	23275066,27450232,25704243,24535487	5
PSMC4	CARFILZOMIB	1	0	1	1	0	0	0	0	0	0	0	0	0	0	0	0	0	0	0	24524217	4
PSMC4	BORTEZOMIB	1	0	1	1	0	0	0	0	0	0	0	0	0	0	0	0	0	0	0	24524217	4
CD74	MILATUZUMAB	1	1	0	1	0	0	1	0	0	0	0	0	0	0	0	0	0	0	0		4
PSMA4	CARFILZOMIB	1	0	1	1	0	0	0	0	0	0	0	0	0	0	0	0	0	0	0	24524217	4
PSMA4	BORTEZOMIB	1	0	1	1	0	0	0	0	0	0	0	0	0	0	0	0	0	0	0	24524217	4
PSMD8	BORTEZOMIB	1	0	1	1	0	0	0	0	0	0	0	0	0	0	0	0	0	0	0	24524217	4
PSMD8	CARFILZOMIB	1	0	1	1	0	0	0	0	0	0	0	0	0	0	0	0	0	0	0	24524217	4
PSMA3	CARFILZOMIB	1	0	1	1	0	0	0	0	0	0	0	0	0	0	0	0	0	0	0	24524217	4
PSMA3	BORTEZOMIB	1	0	1	1	0	0	0	0	0	0	0	0	0	0	0	0	0	0	0	24524217	4
PSMA6	CARFILZOMIB	1	0	1	1	0	0	0	0	0	0	0	0	0	0	0	0	0	0	0	24524217	4
PSMA6	BORTEZOMIB	1	0	1	1	0	0	0	0	0	0	0	0	0	0	0	0	0	0	0	24524217	4
PSMD7	BORTEZOMIB	1	0	1	1	0	0	0	0	0	0	0	0	0	0	0	0	0	0	0	24524217	4
PSMD7	CARFILZOMIB	1	0	1	1	0	0	0	0	0	0	0	0	0	0	0	0	0	0	0	24524217	4
ABCC1	CYCLOSPORINE	0	0	1	0	0	0	0	1	0	0	0	0	0	0	0	0	0	0	0	1.11899e+07	4
ABCC1	RITONAVIR	0	0	0	0	0	1	0	1	0	0	0	0	0	0	0	0	0	0	0	2.39961e+07	4
PSMA2	CARFILZOMIB	1	0	1	1	0	0	0	0	0	0	0	0	0	0	0	0	0	0	0	24524217	4
PSMA2	BORTEZOMIB	1	0	1	1	0	0	0	0	0	0	0	0	0	0	0	0	0	0	0	24524217	4
PSMD3	BORTEZOMIB	1	0	1	1	0	0	0	0	0	0	0	0	0	0	0	0	0	0	0	24524217	4
PSMD3	CARFILZOMIB	1	0	1	1	0	0	0	0	0	0	0	0	0	0	0	0	0	0	0	24524217	4
HMGCR	PITAVASTATIN	0	1	0	0	1	0	0	0	0	0	0	0	0	0	0	0	0	0	0	2.24729e+07	4
UMPS	CAPECITABINE	0	0	0	0	0	1	0	0	0	0	0	0	0	0	0	0	0	0	0	20647221,28347776,16818689	4
PSMD14	CARFILZOMIB	1	0	1	1	0	0	0	0	0	0	0	0	0	0	0	0	0	0	0	24524217	4
PSMD14	BORTEZOMIB	1	0	1	1	0	0	0	0	0	0	0	0	0	0	0	0	0	0	0	24524217	4
SLC12A4	BUMETANIDE	0	1	0	0	1	0	0	0	0	0	0	0	0	0	0	0	0	0	0	1.07932e+07	4
CDKN1A	FLUOROURACIL	0	0	0	0	0	0	0	1	0	0	0	0	1	0	0	0	0	0	0	2.47085e+07	4
ITPA	MERCAPTOPURINE	0	0	0	0	0	1	0	0	0	0	0	0	0	0	0	0	0	0	0	26237184,18685564,21395650	4
POR	CYCLOSPORINE	0	0	0	0	0	1	0	0	0	0	0	0	0	0	0	0	0	0	0	29135906,24658827,24061445	4
SMO	TAK-441	1	0	0	0	0	0	1	0	0	0	0	0	0	0	0	1	0	0	0	24291104	4
SMO	PATIDEGIB	1	0	0	0	0	0	0	0	0	1	0	0	1	0	0	0	0	0	0	22550175	4
PSMA1	BORTEZOMIB	1	0	1	1	0	0	0	0	0	0	0	0	0	0	0	0	0	0	0	24524217	4
PSMA1	CARFILZOMIB	1	0	1	1	0	0	0	0	0	0	0	0	0	0	0	0	0	0	0	24524217	4
PSMB7	CARFILZOMIB	1	0	1	1	0	0	0	0	0	0	0	0	0	0	0	0	0	0	0	24524217	4
PSMB7	BORTEZOMIB	1	0	1	1	0	0	0	0	0	0	0	0	0	0	0	0	0	0	0	24524217	4
TP53	EPIRUBICIN	0	0	0	0	0	1	0	0	0	0	0	0	0	0	0	1	0	0	0	1.73887e+07	4
TP53	TEMOZOLOMIDE	0	0	0	0	0	0	0	0	0	0	0	0	1	0	0	1	0	0	0	2.1731e+07	4
TP53	DOCETAXEL	0	0	0	0	0	0	0	0	0	0	0	0	1	0	0	1	0	0	0	2.13999e+07	4
TP53	CRIZOTINIB	0	0	0	0	0	0	0	0	0	0	0	0	0	0	0	1	0	0	0	25971938,27149990,26438783	4
TP53	SIROLIMUS	0	0	0	0	0	0	0	1	0	0	0	0	0	0	0	1	0	0	0	2.61443e+07	4
TP53	BEVACIZUMAB	0	0	0	0	0	0	0	0	0	0	0	0	0	0	0	1	0	0	0	27466356,23670029,17145525	4
TP53	VORINOSTAT	0	0	0	0	0	0	0	0	0	0	0	0	1	0	0	1	0	0	0	2.6009e+07	4
TP53	OXALIPLATIN	0	0	0	0	0	0	0	0	0	0	0	0	1	0	0	1	0	0	0	2.49571e+07	4
TP53	PAZOPANIB	0	0	0	0	0	0	0	0	0	0	0	0	1	0	0	1	0	0	0	2.66468e+07	4
PSMB6	CARFILZOMIB	1	0	1	1	0	0	0	0	0	0	0	0	0	0	0	0	0	0	0	24524217	4
PSMB6	BORTEZOMIB	1	0	1	1	0	0	0	0	0	0	0	0	0	0	0	0	0	0	0	24524217	4
PSMA5	CARFILZOMIB	1	0	1	1	0	0	0	0	0	0	0	0	0	0	0	0	0	0	0	24524217	4
PSMA5	BORTEZOMIB	1	0	1	1	0	0	0	0	0	0	0	0	0	0	0	0	0	0	0	24524217	4
SIGMAR1	NALTREXONE	0	1	0	0	0	0	0	0	0	0	0	0	0	0	0	0	0	0	0	19484223,18354714,9040115	4
ADRA2A	METHAMPHETAMINE	0	1	0	0	0	0	0	0	0	0	0	0	0	0	0	0	0	0	0	12453616,9551769,15955613	4
ADRA2A	DROXIDOPA	1	0	0	0	0	0	0	0	0	0	0	0	0	0	0	0	0	0	0	11306720,21173850,18680204	4
ADRA2A	BETHANIDINE	0	1	0	0	1	0	0	0	0	0	0	0	0	0	0	0	0	0	0	1.9628e+06	4
ADRA2A	FENOLDOPAM	0	0	0	0	1	0	0	0	0	0	0	0	0	0	0	0	0	0	0	7670737,17139284,17016423	4
PSMB4	CARFILZOMIB	1	0	1	1	0	0	0	0	0	0	0	0	0	0	0	0	0	0	0	24524217	4
PSMB4	BORTEZOMIB	1	0	1	1	0	0	0	0	0	0	0	0	0	0	0	0	0	0	0	24524217	4
PSMC2	BORTEZOMIB	1	0	1	1	0	0	0	0	0	0	0	0	0	0	0	0	0	0	0	24524217	4
PSMC2	CARFILZOMIB	1	0	1	1	0	0	0	0	0	0	0	0	0	0	0	0	0	0	0	24524217	4
PSMC3	BORTEZOMIB	1	0	1	1	0	0	0	0	0	0	0	0	0	0	0	0	0	0	0	24524217	4
PSMC3	CARFILZOMIB	1	0	1	1	0	0	0	0	0	0	0	0	0	0	0	0	0	0	0	24524217	4
HSPA4	PUROMYCIN	0	0	0	0	0	0	0	1	0	0	0	0	0	0	0	0	0	0	0	3170555,3664499,1986403	4
HSPA4	LITHIUM	0	0	0	0	0	0	0	1	0	0	0	0	0	0	0	0	0	0	0	12732732,16179524,16797496	4
PTEN	CAPIVASERTIB	0	0	0	0	0	0	0	0	0	0	0	0	1	0	0	1	0	0	0	2.69101e+07	4
PTEN	CETUXIMAB	0	0	0	0	0	0	0	0	0	0	0	0	1	0	1	0	0	0	0	2.11637e+07	4
PTEN	AZD-6482	0	0	0	0	0	0	0	0	0	0	0	0	0	0	0	1	0	0	0	26504226,23674493,26577700	4
PTEN	NIVOLUMAB	0	0	0	0	0	0	0	0	0	0	0	0	1	0	0	1	0	0	0	3.07421e+07	4
PTEN	AZD-8186	0	0	0	0	0	0	0	0	0	0	0	0	0	0	0	1	0	0	1	2.55446e+07	4
PTEN	SELUMETINIB	0	0	0	0	0	0	0	0	0	0	0	0	0	0	0	1	0	0	0	27196754,21358673,26232337	4
PTEN	SAPANISERTIB	0	0	0	0	0	0	0	0	0	0	0	0	0	0	0	1	0	0	0	26272063,25261369,27974663	4
PTEN	PEMBROLIZUMAB	0	0	0	0	0	0	0	0	0	0	0	0	1	0	0	1	0	0	0	3.07421e+07	4
RARG	ETRETINATE	1	0	0	0	0	0	0	0	0	0	0	0	0	0	0	0	0	0	0	10592235,17139284,17016423	4
RARG	ACITRETIN	1	0	0	0	0	0	0	0	0	0	0	0	0	0	0	0	0	0	0	10592235,17139284,17016423	4
PSMD1	CARFILZOMIB	1	0	1	1	0	0	0	0	0	0	0	0	0	0	0	0	0	0	0	24524217	4
TUBB6	VINCRISTINE	0	0	1	0	0	0	0	0	0	0	0	0	0	0	0	0	0	0	0	16539377,21664138,23916255	4
TUBB6	PODOFILOX	0	0	1	0	0	0	0	0	0	0	0	0	0	0	0	0	0	0	0	17765552,24953821,21402478	4
MTHFR	PHENYTOIN	0	0	0	0	0	1	0	1	0	0	0	0	0	0	0	0	0	0	0	1.2084e+07	4
MTHFR	BEVACIZUMAB	0	0	0	0	0	1	0	0	0	0	0	0	0	0	0	0	0	0	0	29662106,20634689,19307503	4
PSMD13	CARFILZOMIB	1	0	1	1	0	0	0	0	0	0	0	0	0	0	0	0	0	0	0	24524217	4
PSMD13	BORTEZOMIB	1	0	1	1	0	0	0	0	0	0	0	0	0	0	0	0	0	0	0	24524217	4
AKR1C3	DOXORUBICIN	0	0	0	0	0	1	0	0	0	0	0	0	0	0	0	0	0	0	0	23116553,20837989,21048526	4
PSMD12	BORTEZOMIB	1	0	1	1	0	0	0	0	0	0	0	0	0	0	0	0	0	0	0	24524217	4
PSMD12	CARFILZOMIB	1	0	1	1	0	0	0	0	0	0	0	0	0	0	0	0	0	0	0	24524217	4
PSMB3	BORTEZOMIB	1	0	1	1	0	0	0	0	0	0	0	0	0	0	0	0	0	0	0	24524217	4
PSMB3	CARFILZOMIB	1	0	1	1	0	0	0	0	0	0	0	0	0	0	0	0	0	0	0	24524217	4
PSMB1	MG-132	0	0	1	0	0	0	0	0	0	0	0	0	0	0	0	0	0	0	0	2.43218e+07	3
SOAT1	NIFEDIPINE	0	0	0	0	0	0	0	1	0	0	0	0	0	0	0	0	0	0	0	3.34199e+06	3
BAX	CARVEDILOL	0	0	0	0	0	0	0	1	0	0	0	0	0	0	0	0	0	0	0	1.67595e+07	3
BAX	OXALIPLATIN	0	0	0	0	0	0	0	1	0	0	0	0	0	0	0	0	0	0	0	1.5546e+07	3
BAX	CIPROFLOXACIN	0	0	0	0	0	0	0	1	0	0	0	0	0	0	0	0	0	0	0	1.07417e+07	3
BAX	MITOXANTRONE	0	0	0	0	0	0	0	1	0	0	0	0	0	0	0	0	0	0	0	1.47675e+07	3
PSMB5	MARIZOMIB	1	0	1	0	0	0	0	0	0	0	0	0	0	0	0	0	0	0	0	24269479	3
PSMB5	MG-132	0	0	1	0	0	0	0	0	0	0	0	0	0	0	0	0	0	0	0	2.43218e+07	3
PLTP	VITAMIN E	0	0	0	0	0	0	0	1	0	0	0	0	0	0	0	0	0	0	0	1.55765e+07	3
ABCC1	ETOPOSIDE	0	0	0	0	0	0	0	1	0	0	0	0	0	0	0	0	0	0	0	9.47211e+06	3
ABCC1	EFAVIRENZ	0	0	1	0	0	0	0	0	0	0	0	0	0	0	0	0	0	0	0	2.11893e+07	3
ABCC1	VERAPAMIL	0	0	1	0	0	0	0	0	0	0	0	0	0	0	0	0	0	0	0	1.76462e+07	3
HSPB1	APATORSEN	0	1	0	0	0	0	1	0	0	0	1	0	0	0	0	0	0	0	0		3
HSPA9	CHEMBL33859	0	0	0	0	0	0	1	1	0	0	0	0	0	0	0	0	0	0	0	11156371	3
UMPS	FLUOROURACIL	0	0	0	0	0	1	0	0	0	0	0	0	0	0	0	0	0	0	0	2.06472e+07	3
UMPS	TEGAFUR	0	0	0	0	0	1	0	0	0	0	0	0	0	0	0	0	0	0	0	2.06472e+07	3
UMPS	LEUCOVORIN	0	0	0	0	0	1	0	0	0	0	0	0	0	0	0	0	0	0	0	2.06472e+07	3
ODC1	EFLORNITHINE	0	1	0	0	0	0	1	0	0	0	0	0	0	0	0	0	0	0	0	1730582	3
PIK3R3	COPANLISIB	1	0	0	1	0	0	0	0	0	0	0	0	0	1	0	0	0	0	0		3
PIK3R3	SONOLISIB	1	0	0	1	0	0	0	0	0	0	0	0	0	1	0	0	0	0	0		3
PIK3R3	DACTOLISIB	1	0	0	1	0	0	0	0	0	0	0	0	0	1	0	0	0	0	0		3
PIK3R3	GEDATOLISIB	1	0	0	1	0	0	0	0	0	0	0	0	0	1	0	0	0	0	0		3
POR	MIDAZOLAM	0	0	0	0	0	1	0	0	0	0	0	0	0	0	0	0	0	0	0	2.33248e+07	3
CALU	ACENOCOUMAROL	0	0	0	0	0	1	0	0	0	0	0	0	0	0	0	0	0	0	0	1.75961e+07	3
SMO	TALADEGIB	1	0	0	0	0	0	0	0	0	0	0	0	0	0	0	1	0	0	0	25759019	3
SMO	GLASDEGIB	1	0	0	0	0	0	1	0	0	0	0	0	0	0	0	0	0	0	0	24900436	3
SMO	GEFITINIB	0	0	0	0	0	0	0	0	0	0	0	0	1	0	0	1	0	0	0	26124204	3
APOE	RITONAVIR	0	0	0	0	0	1	0	0	0	0	0	0	0	0	0	0	0	0	0	1.77004e+07	3
APOE	FLUVASTATIN	0	0	0	0	0	1	0	0	0	0	0	0	0	0	0	0	0	0	0	1.72894e+07	3
APOE	PRAVASTATIN	0	0	0	0	0	1	0	0	0	0	0	0	0	0	0	0	0	0	0	1.96671e+07	3
APOE	WARFARIN	0	0	0	0	0	1	0	0	0	0	0	0	0	0	0	0	0	0	0	2.19236e+07	3
ADRM1	BORTEZOMIB	1	0	1	0	0	0	0	0	0	0	0	0	0	0	0	0	0	0	0	24524217	3
ADRM1	CARFILZOMIB	1	0	1	0	0	0	0	0	0	0	0	0	0	0	0	0	0	0	0	24524217	3
ACLY	BEMPEDOIC ACID	0	0	0	0	0	0	1	0	0	0	0	0	0	0	0	0	0	0	0	2.96098e+07	3
LGALS3	LACTOSE, ANHYDROUS	0	0	1	0	0	0	0	0	0	0	0	0	0	0	0	0	0	0	0	1.73859e+07	3
IDH1	OLAPARIB	0	0	0	0	0	0	0	0	0	0	0	0	1	0	0	1	0	0	0	28148839	3
IDH1	DASATINIB	0	0	0	0	0	0	0	0	0	0	0	0	1	0	0	1	0	0	0	27231123	3
IDH1	AZACITIDINE	0	0	1	0	0	0	0	0	0	0	0	0	0	0	0	1	0	0	0	24077805	3
APH1B	CHEMBL392068	0	0	1	0	0	0	0	0	0	0	0	0	0	0	0	0	0	0	0	2.31815e+07	3
APH1B	SEMAGACESTAT	1	0	1	0	0	0	0	0	0	0	0	0	0	0	0	0	0	0	0	19443228	3
TP53	TRIFLUOPERAZINE	0	0	1	0	0	0	0	1	0	0	0	0	0	0	0	0	0	0	0	12415616	3
TP53	CGM-097	0	0	0	0	0	0	1	0	0	0	0	0	0	0	0	1	0	0	0	27659046	3
TP53	CERALASERTIB	0	0	0	0	0	0	0	0	0	0	0	0	0	0	0	1	0	0	0	2.65631e+07	3
TP53	METHOTREXATE	0	0	1	0	0	0	0	0	0	0	0	0	1	0	0	0	0	0	0	17363498	3
TP53	TAMOXIFEN	0	0	1	0	0	0	0	0	0	0	0	0	1	0	0	0	0	0	0	10786679	3
TP53	VEMURAFENIB	0	0	0	0	0	0	0	0	0	0	0	0	0	0	0	1	0	0	0	2.63436e+07	3
TP53	SAPANISERTIB	0	0	0	0	0	0	0	0	0	0	0	0	0	0	0	1	0	0	0	2.62721e+07	3
TP53	GOSSYPOL	0	0	1	0	0	0	0	1	0	0	0	0	0	0	0	0	0	0	0	16020667	3
TP53	BORTEZOMIB	0	0	0	0	0	0	0	0	0	1	0	0	1	0	0	0	0	0	0	28679691	3
TP53	NAVITOCLAX	0	0	0	0	0	0	0	0	0	0	0	0	0	0	0	1	0	0	0	2.7659e+07	3
TP53	RO-5045337	0	0	0	0	0	0	0	0	0	0	0	0	1	0	0	1	0	0	0	26459177	3
TP53	GEDATOLISIB	0	0	0	0	0	0	0	0	0	0	0	0	0	0	0	1	0	0	0	2.39801e+07	3
SIGMAR1	HALOPERIDOL	0	0	1	0	0	0	0	0	0	0	0	0	0	0	0	0	0	0	0	1.74198e+07	3
ADRA2A	MIANSERIN	0	1	0	0	1	0	0	0	0	0	0	0	0	0	0	0	0	0	0	16814817	3
ADRA2A	DOPAMINE	0	0	1	0	0	1	0	0	0	0	0	0	0	0	0	0	0	0	0	16407989	3
ABCA1	PRAVASTATIN	0	0	0	0	0	1	0	0	0	0	0	0	0	0	0	0	0	0	0	1.96739e+07	3
PTEN	PF-04691502	0	0	0	0	0	0	0	0	0	0	0	0	0	0	1	1	0	0	0	21750219	3
PTEN	COPANLISIB	0	0	0	0	0	0	0	0	0	0	0	0	0	0	1	1	0	0	0	27672108	3
PTEN	METFORMIN	0	0	0	0	0	0	0	0	0	0	0	0	0	0	0	1	0	0	0	2.69214e+07	3
PTEN	TASELISIB	0	0	0	0	0	0	0	0	0	0	0	0	1	0	0	1	0	0	0	26589432	3
PTEN	DS-7423	0	0	0	0	0	0	0	0	0	0	0	0	0	0	1	1	0	0	0	24504419	3
PTEN	VANDETANIB	0	0	0	0	0	0	0	0	0	0	0	0	0	0	1	1	0	0	0	25910950	3
PTEN	BINIMETINIB	0	0	0	0	0	0	0	0	0	0	0	0	0	0	0	1	0	0	0	2.62063e+07	3
PTEN	ENZALUTAMIDE	0	0	0	0	0	0	0	0	0	0	0	0	1	0	0	1	0	0	0	25544636	3
PTEN	PILARALISIB	0	0	0	0	0	0	0	0	0	0	0	0	0	0	1	1	0	0	0	25637314	3
PTEN	PANITUMUMAB	0	0	0	0	0	0	0	0	0	0	0	0	1	0	1	0	0	0	0	19223544	3
PTEN	CARBOPLATIN	0	0	0	0	0	1	0	0	0	0	0	0	1	0	0	0	0	0	0	25672916	3
PTEN	ERLOTINIB	0	0	0	0	0	0	0	0	0	0	0	0	1	0	1	0	0	0	0	16282176	3
PTEN	DACOMITINIB	0	0	0	0	0	0	0	0	0	0	0	0	0	0	0	1	0	0	0	2.65616e+07	3
PTEN	VORINOSTAT	0	0	0	0	0	0	0	0	0	0	0	0	0	0	0	1	0	0	0	2.26934e+07	3
PTEN	SAR-260301	0	0	0	0	0	0	0	0	0	0	0	0	0	0	0	1	0	0	0	2.71968e+07	3
RARG	CHEMBL472172	0	0	1	0	0	0	0	0	0	0	0	0	0	0	0	0	0	0	0	1.9216e+07	3
MYD88	IBRUTINIB	0	0	0	0	0	0	0	0	0	0	0	0	1	0	0	1	0	0	0	25853747	3
DDIT3	FENRETINIDE	0	0	0	0	0	0	0	1	0	0	0	0	0	0	0	0	0	0	0	1.2235e+07	3
DDIT3	CISPLATIN	0	0	0	0	0	0	0	1	0	0	0	0	0	0	0	0	0	0	0	1.0072e+07	3
TUBB6	VINBLASTINE	0	0	1	0	0	0	0	0	0	0	0	0	0	0	0	0	0	0	0	2.3708e+07	3
MTHFR	BENAZEPRIL	0	0	0	0	0	1	0	0	0	0	0	0	0	0	0	0	0	0	0	1.60813e+07	3
ABAT	L-ALANINE	0	0	0	0	0	0	1	0	0	0	0	0	0	0	0	0	0	0	0	1.75042e+07	3
DIABLO	RESVERATROL	0	0	0	0	0	0	0	1	0	0	0	0	0	0	0	0	0	0	0	1.58377e+07	3
DIABLO	STAUROSPORINE	0	0	0	0	0	0	0	1	0	0	0	0	0	0	0	0	0	0	0	1.49855e+07	3
AKR1C3	INDOMETHACIN	0	0	1	0	0	0	0	0	0	0	0	0	0	0	0	0	0	0	0	1.49967e+07	3
CES1	DABIGATRAN	0	0	0	0	0	1	0	0	0	0	0	0	0	0	0	0	0	0	0	2.34679e+07	3
PSMB1	IXAZOMIB CITRATE	1	1	0	0	0	0	0	0	0	0	0	0	0	0	0	0	0	0	0		2
PSMB1	OPROZOMIB	1	1	0	0	0	0	0	0	0	0	0	0	0	0	0	0	0	0	0		2
HFE	ADALIMUMAB	0	0	0	0	0	1	0	0	0	0	0	0	0	0	0	0	0	0	0	27115882	2
CAPN1	BORTEZOMIB	0	0	1	0	0	0	0	0	0	0	0	0	0	0	0	0	0	0	0	20875739	2
IGF1	DUSIGITUMAB	1	0	0	0	0	0	1	0	0	0	0	0	0	0	0	0	0	0	0		2
SOAT1	DEXAMETHASONE	0	0	0	0	0	0	0	1	0	0	0	0	0	0	0	0	0	0	0	7485476	2
SOAT1	TESTOSTERONE	0	0	0	0	0	0	0	1	0	0	0	0	0	0	0	0	0	0	0	2765620	2
SOAT1	ATORVASTATIN	0	0	0	0	0	0	0	1	0	0	0	0	0	0	0	0	0	0	0	14644397	2
SOAT1	LOVASTATIN	0	0	0	0	0	0	0	1	0	0	0	0	0	0	0	0	0	0	0	2268271	2
TBC1D1	OLANZAPINE	0	0	0	0	0	1	0	0	0	0	0	0	0	0	0	0	0	0	0	23364847	2
TBC1D1	CLOZAPINE	0	0	0	0	0	1	0	0	0	0	0	0	0	0	0	0	0	0	0	23364847	2
HYAL2	EPINEPHRINE	0	0	0	0	0	0	0	1	0	0	0	0	0	0	0	0	0	0	0	212383	2
HYAL2	DEXAMETHASONE	0	0	0	0	0	0	0	1	0	0	0	0	0	0	0	0	0	0	0	212383	2
RAB27A	EMAPALUMAB	0	0	0	0	0	1	0	0	1	0	0	0	0	0	0	0	0	0	0		2
CDC42	SECRAMINE B	0	0	1	0	0	0	0	0	0	0	0	0	0	0	0	0	0	0	0	16408091	2
CDC42	SECRAMINE A	0	0	1	0	0	0	0	0	0	0	0	0	0	0	0	0	0	0	0	16408091	2
CDC42	CHEMBL563777	0	0	1	0	0	0	0	0	0	0	0	0	0	0	0	0	0	0	0	19527032	2
CDC42	GONADORELIN ACETATE	0	0	0	0	0	0	0	1	0	0	0	0	0	0	0	0	0	0	0	9626657	2
CDC42	CHEMBL554475	0	0	1	0	0	0	0	0	0	0	0	0	0	0	0	0	0	0	0	19527032	2
CDC42	CHEMBL562095	0	0	1	0	0	0	0	0	0	0	0	0	0	0	0	0	0	0	0	19527032	2
BAX	METHOTREXATE	0	0	0	0	0	0	0	1	0	0	0	0	0	0	0	0	0	0	0	11237386	2
BAX	PREDNISOLONE	0	0	0	0	0	0	0	1	0	0	0	0	0	0	0	0	0	0	0	12730678	2
BAX	DOXORUBICIN	0	0	0	0	0	0	0	1	0	0	0	0	0	0	0	0	0	0	0	12040435	2
BAX	PHENYLEPHRINE	0	0	0	0	0	0	0	1	0	0	0	0	0	0	0	0	0	0	0	10220693	2
BAX	PHENOBARBITAL	0	0	0	0	0	0	0	1	0	0	0	0	0	0	0	0	0	0	0	9230198	2
BAX	PRASTERONE	0	0	0	0	0	0	0	1	0	0	0	0	0	0	0	0	0	0	0	9177459	2
BAX	BICALUTAMIDE	0	0	0	0	0	0	0	1	0	0	0	0	0	0	0	0	0	0	0	11845989	2
BAX	ANDROSTANOLONE	0	0	0	0	0	0	0	1	0	0	0	0	0	0	0	0	0	0	0	15517879	2
BAX	MELATONIN	0	0	0	0	0	0	0	1	0	0	0	0	0	0	0	0	0	0	0	15205854	2
BAX	SULFORAPHANE	0	0	0	0	0	0	0	1	0	0	0	0	0	0	0	0	0	0	0	15753404	2
BAX	MEDROXYPROGESTERONE ACETATE	0	0	0	0	0	0	0	1	0	0	0	0	0	0	0	0	0	0	0	15885761	2
BAX	ETOPOSIDE	0	0	0	0	0	0	0	1	0	0	0	0	0	0	0	0	0	0	0	15454884	2
BAX	KERACYANIN	0	0	1	0	0	0	0	0	0	0	0	0	0	0	0	0	0	0	0	17360708	2
BAX	FLUDARABINE	0	0	0	0	0	0	0	1	0	0	0	0	0	0	0	0	0	0	0	12040435	2
BAX	QUERCETIN	0	0	0	0	0	0	0	1	0	0	0	0	0	0	0	0	0	0	0	15741050	2
BAX	CILMOSTIM	0	0	0	0	0	0	0	1	0	0	0	0	0	0	0	0	0	0	0	10770207	2
BAX	VINORELBINE	0	0	0	0	0	0	0	1	0	0	0	0	0	0	0	0	0	0	0	11720482	2
BAX	ERBITUX	0	0	0	0	0	0	0	1	0	0	0	0	0	0	0	0	0	0	0	12850474	2
BAX	SODIUM CHLORIDE	0	0	0	0	0	0	0	1	0	0	0	0	0	0	0	0	0	0	0	15641688	2
BAX	NICOTINE	0	0	0	0	0	0	0	1	0	0	0	0	0	0	0	0	0	0	0	15225679	2
BAX	ESTRAMUSTINE	0	0	0	0	0	0	0	1	0	0	0	0	0	0	0	0	0	0	0	15869997	2
BAX	O-CHLOROACETYLCARBAMOYLFUMAGILLOL	0	0	0	0	0	0	0	1	0	0	0	0	0	0	0	0	0	0	0	10481942	2
BAX	RETINOL	0	0	0	0	0	0	0	1	0	0	0	0	0	0	0	0	0	0	0	17202653	2
BAX	VERAPAMIL	0	0	0	0	0	0	0	1	0	0	0	0	0	0	0	0	0	0	0	9354939	2
BAX	FLUOROURACIL	0	0	0	0	0	0	0	1	0	0	0	0	0	0	0	0	0	0	0	15641988	2
BAX	ERYTHROMYCIN	0	0	0	0	0	0	0	1	0	0	0	0	0	0	0	0	0	0	0	17007374	2
BAX	PROCARBAZINE	0	0	0	0	0	0	0	1	0	0	0	0	0	0	0	0	0	0	0	11839668	2
BAX	SIROLIMUS	0	0	0	0	0	0	0	1	0	0	0	0	0	0	0	0	0	0	0	15782132	2
BAX	LAPACHONE	0	0	0	0	0	0	0	1	0	0	0	0	0	0	0	0	0	0	0	15753997	2
BAX	BCG VACCINE	0	0	0	0	0	0	0	1	0	0	0	0	0	0	0	0	0	0	0	9393826	2
BAX	PRAVASTATIN	0	0	0	0	0	0	0	1	0	0	0	0	0	0	0	0	0	0	0	16540096	2
BAX	ATENOLOL	0	0	0	0	0	0	0	1	0	0	0	0	0	0	0	0	0	0	0	16995309	2
BAX	OXYTOCIN	0	0	0	0	0	0	0	1	0	0	0	0	0	0	0	0	0	0	0	15590985	2
BAX	LEUCOVORIN	0	0	0	0	0	0	0	1	0	0	0	0	0	0	0	0	0	0	0	11237386	2
BAX	DOCETAXEL	0	0	0	0	0	0	0	1	0	0	0	0	0	0	0	0	0	0	0	15641988	2
BAX	NALTREXONE	0	0	0	0	0	0	0	1	0	0	0	0	0	0	0	0	0	0	0	16716514	2
BAX	CAMPTOTHECIN	0	0	0	0	0	0	0	1	0	0	0	0	0	0	0	0	0	0	0	9398050	2
BAX	ANDROSTENEDIONE	0	0	0	0	0	0	0	1	0	0	0	0	0	0	0	0	0	0	0	15590985	2
BAX	CYCLOPHOSPHAMIDE	0	0	0	0	0	0	0	1	0	0	0	0	0	0	0	0	0	0	0	14767525	2
BAX	DACARBAZINE	0	0	0	0	0	0	0	1	0	0	0	0	0	0	0	0	0	0	0	14512787	2
BAX	CISPLATIN	0	0	0	0	0	0	0	1	0	0	0	0	0	0	0	0	0	0	0	15790433	2
BAX	LEVODOPA	0	0	0	0	0	0	0	1	0	0	0	0	0	0	0	0	0	0	0	15672541	2
BAX	ROFECOXIB	0	0	0	0	0	0	0	1	0	0	0	0	0	0	0	0	0	0	0	14627349	2
GANAB	MIGLUSTAT	0	0	1	0	0	0	0	0	0	0	0	0	0	0	0	0	0	0	0	21292481	2
FH	DITIOCARB	0	0	0	0	0	0	0	1	0	0	0	0	0	0	0	0	0	0	0	1850448	2
CYB5R3	PRIMAQUINE	0	0	0	0	0	1	0	0	0	0	0	0	0	0	0	0	0	0	0	25058800	2
CYB5R3	METOCLOPRAMIDE	0	0	0	0	0	1	0	0	0	0	0	0	0	0	0	0	0	0	0	11418378	2
PNPLA3	VINCRISTINE	0	0	0	0	0	1	0	0	0	0	0	0	0	0	0	0	0	0	0	28744905	2
PNPLA3	CYCLOPHOSPHAMIDE	0	0	0	0	0	1	0	0	0	0	0	0	0	0	0	0	0	0	0	28744905	2
PNPLA3	PREDNISOLONE	0	0	0	0	0	1	0	0	0	0	0	0	0	0	0	0	0	0	0	28744905	2
PNPLA3	DAUNORUBICIN	0	0	0	0	0	1	0	0	0	0	0	0	0	0	0	0	0	0	0	28744905	2
PNPLA3	ALCOHOL	0	0	0	0	0	1	0	0	0	0	0	0	0	0	0	0	0	0	0	30132178	2
PNPLA3	ASPARAGINASE	0	0	0	0	0	1	0	0	0	0	0	0	0	0	0	0	0	0	0	28744905	2
TXN2	GAMBOGIC ACID	0	0	1	0	0	0	0	0	0	0	0	0	0	0	0	0	0	0	0	22663155	2
TXN2	BIOTINYLATED GAMBOGIC ACID	0	0	1	0	0	0	0	0	0	0	0	0	0	0	0	0	0	0	0	22663155	2
TXN2	GAMBOGENIC ACID	0	0	1	0	0	0	0	0	0	0	0	0	0	0	0	0	0	0	0	22663155	2
PSMB5	OPROZOMIB	1	1	0	0	0	0	0	0	0	0	0	0	0	0	0	0	0	0	0		2
PSMB5	BELACTOSIN A	0	0	1	0	0	0	0	0	0	0	0	0	0	0	0	0	0	0	0	23547757	2
PSMB5	CHEMBL490829	0	0	1	0	0	0	0	0	0	0	0	0	0	0	0	0	0	0	0	18801655	2
PSMB5	IXAZOMIB CITRATE	1	1	0	0	0	0	0	0	0	0	0	0	0	0	0	0	0	0	0		2
PSMB5	LACTACYSTIN	0	0	1	0	0	0	0	0	0	0	0	0	0	0	0	0	0	0	0	23547757	2
PLTP	SIMVASTATIN	0	0	0	0	0	0	0	1	0	0	0	0	0	0	0	0	0	0	0	11566255	2
BMP7	PEGASPARGASE	0	0	0	0	0	1	0	0	0	0	0	0	0	0	0	0	0	0	0	26590194	2
BMP7	METHOTREXATE	0	0	0	0	0	1	0	0	0	0	0	0	0	0	0	0	0	0	0	26590194	2
BMP7	CYCLOPHOSPHAMIDE	0	0	0	0	0	1	0	0	0	0	0	0	0	0	0	0	0	0	0	26590194	2
BMP7	THIOGUANINE	0	0	0	0	0	1	0	0	0	0	0	0	0	0	0	0	0	0	0	26590194	2
BMP7	PREDNISONE	0	0	0	0	0	1	0	0	0	0	0	0	0	0	0	0	0	0	0	26590194	2
BMP7	DEXAMETHASONE	0	0	0	0	0	1	0	0	0	0	0	0	0	0	0	0	0	0	0	26590194	2
BMP7	CYTARABINE	0	0	0	0	0	1	0	0	0	0	0	0	0	0	0	0	0	0	0	26590194	2
BMP7	VINCRISTINE	0	0	0	0	0	1	0	0	0	0	0	0	0	0	0	0	0	0	0	26590194	2
BMP7	DAUNORUBICIN	0	0	0	0	0	1	0	0	0	0	0	0	0	0	0	0	0	0	0	26590194	2
BMP7	DOXORUBICIN	0	0	0	0	0	1	0	0	0	0	0	0	0	0	0	0	0	0	0	26590194	2
ABCC1	NEVIRAPINE	0	0	1	0	0	0	0	0	0	0	0	0	0	0	0	0	0	0	0	17172311	2
ABCC1	(S)-VERAPAMIL	0	0	1	0	0	0	0	0	0	0	0	0	0	0	0	0	0	0	0	17646169	2
ABCC1	NOVOBIOCIN	0	0	0	0	0	0	0	1	0	0	0	0	0	0	0	0	0	0	0	10901300	2
ABCC1	ERYTHROMYCIN	0	0	0	0	0	0	0	1	0	0	0	0	0	0	0	0	0	0	0	10817732	2
ABCC1	TENOFOVIR	0	0	1	0	0	0	0	0	0	0	0	0	0	0	0	0	0	0	0	17172311	2
ABCC1	THYMIDINE	0	0	0	0	0	0	0	1	0	0	0	0	0	0	0	0	0	0	0	9379682	2
ABCC1	ADRIAMYCIN	0	0	0	0	0	0	0	1	0	0	0	0	0	0	0	0	0	0	0	15130309	2
ABCC1	LOPINAVIR	0	0	0	0	0	1	0	0	0	0	0	0	0	0	0	0	0	0	0	23996099	2
ABCC1	CISPLATIN	0	0	0	0	0	0	0	1	0	0	0	0	0	0	0	0	0	0	0	11372415	2
ABCC1	DELAVIRDINE	0	0	1	0	0	0	0	0	0	0	0	0	0	0	0	0	0	0	0	17172311	2
ABCC1	OFLOXACIN	0	0	0	0	0	0	0	1	0	0	0	0	0	0	0	0	0	0	0	10817732	2
ABCC1	EMTRICITABINE	0	0	1	0	0	0	0	0	0	0	0	0	0	0	0	0	0	0	0	17172311	2
ABCC1	ALVOCIDIB	0	0	0	0	0	0	0	1	0	0	0	0	0	0	0	0	0	0	0	10496352	2
ABCC1	IRINOTECAN HYDROCHLORIDE	0	0	0	0	0	0	0	1	0	0	0	0	0	0	0	0	0	0	0	9918583	2
ABCC1	TROXACITABINE	0	0	0	0	0	0	0	1	0	0	0	0	0	0	0	0	0	0	0	12451476	2
ABCC1	TIOPRONIN	0	0	1	0	0	0	0	0	0	0	0	0	0	0	0	0	0	0	0	21657271	2
ABCC1	PACLITAXEL	0	0	0	0	0	1	0	0	0	0	0	0	0	0	0	0	0	0	0	21151855	2
ABCC1	DOCETAXEL	0	0	0	0	0	1	0	0	0	0	0	0	0	0	0	0	0	0	0	21151855	2
ABCC1	DIPYRIDAMOLE	0	0	0	0	0	0	0	1	0	0	0	0	0	0	0	0	0	0	0	9664131	2
ABCC1	PIRARUBICIN	0	0	0	0	0	0	0	1	0	0	0	0	0	0	0	0	0	0	0	12897808	2
ABCC1	ETOPOSIDE PHOSPHATE	0	0	0	0	0	0	0	1	0	0	0	0	0	0	0	0	0	0	0	7671247	2
ABCC1	TENIPOSIDE	0	0	0	0	0	0	0	1	0	0	0	0	0	0	0	0	0	0	0	9865734	2
ABCC1	ABACAVIR	0	0	1	0	0	0	0	0	0	0	0	0	0	0	0	0	0	0	0	17172311	2
ABCC1	PILOCARPINE	0	0	0	0	0	0	0	1	0	0	0	0	0	0	0	0	0	0	0	15860570	2
ABCC1	MK-571	0	0	1	0	0	0	0	0	0	0	0	0	0	0	0	0	0	0	0	19725578	2
ABCC1	MELPHALAN	0	0	0	0	0	0	0	1	0	0	0	0	0	0	0	0	0	0	0	14733945	2
ABCC1	AZITHROMYCIN	0	0	0	0	0	0	0	1	0	0	0	0	0	0	0	0	0	0	0	12697643	2
ABCC1	RIMONABANT	0	0	1	0	0	0	0	0	0	0	0	0	0	0	0	0	0	0	0	21511945	2
ABCC1	SCUTELLARIN	0	0	1	0	0	0	0	0	0	0	0	0	0	0	0	0	0	0	0	22822035	2
ABCC1	PROBENECID	0	0	0	0	0	0	0	1	0	0	0	0	0	0	0	0	0	0	0	9182837	2
ABCC1	DEXVERAPAMIL	0	0	1	0	0	0	0	0	0	0	0	0	0	0	0	0	0	0	0	17646169	2
ABCC1	7-ETHYL-10-HYDROXYCAMPTOTHECIN	0	0	0	0	0	1	0	0	0	0	0	0	0	0	0	0	0	0	0	27845419	2
ABCC1	DOXORUBICIN	0	0	0	0	0	1	0	0	0	0	0	0	0	0	0	0	0	0	0	16330681	2
ABCC1	DROLOXIFENE	0	0	0	0	0	0	0	1	0	0	0	0	0	0	0	0	0	0	0	11721384	2
ABCC1	ANNAMYCIN	0	0	0	0	0	0	0	1	0	0	0	0	0	0	0	0	0	0	0	9096663	2
ABCC1	ZIDOVUDINE	0	0	0	0	0	1	0	0	0	0	0	0	0	0	0	0	0	0	0	23996099	2
ABCC1	DAUNORUBICIN	0	0	0	0	0	0	0	1	0	0	0	0	0	0	0	0	0	0	0	10655559	2
ABCC1	INDOMETHACIN	0	0	1	0	0	0	0	0	0	0	0	0	0	0	0	0	0	0	0	20455578	2
ABCC1	EPIGALOCATECHIN GALLATE	0	0	0	0	0	0	0	1	0	0	0	0	0	0	0	0	0	0	0	14511674	2
UBE2I	CISPLATIN	0	0	0	0	0	1	0	0	0	0	0	0	0	0	0	0	0	0	0	19859084	2
UBE2I	IRINOTECAN	0	0	0	0	0	1	0	0	0	0	0	0	0	0	0	0	0	0	0	19859084	2
CD276	ENOBLITUZUMAB	0	0	0	0	0	0	1	0	0	0	0	0	0	0	0	0	0	0	0	23114578	2
PLEKHJ1	CANDESARTAN	0	0	0	0	0	1	0	0	0	0	0	0	0	0	0	0	0	0	0	31327267	2
HSPB1	QUERCETIN	0	0	1	0	0	0	0	0	0	0	0	0	0	0	0	0	0	0	0	19296652	2
HSPB1	UREA	0	0	0	0	0	0	0	1	0	0	0	0	0	0	0	0	0	0	0	9094264	2
HSPB1	CHEMBL1935538	0	0	1	0	0	0	0	0	0	0	0	0	0	0	0	0	0	0	0	22435708	2
HSPB1	VASOPRESSIN	0	0	0	0	0	0	0	1	0	0	0	0	0	0	0	0	0	0	0	9925748	2
HSPB1	RHAMNETIN	0	0	1	0	0	0	0	0	0	0	0	0	0	0	0	0	0	0	0	19296652	2
HSPB1	NOCODAZOLE	0	0	1	0	0	0	0	0	0	0	0	0	0	0	0	0	0	0	0	22435708	2
HSPB1	ROFECOXIB	0	0	0	0	0	0	0	1	0	0	0	0	0	0	0	0	0	0	0	16041694	2
CXCL12	FLUDARABINE	0	0	0	0	0	1	0	0	0	0	0	0	0	0	0	0	0	0	0	27173875	2
CXCL12	CHLORAMBUCIL	0	0	0	0	0	1	0	0	0	0	0	0	0	0	0	0	0	0	0	27173875	2
CXCL12	VINCRISTINE	0	0	0	0	0	1	0	0	0	0	0	0	0	0	0	0	0	0	0	27173875	2
CXCL12	RITUXIMAB	0	0	0	0	0	1	0	0	0	0	0	0	0	0	0	0	0	0	0	27173875	2
CXCL12	PREDNISONE	0	0	0	0	0	1	0	0	0	0	0	0	0	0	0	0	0	0	0	27173875	2
CXCL12	CYCLOPHOSPHAMIDE	0	0	0	0	0	1	0	0	0	0	0	0	0	0	0	0	0	0	0	27173875	2
CXCL12	ALEMTUZUMAB	0	0	0	0	0	1	0	0	0	0	0	0	0	0	0	0	0	0	0	27173875	2
TNFAIP1	ALDESLEUKIN	0	0	0	0	0	0	0	1	0	0	0	0	0	0	0	0	0	0	0	9357823	2
METAP2	PPI-2458	0	1	0	0	0	0	1	0	0	0	0	0	0	0	0	0	0	0	0		2
METAP2	BELORANIB	0	1	0	0	0	0	1	0	0	0	0	0	0	0	0	0	0	0	0		2
LTA4H	DIPHENYLETHER	0	0	1	0	0	0	0	0	0	0	0	0	0	0	0	0	0	0	0	18952425	2
LTA4H	CHEMBL224318	0	0	1	0	0	0	0	0	0	0	0	0	0	0	0	0	0	0	0	18952425	2
LTA4H	CHEMBL398021	0	0	1	0	0	0	0	0	0	0	0	0	0	0	0	0	0	0	0	18952425	2
LTA4H	CHEMBL455078	0	0	1	0	0	0	0	0	0	0	0	0	0	0	0	0	0	0	0	18952425	2
LTA4H	ALBUMIN HUMAN	0	0	0	0	0	0	0	1	0	0	0	0	0	0	0	0	0	0	0	1314659	2
LTA4H	CHEMBL444161	0	0	1	0	0	0	0	0	0	0	0	0	0	0	0	0	0	0	0	18952425	2
ALDH2	ACETALDEHYDE	0	0	0	0	0	1	0	0	0	0	0	0	0	0	0	0	0	0	0	31002879	2
ALDH2	DIACETYLMORPHINE	0	0	0	0	0	1	0	0	0	0	0	0	0	0	0	0	0	0	0	21723677	2
UMPS	CHEMBL1164954	0	0	1	0	0	0	0	0	0	0	0	0	0	0	0	0	0	0	0	20452222	2
EIF4G1	INSULIN	0	0	0	0	0	0	0	1	0	0	0	0	0	0	0	0	0	0	0	8521827	2
STAT1	PICOPLATIN	0	0	0	0	0	0	0	0	0	0	0	0	1	0	0	0	0	0	0	15726096	2
STAT1	CISPLATIN	0	0	0	0	0	0	0	0	0	0	0	0	1	0	0	0	0	0	0	15726096	2
ODC1	VINCRISTINE	0	0	1	0	0	0	0	0	0	0	0	0	0	0	0	0	0	0	0	19006285	2
RGS2	HALOPERIDOL	0	0	0	0	0	1	0	0	0	0	0	0	0	0	0	0	0	0	0	27023437	2
PIK3R3	PICTILISIB	1	0	0	1	0	0	0	0	0	0	0	0	0	0	0	0	0	0	0		2
PIK3R3	VOXTALISIB	1	0	0	1	0	0	0	0	0	0	0	0	0	0	0	0	0	0	0		2
PIK3R3	PF-04691502	1	0	0	1	0	0	0	0	0	0	0	0	0	0	0	0	0	0	0		2
PIK3R3	BUPARLISIB	1	0	0	1	0	0	0	0	0	0	0	0	0	0	0	0	0	0	0		2
PIK3R3	PILARALISIB	1	0	0	1	0	0	0	0	0	0	0	0	0	0	0	0	0	0	0		2
PIK3R3	OMIPALISIB	1	0	0	0	0	0	0	0	0	0	0	0	0	1	0	0	0	0	0		2
PIK3R3	APITOLISIB	1	0	0	1	0	0	0	0	0	0	0	0	0	0	0	0	0	0	0		2
PIK3R3	ALPELISIB	0	0	0	1	0	0	0	0	0	0	0	0	0	1	0	0	0	0	0		2
CTSD	STREPTOZOCIN	0	0	0	0	0	0	0	1	0	0	0	0	0	0	0	0	0	0	0	3282952	2
OCRL	TENOFOVIR	0	0	0	0	0	1	0	0	0	0	0	0	0	0	0	0	0	0	0	25485598	2
PMS2	NIVOLUMAB	0	0	0	0	0	0	0	0	0	0	0	0	1	0	0	0	0	0	0	27001570	2
F13A1	ASPIRIN	0	0	0	0	0	1	0	0	0	0	0	0	0	0	0	0	0	0	0	12515735	2
CDKN1A	CELECOXIB	0	0	0	0	0	1	0	0	0	0	0	0	0	0	0	0	0	0	0	22336956	2
CDKN1A	MELPHALAN	0	0	0	0	0	0	0	1	0	0	0	0	0	0	0	0	0	0	0	11507071	2
CDKN1A	PACLITAXEL	0	0	0	0	0	0	0	1	0	0	0	0	0	0	0	0	0	0	0	12574211	2
CDKN1A	CARBOPLATIN	0	0	0	0	0	0	0	1	0	0	0	0	0	0	0	0	0	0	0	12168940	2
CDKN1A	NICOTINE	0	0	0	0	0	0	0	1	0	0	0	0	0	0	0	0	0	0	0	16011614	2
CDKN1A	CLADRIBINE	0	0	0	0	0	0	0	1	0	0	0	0	0	0	0	0	0	0	0	12473386	2
CDKN1A	DIAZIQUONE	0	0	0	0	0	0	0	1	0	0	0	0	0	0	0	0	0	0	0	8943236	2
CDKN1A	DICUMAROL	0	0	0	0	0	0	0	1	0	0	0	0	0	0	0	0	0	0	0	9343371	2
CDKN1A	EPOETIN BETA	0	0	0	0	0	0	0	1	0	0	0	0	0	0	0	0	0	0	0	11023508	2
CDKN1A	CYCLOSPORINE	0	0	0	0	0	0	0	1	0	0	0	0	0	0	0	0	0	0	0	11827957	2
CDKN1A	VINBLASTINE	0	0	0	0	0	0	0	1	0	0	0	0	0	0	0	0	0	0	0	8763853	2
CDKN1A	ROMIDEPSIN	0	0	0	0	0	0	0	1	0	0	0	0	0	0	0	0	0	0	0	15014036	2
CDKN1A	ACETAMINOPHEN	0	0	0	0	0	0	0	1	0	0	0	0	0	0	0	0	0	0	0	16330492	2
CDKN1A	DEOXYCYTIDINE	0	0	0	0	0	0	0	1	0	0	0	0	0	0	0	0	0	0	0	16276353	2
CDKN1A	IRINOTECAN HYDROCHLORIDE	0	0	0	0	0	0	0	1	0	0	0	0	0	0	0	0	0	0	0	12032863	2
CDKN1A	PENTETIC ACID	0	0	0	0	0	0	0	1	0	0	0	0	0	0	0	0	0	0	0	9343371	2
CDKN1A	FLUTAMIDE	0	0	0	0	0	0	0	1	0	0	0	0	0	0	0	0	0	0	0	16281084	2
GLO1	CHEMBL1701911	0	0	1	0	0	0	0	0	0	0	0	0	0	0	0	0	0	0	0	21669529	2
MT2A	ACETAMINOPHEN	0	0	0	0	0	0	0	1	0	0	0	0	0	0	0	0	0	0	0	9570328	2
MT2A	ALCOHOL	0	0	0	0	0	0	0	1	0	0	0	0	0	0	0	0	0	0	0	1733046	2
PSMB2	IXAZOMIB CITRATE	1	1	0	0	0	0	0	0	0	0	0	0	0	0	0	0	0	0	0		2
PSMB2	MG-132	0	0	1	0	0	0	0	0	0	0	0	0	0	0	0	0	0	0	0	24321833	2
PSMB2	OPROZOMIB	1	1	0	0	0	0	0	0	0	0	0	0	0	0	0	0	0	0	0		2
PSMB2	CHEMBL490829	0	0	1	0	0	0	0	0	0	0	0	0	0	0	0	0	0	0	0	18801655	2
PRMT1	FURAMIDINE	0	0	1	0	0	0	0	0	0	0	0	0	0	0	0	0	0	0	0	24564570	2
PRMT1	CHEMBL221047	0	0	1	0	0	0	0	0	0	0	0	0	0	0	0	0	0	0	0	20666457	2
PRMT1	CHEMBL1092740	0	0	1	0	0	0	0	0	0	0	0	0	0	0	0	0	0	0	0	20666457	2
PRMT1	STILBAMIDINE	0	0	1	0	0	0	0	0	0	0	0	0	0	0	0	0	0	0	0	20666457	2
PRMT1	EOSIN	0	0	1	0	0	0	0	0	0	0	0	0	0	0	0	0	0	0	0	18348515	2
CANX	MYELOPEROXIDASE	0	0	0	0	0	0	0	1	0	0	0	0	0	0	0	0	0	0	0	11818449	2
POR	SIROLIMUS	0	0	0	0	0	1	0	0	0	0	0	0	0	0	0	0	0	0	0	23974086	2
POR	ZIDOVUDINE	0	0	0	0	0	1	0	0	0	0	0	0	0	0	0	0	0	0	0	22960662	2
POR	ATORVASTATIN	0	0	0	0	0	1	0	0	0	0	0	0	0	0	0	0	0	0	0	25521355	2
POR	SUNITINIB	0	0	0	0	0	1	0	0	0	0	0	0	0	0	0	0	0	0	0	28117434	2
SMO	BMS-833923	1	0	0	0	0	0	1	0	0	0	0	0	0	0	0	0	0	0	0		2
SMO	LEQ506	1	0	0	0	0	0	1	0	0	0	0	0	0	0	0	0	0	0	0		2
SMO	PHA-665752	0	0	0	0	0	0	0	0	0	0	0	0	0	0	0	1	0	0	0	26124204	2
SMO	PURMORPHAMINE	0	0	1	0	0	0	0	0	0	0	0	0	0	0	0	0	0	0	0	16408088	2
SMO	POSACONAZOLE	0	0	0	0	0	0	0	0	0	0	0	0	0	0	0	1	0	0	0	26823493	2
REEP5	SERTRALINE	0	0	0	0	0	1	0	0	0	0	0	0	0	0	0	0	0	0	0	22795047	2
REEP5	CITALOPRAM	0	0	0	0	0	1	0	0	0	0	0	0	0	0	0	0	0	0	0	22795047	2
REEP5	FLUOXETINE	0	0	0	0	0	1	0	0	0	0	0	0	0	0	0	0	0	0	0	22795047	2
REEP5	PAROXETINE	0	0	0	0	0	1	0	0	0	0	0	0	0	0	0	0	0	0	0	22795047	2
APOE	PREDNISONE	0	0	0	0	0	0	0	1	0	0	0	0	0	0	0	0	0	0	0	3185288	2
APOE	LORAZEPAM	0	0	0	0	0	0	0	1	0	0	0	0	0	0	0	0	0	0	0	15699298	2
APOE	FENOFIBRATE	0	0	0	0	0	1	0	0	0	0	0	0	0	0	0	0	0	0	0	12042669	2
APOE	TRIAMCINOLONE	0	0	0	0	0	0	0	1	0	0	0	0	0	0	0	0	0	0	0	9150415	2
APOE	GANCICLOVIR	0	0	0	0	0	0	0	1	0	0	0	0	0	0	0	0	0	0	0	16322528	2
APOE	SIMVASTATIN	0	0	0	0	0	1	0	0	0	0	0	0	0	0	0	0	0	0	0	10736278	2
APOE	SOYBEAN OIL	0	0	0	0	0	0	0	1	0	0	0	0	0	0	0	0	0	0	0	3021887	2
APOE	IRBESARTAN	0	0	0	0	0	0	0	1	0	0	0	0	0	0	0	0	0	0	0	12827021	2
APOE	STAUROSPORINE	0	0	0	0	0	0	0	1	0	0	0	0	0	0	0	0	0	0	0	11948667	2
APOE	ACENOCOUMAROL	0	0	0	0	0	1	0	0	0	0	0	0	0	0	0	0	0	0	0	29432897	2
APOE	LUTEIN	0	0	0	0	0	0	0	1	0	0	0	0	0	0	0	0	0	0	0	11413081	2
APOE	TROGLITAZONE	0	0	0	0	0	0	0	1	0	0	0	0	0	0	0	0	0	0	0	15057551	2
PPT1	PLITIDEPSIN	0	0	0	0	0	0	1	0	0	0	0	0	0	0	0	0	0	0	0	25867045	2
PPT1	LAMOTRIGINE	0	0	0	0	0	0	0	1	0	0	0	0	0	0	0	0	0	0	0	9151331	2
ACLY	GLUCAGON	0	0	0	0	0	0	0	1	0	0	0	0	0	0	0	0	0	0	0	489538	2
RPA1	CHEMBL1765371	0	0	1	0	0	0	0	0	0	0	0	0	0	0	0	0	0	0	0	21459001	2
EIF2S1	STAUROSPORINE	0	0	0	0	0	0	0	1	0	0	0	0	0	0	0	0	0	0	0	10400313	2
LPIN1	ROSIGLITAZONE	0	0	0	0	0	1	0	0	0	0	0	0	0	0	0	0	0	0	0	18693052	2
MDM2	CHEMBL35482	0	0	0	0	0	0	0	1	0	0	0	0	0	0	0	0	0	0	0	15385570	2
MDM2	DIPLAMINE B	0	0	1	0	0	0	0	0	0	0	0	0	0	0	0	0	0	0	0	18977148	2
MDM2	LISSOCLINIDINE B	0	0	1	0	0	0	0	0	0	0	0	0	0	0	0	0	0	0	0	18977148	2
MDM2	PEMBROLIZUMAB	0	0	0	0	0	0	0	0	0	0	0	0	1	0	0	0	0	0	0	28351930	2
MDM2	IPILIMUMAB	0	0	0	0	0	0	0	0	0	0	0	0	1	0	0	0	0	0	0	28351930	2
MDM2	NIVOLUMAB	0	0	0	0	0	0	0	0	0	0	0	0	1	0	0	0	0	0	0	28351930	2
TXN	GAMBOGIC ACID	0	0	1	0	0	0	0	0	0	0	0	0	0	0	0	0	0	0	0	22663155	2
TXN	GAMBOGENIC ACID	0	0	1	0	0	0	0	0	0	0	0	0	0	0	0	0	0	0	0	22663155	2
TXN	PX-12	0	1	0	0	0	0	1	0	0	0	0	0	0	0	0	0	0	0	0		2
TXN	BIOTINYLATED GAMBOGIC ACID	0	0	1	0	0	0	0	0	0	0	0	0	0	0	0	0	0	0	0	22663155	2
TEX10	DULOXETINE	0	0	0	0	0	1	0	0	0	0	0	0	0	0	0	0	0	0	0	29407288	2
GGH	PEMETREXED	0	0	0	0	0	1	0	0	0	0	0	0	0	0	0	0	0	0	0	24732178	2
GGH	METHYLPHENIDATE	0	0	0	0	0	1	0	0	0	0	0	0	0	0	0	0	0	0	0	29382897	2
GGH	THIOGUANINE	0	0	0	0	0	0	0	1	0	0	0	0	0	0	0	0	0	0	0	16041371	2
IDH1	SARACATINIB	0	0	0	0	0	0	0	0	0	0	0	0	0	0	0	1	0	0	0	27231123	2
IDH1	LOMUSTINE	0	0	0	0	0	0	0	0	0	0	0	0	0	0	0	1	0	0	0	26762204	2
IDH1	RUCAPARIB	0	0	0	0	0	0	0	0	0	0	0	0	0	0	0	1	0	0	0	28148839	2
IDH1	DECITABINE	0	0	0	0	0	0	0	0	0	0	0	0	0	0	0	1	0	0	0	24077826	2
IDH1	CISPLATIN	0	0	0	0	0	0	0	0	0	0	0	0	0	0	0	1	0	0	0	28148839	2
IDH1	TEMOZOLOMIDE	0	0	0	0	0	0	0	0	0	0	0	0	0	0	0	1	0	0	0	25910950	2
IDH1	METFORMIN	0	0	0	0	0	0	0	0	0	0	0	0	0	0	0	1	0	0	0	26363012	2
IDH1	VANDETANIB	0	0	0	0	0	0	0	0	0	0	0	0	0	0	0	1	0	0	0	25910950	2
IDH1	TALAZOPARIB	0	0	0	0	0	0	0	0	0	0	0	0	0	0	0	1	0	0	0	28148839	2
IDH1	BEVACIZUMAB	0	0	0	0	0	0	0	0	0	0	0	0	0	0	0	1	0	0	0	26762204	2
IDH1	GEMCITABINE	0	0	0	0	0	0	0	0	0	0	0	0	0	0	0	1	0	0	0	26853339	2
IDH1	BERZOSERTIB	0	0	0	0	0	0	0	0	0	0	0	0	0	0	0	1	0	0	0	28148839	2
IDH1	MANGOSTIN	0	0	1	0	0	0	0	0	0	0	0	0	0	0	0	0	0	0	0	26508549	2
IDH1	NIRAPARIB	0	0	0	0	0	0	0	0	0	0	0	0	0	0	0	1	0	0	0	28148839	2
IDH1	CETUXIMAB	0	0	0	0	0	0	0	0	0	0	0	0	1	0	0	0	0	0	0	22199315	2
APH1B	AVAGACESTAT	1	1	0	0	0	0	0	0	0	0	0	0	0	0	0	0	0	0	0		2
APH1B	IC261	0	0	1	0	0	0	0	0	0	0	0	0	0	0	0	0	0	0	0	20350806	2
NPEPPS	TOSEDOSTAT	1	0	0	0	0	0	1	0	0	0	0	0	0	0	0	0	0	0	0		2
TP53	FLUOROURACIL	0	0	1	0	0	1	0	0	0	0	0	0	0	0	0	0	0	0	0		2
TP53	TRAMETINIB	0	0	0	0	0	0	0	0	0	0	0	0	0	0	0	1	0	0	0	27659046	2
TP53	VENETOCLAX	0	0	0	0	0	1	0	0	1	0	0	0	0	0	0	0	0	0	0		2
TP53	YONDELIS	0	0	0	0	0	0	0	1	0	0	0	0	0	0	0	0	0	0	0	16888811	2
TP53	PD-0325901	0	0	0	0	0	0	0	0	0	0	0	0	0	0	0	1	0	0	0	26272063	2
TP53	IFOSFAMIDE	0	0	0	0	0	0	0	0	0	0	0	0	0	0	0	1	0	0	0	23165797	2
TP53	METHIMAZOLE	0	0	0	0	0	0	0	1	0	0	0	0	0	0	0	0	0	0	0	7790147	2
TP53	IBRUTINIB	0	0	0	0	0	0	0	0	0	0	0	0	0	0	0	1	0	0	0	26563132	2
TP53	CAPMATINIB	0	0	0	0	0	0	0	0	0	0	0	0	0	0	0	1	0	0	0	25971938	2
TP53	PROPYLTHIOURACIL	0	0	0	0	0	0	0	1	0	0	0	0	0	0	0	0	0	0	0	7790147	2
TP53	MITOMYCIN	0	0	0	0	0	0	0	0	0	0	0	0	1	0	0	0	0	0	0	14514923	2
TP53	PHENETHYLISOTHIOCYANATE	0	0	1	0	0	0	0	0	0	0	0	0	0	0	0	0	0	0	0	21241062	2
TP53	CINNARIZINE	0	0	1	0	0	0	0	0	0	0	0	0	0	0	0	0	0	0	0	16680159	2
TP53	CAPECITABINE	0	0	0	0	0	0	0	0	0	0	0	0	1	0	0	0	0	0	0	24957073	2
TP53	PRODIGIOSIN	0	0	0	0	0	0	0	0	0	0	0	0	0	0	0	1	0	0	0	26759239	2
TP53	ABT 737	0	0	0	0	0	0	0	0	0	0	0	0	0	0	0	1	0	0	0	21468686	2
TP53	PUROMYCIN	0	0	0	0	0	0	0	1	0	0	0	0	0	0	0	0	0	0	0	11866936	2
TP53	4-ISOTHIOUREIDOBUTYRONITRILE	0	0	0	0	0	0	1	0	0	0	0	0	0	0	0	1	0	0	0		2
TP53	IRINOTECAN	0	0	0	0	0	0	0	0	0	0	0	0	0	0	0	1	0	0	0	25567130	2
TP53	GARLIC	0	0	0	0	0	0	0	1	0	0	0	0	0	0	0	0	0	0	0	16351512	2
TP53	PEMBROLIZUMAB	0	0	0	0	0	0	0	0	0	0	0	0	0	0	0	1	0	0	0	28039262	2
TP53	ERLOTINIB	0	0	0	0	0	0	0	0	0	0	0	0	0	0	0	1	0	0	0	27659046	2
TP53	CHEMBL1241268	0	0	1	0	0	0	0	0	0	0	0	0	0	0	0	0	0	0	0	16862141	2
TP53	DACTOLISIB	0	0	0	0	0	0	0	0	0	0	0	0	0	0	0	1	0	0	0	26272063	2
TP53	PF-00477736	0	0	0	0	0	0	0	0	0	0	0	0	0	0	0	1	0	0	0	22713237	2
TP53	ABEMACICLIB	0	0	0	0	0	0	0	0	0	0	0	0	0	0	0	1	0	0	0	27217383	2
TP53	CHEMBL198759	0	0	1	0	0	0	0	0	0	0	0	0	0	0	0	0	0	0	0	16862141	2
TP53	ATRACTYLENOLIDE I	0	0	1	0	0	0	0	0	0	0	0	0	0	0	0	0	0	0	0	22365756	2
TP53	DOXIL	0	0	0	0	0	0	0	0	0	0	0	0	0	0	0	1	0	0	0	16243804	2
TP53	AZD-6482	0	0	0	0	0	0	0	0	0	0	0	0	0	0	0	1	0	0	0	26563132	2
TP53	CLOFIBRATE	0	0	1	0	0	0	0	0	0	0	0	0	0	0	0	0	0	0	0	16680159	2
TP53	TANESPIMYCIN	0	0	0	0	0	0	0	0	0	0	0	0	0	0	0	1	0	0	0	26009011	2
TP53	OLAPARIB	0	0	0	0	0	0	0	0	0	0	0	0	0	0	0	1	0	0	0	22172724	2
TP53	TIRAPAZAMINE	0	0	0	0	0	0	0	1	0	0	0	0	0	0	0	0	0	0	0	9647614	2
TP53	TRIFLURIDINE	0	0	0	0	0	0	0	0	0	0	0	0	0	0	0	1	0	0	0	25700705	2
TP53	PROGESTERONE	0	0	0	0	0	0	0	1	0	0	0	0	0	0	0	0	0	0	0	16684279	2
TP53	PATULIN	0	0	1	0	0	0	0	0	0	0	0	0	0	0	0	0	0	0	0	16680159	2
TP53	DAUNORUBICIN	0	0	0	0	0	0	0	0	0	0	0	0	0	0	0	1	0	0	0	16243804	2
TP53	ALVESPIMYCIN	0	0	0	0	0	0	0	0	0	0	0	0	0	0	0	1	0	0	0	26009011	2
TP53	CAPIVASERTIB	0	0	0	0	0	0	0	0	0	0	0	0	0	0	0	1	0	0	0	26910118	2
TP53	FENOFIBRATE	0	0	1	0	0	0	0	0	0	0	0	0	0	0	0	0	0	0	0	16680159	2
TP53	DASATINIB	0	0	0	0	0	0	0	0	0	0	0	0	0	0	0	1	0	0	0	26855149	2
TP53	DABRAFENIB	0	0	0	0	0	0	0	0	0	0	0	0	0	0	0	1	0	0	0	27659046	2
TP53	CLOTRIMAZOLE	0	0	1	0	0	0	0	0	0	0	0	0	0	0	0	0	0	0	0	16680159	2
TP53	GANETESPIB	0	0	0	0	0	0	0	0	0	0	0	0	0	0	0	1	0	0	0	26009011	2
TP53	CAMPTOSAR	0	0	0	0	0	0	0	0	0	0	0	0	0	0	0	1	0	0	0	18618574	2
TP53	DS-7423	0	0	0	0	0	0	0	0	0	0	0	0	0	0	0	1	0	0	0	24504419	2
TP53	ONC-201	0	0	0	0	0	0	0	0	0	0	0	0	0	0	0	1	0	0	0	26474387	2
TP53	CHEMBL1801219	0	0	1	0	0	0	0	0	0	0	0	0	0	0	0	0	0	0	0	20605095	2
TP53	LY-3009120	0	0	0	0	0	0	0	0	0	0	0	0	0	0	0	1	0	0	0	26343583	2
TP53	RITUXIMAB	0	0	0	0	0	0	0	1	0	0	0	0	0	0	0	0	0	0	0	11895917	2
TP53	HALOPERIDOL	0	0	0	0	0	0	0	1	0	0	0	0	0	0	0	0	0	0	0	16476148	2
TP53	SERTRALINE	0	0	1	0	0	0	0	0	0	0	0	0	0	0	0	0	0	0	0	16680159	2
TP53	DIETHYLSTILBESTROL	0	0	0	0	0	0	0	1	0	0	0	0	0	0	0	0	0	0	0	15545218	2
TP53	PF-04217903	0	0	0	0	0	0	0	0	0	0	0	0	0	0	0	1	0	0	0	27659046	2
TP53	SERDEMETAN	0	0	0	0	0	0	0	0	0	0	0	0	0	0	0	1	0	0	0	21831953	2
TP53	ALPELISIB	0	0	0	0	0	0	0	0	0	0	0	0	0	0	0	1	0	0	0	27659046	2
TP53	LORLATINIB	0	0	0	0	0	0	0	0	0	0	0	0	0	0	0	1	0	0	0	28285684	2
TP53	RG-7602	0	0	0	0	0	0	0	0	0	0	0	0	0	0	0	1	0	0	0	27815358	2
TP53	AVASTIN	0	0	0	0	0	0	0	0	0	0	0	0	0	0	0	1	0	0	0	21399868	2
TP53	PIMASERTIB	0	0	0	0	0	0	0	0	0	0	0	0	0	0	0	1	0	0	0	26228206	2
TP53	VESNARINONE	0	0	0	0	0	0	0	1	0	0	0	0	0	0	0	0	0	0	0	7750082	2
TP53	LB-100	0	0	0	0	0	0	0	0	0	0	0	0	0	0	0	1	0	0	0	25376608	2
TP53	AZD-7762	0	0	0	0	0	0	0	0	0	0	0	0	0	0	0	1	0	0	0	23839309	2
TP53	ENALAPRIL	0	0	0	0	0	0	0	1	0	0	0	0	0	0	0	0	0	0	0	16900775	2
TP53	ROTENONE	0	0	1	0	0	0	0	0	0	0	0	0	0	0	0	0	0	0	0	16680159	2
TP53	METHYLPREDNISOLONE	0	0	0	0	0	0	0	1	0	0	0	0	0	0	0	0	0	0	0	16684279	2
TP53	DEMCIZUMAB	0	0	0	0	0	0	0	0	0	0	0	0	0	0	0	1	0	0	0	26855149	2
TP53	TOPOTECAN	0	0	0	0	0	0	0	0	0	0	0	0	0	0	0	1	0	0	0	26438783	2
TP53	PHA-680632	0	0	0	0	0	0	0	0	0	0	0	0	0	0	0	1	0	0	0	18026198	2
TP53	CETUXIMAB	0	0	0	0	0	0	0	0	0	0	0	0	1	0	0	0	0	0	0	24957073	2
TP53	INOSITOL	0	0	0	0	0	0	0	1	0	0	0	0	0	0	0	0	0	0	0	16733561	2
TP53	PANITUMUMAB	0	0	0	0	0	0	0	0	0	0	0	0	0	0	0	1	0	0	0	28514312	2
TP53	STREPTONIGRIN	0	0	0	0	0	0	0	1	0	0	0	0	0	0	0	0	0	0	0	12027749	2
CSNK1D	IC261	0	0	1	0	0	0	0	0	0	0	0	0	0	0	0	0	0	0	0	24592867	2
CSNK1D	CHEMBL261454	0	0	1	0	0	0	0	0	0	0	0	0	0	0	0	0	0	0	0	19035792	2
TNFRSF11A	DICLOFENAC	0	0	0	0	0	1	0	0	0	0	0	0	0	0	0	0	0	0	0	26398624	2
TNFRSF11A	ACETAMINOPHEN	0	0	0	0	0	1	0	0	0	0	0	0	0	0	0	0	0	0	0	26398624	2
TNFRSF11A	ASPIRIN	0	0	0	0	0	1	0	0	0	0	0	0	0	0	0	0	0	0	0	26398624	2
SAE1	GINGKOLIC ACID	0	0	1	0	0	0	0	0	0	0	0	0	0	0	0	0	0	0	0	23920437	2
PLK2	WORTMANNIN	0	0	1	0	0	0	0	0	0	0	0	0	0	0	0	0	0	0	0	17135248	2
PSPH	METHIONINE	0	0	0	0	0	1	0	0	0	0	0	0	0	0	0	0	0	0	0	24651765	2
PRPS1	THIOGUANINE	0	0	0	0	0	0	0	0	0	0	0	0	1	0	0	0	0	0	0	25962120	2
PRPS1	LOMETREXOL	0	0	0	0	0	0	0	0	0	0	0	0	1	0	0	0	0	0	0	25962120	2
PRPS1	MERCAPTOPURINE	0	0	0	0	0	0	0	0	0	0	0	0	1	0	0	0	0	0	0	25962120	2
SIGMAR1	CHEMBL2311194	0	0	1	0	0	0	0	0	0	0	0	0	0	0	0	0	0	0	0	22853801	2
HNMT	METOPRINE	0	0	0	0	0	0	1	0	0	0	0	0	0	0	0	0	0	0	0	10592235	2
HNMT	DABIGATRAN	0	0	1	0	0	0	0	0	0	0	0	0	0	0	0	0	0	0	0	22494098	2
HNMT	ASPIRIN	0	0	0	0	0	1	0	0	0	0	0	0	0	0	0	0	0	0	0	19178400	2
ADRA2A	ESMIRTAZAPINE	0	1	0	0	0	0	0	0	0	0	0	0	0	0	0	0	0	0	0	26047892	2
ADRA2A	ATENOLOL	0	0	0	0	0	1	0	0	0	0	0	0	0	0	0	0	0	0	0	15614026	2
ADRA2A	DEBRISOQUIN	0	1	0	0	1	0	0	0	0	0	0	0	0	0	0	0	0	0	0		2
ADRA2A	LEVONORDEFRIN	1	0	0	0	0	0	0	0	0	0	0	0	0	0	0	0	0	0	0	19326476	2
ADRA2A	OLANZAPINE	0	1	0	0	0	0	0	0	0	0	0	0	0	0	0	0	0	0	0	17848919	2
ADRA2A	FIPAMEZOLE	0	1	0	0	0	0	1	0	0	0	0	0	0	0	0	0	0	0	0		2
ADRA2A	RAUWOLSCINE	0	0	1	0	0	0	0	0	0	0	0	0	0	0	0	0	0	0	0	16407989	2
ADRA2A	ASENAPINE	0	1	0	0	0	0	0	0	0	0	0	0	0	0	0	0	0	0	0	18308814	2
ADRA2A	CHEMBL10332	0	0	1	0	0	0	0	0	0	0	0	0	0	0	0	0	0	0	0	16407989	2
ADRA2A	CHEMBL1257057	0	0	1	0	0	0	0	0	0	0	0	0	0	0	0	0	0	0	0	16407989	2
ADAM17	MARIMASTAT	0	0	1	0	0	0	0	0	0	0	0	0	0	0	0	0	0	0	0	26192023	2
GGPS1	DIGERANYL BISPHOSPHONATE	0	0	1	0	0	0	0	0	0	0	0	0	0	0	0	0	0	0	0	24726306	2
MED19	ALCOHOL	0	0	0	0	0	1	0	0	0	0	0	0	0	0	0	0	0	0	0	32451486	2
DDR2	SARACATINIB	0	0	1	0	0	0	0	0	0	0	0	0	0	0	0	0	0	0	0	26191369	2
DDR2	REGORAFENIB	1	0	0	0	0	0	0	0	0	0	0	0	0	1	0	0	0	0	0		2
DDR2	NILOTINIB	0	0	1	0	0	0	0	0	0	0	0	0	0	0	0	0	0	0	0	26191369	2
STK36	SB-202190	0	0	1	0	0	0	0	0	0	0	0	0	0	0	0	0	0	0	0	22951114	2
TLR3	RINTATOLIMOD	1	0	0	0	0	0	1	0	0	0	0	0	0	0	0	0	0	0	0		2
TLR3	HYDROXYCHLOROQUINE	0	0	0	0	0	0	0	1	0	0	0	0	0	0	0	0	0	0	0	16142732	2
DCBLD1	CISPLATIN	0	0	0	0	0	1	0	0	0	0	0	0	0	0	0	0	0	0	0	23478653	2
DCBLD1	IRINOTECAN	0	0	0	0	0	1	0	0	0	0	0	0	0	0	0	0	0	0	0	23478653	2
CTSB	COUMARIN	0	0	0	0	0	0	0	1	0	0	0	0	0	0	0	0	0	0	0	8576174	2
CTSB	BORTEZOMIB	0	0	1	0	0	0	0	0	0	0	0	0	0	0	0	0	0	0	0	20875739	2
CTSB	UREA	0	0	0	0	0	0	0	1	0	0	0	0	0	0	0	0	0	0	0	3223934	2
ABCA1	ATORVASTATIN	0	0	0	0	0	1	0	0	0	0	0	0	0	0	0	0	0	0	0	20031551	2
ABCA1	CYCLOSPORINE	0	0	0	0	0	0	0	1	0	0	0	0	0	0	0	0	0	0	0	15084924	2
ABCA1	SIMVASTATIN	0	0	0	0	0	1	0	0	0	0	0	0	0	0	0	0	0	0	0	20031551	2
VCP	CB-5083	0	0	0	0	0	0	1	0	0	0	0	0	0	0	0	0	0	0	0	26104798	2
HIF1AN	CHEMBL1800368	0	0	1	0	0	0	0	0	0	0	0	0	0	0	0	0	0	0	0	21665470	2
HIF1AN	CHEMBL78920	0	0	1	0	0	0	0	0	0	0	0	0	0	0	0	0	0	0	0	21665470	2
HIF1AN	BAICALEIN	0	0	1	0	0	0	0	0	0	0	0	0	0	0	0	0	0	0	0	21665470	2
TK2	ZALCITABINE	0	0	0	0	0	0	0	1	0	0	0	0	0	0	0	0	0	0	0	14659972	2
DAPK3	SP-600125	0	0	1	0	0	0	0	0	0	0	0	0	0	0	0	0	0	0	0	23634759	2
GPT	TACROLIMUS	0	0	0	0	0	0	0	1	0	0	0	0	0	0	0	0	0	0	0	9825815	2
GPT	GLUCAGON	0	0	0	0	0	0	0	1	0	0	0	0	0	0	0	0	0	0	0	9808480	2
DTYMK	FLUOROURACIL	0	0	0	0	0	0	0	1	0	0	0	0	0	0	0	0	0	0	0	15067352	2
DTYMK	ZIDOVUDINE	0	0	0	0	0	1	0	0	0	0	0	0	0	0	0	0	0	0	0	22960662	2
DTYMK	STAVUDINE	0	0	0	0	0	0	0	1	0	0	0	0	0	0	0	0	0	0	0	15134538	2
DTYMK	ALCOHOL	0	0	0	0	0	0	0	1	0	0	0	0	0	0	0	0	0	0	0	11923581	2
SLC25A6	CLODRONIC ACID	0	1	0	0	0	0	0	0	0	0	0	0	0	0	0	0	0	0	0	11961144	2
CMTM8	METHYLPHENIDATE	0	0	0	0	0	1	0	0	0	0	0	0	0	0	0	0	0	0	0	29382897	2
HSPA4	UREA	0	0	0	0	0	0	0	1	0	0	0	0	0	0	0	0	0	0	0	7548155	2
HSPA4	GOSSYPOL	0	0	0	0	0	0	0	1	0	0	0	0	0	0	0	0	0	0	0	2193225	2
HSPA4	NIMESULIDE	0	0	0	0	0	0	0	1	0	0	0	0	0	0	0	0	0	0	0	9645681	2
HSPA4	KETANSERIN	0	0	0	0	0	0	0	1	0	0	0	0	0	0	0	0	0	0	0	9864262	2
HSPA4	CYTARABINE	0	0	0	0	0	0	0	1	0	0	0	0	0	0	0	0	0	0	0	12530536	2
HSPA4	CISPLATIN	0	0	0	0	0	0	0	1	0	0	0	0	0	0	0	0	0	0	0	11478701	2
HSPA4	ZALCITABINE	0	0	0	0	0	0	0	1	0	0	0	0	0	0	0	0	0	0	0	10591146	2
HSPA4	MIDOSTAURIN	0	0	0	0	0	0	0	1	0	0	0	0	0	0	0	0	0	0	0	17032922	2
HSPA4	THIABENDAZOLE	0	0	0	0	0	0	0	1	0	0	0	0	0	0	0	0	0	0	0	11226373	2
HSPA4	ISOPROTERENOL	0	0	0	0	0	0	0	1	0	0	0	0	0	0	0	0	0	0	0	8047983	2
HSPA4	EPOETIN ALFA	0	0	0	0	0	0	0	1	0	0	0	0	0	0	0	0	0	0	0	15943180	2
HSPA4	HALOPERIDOL	0	0	0	0	0	0	0	1	0	0	0	0	0	0	0	0	0	0	0	9864262	2
HSPA4	NIFEDIPINE	0	0	0	0	0	0	0	1	0	0	0	0	0	0	0	0	0	0	0	7770620	2
HSPA4	WORTMANNIN	0	0	0	0	0	0	0	1	0	0	0	0	0	0	0	0	0	0	0	16979664	2
HSPA4	RANITIDINE	0	0	0	0	0	0	0	1	0	0	0	0	0	0	0	0	0	0	0	11523209	2
HSPA4	PIOGLITAZONE	0	0	0	0	0	0	0	1	0	0	0	0	0	0	0	0	0	0	0	12871756	2
HSPA4	SODIUM CHLORIDE	0	0	0	0	0	0	0	1	0	0	0	0	0	0	0	0	0	0	0	8724993	2
HSPA4	BORTEZOMIB	0	0	0	0	0	0	0	1	0	0	0	0	0	0	0	0	0	0	0	16846475	2
HSPA4	ENALAPRIL	0	0	0	0	0	0	0	1	0	0	0	0	0	0	0	0	0	0	0	12047041	2
HSPA4	VERAPAMIL	0	0	0	0	0	0	0	1	0	0	0	0	0	0	0	0	0	0	0	12857801	2
HSPA4	IFOSFAMIDE	0	0	0	0	0	0	0	1	0	0	0	0	0	0	0	0	0	0	0	12530536	2
HSPA4	HEPARIN	0	0	0	0	0	0	0	1	0	0	0	0	0	0	0	0	0	0	0	7548155	2
HSPA4	DEFEROXAMINE	0	0	0	0	0	0	0	1	0	0	0	0	0	0	0	0	0	0	0	11579132	2
HSPA4	CELECOXIB	0	0	0	0	0	0	0	1	0	0	0	0	0	0	0	0	0	0	0	16646082	2
HSPA4	PHOTOFRIN	0	0	0	0	0	0	0	1	0	0	0	0	0	0	0	0	0	0	0	8625311	2
HSPA4	CHLORPROMAZINE	0	0	0	0	0	0	0	1	0	0	0	0	0	0	0	0	0	0	0	12857801	2
HSPA4	PHENYLEPHRINE	0	0	0	0	0	0	0	1	0	0	0	0	0	0	0	0	0	0	0	8047983	2
HSPA4	HYDRALAZINE	0	0	0	0	0	0	0	1	0	0	0	0	0	0	0	0	0	0	0	12047041	2
PTEN	OXALIPLATIN	0	0	0	0	0	0	0	0	0	0	0	0	0	0	0	1	0	0	0	24100628	2
PTEN	2-METHOXYESTRADIOL	0	0	0	0	0	0	0	0	0	0	0	0	0	0	0	1	0	0	0	24162827	2
PTEN	FULVESTRANT	0	0	0	0	0	0	0	0	0	0	0	0	0	0	0	1	0	0	0	26733612	2
PTEN	CHEMBL589258	0	0	0	0	0	0	0	0	0	0	0	0	0	0	0	1	0	0	0	20371716	2
PTEN	PD-0325901	0	0	0	0	0	0	0	0	0	0	0	0	0	0	0	1	0	0	0	26272063	2
PTEN	ENCORAFENIB	0	0	0	0	0	0	0	0	0	0	0	0	0	0	0	1	0	0	0	26577700	2
PTEN	CHEMBL1765740	0	0	0	0	0	0	0	0	0	0	0	0	0	0	0	1	0	0	0	28178345	2
PTEN	INFIGRATINIB	0	0	0	0	0	0	0	0	0	0	0	0	0	0	0	1	0	0	0	28119489	2
PTEN	GEMCITABINE	0	0	0	0	0	0	0	0	0	0	0	0	0	0	0	1	0	0	0	28750271	2
PTEN	PLX-4720	0	0	0	0	0	0	0	0	0	0	0	0	0	0	0	1	0	0	0	24265153	2
PTEN	BGT-226	0	0	0	0	0	0	0	0	0	0	0	0	0	0	0	1	0	0	0	23705826	2
PTEN	CHEMBL263664	0	0	0	0	0	0	0	0	0	0	0	0	0	0	0	1	0	0	0	21191045	2
PTEN	FIMEPINOSTAT	0	0	0	0	0	0	0	0	0	0	0	0	0	0	0	1	0	0	0	22693356	2
PTEN	NAVITOCLAX	0	0	0	0	0	0	0	0	0	0	0	0	0	0	0	1	0	0	0	26474387	2
PTEN	E-6201	0	0	0	0	0	0	0	0	0	0	0	0	0	0	0	1	0	0	0	23039341	2
PTEN	SAMOTOLISIB	0	0	0	0	0	0	0	0	0	0	0	0	0	0	0	1	0	0	0	27439478	2
PTEN	MSC-2363318A	0	0	0	0	0	0	0	0	0	0	0	0	0	0	0	1	0	0	0	27186432	2
PTEN	PEMETREXED	0	0	0	0	0	0	0	0	0	0	0	0	0	0	0	1	0	0	0	27213589	2
PTEN	GSK-2256098	0	0	0	0	0	0	0	0	0	0	0	0	0	0	0	1	0	0	0	25833835	2
PTEN	RG-7666	0	0	0	0	0	0	0	0	0	0	0	0	0	0	0	1	0	0	0	27638506	2
PTEN	OSI-027	0	0	0	0	0	0	0	0	0	0	0	0	0	0	0	1	0	0	0	21673091	2
PTEN	ABT 737	0	0	0	0	0	0	0	0	0	0	0	0	0	0	0	1	0	0	0	27974663	2
PTEN	REFAMETINIB	0	0	0	0	0	0	0	0	0	0	0	0	0	0	0	1	0	0	0	23434733	2
PTEN	LINSITINIB	0	0	0	0	0	0	0	0	0	0	0	0	0	0	0	1	0	0	0	26561558	2
PTEN	TEMOZOLOMIDE	0	0	0	0	0	0	0	0	0	0	0	0	0	0	0	1	0	0	0	25910950	2
PTEN	UPROSERTIB	0	0	0	0	0	0	0	0	0	0	0	0	0	0	0	1	0	0	0	24265152	2
PTEN	KX2-391	0	0	0	0	0	0	0	0	0	0	0	0	0	0	0	1	0	0	0	24100628	2
PTEN	TOPOTECAN	0	0	0	0	0	0	0	0	0	0	0	0	0	0	0	1	0	0	0	25833835	2
PTEN	AZD-8835	0	0	0	0	0	0	0	0	0	0	0	0	0	0	0	1	0	0	0	26839307	2
PTEN	PKI-179	0	0	0	0	0	0	0	0	0	0	0	0	0	0	0	1	0	0	0	20797855	2
PTEN	APITOLISIB	0	0	0	0	0	0	0	0	0	0	0	0	0	0	0	1	0	0	0	26951309	2
PTEN	TALAZOPARIB	0	0	0	0	0	0	0	0	0	0	0	0	0	0	0	1	0	0	0	23881923	2
PTEN	ONC-201	0	0	0	0	0	0	0	0	0	0	0	0	0	0	0	1	0	0	0	26474387	2
PTEN	PA-799	0	0	0	0	0	0	0	0	0	0	0	0	0	0	0	1	0	0	0	21558396	2
PTEN	PROGESTERONE	0	0	0	0	0	0	0	1	0	0	0	0	0	0	0	0	0	0	0	14557489	2
PTEN	IDELALISIB	0	0	0	0	0	0	0	0	0	0	0	0	0	0	0	1	0	0	0	28178345	2
PTEN	BMS-754807	0	0	0	0	0	0	0	0	0	0	0	0	0	0	0	1	0	0	0	26561558	2
PTEN	SORAFENIB	0	0	0	0	0	0	0	0	0	0	0	0	0	0	0	1	0	0	0	27213589	2
PTEN	VENETOCLAX	0	0	0	0	0	0	0	0	0	0	0	0	0	0	0	1	0	0	0	27974663	2
PTEN	RUCAPARIB	0	0	0	0	0	0	0	0	0	0	0	0	0	0	0	1	0	0	0	23565244	2
PTEN	VS-5584	0	0	0	0	0	0	0	0	0	0	0	0	0	0	0	1	0	0	0	23270925	2
PTEN	AEW-541	0	0	0	0	0	0	0	0	0	0	0	0	0	0	0	1	0	0	0	26577700	2
PTEN	KU-55933	0	0	0	0	0	0	0	0	0	0	0	0	0	0	0	1	0	0	0	25870146	2
PTEN	VOXTALISIB	0	0	0	0	0	0	0	0	0	0	0	0	0	0	0	1	0	0	0	24634413	2
PTEN	AT-13148	0	0	0	0	0	0	0	0	0	0	0	0	0	0	0	1	0	0	0	22781553	2
PTEN	PANULISIB	0	0	0	0	0	0	0	0	0	0	0	0	0	0	0	1	0	0	0	25700704	2
PTEN	PALBOCICLIB	0	0	0	0	0	0	0	0	0	0	0	0	0	0	0	1	0	0	0	27020857	2
PTEN	CC-223	0	0	0	0	0	0	0	0	0	0	0	0	0	0	0	1	0	0	0	26177599	2
PTEN	AZD-8055	0	0	0	0	0	0	0	0	0	0	0	0	0	0	0	1	0	0	0	28446642	2
BSG	GAVILIMOMAB	1	0	0	0	0	0	1	0	0	0	0	0	0	0	0	0	0	0	0		2
RARG	ISOTRETINOIN	1	0	0	0	0	0	0	0	0	0	0	0	0	0	0	0	0	0	0	20436884	2
RARG	PALOVAROTENE	1	0	0	0	0	0	1	0	0	0	0	0	0	0	0	0	0	0	0		2
RARG	TRIFAROTENE	0	0	0	0	0	0	1	0	0	0	0	0	0	0	0	0	0	0	0	29974453	2
RARG	CHEMBL275311	0	0	1	0	0	0	0	0	0	0	0	0	0	0	0	0	0	0	0	18951029	2
MYD88	VORINOSTAT	0	0	0	0	0	0	0	0	0	0	0	0	0	0	0	1	0	0	0	27733371	2
PSMD1	OPROZOMIB	1	1	0	0	0	0	0	0	0	0	0	0	0	0	0	0	0	0	0		2
PSMD1	IXAZOMIB CITRATE	1	1	0	0	0	0	0	0	0	0	0	0	0	0	0	0	0	0	0		2
TMEM167A	FLUOROURACIL	0	0	0	0	0	1	0	0	0	0	0	0	0	0	0	0	0	0	0	28796378	2
DDIT3	PACLITAXEL	0	0	0	0	0	0	0	1	0	0	0	0	0	0	0	0	0	0	0	8554977	2
DDIT3	DICLOFENAC	0	0	0	0	0	0	0	1	0	0	0	0	0	0	0	0	0	0	0	15131590	2
DDIT3	SURAMIN	0	0	0	0	0	0	0	1	0	0	0	0	0	0	0	0	0	0	0	9586958	2
DDIT3	TAXOTERE	0	0	0	0	0	0	0	1	0	0	0	0	0	0	0	0	0	0	0	10470115	2
DDIT3	STAUROSPORINE	0	0	0	0	0	0	0	1	0	0	0	0	0	0	0	0	0	0	0	17167033	2
DDIT3	CYCLOSPORINE	0	0	0	0	0	0	0	1	0	0	0	0	0	0	0	0	0	0	0	15494209	2
DDIT3	VITAMIN E	0	0	0	0	0	0	0	1	0	0	0	0	0	0	0	0	0	0	0	15271854	2
DDIT3	SIROLIMUS	0	0	0	0	0	0	0	1	0	0	0	0	0	0	0	0	0	0	0	11145585	2
DDIT3	STREPTOZOCIN	0	0	0	0	0	0	0	1	0	0	0	0	0	0	0	0	0	0	0	8482431	2
DDIT3	NICOTINE	0	0	0	0	0	0	0	1	0	0	0	0	0	0	0	0	0	0	0	11592233	2
DDIT3	INDOMETHACIN	0	0	0	0	0	0	0	1	0	0	0	0	0	0	0	0	0	0	0	15131590	2
DDIT3	MANNITOL	0	0	0	0	0	0	0	1	0	0	0	0	0	0	0	0	0	0	0	8670069	2
DDIT3	PLATINUM	0	0	0	0	0	0	0	1	0	0	0	0	0	0	0	0	0	0	0	8996528	2
DDIT3	ASPIRIN	0	0	0	0	0	0	0	1	0	0	0	0	0	0	0	0	0	0	0	10688535	2
DDIT3	DEFEROXAMINE	0	0	0	0	0	0	0	1	0	0	0	0	0	0	0	0	0	0	0	8794898	2
DDIT3	ETOPOSIDE	0	0	0	0	0	0	0	1	0	0	0	0	0	0	0	0	0	0	0	9044846	2
DDIT3	GLUTAMINE	0	0	0	0	0	0	0	1	0	0	0	0	0	0	0	0	0	0	0	10377266	2
DDIT3	CURCUMIN	0	0	0	0	0	0	0	1	0	0	0	0	0	0	0	0	0	0	0	15271854	2
DDIT3	IBUPROFEN	0	0	0	0	0	0	0	1	0	0	0	0	0	0	0	0	0	0	0	15131590	2
DDIT3	BORTEZOMIB	0	0	0	0	0	0	0	1	0	0	0	0	0	0	0	0	0	0	0	16357160	2
DDIT3	PENICILLAMINE	0	0	0	0	0	0	0	1	0	0	0	0	0	0	0	0	0	0	0	11526215	2
DDIT3	6-DIAZO-5-OXO-L-NORLEUCINE	0	0	0	0	0	0	0	1	0	0	0	0	0	0	0	0	0	0	0	10377266	2
DDIT3	AEW-541	0	0	0	0	0	0	0	0	0	0	0	0	1	0	0	0	0	0	0	28637688	2
TUBB6	CYCLOSTREPTIN	0	0	1	0	0	0	0	0	0	0	0	0	0	0	0	0	0	0	0	17206139	2
TUBB6	ZAMPANOLIDE	0	0	1	0	0	0	0	0	0	0	0	0	0	0	0	0	0	0	0	19877653	2
TUBB6	CHEMBL2036119	0	0	1	0	0	0	0	0	0	0	0	0	0	0	0	0	0	0	0	22543234	2
TUBB6	CURCUMIN	0	0	1	0	0	0	0	0	0	0	0	0	0	0	0	0	0	0	0	23830698	2
TUBB6	CHEMBL1795737	0	0	1	0	0	0	0	0	0	0	0	0	0	0	0	0	0	0	0	21664138	2
TUBB6	MAYTANSINOL	0	0	1	0	0	0	0	0	0	0	0	0	0	0	0	0	0	0	0	563462	2
TUBB6	ABT-751	0	0	1	0	0	0	0	0	0	0	0	0	0	0	0	0	0	0	0	25468039	2
TUBB6	VINORELBINE	0	0	1	0	0	0	0	0	0	0	0	0	0	0	0	0	0	0	0	25768699	2
TUBB6	CHEMBL453818	0	0	1	0	0	0	0	0	0	0	0	0	0	0	0	0	0	0	0	12141877	2
TUBB6	CHEMBL2036124	0	0	1	0	0	0	0	0	0	0	0	0	0	0	0	0	0	0	0	22543234	2
TUBB6	VORINOSTAT	0	0	1	0	0	0	0	0	0	0	0	0	0	0	0	0	0	0	0	20491440	2
TUBB6	CHEMBL1935538	0	0	1	0	0	0	0	0	0	0	0	0	0	0	0	0	0	0	0	22435708	2
TUBB6	MAYTANSINE	0	0	1	0	0	0	0	0	0	0	0	0	0	0	0	0	0	0	0	563462	2
TUBB6	LARGAZOLE	0	0	1	0	0	0	0	0	0	0	0	0	0	0	0	0	0	0	0	20491440	2
MTHFR	PRAVASTATIN	0	0	0	0	0	1	0	0	0	0	0	0	0	0	0	0	0	0	0	18622257	2
MTHFR	SULFASALAZINE	0	0	0	0	0	1	0	0	0	0	0	0	0	0	0	0	0	0	0	12083967	2
MTHFR	ALCOHOL	0	0	0	0	0	0	0	1	0	0	0	0	0	0	0	0	0	0	0	15894672	2
MTHFR	OLANZAPINE	0	0	0	0	0	1	0	0	0	0	0	0	0	0	0	0	0	0	0	24725652	2
MTHFR	ALBUMIN HUMAN	0	0	0	0	0	0	0	1	0	0	0	0	0	0	0	0	0	0	0	11531629	2
MTHFR	CARBIDOPA	0	0	0	0	0	1	0	0	0	0	0	0	0	0	0	0	0	0	0	12083967	2
MTHFR	IRINOTECAN	0	0	0	0	0	0	0	1	0	0	0	0	0	0	0	0	0	0	0	16456808	2
MTHFR	WARFARIN	0	0	0	0	0	0	0	1	0	0	0	0	0	0	0	0	0	0	0	14723717	2
MTHFR	CARBAMAZEPINE	0	0	0	0	0	1	0	0	0	0	0	0	0	0	0	0	0	0	0	12083967	2
MTHFR	CLOZAPINE	0	0	0	0	0	1	0	0	0	0	0	0	0	0	0	0	0	0	0	24725652	2
MTHFR	LEVODOPA	0	0	0	0	0	1	0	0	0	0	0	0	0	0	0	0	0	0	0	12083967	2
MTHFR	DISULFIRAM	0	0	0	0	0	1	0	0	0	0	0	0	0	0	0	0	0	0	0	23335901	2
MTHFR	MERCAPTOPURINE	0	0	0	0	0	0	0	1	0	0	0	0	0	0	0	0	0	0	0	16614955	2
JUN	CIPROFIBRATE	0	0	1	0	0	0	0	0	0	0	0	0	0	0	0	0	0	0	0	16680159	2
JUN	PATULIN	0	0	1	0	0	0	0	0	0	0	0	0	0	0	0	0	0	0	0	16680159	2
JUN	CHEMBL477052	0	0	1	0	0	0	0	0	0	0	0	0	0	0	0	0	0	0	0	21504179	2
JUN	SERTRALINE	0	0	1	0	0	0	0	0	0	0	0	0	0	0	0	0	0	0	0	16680159	2
JUN	CLOTRIMAZOLE	0	0	1	0	0	0	0	0	0	0	0	0	0	0	0	0	0	0	0	16680159	2
JUN	CINNARIZINE	0	0	1	0	0	0	0	0	0	0	0	0	0	0	0	0	0	0	0	16680159	2
JUN	GEMFIBROZIL	0	0	1	0	0	0	0	0	0	0	0	0	0	0	0	0	0	0	0	16680159	2
JUN	BRUCEANTIN	0	0	1	0	0	0	0	0	0	0	0	0	0	0	0	0	0	0	0	19199792	2
JUN	NEOCHAMAEJASMIN A	0	0	1	0	0	0	0	0	0	0	0	0	0	0	0	0	0	0	0	18380477	2
JUN	SERGEOLIDE	0	0	1	0	0	0	0	0	0	0	0	0	0	0	0	0	0	0	0	19199792	2
JUN	CLOFIBRATE	0	0	1	0	0	0	0	0	0	0	0	0	0	0	0	0	0	0	0	16680159	2
JUN	HOLACANTHONE	0	0	1	0	0	0	0	0	0	0	0	0	0	0	0	0	0	0	0	19199792	2
JUN	ISOLIQUIRITIGENIN	0	0	1	0	0	0	0	0	0	0	0	0	0	0	0	0	0	0	0	21866899	2
JUN	SANGIVAMYCIN	0	0	1	0	0	0	0	0	0	0	0	0	0	0	0	0	0	0	0	17371872	2
JUN	FENOFIBRATE	0	0	1	0	0	0	0	0	0	0	0	0	0	0	0	0	0	0	0	16680159	2
JUN	ROTENONE	0	0	1	0	0	0	0	0	0	0	0	0	0	0	0	0	0	0	0	16680159	2
JUN	RETINYLRETINOATE	0	0	1	0	0	0	0	0	0	0	0	0	0	0	0	0	0	0	0	18511283	2
JUN	IRISOLIDONE	0	0	1	0	0	0	0	0	0	0	0	0	0	0	0	0	0	0	0	17996449	2
ABAT	TIAGABINE	0	1	0	0	1	0	0	0	0	0	0	0	0	0	0	0	0	0	0		2
ABAT	VALPROIC ACID	0	0	1	0	0	0	0	0	0	0	0	0	0	0	0	0	0	0	0	11086726	2
DIABLO	UCN-01	0	0	0	0	0	0	0	1	0	0	0	0	0	0	0	0	0	0	0	12488556	2
DIABLO	CLADRIBINE	0	0	0	0	0	0	0	1	0	0	0	0	0	0	0	0	0	0	0	12948851	2
SOCS1	INSULIN	0	0	0	0	0	0	0	1	0	0	0	0	0	0	0	0	0	0	0	18171911	2
SOCS1	ALDESLEUKIN	0	0	0	0	0	0	0	1	0	0	0	0	0	0	0	0	0	0	0	12928391	2
AKR1C3	DOCETAXEL	0	0	0	0	0	1	0	0	0	0	0	0	0	0	0	0	0	0	0	23116553	2
AKR1C3	TESTOSTERONE	0	0	0	0	0	0	0	1	0	0	0	0	0	0	0	0	0	0	0	10998348	2
AKR1C3	EXEMESTANE	0	0	0	0	0	1	0	0	0	0	0	0	0	0	0	0	0	0	0	27111237	2
AKR1C3	DAUNORUBICIN	0	0	0	0	0	1	0	0	0	0	0	0	0	0	0	0	0	0	0	20837989	2
AKR1C3	CHEMBL1682201	0	0	1	0	0	0	0	0	0	0	0	0	0	0	0	0	0	0	0	22263837	2
AKR1C3	CHEMBL1682202	0	0	1	0	0	0	0	0	0	0	0	0	0	0	0	0	0	0	0	22263837	2
AKR1C3	BACCHARIN	0	0	1	0	0	0	0	0	0	0	0	0	0	0	0	0	0	0	0	22506594	2
AKR1C3	CHEMBL1682200	0	0	1	0	0	0	0	0	0	0	0	0	0	0	0	0	0	0	0	22263837	2
SULT1A1	MINOXIDIL	0	0	0	0	0	1	0	0	0	0	0	0	0	0	0	0	0	0	0	2390100	2
SULT1A2	STREPTOZOCIN	0	0	0	0	0	0	0	1	0	0	0	0	0	0	0	0	0	0	0	7600911	2
MT-CO1	LEVODOPA	0	0	0	0	0	0	0	1	0	0	0	0	0	0	0	0	0	0	0	8987798	2
MT-CO1	ESTRADIOL	0	0	0	0	0	0	0	1	0	0	0	0	0	0	0	0	0	0	0	17223066	2
CES1	TRANDOLAPRIL	0	0	0	0	0	1	0	0	0	0	0	0	0	0	0	0	0	0	0	19185566	2
CES1	ENALAPRIL	0	0	0	0	0	1	0	0	0	0	0	0	0	0	0	0	0	0	0	25919042	2
CES1	DIACETYLMORPHINE	0	0	0	0	0	1	0	0	0	0	0	0	0	0	0	0	0	0	0	31837295	2
CES1	CAPECITABINE	0	0	0	0	0	1	0	0	0	0	0	0	0	0	0	0	0	0	0	28139840	2
CES1	METHYLPHENIDATE	0	0	0	0	0	1	0	0	0	0	0	0	0	0	0	0	0	0	0	19733552	2
DDO	TOPOTECAN	0	0	0	0	0	1	0	0	0	0	0	0	0	0	0	0	0	0	0	24444404	2
DDO	MALONIC ACID	0	0	1	0	0	0	0	0	0	0	0	0	0	0	0	0	0	0	0	26322531	2
DDO	CHEMBL1491941	0	0	1	0	0	0	0	0	0	0	0	0	0	0	0	0	0	0	0	26322531	2
SACM1L	BUPROPION	0	0	0	0	0	1	0	0	0	0	0	0	0	0	0	0	0	0	0	22041458	2
TMX2	ALCOHOL	0	0	0	0	0	1	0	0	0	0	0	0	0	0	0	0	0	0	0	32451486	2
ZNF134	METHYLPHENIDATE	0	0	0	0	0	1	0	0	0	0	0	0	0	0	0	0	0	0	0	29382897	2
CHURC1	METHYLPHENIDATE	0	0	0	0	0	1	0	0	0	0	0	0	0	0	0	0	0	0	0	29382897	2
LAP3	TOSEDOSTAT	1	0	0	0	0	0	0	0	0	0	0	0	0	0	0	0	0	0	0		1
NDUFAB1	ME-344	1	0	0	0	0	0	0	0	0	0	0	0	0	0	0	0	0	0	0		1
NDUFAB1	METFORMIN HYDROCHLORIDE	1	0	0	0	0	0	0	0	0	0	0	0	0	0	0	0	0	0	0		1
NDUFAB1	NV-128	1	0	0	0	0	0	0	0	0	0	0	0	0	0	0	0	0	0	0		1
PSMB1	MARIZOMIB	1	0	0	0	0	0	0	0	0	0	0	0	0	0	0	0	0	0	0		1
PSMC4	OPROZOMIB	1	0	0	0	0	0	0	0	0	0	0	0	0	0	0	0	0	0	0		1
PSMC4	IXAZOMIB CITRATE	1	0	0	0	0	0	0	0	0	0	0	0	0	0	0	0	0	0	0		1
SLC30A9	ASPIRIN	0	0	0	0	0	1	0	0	0	0	0	0	0	0	0	0	0	0	0		1
IGF1	XENTUZUMAB	0	0	0	0	0	0	1	0	0	0	0	0	0	0	0	0	0	0	0		1
PSMA4	OPROZOMIB	1	0	0	0	0	0	0	0	0	0	0	0	0	0	0	0	0	0	0		1
PSMA4	IXAZOMIB CITRATE	1	0	0	0	0	0	0	0	0	0	0	0	0	0	0	0	0	0	0		1
PSMA4	COTININE	0	0	0	0	0	1	0	0	0	0	0	0	0	0	0	0	0	0	0		1
PSMA4	MARIZOMIB	1	0	0	0	0	0	0	0	0	0	0	0	0	0	0	0	0	0	0		1
PKM	CHEMBL125044	0	0	1	0	0	0	0	0	0	0	0	0	0	0	0	0	0	0	0		1
PKM	EBSELEN	0	0	1	0	0	0	0	0	0	0	0	0	0	0	0	0	0	0	0		1
PKM	CHEMBL1303948	0	0	1	0	0	0	0	0	0	0	0	0	0	0	0	0	0	0	0		1
PKM	SANGUINARIUM	0	0	1	0	0	0	0	0	0	0	0	0	0	0	0	0	0	0	0		1
PKM	CHEMBL429335	0	0	1	0	0	0	0	0	0	0	0	0	0	0	0	0	0	0	0		1
PKM	TRANILAST	0	0	1	0	0	0	0	0	0	0	0	0	0	0	0	0	0	0	0		1
PKM	CIS-RESVERATROL	0	0	1	0	0	0	0	0	0	0	0	0	0	0	0	0	0	0	0		1
PKM	CHEMBL1091502	0	0	1	0	0	0	0	0	0	0	0	0	0	0	0	0	0	0	0		1
PKM	CHEMBL576409	0	0	1	0	0	0	0	0	0	0	0	0	0	0	0	0	0	0	0		1
PKM	SULFADIAZINE, SILVER	0	0	1	0	0	0	0	0	0	0	0	0	0	0	0	0	0	0	0		1
PKM	CHEMBL35482	0	0	1	0	0	0	0	0	0	0	0	0	0	0	0	0	0	0	0		1
PKM	CHEMBL595227	0	0	1	0	0	0	0	0	0	0	0	0	0	0	0	0	0	0	0		1
PKM	CHEMBL408850	0	0	1	0	0	0	0	0	0	0	0	0	0	0	0	0	0	0	0		1
PKM	NICLOSAMIDE	0	0	1	0	0	0	0	0	0	0	0	0	0	0	0	0	0	0	0		1
PKM	HYDRALAZINE	0	0	1	0	0	0	0	0	0	0	0	0	0	0	0	0	0	0	0		1
PKM	CHEMBL599013	0	0	1	0	0	0	0	0	0	0	0	0	0	0	0	0	0	0	0		1
PKM	CHEMBL473721	0	0	1	0	0	0	0	0	0	0	0	0	0	0	0	0	0	0	0		1
PKM	CHEMBL56731	0	0	1	0	0	0	0	0	0	0	0	0	0	0	0	0	0	0	0		1
PKM	INDIRUBIN-3-MONOXIME	0	0	1	0	0	0	0	0	0	0	0	0	0	0	0	0	0	0	0		1
PKM	CHEMBL297784	0	0	1	0	0	0	0	0	0	0	0	0	0	0	0	0	0	0	0		1
PKM	TT-232	0	1	0	0	0	0	0	0	0	0	0	0	0	0	0	0	0	0	0		1
PKM	CHEMBL154580	0	0	1	0	0	0	0	0	0	0	0	0	0	0	0	0	0	0	0		1
PKM	CHEMBL1093369	0	0	1	0	0	0	0	0	0	0	0	0	0	0	0	0	0	0	0		1
PKM	CHEMBL1214407	0	0	1	0	0	0	0	0	0	0	0	0	0	0	0	0	0	0	0		1
PKM	PSEUDOEPHEDRINE	0	0	1	0	0	0	0	0	0	0	0	0	0	0	0	0	0	0	0		1
PKM	CHEMBL261693	0	0	1	0	0	0	0	0	0	0	0	0	0	0	0	0	0	0	0		1
PKM	CHEMBL1333049	0	0	1	0	0	0	0	0	0	0	0	0	0	0	0	0	0	0	0		1
PKM	CHEMBL585265	0	0	1	0	0	0	0	0	0	0	0	0	0	0	0	0	0	0	0		1
PKM	CHEMBL584458	0	0	1	0	0	0	0	0	0	0	0	0	0	0	0	0	0	0	0		1
PKM	AMLEXANOX	0	0	1	0	0	0	0	0	0	0	0	0	0	0	0	0	0	0	0		1
PKM	THIRAM	0	0	1	0	0	0	0	0	0	0	0	0	0	0	0	0	0	0	0		1
PKM	4-CHLOROMERCURIBENZOIC ACID	0	0	1	0	0	0	0	0	0	0	0	0	0	0	0	0	0	0	0		1
PKM	NITAZOXANIDE	0	0	1	0	0	0	0	0	0	0	0	0	0	0	0	0	0	0	0		1
PKM	ERBSTATIN	0	0	1	0	0	0	0	0	0	0	0	0	0	0	0	0	0	0	0		1
ALDH3A2	DISULFIRAM	0	0	0	0	0	0	1	0	0	0	0	0	0	0	0	0	0	0	0		1
TSG101	CHEMBL103583	0	0	1	0	0	0	0	0	0	0	0	0	0	0	0	0	0	0	0		1
TSG101	CHEMBL175266	0	0	1	0	0	0	0	0	0	0	0	0	0	0	0	0	0	0	0		1
TSG101	FGI-101-1A6	0	0	0	0	0	0	1	0	0	0	0	0	0	0	0	0	0	0	0		1
TSG101	CHEMBL505670	0	0	1	0	0	0	0	0	0	0	0	0	0	0	0	0	0	0	0		1
TSG101	CHEMBL585654	0	0	1	0	0	0	0	0	0	0	0	0	0	0	0	0	0	0	0		1
TSG101	TOPOTECAN HYDROCHLORIDE	0	0	1	0	0	0	0	0	0	0	0	0	0	0	0	0	0	0	0		1
TSG101	DIPYRIDAMOLE	0	0	1	0	0	0	0	0	0	0	0	0	0	0	0	0	0	0	0		1
TSG101	2,4-DIHYDROXYBENZOPHENONE	0	0	1	0	0	0	0	0	0	0	0	0	0	0	0	0	0	0	0		1
TSG101	DAUNORUBICIN HYDROCHLORIDE	0	0	1	0	0	0	0	0	0	0	0	0	0	0	0	0	0	0	0		1
TSG101	PYRONIN Y	0	0	1	0	0	0	0	0	0	0	0	0	0	0	0	0	0	0	0		1
TSG101	1,4-DIMETHOXYANTHRAQUINONE	0	0	1	0	0	0	0	0	0	0	0	0	0	0	0	0	0	0	0		1
TSG101	CHEMBL1451216	0	0	1	0	0	0	0	0	0	0	0	0	0	0	0	0	0	0	0		1
TSG101	CHEMBL223575	0	0	1	0	0	0	0	0	0	0	0	0	0	0	0	0	0	0	0		1
VDAC3	OLESOXIME	0	1	0	0	0	0	0	0	0	0	0	0	0	0	0	0	0	0	0		1
BAX	BORTEZOMIB	0	0	0	0	0	0	0	0	0	1	0	0	0	0	0	0	0	0	0		1
LAMB1	OCRIPLASMIN	1	0	0	0	0	0	0	0	0	0	0	0	0	0	0	0	0	0	0		1
PSMD8	OPROZOMIB	1	0	0	0	0	0	0	0	0	0	0	0	0	0	0	0	0	0	0		1
PSMD8	IXAZOMIB CITRATE	1	0	0	0	0	0	0	0	0	0	0	0	0	0	0	0	0	0	0		1
CYB5R3	MEPIVACAINE	0	0	0	0	0	1	0	0	0	0	0	0	0	0	0	0	0	0	0		1
CYB5R3	CHLOROPROCAINE	0	0	0	0	0	1	0	0	0	0	0	0	0	0	0	0	0	0	0		1
CYB5R3	CEFTRIAXONE	0	0	0	0	0	1	0	0	0	0	0	0	0	0	0	0	0	0	0		1
CYB5R3	DAPSONE	0	0	0	0	0	1	0	0	0	0	0	0	0	0	0	0	0	0	0		1
CYB5R3	RASBURICASE	0	0	0	0	0	1	0	0	0	0	0	0	0	0	0	0	0	0	0		1
CYB5R3	ROPIVACAINE	0	0	0	0	0	1	0	0	0	0	0	0	0	0	0	0	0	0	0		1
PSMA3	OPROZOMIB	1	0	0	0	0	0	0	0	0	0	0	0	0	0	0	0	0	0	0		1
PSMA3	IXAZOMIB CITRATE	1	0	0	0	0	0	0	0	0	0	0	0	0	0	0	0	0	0	0		1
PSMA3	MARIZOMIB	1	0	0	0	0	0	0	0	0	0	0	0	0	0	0	0	0	0	0		1
PSMA6	OPROZOMIB	1	0	0	0	0	0	0	0	0	0	0	0	0	0	0	0	0	0	0		1
PSMA6	MARIZOMIB	1	0	0	0	0	0	0	0	0	0	0	0	0	0	0	0	0	0	0		1
PSMA6	IXAZOMIB CITRATE	1	0	0	0	0	0	0	0	0	0	0	0	0	0	0	0	0	0	0		1
PSMD7	OPROZOMIB	1	0	0	0	0	0	0	0	0	0	0	0	0	0	0	0	0	0	0		1
PSMD7	IXAZOMIB CITRATE	1	0	0	0	0	0	0	0	0	0	0	0	0	0	0	0	0	0	0		1
VAC14	DOCETAXEL	0	0	0	0	0	1	0	0	0	0	0	0	0	0	0	0	0	0	0		1
ABCC1	BENZBROMARONE	0	0	0	0	0	0	1	0	0	0	0	0	0	0	0	0	0	0	0		1
ABCC1	MONTELUKAST	0	0	0	0	0	1	0	0	0	0	0	0	0	0	0	0	0	0	0		1
ABCC1	VINCRISTINE	0	0	0	0	0	1	0	0	0	0	0	0	0	0	0	0	0	0	0		1
NUCB1	REMDESIVIR	0	0	0	0	0	0	1	0	0	0	0	0	0	0	0	0	0	0	0		1
HSPB1	TRIAMTERENE	0	0	1	0	0	0	0	0	0	0	0	0	0	0	0	0	0	0	0		1
HSPB1	PHENANTHROLINE	0	0	1	0	0	0	0	0	0	0	0	0	0	0	0	0	0	0	0		1
HSPB1	DICARBONODITHIOIMIDIC DIAMIDE	0	0	1	0	0	0	0	0	0	0	0	0	0	0	0	0	0	0	0		1
HSPB1	BENZENETHIOL	0	0	1	0	0	0	0	0	0	0	0	0	0	0	0	0	0	0	0		1
HSPB1	TEROXIRONE	0	0	1	0	0	0	0	0	0	0	0	0	0	0	0	0	0	0	0		1
HSPB1	CYCLOFENIL	0	0	1	0	0	0	0	0	0	0	0	0	0	0	0	0	0	0	0		1
HSPB1	CHEMBL2332783	0	0	1	0	0	0	0	0	0	0	0	0	0	0	0	0	0	0	0		1
HSPB1	MOMETASONE FUROATE	0	0	1	0	0	0	0	0	0	0	0	0	0	0	0	0	0	0	0		1
HSPB1	CHEMBL333177	0	0	1	0	0	0	0	0	0	0	0	0	0	0	0	0	0	0	0		1
HSPB1	E-GUGGULSTERONE	0	0	1	0	0	0	0	0	0	0	0	0	0	0	0	0	0	0	0		1
HSPB1	CHEMBL2094499	0	0	1	0	0	0	0	0	0	0	0	0	0	0	0	0	0	0	0		1
HSPB1	CYROMAZINE	0	0	1	0	0	0	0	0	0	0	0	0	0	0	0	0	0	0	0		1
HSPB1	OMEPRAZOLE	0	0	1	0	0	0	0	0	0	0	0	0	0	0	0	0	0	0	0		1
HSPB1	FEPRAZONE	0	0	1	0	0	0	0	0	0	0	0	0	0	0	0	0	0	0	0		1
HSPB1	ALPHA-TERTHIENYL	0	0	1	0	0	0	0	0	0	0	0	0	0	0	0	0	0	0	0		1
HSPB1	HYMECROMONE	0	0	1	0	0	0	0	0	0	0	0	0	0	0	0	0	0	0	0		1
HSPB1	ALBENDAZOLE	0	0	1	0	0	0	0	0	0	0	0	0	0	0	0	0	0	0	0		1
HSPB1	ZEARALENONE	0	0	1	0	0	0	0	0	0	0	0	0	0	0	0	0	0	0	0		1
HSPB1	CRIDANIMOD	0	0	1	0	0	0	0	0	0	0	0	0	0	0	0	0	0	0	0		1
HSPB1	CLOXYQUIN	0	0	1	0	0	0	0	0	0	0	0	0	0	0	0	0	0	0	0		1
HSPB1	BENZO(K)FLUORANTHENE	0	0	1	0	0	0	0	0	0	0	0	0	0	0	0	0	0	0	0		1
HSPB1	HYDRASTININE HYDROCHLORIDE	0	0	1	0	0	0	0	0	0	0	0	0	0	0	0	0	0	0	0		1
HSPB1	BUFOTENINE	0	0	1	0	0	0	0	0	0	0	0	0	0	0	0	0	0	0	0		1
PSMA2	IXAZOMIB CITRATE	1	0	0	0	0	0	0	0	0	0	0	0	0	0	0	0	0	0	0		1
PSMA2	OPROZOMIB	1	0	0	0	0	0	0	0	0	0	0	0	0	0	0	0	0	0	0		1
PSMA2	MARIZOMIB	1	0	0	0	0	0	0	0	0	0	0	0	0	0	0	0	0	0	0		1
LIMK1	PAZOPANIB	0	0	1	0	0	0	0	0	0	0	0	0	0	0	0	0	0	0	0		1
LIMK1	GO-6976	0	0	1	0	0	0	0	0	0	0	0	0	0	0	0	0	0	0	0		1
LIMK1	CENISERTIB	0	0	1	0	0	0	0	0	0	0	0	0	0	0	0	0	0	0	0		1
LIMK1	TAE-684	0	0	1	0	0	0	0	0	0	0	0	0	0	0	0	0	0	0	0		1
LIMK1	BMS-345541	0	0	1	0	0	0	0	0	0	0	0	0	0	0	0	0	0	0	0		1
LIMK1	CHEMBL546797	0	0	1	0	0	0	0	0	0	0	0	0	0	0	0	0	0	0	0		1
LIMK1	RG-1530	0	0	1	0	0	0	0	0	0	0	0	0	0	0	0	0	0	0	0		1
LIMK1	SB-220025	0	0	1	0	0	0	0	0	0	0	0	0	0	0	0	0	0	0	0		1
LIMK1	CHIR-99021	0	0	1	0	0	0	0	0	0	0	0	0	0	0	0	0	0	0	0		1
LIMK1	JNJ-7706621	0	0	1	0	0	0	0	0	0	0	0	0	0	0	0	0	0	0	0		1
LIMK1	CHEMBL1997335	0	0	1	0	0	0	0	0	0	0	0	0	0	0	0	0	0	0	0		1
LIMK1	DACTOLISIB	0	0	1	0	0	0	0	0	0	0	0	0	0	0	0	0	0	0	0		1
LIMK1	GW843682X	0	0	1	0	0	0	0	0	0	0	0	0	0	0	0	0	0	0	0		1
LIMK1	SORAFENIB	0	0	1	0	0	0	0	0	0	0	0	0	0	0	0	0	0	0	0		1
LIMK1	TOZASERTIB	0	0	1	0	0	0	0	0	0	0	0	0	0	0	0	0	0	0	0		1
LIMK1	DOVITINIB	0	0	1	0	0	0	0	0	0	0	0	0	0	0	0	0	0	0	0		1
LIMK1	GEFITINIB	0	0	1	0	0	0	0	0	0	0	0	0	0	0	0	0	0	0	0		1
LIMK1	ILORASERTIB	0	0	1	0	0	0	0	0	0	0	0	0	0	0	0	0	0	0	0		1
LIMK1	ALISERTIB	0	0	1	0	0	0	0	0	0	0	0	0	0	0	0	0	0	0	0		1
LIMK1	LAUROGUADINE	0	0	1	0	0	0	0	0	0	0	0	0	0	0	0	0	0	0	0		1
LIMK1	KENPAULLONE	0	0	1	0	0	0	0	0	0	0	0	0	0	0	0	0	0	0	0		1
LIMK1	DASATINIB	0	0	1	0	0	0	0	0	0	0	0	0	0	0	0	0	0	0	0		1
MICU1	EPTINEZUMAB	0	0	0	0	0	0	1	0	0	0	0	0	0	0	0	0	0	0	0		1
PSMD3	OPROZOMIB	1	0	0	0	0	0	0	0	0	0	0	0	0	0	0	0	0	0	0		1
PSMD3	IXAZOMIB CITRATE	1	0	0	0	0	0	0	0	0	0	0	0	0	0	0	0	0	0	0		1
PSMD9	BORTEZOMIB	0	0	0	1	0	0	0	0	0	0	0	0	0	0	0	0	0	0	0		1
PSMD9	CARFILZOMIB	0	0	0	1	0	0	0	0	0	0	0	0	0	0	0	0	0	0	0		1
METAP2	TOSEDOSTAT	1	0	0	0	0	0	0	0	0	0	0	0	0	0	0	0	0	0	0		1
LTA4H	MONTELUKAST	0	0	0	0	0	1	0	0	0	0	0	0	0	0	0	0	0	0	0		1
LTA4H	ACEBILUSTAT	0	0	0	0	0	0	1	0	0	0	0	0	0	0	0	0	0	0	0		1
TDP2	9,10-PHENANTHRENEQUINONE	0	0	1	0	0	0	0	0	0	0	0	0	0	0	0	0	0	0	0		1
TDP2	CHEMBL604321	0	0	1	0	0	0	0	0	0	0	0	0	0	0	0	0	0	0	0		1
TDP2	CHEMBL478754	0	0	1	0	0	0	0	0	0	0	0	0	0	0	0	0	0	0	0		1
HMGCR	ATORVASTATIN CALCIUM	1	0	0	0	0	0	0	0	0	0	0	0	0	0	0	0	0	0	0		1
HMGCR	PITAVASTATIN CALCIUM	1	0	0	0	0	0	0	0	0	0	0	0	0	0	0	0	0	0	0		1
HMGCR	ROSUVASTATIN CALCIUM	1	0	0	0	0	0	0	0	0	0	0	0	0	0	0	0	0	0	0		1
HMGCR	FLUVASTATIN SODIUM	1	0	0	0	0	0	0	0	0	0	0	0	0	0	0	0	0	0	0		1
HMGCR	TERIFLUNOMIDE	0	0	0	0	0	0	1	0	0	0	0	0	0	0	0	0	0	0	0		1
HMGCR	LAROPIPRANT	0	0	0	0	0	0	1	0	0	0	0	0	0	0	0	0	0	0	0		1
HMGCR	TOCOTRIENOL	0	0	0	0	0	0	1	0	0	0	0	0	0	0	0	0	0	0	0		1
HMGCR	ASPIRIN	0	0	0	0	0	0	1	0	0	0	0	0	0	0	0	0	0	0	0		1
HMGCR	CERIVASTATIN SODIUM	1	0	0	0	0	0	0	0	0	0	0	0	0	0	0	0	0	0	0		1
HMGCR	PRAVASTATIN SODIUM	1	0	0	0	0	0	0	0	0	0	0	0	0	0	0	0	0	0	0		1
HMGCR	CRILVASTATIN	0	0	0	0	0	0	1	0	0	0	0	0	0	0	0	0	0	0	0		1
PSMD14	SULFURETIN	0	0	1	0	0	0	0	0	0	0	0	0	0	0	0	0	0	0	0		1
PSMD14	OPROZOMIB	1	0	0	0	0	0	0	0	0	0	0	0	0	0	0	0	0	0	0		1
PSMD14	CHEMBL1576310	0	0	1	0	0	0	0	0	0	0	0	0	0	0	0	0	0	0	0		1
PSMD14	CHEMBL1346025	0	0	1	0	0	0	0	0	0	0	0	0	0	0	0	0	0	0	0		1
PSMD14	IXAZOMIB CITRATE	1	0	0	0	0	0	0	0	0	0	0	0	0	0	0	0	0	0	0		1
PSMD14	CHEMBL1453126	0	0	1	0	0	0	0	0	0	0	0	0	0	0	0	0	0	0	0		1
PSMD14	CHEMBL579028	0	0	1	0	0	0	0	0	0	0	0	0	0	0	0	0	0	0	0		1
PSMD14	CHEMBL56542	0	0	1	0	0	0	0	0	0	0	0	0	0	0	0	0	0	0	0		1
PSMD14	CHEMBL56731	0	0	1	0	0	0	0	0	0	0	0	0	0	0	0	0	0	0	0		1
STAT1	IPRIFLAVONE	0	0	1	0	0	0	0	0	0	0	0	0	0	0	0	0	0	0	0		1
STAT1	GARCINOL	0	0	1	0	0	0	0	0	0	0	0	0	0	0	0	0	0	0	0		1
STAT1	GUTTIFERONE K	0	0	1	0	0	0	0	0	0	0	0	0	0	0	0	0	0	0	0		1
STAT1	CHEMBL85826	0	0	1	0	0	0	0	0	0	0	0	0	0	0	0	0	0	0	0		1
ODC1	EFLORNITHINE HYDROCHLORIDE	1	0	0	0	0	0	0	0	0	0	0	0	0	0	0	0	0	0	0		1
SPR	APREPITANT	1	0	0	0	0	0	0	0	0	0	0	0	0	0	0	0	0	0	0		1
SPR	DNK333	1	0	0	0	0	0	0	0	0	0	0	0	0	0	0	0	0	0	0		1
SPR	BURAPITANT	1	0	0	0	0	0	0	0	0	0	0	0	0	0	0	0	0	0	0		1
SPR	FIGOPITANT	1	0	0	0	0	0	0	0	0	0	0	0	0	0	0	0	0	0	0		1
SPR	VESTIPITANT MESYLATE	1	0	0	0	0	0	0	0	0	0	0	0	0	0	0	0	0	0	0		1
SPR	FOSAPREPITANT DIMEGLUMINE	1	0	0	0	0	0	0	0	0	0	0	0	0	0	0	0	0	0	0		1
SPR	TRADIPITANT	1	0	0	0	0	0	0	0	0	0	0	0	0	0	0	0	0	0	0		1
SPR	VOFOPITANT	1	0	0	0	0	0	0	0	0	0	0	0	0	0	0	0	0	0	0		1
SPR	ORVEPITANT	1	0	0	0	0	0	0	0	0	0	0	0	0	0	0	0	0	0	0		1
SPR	EZLOPITANT	1	0	0	0	0	0	0	0	0	0	0	0	0	0	0	0	0	0	0		1
SPR	ROLAPITANT HYDROCHLORIDE	1	0	0	0	0	0	0	0	0	0	0	0	0	0	0	0	0	0	0		1
SPR	CASOPITANT	1	0	0	0	0	0	0	0	0	0	0	0	0	0	0	0	0	0	0		1
SPR	SERLOPITANT	1	0	0	0	0	0	0	0	0	0	0	0	0	0	0	0	0	0	0		1
SPR	NETUPITANT	1	0	0	0	0	0	0	0	0	0	0	0	0	0	0	0	0	0	0		1
PIK3R3	VS-5584	1	0	0	0	0	0	0	0	0	0	0	0	0	0	0	0	0	0	0		1
PIK3R3	ZSTK-474	1	0	0	0	0	0	0	0	0	0	0	0	0	0	0	0	0	0	0		1
PIK3R3	AZD-6482	1	0	0	0	0	0	0	0	0	0	0	0	0	0	0	0	0	0	0		1
PIK3R3	TASELISIB	1	0	0	0	0	0	0	0	0	0	0	0	0	0	0	0	0	0	0		1
PIK3R3	PA-799	1	0	0	0	0	0	0	0	0	0	0	0	0	0	0	0	0	0	0		1
PIK3R3	WX-037	1	0	0	0	0	0	0	0	0	0	0	0	0	0	0	0	0	0	0		1
PIK3R3	PWT-33587	1	0	0	0	0	0	0	0	0	0	0	0	0	0	0	0	0	0	0		1
PIK3R3	QUERCETIN	0	0	0	1	0	0	0	0	0	0	0	0	0	0	0	0	0	0	0		1
PIK3R3	INFIGRATINIB	0	0	0	1	0	0	0	0	0	0	0	0	0	0	0	0	0	0	0		1
PIK3R3	BGT-226	1	0	0	0	0	0	0	0	0	0	0	0	0	0	0	0	0	0	0		1
PIK3R3	RECILISIB	1	0	0	0	0	0	0	0	0	0	0	0	0	0	0	0	0	0	0		1
PIK3R3	RG-7666	1	0	0	0	0	0	0	0	0	0	0	0	0	0	0	0	0	0	0		1
PIK3R3	PI-103	0	0	0	1	0	0	0	0	0	0	0	0	0	0	0	0	0	0	0		1
PIK3R3	GSK-1059615	1	0	0	0	0	0	0	0	0	0	0	0	0	0	0	0	0	0	0		1
PIK3R3	PUQUITINIB	1	0	0	0	0	0	0	0	0	0	0	0	0	0	0	0	0	0	0		1
PIK3R3	PANULISIB	1	0	0	0	0	0	0	0	0	0	0	0	0	0	0	0	0	0	0		1
PIK3R3	GSK-2636771	0	0	0	1	0	0	0	0	0	0	0	0	0	0	0	0	0	0	0		1
PIK3R3	DS-7423	1	0	0	0	0	0	0	0	0	0	0	0	0	0	0	0	0	0	0		1
PIK3R3	SF-1126	1	0	0	0	0	0	0	0	0	0	0	0	0	0	0	0	0	0	0		1
PIK3R3	SAMOTOLISIB	1	0	0	0	0	0	0	0	0	0	0	0	0	0	0	0	0	0	0		1
CCND2	RIBOCICLIB	0	0	0	0	0	0	0	0	0	0	0	0	0	0	1	0	0	0	0		1
CCND2	ABEMACICLIB	0	0	0	0	0	0	0	0	0	0	0	0	0	0	1	0	0	0	0		1
NDUFB3	ME-344	1	0	0	0	0	0	0	0	0	0	0	0	0	0	0	0	0	0	0		1
NDUFB3	NV-128	1	0	0	0	0	0	0	0	0	0	0	0	0	0	0	0	0	0	0		1
NDUFB3	METFORMIN HYDROCHLORIDE	1	0	0	0	0	0	0	0	0	0	0	0	0	0	0	0	0	0	0		1
GLO1	NARINGENIN	0	0	0	0	0	0	1	0	0	0	0	0	0	0	0	0	0	0	0		1
PSMB2	MARIZOMIB	1	0	0	0	0	0	0	0	0	0	0	0	0	0	0	0	0	0	0		1
YEATS4	HYDROCHLOROTHIAZIDE	0	0	0	0	0	1	0	0	0	0	0	0	0	0	0	0	0	0	0		1
POR	NICOTINE	0	0	0	0	0	1	0	0	0	0	0	0	0	0	0	0	0	0	0		1
SMO	SONIDEGIB PHOSPHATE	1	0	0	0	0	0	0	0	0	0	0	0	0	0	0	0	0	0	0		1
PSMA1	OPROZOMIB	1	0	0	0	0	0	0	0	0	0	0	0	0	0	0	0	0	0	0		1
PSMA1	MARIZOMIB	1	0	0	0	0	0	0	0	0	0	0	0	0	0	0	0	0	0	0		1
PSMA1	IXAZOMIB CITRATE	1	0	0	0	0	0	0	0	0	0	0	0	0	0	0	0	0	0	0		1
ADRM1	IXAZOMIB CITRATE	1	0	0	0	0	0	0	0	0	0	0	0	0	0	0	0	0	0	0		1
ADRM1	OPROZOMIB	1	0	0	0	0	0	0	0	0	0	0	0	0	0	0	0	0	0	0		1
PSME3	BORTEZOMIB	0	0	0	1	0	0	0	0	0	0	0	0	0	0	0	0	0	0	0		1
PSME3	CARFILZOMIB	0	0	0	1	0	0	0	0	0	0	0	0	0	0	0	0	0	0	0		1
RAMP2	PRAMLINTIDE ACETATE	1	0	0	0	0	0	0	0	0	0	0	0	0	0	0	0	0	0	0		1
LGALS3	BELAPECTIN	0	0	0	0	0	0	1	0	0	0	0	0	0	0	0	0	0	0	0		1
IPO8	ENMD-981693	0	1	0	0	0	0	0	0	0	0	0	0	0	0	0	0	0	0	0		1
RFK	ESCITALOPRAM	0	0	0	0	0	1	0	0	0	0	0	0	0	0	0	0	0	0	0		1
RFK	CITALOPRAM	0	0	0	0	0	1	0	0	0	0	0	0	0	0	0	0	0	0	0		1
MDM2	IDASANUTLIN	0	0	0	0	0	0	1	0	0	0	0	0	0	0	0	0	0	0	0		1
MDM2	CHEMBL1492017	0	0	1	0	0	0	0	0	0	0	0	0	0	0	0	0	0	0	0		1
MDM2	RO-5045337	0	0	0	0	0	0	0	0	0	0	0	0	0	0	0	0	0	0	1		1
MDM2	HELENALIN	0	0	1	0	0	0	0	0	0	0	0	0	0	0	0	0	0	0	0		1
MDM2	MILADEMETAN	0	0	0	0	0	0	1	0	0	0	0	0	0	0	0	0	0	0	0		1
MDM2	SERDEMETAN	0	0	0	0	0	0	1	0	0	0	0	0	0	0	0	0	0	0	0		1
MDM2	GAMBOGIC ACID	0	0	1	0	0	0	0	0	0	0	0	0	0	0	0	0	0	0	0		1
MDM2	MANGOSTIN	0	0	1	0	0	0	0	0	0	0	0	0	0	0	0	0	0	0	0		1
MDM2	THIRAM	0	0	1	0	0	0	0	0	0	0	0	0	0	0	0	0	0	0	0		1
NDUFB5	ME-344	1	0	0	0	0	0	0	0	0	0	0	0	0	0	0	0	0	0	0		1
NDUFB5	NV-128	1	0	0	0	0	0	0	0	0	0	0	0	0	0	0	0	0	0	0		1
NDUFB5	METFORMIN HYDROCHLORIDE	1	0	0	0	0	0	0	0	0	0	0	0	0	0	0	0	0	0	0		1
PSMB7	IXAZOMIB CITRATE	1	0	0	0	0	0	0	0	0	0	0	0	0	0	0	0	0	0	0		1
PSMB7	MARIZOMIB	1	0	0	0	0	0	0	0	0	0	0	0	0	0	0	0	0	0	0		1
PSMB7	OPROZOMIB	1	0	0	0	0	0	0	0	0	0	0	0	0	0	0	0	0	0	0		1
GGH	BEVACIZUMAB	0	0	0	0	0	1	0	0	0	0	0	0	0	0	0	0	0	0	0		1
MAP2K5	SELUMETINIB	0	0	0	0	0	0	0	0	0	0	0	0	0	1	0	0	0	0	0		1
MAP2K5	WX-554	0	1	0	0	0	0	0	0	0	0	0	0	0	0	0	0	0	0	0		1
MAP2K5	TRAMETINIB	0	0	0	0	0	0	0	0	0	0	0	0	0	1	0	0	0	0	0		1
MAP2K5	BINIMETINIB	0	0	0	0	0	0	0	0	0	0	0	0	0	1	0	0	0	0	0		1
MAP2K5	COBIMETINIB	0	0	0	0	0	0	0	0	0	0	0	0	0	1	0	0	0	0	0		1
IDH1	CHEMBL578512	0	0	1	0	0	0	0	0	0	0	0	0	0	0	0	0	0	0	0		1
IDH1	CP-55940	0	0	1	0	0	0	0	0	0	0	0	0	0	0	0	0	0	0	0		1
IDH1	CHEMBL523200	0	0	1	0	0	0	0	0	0	0	0	0	0	0	0	0	0	0	0		1
IDH1	CHEMBL388979	0	0	1	0	0	0	0	0	0	0	0	0	0	0	0	0	0	0	0		1
IDH1	METHYLTHIONINIUM CHLORIDE	0	0	1	0	0	0	0	0	0	0	0	0	0	0	0	0	0	0	0		1
IDH1	CHEMBL533602	0	0	1	0	0	0	0	0	0	0	0	0	0	0	0	0	0	0	0		1
IDH1	CHEMBL1329349	0	0	1	0	0	0	0	0	0	0	0	0	0	0	0	0	0	0	0		1
IDH1	CLOFOCTOL	0	0	1	0	0	0	0	0	0	0	0	0	0	0	0	0	0	0	0		1
IDH1	CHEMBL580918	0	0	1	0	0	0	0	0	0	0	0	0	0	0	0	0	0	0	0		1
IDH1	SANGUINARIUM CHLORIDE	0	0	1	0	0	0	0	0	0	0	0	0	0	0	0	0	0	0	0		1
IDH1	CANDIDIN	0	0	1	0	0	0	0	0	0	0	0	0	0	0	0	0	0	0	0		1
IDH1	CHEMBL428064	0	0	1	0	0	0	0	0	0	0	0	0	0	0	0	0	0	0	0		1
IDH1	TAMOXIFEN	0	0	1	0	0	0	0	0	0	0	0	0	0	0	0	0	0	0	0		1
IDH1	IMATINIB MESYLATE	0	0	1	0	0	0	0	0	0	0	0	0	0	0	0	0	0	0	0		1
IDH1	CHEMBL487356	0	0	1	0	0	0	0	0	0	0	0	0	0	0	0	0	0	0	0		1
IDH1	FENTICLOR	0	0	1	0	0	0	0	0	0	0	0	0	0	0	0	0	0	0	0		1
IDH1	GALANTAMINE HYDROBROMIDE	0	0	1	0	0	0	0	0	0	0	0	0	0	0	0	0	0	0	0		1
IDH1	TRICLABENDAZOLE	0	0	1	0	0	0	0	0	0	0	0	0	0	0	0	0	0	0	0		1
IDH1	VINBLASTINE SULFATE	0	0	1	0	0	0	0	0	0	0	0	0	0	0	0	0	0	0	0		1
IDH1	CHEMBL538798	0	0	1	0	0	0	0	0	0	0	0	0	0	0	0	0	0	0	0		1
IDH1	TEGASEROD MALEATE	0	0	1	0	0	0	0	0	0	0	0	0	0	0	0	0	0	0	0		1
IDH1	CHEMBL581868	0	0	1	0	0	0	0	0	0	0	0	0	0	0	0	0	0	0	0		1
IDH1	CHEMBL1079460	0	0	1	0	0	0	0	0	0	0	0	0	0	0	0	0	0	0	0		1
IDH1	NITROXOLINE	0	0	1	0	0	0	0	0	0	0	0	0	0	0	0	0	0	0	0		1
IDH1	CHEMBL607309	0	0	1	0	0	0	0	0	0	0	0	0	0	0	0	0	0	0	0		1
IDH1	CHEMBL1451921	0	0	1	0	0	0	0	0	0	0	0	0	0	0	0	0	0	0	0		1
IDH1	CHEMBL581225	0	0	1	0	0	0	0	0	0	0	0	0	0	0	0	0	0	0	0		1
IDH1	LANATOSIDE C	0	0	1	0	0	0	0	0	0	0	0	0	0	0	0	0	0	0	0		1
IDH1	WIN-552122	0	0	1	0	0	0	0	0	0	0	0	0	0	0	0	0	0	0	0		1
IDH1	CHEMBL582675	0	0	1	0	0	0	0	0	0	0	0	0	0	0	0	0	0	0	0		1
IDH1	CHEMBL260342	0	0	1	0	0	0	0	0	0	0	0	0	0	0	0	0	0	0	0		1
IDH1	BENZETHONIUM CHLORIDE	0	0	1	0	0	0	0	0	0	0	0	0	0	0	0	0	0	0	0		1
IDH1	CHEMBL610622	0	0	1	0	0	0	0	0	0	0	0	0	0	0	0	0	0	0	0		1
IDH1	CHEMBL600734	0	0	1	0	0	0	0	0	0	0	0	0	0	0	0	0	0	0	0		1
IDH1	CHEMBL597251	0	0	1	0	0	0	0	0	0	0	0	0	0	0	0	0	0	0	0		1
IDH1	MAPROTILINE HYDROCHLORIDE	0	0	1	0	0	0	0	0	0	0	0	0	0	0	0	0	0	0	0		1
IDH1	CHEMBL192626	0	0	1	0	0	0	0	0	0	0	0	0	0	0	0	0	0	0	0		1
IDH1	CHEMBL1256761	0	0	1	0	0	0	0	0	0	0	0	0	0	0	0	0	0	0	0		1
IDH1	CHEMBL596633	0	0	1	0	0	0	0	0	0	0	0	0	0	0	0	0	0	0	0		1
IDH1	DOXORUBICIN HYDROCHLORIDE	0	0	1	0	0	0	0	0	0	0	0	0	0	0	0	0	0	0	0		1
IDH1	AMCINONIDE	0	0	1	0	0	0	0	0	0	0	0	0	0	0	0	0	0	0	0		1
IDH1	MEVASTATIN	0	0	1	0	0	0	0	0	0	0	0	0	0	0	0	0	0	0	0		1
IDH1	CHEMBL600313	0	0	1	0	0	0	0	0	0	0	0	0	0	0	0	0	0	0	0		1
IDH1	CUCURBITACIN B	0	0	1	0	0	0	0	0	0	0	0	0	0	0	0	0	0	0	0		1
IDH1	PROTRIPTYLINE HYDROCHLORIDE	0	0	1	0	0	0	0	0	0	0	0	0	0	0	0	0	0	0	0		1
IDH1	TANNIC ACID	0	0	1	0	0	0	0	0	0	0	0	0	0	0	0	0	0	0	0		1
IDH1	CHEMBL530682	0	0	1	0	0	0	0	0	0	0	0	0	0	0	0	0	0	0	0		1
IDH1	6-AMINONICOTINAMIDE	0	0	1	0	0	0	0	0	0	0	0	0	0	0	0	0	0	0	0		1
IDH1	CHEMBL581152	0	0	1	0	0	0	0	0	0	0	0	0	0	0	0	0	0	0	0		1
IDH1	CALANOLIDE A	0	0	1	0	0	0	0	0	0	0	0	0	0	0	0	0	0	0	0		1
IDH1	CICLOPIROX OLAMINE	0	0	1	0	0	0	0	0	0	0	0	0	0	0	0	0	0	0	0		1
IDH1	AMSACRINE HYDROCHLORIDE	0	0	1	0	0	0	0	0	0	0	0	0	0	0	0	0	0	0	0		1
IDH1	CHEMBL606532	0	0	1	0	0	0	0	0	0	0	0	0	0	0	0	0	0	0	0		1
IDH1	CHEMBL1998001	0	0	1	0	0	0	0	0	0	0	0	0	0	0	0	0	0	0	0		1
IDH1	FLUSPIRILENE	0	0	1	0	0	0	0	0	0	0	0	0	0	0	0	0	0	0	0		1
IDH1	CHEMBL538542	0	0	1	0	0	0	0	0	0	0	0	0	0	0	0	0	0	0	0		1
IDH1	FENRETINIDE	0	0	1	0	0	0	0	0	0	0	0	0	0	0	0	0	0	0	0		1
IDH1	ENNIATIN B	0	0	1	0	0	0	0	0	0	0	0	0	0	0	0	0	0	0	0		1
IDH1	METHOTREXATE	0	0	1	0	0	0	0	0	0	0	0	0	0	0	0	0	0	0	0		1
IDH1	MEFLOQUINE HYDROCHLORIDE	0	0	1	0	0	0	0	0	0	0	0	0	0	0	0	0	0	0	0		1
IDH1	NORTRIPTYLINE HYDROCHLORIDE	0	0	1	0	0	0	0	0	0	0	0	0	0	0	0	0	0	0	0		1
IDH1	NEOCUPROINE	0	0	1	0	0	0	0	0	0	0	0	0	0	0	0	0	0	0	0		1
IDH1	CHEMBL592316	0	0	1	0	0	0	0	0	0	0	0	0	0	0	0	0	0	0	0		1
IDH1	DIHYDROSPINGOSINE	0	0	1	0	0	0	0	0	0	0	0	0	0	0	0	0	0	0	0		1
IDH1	DAUNORUBICIN HYDROCHLORIDE	0	0	1	0	0	0	0	0	0	0	0	0	0	0	0	0	0	0	0		1
IDH1	ASTERRIC ACID	0	0	1	0	0	0	0	0	0	0	0	0	0	0	0	0	0	0	0		1
IDH1	CHEMBL581257	0	0	1	0	0	0	0	0	0	0	0	0	0	0	0	0	0	0	0		1
IDH1	CHEMBL268584	0	0	1	0	0	0	0	0	0	0	0	0	0	0	0	0	0	0	0		1
IDH1	CHEMBL581574	0	0	1	0	0	0	0	0	0	0	0	0	0	0	0	0	0	0	0		1
IDH1	CHEMBL535307	0	0	1	0	0	0	0	0	0	0	0	0	0	0	0	0	0	0	0		1
IDH1	CHEMBL601757	0	0	1	0	0	0	0	0	0	0	0	0	0	0	0	0	0	0	0		1
IDH1	CHEMBL54918	0	0	1	0	0	0	0	0	0	0	0	0	0	0	0	0	0	0	0		1
IDH1	CHEMBL578929	0	0	1	0	0	0	0	0	0	0	0	0	0	0	0	0	0	0	0		1
IDH1	CALCIMYCIN	0	0	1	0	0	0	0	0	0	0	0	0	0	0	0	0	0	0	0		1
IDH1	CHEMBL584458	0	0	1	0	0	0	0	0	0	0	0	0	0	0	0	0	0	0	0		1
IDH1	MICHLER'S KETONE	0	0	1	0	0	0	0	0	0	0	0	0	0	0	0	0	0	0	0		1
IDH1	CETYLPYRIDINIUM BROMIDE	0	0	1	0	0	0	0	0	0	0	0	0	0	0	0	0	0	0	0		1
IDH1	CHEMBL582030	0	0	1	0	0	0	0	0	0	0	0	0	0	0	0	0	0	0	0		1
IDH1	CHEMBL22062	0	0	1	0	0	0	0	0	0	0	0	0	0	0	0	0	0	0	0		1
IDH1	FANCHININ	0	0	1	0	0	0	0	0	0	0	0	0	0	0	0	0	0	0	0		1
IDH1	DIPHYLLIN	0	0	1	0	0	0	0	0	0	0	0	0	0	0	0	0	0	0	0		1
IDH1	CHEMBL1312050	0	0	1	0	0	0	0	0	0	0	0	0	0	0	0	0	0	0	0		1
IDH1	CHEMBL587849	0	0	1	0	0	0	0	0	0	0	0	0	0	0	0	0	0	0	0		1
IDH1	CHEMBL1257013	0	0	1	0	0	0	0	0	0	0	0	0	0	0	0	0	0	0	0		1
IDH1	ELLIPTECINE	0	0	1	0	0	0	0	0	0	0	0	0	0	0	0	0	0	0	0		1
IDH1	CHEMBL1439833	0	0	1	0	0	0	0	0	0	0	0	0	0	0	0	0	0	0	0		1
IDH1	TRIMEPRAZINE TARTRATE	0	0	1	0	0	0	0	0	0	0	0	0	0	0	0	0	0	0	0		1
IDH1	MOMETASONE FUROATE	0	0	1	0	0	0	0	0	0	0	0	0	0	0	0	0	0	0	0		1
IDH1	CHEMBL585591	0	0	1	0	0	0	0	0	0	0	0	0	0	0	0	0	0	0	0		1
IDH1	TUBERCIDIN	0	0	1	0	0	0	0	0	0	0	0	0	0	0	0	0	0	0	0		1
IDH1	2,6-DIMETHOXYQUINONE	0	0	1	0	0	0	0	0	0	0	0	0	0	0	0	0	0	0	0		1
IDH1	ISOCONAZOLE	0	0	1	0	0	0	0	0	0	0	0	0	0	0	0	0	0	0	0		1
IDH1	THIMEROSAL	0	0	1	0	0	0	0	0	0	0	0	0	0	0	0	0	0	0	0		1
IDH1	TRIFLUPROMAZINE HYDROCHLORIDE	0	0	1	0	0	0	0	0	0	0	0	0	0	0	0	0	0	0	0		1
IDH1	CHEMBL548017	0	0	1	0	0	0	0	0	0	0	0	0	0	0	0	0	0	0	0		1
IDH1	THONZONIUM BROMIDE	0	0	1	0	0	0	0	0	0	0	0	0	0	0	0	0	0	0	0		1
IDH1	CHEMBL587564	0	0	1	0	0	0	0	0	0	0	0	0	0	0	0	0	0	0	0		1
IDH1	CHEMBL586031	0	0	1	0	0	0	0	0	0	0	0	0	0	0	0	0	0	0	0		1
IDH1	MICONAZOLE	0	0	1	0	0	0	0	0	0	0	0	0	0	0	0	0	0	0	0		1
IDH1	HELENALIN	0	0	1	0	0	0	0	0	0	0	0	0	0	0	0	0	0	0	0		1
IDH1	CHEMBL578944	0	0	1	0	0	0	0	0	0	0	0	0	0	0	0	0	0	0	0		1
IDH1	KAMEBANIN	0	0	1	0	0	0	0	0	0	0	0	0	0	0	0	0	0	0	0		1
IDH1	CHEMBL1459149	0	0	1	0	0	0	0	0	0	0	0	0	0	0	0	0	0	0	0		1
IDH1	THIOTHIXENE	0	0	1	0	0	0	0	0	0	0	0	0	0	0	0	0	0	0	0		1
IDH1	CHEMBL74644	0	0	1	0	0	0	0	0	0	0	0	0	0	0	0	0	0	0	0		1
IDH1	ACRIFLAVINE	0	0	1	0	0	0	0	0	0	0	0	0	0	0	0	0	0	0	0		1
IDH1	BEPRIDIL	0	0	1	0	0	0	0	0	0	0	0	0	0	0	0	0	0	0	0		1
IDH1	METAPHIT METHANESULFONATE	0	0	1	0	0	0	0	0	0	0	0	0	0	0	0	0	0	0	0		1
IDH1	CHEMBL602126	0	0	1	0	0	0	0	0	0	0	0	0	0	0	0	0	0	0	0		1
IDH1	LEVOMEPROMAZINE MALEATE	0	0	1	0	0	0	0	0	0	0	0	0	0	0	0	0	0	0	0		1
IDH1	CHEMBL1529479	0	0	1	0	0	0	0	0	0	0	0	0	0	0	0	0	0	0	0		1
IDH1	MERCAPTOPURINE	0	0	1	0	0	0	0	0	0	0	0	0	0	0	0	0	0	0	0		1
IDH1	PERHEXILINE MALEATE	0	0	1	0	0	0	0	0	0	0	0	0	0	0	0	0	0	0	0		1
IDH1	TOPOTECAN HYDROCHLORIDE	0	0	1	0	0	0	0	0	0	0	0	0	0	0	0	0	0	0	0		1
IDH1	LOVASTATIN	0	0	1	0	0	0	0	0	0	0	0	0	0	0	0	0	0	0	0		1
IDH1	PARAROSANILINE	0	0	1	0	0	0	0	0	0	0	0	0	0	0	0	0	0	0	0		1
IDH1	MITOXANTRONE HYDROCHLORIDE	0	0	1	0	0	0	0	0	0	0	0	0	0	0	0	0	0	0	0		1
IDH1	CHEMBL592124	0	0	1	0	0	0	0	0	0	0	0	0	0	0	0	0	0	0	0		1
IDH1	DEOXYVASICINONE	0	0	1	0	0	0	0	0	0	0	0	0	0	0	0	0	0	0	0		1
IDH1	CHEMBL19954	0	0	1	0	0	0	0	0	0	0	0	0	0	0	0	0	0	0	0		1
IDH1	CHEMBL548615	0	0	1	0	0	0	0	0	0	0	0	0	0	0	0	0	0	0	0		1
IDH1	CHEMBL578502	0	0	1	0	0	0	0	0	0	0	0	0	0	0	0	0	0	0	0		1
IDH1	CHEMBL525106	0	0	1	0	0	0	0	0	0	0	0	0	0	0	0	0	0	0	0		1
IDH1	PROTOAPIGENONE	0	0	1	0	0	0	0	0	0	0	0	0	0	0	0	0	0	0	0		1
IDH1	CHEMBL579318	0	0	1	0	0	0	0	0	0	0	0	0	0	0	0	0	0	0	0		1
IDH1	TOLONIUM CHLORIDE	0	0	1	0	0	0	0	0	0	0	0	0	0	0	0	0	0	0	0		1
IDH1	CHEMBL583584	0	0	1	0	0	0	0	0	0	0	0	0	0	0	0	0	0	0	0		1
IDH1	PAROXETINE HYDROCHLORIDE	0	0	1	0	0	0	0	0	0	0	0	0	0	0	0	0	0	0	0		1
IDH1	AMCINAFIDE	0	0	1	0	0	0	0	0	0	0	0	0	0	0	0	0	0	0	0		1
IDH1	CHEMBL515505	0	0	1	0	0	0	0	0	0	0	0	0	0	0	0	0	0	0	0		1
IDH1	NIFUROXAZIDE	0	0	1	0	0	0	0	0	0	0	0	0	0	0	0	0	0	0	0		1
IDH1	4-CHLOROMERCURIBENZOIC ACID	0	0	1	0	0	0	0	0	0	0	0	0	0	0	0	0	0	0	0		1
IDH1	CHEMBL1327172	0	0	1	0	0	0	0	0	0	0	0	0	0	0	0	0	0	0	0		1
IDH1	PURPURIN	0	0	1	0	0	0	0	0	0	0	0	0	0	0	0	0	0	0	0		1
IDH1	CHEMBL1420370	0	0	1	0	0	0	0	0	0	0	0	0	0	0	0	0	0	0	0		1
IDH1	CAPSAZEPINE	0	0	1	0	0	0	0	0	0	0	0	0	0	0	0	0	0	0	0		1
IDH1	CHEMBL604321	0	0	1	0	0	0	0	0	0	0	0	0	0	0	0	0	0	0	0		1
IDH1	AFIMOXIFENE	0	0	1	0	0	0	0	0	0	0	0	0	0	0	0	0	0	0	0		1
IDH1	HALOFANTRINE HYDROCHLORIDE	0	0	1	0	0	0	0	0	0	0	0	0	0	0	0	0	0	0	0		1
IDH1	CHEMBL1537417	0	0	1	0	0	0	0	0	0	0	0	0	0	0	0	0	0	0	0		1
IDH1	CHEMBL146525	0	0	1	0	0	0	0	0	0	0	0	0	0	0	0	0	0	0	0		1
IDH1	PERUVOSIDE	0	0	1	0	0	0	0	0	0	0	0	0	0	0	0	0	0	0	0		1
IDH1	CEPHARANTHINE	0	0	1	0	0	0	0	0	0	0	0	0	0	0	0	0	0	0	0		1
IDH1	CHEMBL599924	0	0	1	0	0	0	0	0	0	0	0	0	0	0	0	0	0	0	0		1
IDH1	CLIOXANIDE	0	0	1	0	0	0	0	0	0	0	0	0	0	0	0	0	0	0	0		1
IDH1	PIPLARTINE	0	0	1	0	0	0	0	0	0	0	0	0	0	0	0	0	0	0	0		1
IDH1	CHEMBL528694	0	0	1	0	0	0	0	0	0	0	0	0	0	0	0	0	0	0	0		1
IDH1	CHEMBL589238	0	0	1	0	0	0	0	0	0	0	0	0	0	0	0	0	0	0	0		1
IDH1	CHEMBL1343568	0	0	1	0	0	0	0	0	0	0	0	0	0	0	0	0	0	0	0		1
IDH1	CHEMBL585656	0	0	1	0	0	0	0	0	0	0	0	0	0	0	0	0	0	0	0		1
IDH1	CHEMBL548458	0	0	1	0	0	0	0	0	0	0	0	0	0	0	0	0	0	0	0		1
IDH1	CHLORHEXIDINE	0	0	1	0	0	0	0	0	0	0	0	0	0	0	0	0	0	0	0		1
IDH1	PIMOZIDE	0	0	1	0	0	0	0	0	0	0	0	0	0	0	0	0	0	0	0		1
IDH1	PROPACHLOR	0	0	1	0	0	0	0	0	0	0	0	0	0	0	0	0	0	0	0		1
IDH1	CHEMBL609438	0	0	1	0	0	0	0	0	0	0	0	0	0	0	0	0	0	0	0		1
IDH1	A-443654	0	0	1	0	0	0	0	0	0	0	0	0	0	0	0	0	0	0	0		1
IDH1	CHEMBL600773	0	0	1	0	0	0	0	0	0	0	0	0	0	0	0	0	0	0	0		1
IDH1	FLOXURIDINE	0	0	1	0	0	0	0	0	0	0	0	0	0	0	0	0	0	0	0		1
IDH1	CHEMBL121556	0	0	1	0	0	0	0	0	0	0	0	0	0	0	0	0	0	0	0		1
IDH1	CHEMBL609027	0	0	1	0	0	0	0	0	0	0	0	0	0	0	0	0	0	0	0		1
IDH1	CHEMBL505670	0	0	1	0	0	0	0	0	0	0	0	0	0	0	0	0	0	0	0		1
IDH1	CARBOQUONE	0	0	1	0	0	0	0	0	0	0	0	0	0	0	0	0	0	0	0		1
IDH1	METHIXENE HYDROCHLORIDE	0	0	1	0	0	0	0	0	0	0	0	0	0	0	0	0	0	0	0		1
IDH1	CYCLOVALONE	0	0	1	0	0	0	0	0	0	0	0	0	0	0	0	0	0	0	0		1
IDH1	CHEMBL576208	0	0	1	0	0	0	0	0	0	0	0	0	0	0	0	0	0	0	0		1
IDH1	CHEMBL1503729	0	0	1	0	0	0	0	0	0	0	0	0	0	0	0	0	0	0	0		1
IDH1	CHEMBL84010	0	0	1	0	0	0	0	0	0	0	0	0	0	0	0	0	0	0	0		1
IDH1	SALMETEROL XINAFOATE	0	0	1	0	0	0	0	0	0	0	0	0	0	0	0	0	0	0	0		1
IDH1	CHEMBL473721	0	0	1	0	0	0	0	0	0	0	0	0	0	0	0	0	0	0	0		1
IDH1	CHEMBL598883	0	0	1	0	0	0	0	0	0	0	0	0	0	0	0	0	0	0	0		1
IDH1	DICHLOROPHEN	0	0	1	0	0	0	0	0	0	0	0	0	0	0	0	0	0	0	0		1
IDH1	CHEMBL588038	0	0	1	0	0	0	0	0	0	0	0	0	0	0	0	0	0	0	0		1
IDH1	NICLOSAMIDE	0	0	1	0	0	0	0	0	0	0	0	0	0	0	0	0	0	0	0		1
IDH1	CHEMBL1530911	0	0	1	0	0	0	0	0	0	0	0	0	0	0	0	0	0	0	0		1
IDH1	CHEMBL486706	0	0	1	0	0	0	0	0	0	0	0	0	0	0	0	0	0	0	0		1
IDH1	CHLORPROMAZINE HYDROCHLORIDE	0	0	1	0	0	0	0	0	0	0	0	0	0	0	0	0	0	0	0		1
IDH1	CHEMBL1257031	0	0	1	0	0	0	0	0	0	0	0	0	0	0	0	0	0	0	0		1
IDH1	TRIFLUOPERAZINE HYDROCHLORIDE	0	0	1	0	0	0	0	0	0	0	0	0	0	0	0	0	0	0	0		1
IDH1	MEBEVERINE HYDROCHLORIDE	0	0	1	0	0	0	0	0	0	0	0	0	0	0	0	0	0	0	0		1
IDH1	CHEMBL1902074	0	0	1	0	0	0	0	0	0	0	0	0	0	0	0	0	0	0	0		1
IDH1	CHEMBL599102	0	0	1	0	0	0	0	0	0	0	0	0	0	0	0	0	0	0	0		1
IDH1	CHEMBL580183	0	0	1	0	0	0	0	0	0	0	0	0	0	0	0	0	0	0	0		1
IDH1	SAQUINAVIR	0	0	1	0	0	0	0	0	0	0	0	0	0	0	0	0	0	0	0		1
IDH1	CHEMBL598263	0	0	1	0	0	0	0	0	0	0	0	0	0	0	0	0	0	0	0		1
IDH1	FENBENDAZOLE	0	0	1	0	0	0	0	0	0	0	0	0	0	0	0	0	0	0	0		1
IDH1	COLCHICEINE	0	0	1	0	0	0	0	0	0	0	0	0	0	0	0	0	0	0	0		1
IDH1	CHEMBL590919	0	0	1	0	0	0	0	0	0	0	0	0	0	0	0	0	0	0	0		1
IDH1	9-AMINOCAMPTOTHECIN	0	0	1	0	0	0	0	0	0	0	0	0	0	0	0	0	0	0	0		1
IDH1	CHEMBL601351	0	0	1	0	0	0	0	0	0	0	0	0	0	0	0	0	0	0	0		1
IDH1	SERTRALINE	0	0	1	0	0	0	0	0	0	0	0	0	0	0	0	0	0	0	0		1
IDH1	CHEMBL1420457	0	0	1	0	0	0	0	0	0	0	0	0	0	0	0	0	0	0	0		1
IDH1	OLEOYL DOPAMINE	0	0	1	0	0	0	0	0	0	0	0	0	0	0	0	0	0	0	0		1
IDH1	CHEMBL590168	0	0	1	0	0	0	0	0	0	0	0	0	0	0	0	0	0	0	0		1
IDH1	CHEMBL81782	0	0	1	0	0	0	0	0	0	0	0	0	0	0	0	0	0	0	0		1
IDH1	PD-173074	0	0	1	0	0	0	0	0	0	0	0	0	0	0	0	0	0	0	0		1
IDH1	CHEMBL1520837	0	0	1	0	0	0	0	0	0	0	0	0	0	0	0	0	0	0	0		1
IDH1	WR-159412	0	0	1	0	0	0	0	0	0	0	0	0	0	0	0	0	0	0	0		1
IDH1	OUABAIN	0	0	1	0	0	0	0	0	0	0	0	0	0	0	0	0	0	0	0		1
IDH1	CINOBUFOTALIN	0	0	1	0	0	0	0	0	0	0	0	0	0	0	0	0	0	0	0		1
IDH1	CHEMBL486504	0	0	1	0	0	0	0	0	0	0	0	0	0	0	0	0	0	0	0		1
IDH1	DIGOXIN	0	0	1	0	0	0	0	0	0	0	0	0	0	0	0	0	0	0	0		1
IDH1	CHEMBL1939691	0	0	1	0	0	0	0	0	0	0	0	0	0	0	0	0	0	0	0		1
IDH1	SCOULERINE	0	0	1	0	0	0	0	0	0	0	0	0	0	0	0	0	0	0	0		1
IDH1	ANGUSTIBALIN	0	0	1	0	0	0	0	0	0	0	0	0	0	0	0	0	0	0	0		1
IDH1	CHEMBL602209	0	0	1	0	0	0	0	0	0	0	0	0	0	0	0	0	0	0	0		1
IDH1	CYCLOHEXIMIDE	0	0	1	0	0	0	0	0	0	0	0	0	0	0	0	0	0	0	0		1
IDH1	CHEMBL596631	0	0	1	0	0	0	0	0	0	0	0	0	0	0	0	0	0	0	0		1
IDH1	APOMORPHINE HYDROCHLORIDE HEMIHYDRATE	0	0	1	0	0	0	0	0	0	0	0	0	0	0	0	0	0	0	0		1
IDH1	CHEMBL536166	0	0	1	0	0	0	0	0	0	0	0	0	0	0	0	0	0	0	0		1
IDH1	CHEMBL581872	0	0	1	0	0	0	0	0	0	0	0	0	0	0	0	0	0	0	0		1
IDH1	CEPHALOCHROMIN	0	0	1	0	0	0	0	0	0	0	0	0	0	0	0	0	0	0	0		1
IDH1	LOPERAMIDE HYDROCHLORIDE	0	0	1	0	0	0	0	0	0	0	0	0	0	0	0	0	0	0	0		1
IDH1	CHEMBL547101	0	0	1	0	0	0	0	0	0	0	0	0	0	0	0	0	0	0	0		1
IDH1	CHEMBL584269	0	0	1	0	0	0	0	0	0	0	0	0	0	0	0	0	0	0	0		1
IDH1	METHIOTHEPIN MESYLATE	0	0	1	0	0	0	0	0	0	0	0	0	0	0	0	0	0	0	0		1
IDH1	CHEMBL482050	0	0	1	0	0	0	0	0	0	0	0	0	0	0	0	0	0	0	0		1
IDH1	CHEMBL285819	0	0	1	0	0	0	0	0	0	0	0	0	0	0	0	0	0	0	0		1
IDH1	STROPHANTHIDIN	0	0	1	0	0	0	0	0	0	0	0	0	0	0	0	0	0	0	0		1
IDH1	CHEMBL494668	0	0	1	0	0	0	0	0	0	0	0	0	0	0	0	0	0	0	0		1
IDH1	CHEMBL353764	0	0	1	0	0	0	0	0	0	0	0	0	0	0	0	0	0	0	0		1
IDH1	GITOXIGENIN	0	0	1	0	0	0	0	0	0	0	0	0	0	0	0	0	0	0	0		1
IDH1	BREFELDIN A	0	0	1	0	0	0	0	0	0	0	0	0	0	0	0	0	0	0	0		1
IDH1	CHEMBL579640	0	0	1	0	0	0	0	0	0	0	0	0	0	0	0	0	0	0	0		1
IDH1	AZELASTINE HYDROCHLORIDE	0	0	1	0	0	0	0	0	0	0	0	0	0	0	0	0	0	0	0		1
IDH1	CHEMBL1256667	0	0	1	0	0	0	0	0	0	0	0	0	0	0	0	0	0	0	0		1
IDH1	HYCANTHONE	0	0	1	0	0	0	0	0	0	0	0	0	0	0	0	0	0	0	0		1
IDH1	THIETHYLPERAZINE MALATE	0	0	1	0	0	0	0	0	0	0	0	0	0	0	0	0	0	0	0		1
IDH1	QUESTIOMYCIN B	0	0	1	0	0	0	0	0	0	0	0	0	0	0	0	0	0	0	0		1
IDH1	CHEMBL1466186	0	0	1	0	0	0	0	0	0	0	0	0	0	0	0	0	0	0	0		1
IDH1	CHEMBL530361	0	0	1	0	0	0	0	0	0	0	0	0	0	0	0	0	0	0	0		1
IDH1	CENTAUREIDIN	0	0	1	0	0	0	0	0	0	0	0	0	0	0	0	0	0	0	0		1
IDH1	CHEMBL578719	0	0	1	0	0	0	0	0	0	0	0	0	0	0	0	0	0	0	0		1
IDH1	PYRITHIONE	0	0	1	0	0	0	0	0	0	0	0	0	0	0	0	0	0	0	0		1
IDH1	CHEMBL1362503	0	0	1	0	0	0	0	0	0	0	0	0	0	0	0	0	0	0	0		1
IDH1	CHEMBL582983	0	0	1	0	0	0	0	0	0	0	0	0	0	0	0	0	0	0	0		1
IDH1	GITOXIN	0	0	1	0	0	0	0	0	0	0	0	0	0	0	0	0	0	0	0		1
IDH1	TYRPHOSTIN A9	0	0	1	0	0	0	0	0	0	0	0	0	0	0	0	0	0	0	0		1
IDH1	REV-5901	0	0	1	0	0	0	0	0	0	0	0	0	0	0	0	0	0	0	0		1
IDH1	CHEMBL583558	0	0	1	0	0	0	0	0	0	0	0	0	0	0	0	0	0	0	0		1
IDH1	CHEMBL546597	0	0	1	0	0	0	0	0	0	0	0	0	0	0	0	0	0	0	0		1
IDH1	CHEMBL445102	0	0	1	0	0	0	0	0	0	0	0	0	0	0	0	0	0	0	0		1
IDH1	LESCOL	0	0	1	0	0	0	0	0	0	0	0	0	0	0	0	0	0	0	0		1
IDH1	CHEMBL1224755	0	0	1	0	0	0	0	0	0	0	0	0	0	0	0	0	0	0	0		1
IDH1	CHEMBL589694	0	0	1	0	0	0	0	0	0	0	0	0	0	0	0	0	0	0	0		1
IDH1	CHEMBL276139	0	0	1	0	0	0	0	0	0	0	0	0	0	0	0	0	0	0	0		1
IDH1	CHEMBL532160	0	0	1	0	0	0	0	0	0	0	0	0	0	0	0	0	0	0	0		1
IDH1	TRIAMTERENE	0	0	1	0	0	0	0	0	0	0	0	0	0	0	0	0	0	0	0		1
IDH1	SERTRALINE HYDROCHLORIDE	0	0	1	0	0	0	0	0	0	0	0	0	0	0	0	0	0	0	0		1
IDH1	CHEMBL591178	0	0	1	0	0	0	0	0	0	0	0	0	0	0	0	0	0	0	0		1
IDH1	CHEMBL14276	0	0	1	0	0	0	0	0	0	0	0	0	0	0	0	0	0	0	0		1
IDH1	ALEXIDINE HYDROCHLORIDE	0	0	1	0	0	0	0	0	0	0	0	0	0	0	0	0	0	0	0		1
IDH1	ANISOMYCIN	0	0	1	0	0	0	0	0	0	0	0	0	0	0	0	0	0	0	0		1
IDH1	SPHAEROPSIDIN A	0	0	1	0	0	0	0	0	0	0	0	0	0	0	0	0	0	0	0		1
IDH1	CHEMBL533954	0	0	1	0	0	0	0	0	0	0	0	0	0	0	0	0	0	0	0		1
IDH1	CHEMBL1437888	0	0	1	0	0	0	0	0	0	0	0	0	0	0	0	0	0	0	0		1
IDH1	CHEMBL95704	0	0	1	0	0	0	0	0	0	0	0	0	0	0	0	0	0	0	0		1
IDH1	CHEMBL1588679	0	0	1	0	0	0	0	0	0	0	0	0	0	0	0	0	0	0	0		1
IDH1	CHEMBL569864	0	0	1	0	0	0	0	0	0	0	0	0	0	0	0	0	0	0	0		1
IDH1	NANAOMYCIN	0	0	1	0	0	0	0	0	0	0	0	0	0	0	0	0	0	0	0		1
IDH1	KINETIN RIBOSIDE	0	0	1	0	0	0	0	0	0	0	0	0	0	0	0	0	0	0	0		1
IDH1	PREGNENOLONE SULFATE SODIUM	0	0	1	0	0	0	0	0	0	0	0	0	0	0	0	0	0	0	0		1
IDH1	EPIRUBICIN HYDROCHLORIDE	0	0	1	0	0	0	0	0	0	0	0	0	0	0	0	0	0	0	0		1
IDH1	PROPIONYLPROMAZINE HYDROCHLORIDE	0	0	1	0	0	0	0	0	0	0	0	0	0	0	0	0	0	0	0		1
IDH1	CHEMBL536008	0	0	1	0	0	0	0	0	0	0	0	0	0	0	0	0	0	0	0		1
IDH1	ASTEMIZOLE	0	0	1	0	0	0	0	0	0	0	0	0	0	0	0	0	0	0	0		1
IDH1	CHEMBL191611	0	0	1	0	0	0	0	0	0	0	0	0	0	0	0	0	0	0	0		1
IDH1	FLUPHENAZINE HYDROCHLORIDE	0	0	1	0	0	0	0	0	0	0	0	0	0	0	0	0	0	0	0		1
IDH1	EBSELEN	0	0	1	0	0	0	0	0	0	0	0	0	0	0	0	0	0	0	0		1
IDH1	THIOPROPERAZINE MESYLATE	0	0	1	0	0	0	0	0	0	0	0	0	0	0	0	0	0	0	0		1
IDH1	CHALCONE	0	0	1	0	0	0	0	0	0	0	0	0	0	0	0	0	0	0	0		1
IDH1	CHEMBL537045	0	0	1	0	0	0	0	0	0	0	0	0	0	0	0	0	0	0	0		1
IDH1	ANISOCOUMARIN H	0	0	1	0	0	0	0	0	0	0	0	0	0	0	0	0	0	0	0		1
IDH1	PROROXAN HYDROCHLORIDE	0	0	1	0	0	0	0	0	0	0	0	0	0	0	0	0	0	0	0		1
IDH1	AZATHIOPRINE	0	0	1	0	0	0	0	0	0	0	0	0	0	0	0	0	0	0	0		1
IDH1	CHEMBL1606	0	0	1	0	0	0	0	0	0	0	0	0	0	0	0	0	0	0	0		1
IDH1	CHEMBL578294	0	0	1	0	0	0	0	0	0	0	0	0	0	0	0	0	0	0	0		1
IDH1	CHEMBL530280	0	0	1	0	0	0	0	0	0	0	0	0	0	0	0	0	0	0	0		1
IDH1	CHEMBL530291	0	0	1	0	0	0	0	0	0	0	0	0	0	0	0	0	0	0	0		1
IDH1	CHEMBL528791	0	0	1	0	0	0	0	0	0	0	0	0	0	0	0	0	0	0	0		1
IDH1	CHEMBL1431017	0	0	1	0	0	0	0	0	0	0	0	0	0	0	0	0	0	0	0		1
IDH1	CHEMBL515617	0	0	1	0	0	0	0	0	0	0	0	0	0	0	0	0	0	0	0		1
IDH1	CHEMBL598270	0	0	1	0	0	0	0	0	0	0	0	0	0	0	0	0	0	0	0		1
IDH1	CHEMBL580609	0	0	1	0	0	0	0	0	0	0	0	0	0	0	0	0	0	0	0		1
IDH1	PHENANTHROLINE	0	0	1	0	0	0	0	0	0	0	0	0	0	0	0	0	0	0	0		1
IDH1	CHEMBL593211	0	0	1	0	0	0	0	0	0	0	0	0	0	0	0	0	0	0	0		1
IDH1	BROXYQUINOLINE	0	0	1	0	0	0	0	0	0	0	0	0	0	0	0	0	0	0	0		1
IDH1	CHEMBL600173	0	0	1	0	0	0	0	0	0	0	0	0	0	0	0	0	0	0	0		1
IDH1	CHEMBL528647	0	0	1	0	0	0	0	0	0	0	0	0	0	0	0	0	0	0	0		1
IDH1	9,10-PHENANTHRENEQUINONE	0	0	1	0	0	0	0	0	0	0	0	0	0	0	0	0	0	0	0		1
IDH1	ISOVELLERAL	0	0	1	0	0	0	0	0	0	0	0	0	0	0	0	0	0	0	0		1
IDH1	CHEMBL405317	0	0	1	0	0	0	0	0	0	0	0	0	0	0	0	0	0	0	0		1
IDH1	CHEMBL582055	0	0	1	0	0	0	0	0	0	0	0	0	0	0	0	0	0	0	0		1
IDH1	CHEMBL591834	0	0	1	0	0	0	0	0	0	0	0	0	0	0	0	0	0	0	0		1
IDH1	CHEMBL598679	0	0	1	0	0	0	0	0	0	0	0	0	0	0	0	0	0	0	0		1
IDH1	PYRONIN Y	0	0	1	0	0	0	0	0	0	0	0	0	0	0	0	0	0	0	0		1
IDH1	PROCHLORPERAZINE	0	0	1	0	0	0	0	0	0	0	0	0	0	0	0	0	0	0	0		1
IDH1	2-METHOXY-1,4-NAPHTHOQUINONE	0	0	1	0	0	0	0	0	0	0	0	0	0	0	0	0	0	0	0		1
IDH1	CHEMBL530049	0	0	1	0	0	0	0	0	0	0	0	0	0	0	0	0	0	0	0		1
IDH1	CHEMBL410484	0	0	1	0	0	0	0	0	0	0	0	0	0	0	0	0	0	0	0		1
IDH1	DOLASTATIN 12	0	0	1	0	0	0	0	0	0	0	0	0	0	0	0	0	0	0	0		1
IDH1	RALOXIFENE HYDROCHLORIDE	0	0	1	0	0	0	0	0	0	0	0	0	0	0	0	0	0	0	0		1
IDH1	CHEMBL1873045	0	0	1	0	0	0	0	0	0	0	0	0	0	0	0	0	0	0	0		1
IDH1	CHEMBL598903	0	0	1	0	0	0	0	0	0	0	0	0	0	0	0	0	0	0	0		1
IDH1	CHEMBL602718	0	0	1	0	0	0	0	0	0	0	0	0	0	0	0	0	0	0	0		1
IDH1	MERCAPTOPURINE	0	0	1	0	0	0	0	0	0	0	0	0	0	0	0	0	0	0	0		1
IDH1	PENTABROMOPHENOL	0	0	1	0	0	0	0	0	0	0	0	0	0	0	0	0	0	0	0		1
IDH1	MICONAZOLE NITRATE	0	0	1	0	0	0	0	0	0	0	0	0	0	0	0	0	0	0	0		1
IDH1	THIOGUANOSINE	0	0	1	0	0	0	0	0	0	0	0	0	0	0	0	0	0	0	0		1
IDH1	THIORIDAZINE HYDROCHLORIDE	0	0	1	0	0	0	0	0	0	0	0	0	0	0	0	0	0	0	0		1
IDH1	LASALOCID A SODIUM	0	0	1	0	0	0	0	0	0	0	0	0	0	0	0	0	0	0	0		1
IDH1	PYRIMETHAMINE	0	0	1	0	0	0	0	0	0	0	0	0	0	0	0	0	0	0	0		1
IDH1	CHEMBL576409	0	0	1	0	0	0	0	0	0	0	0	0	0	0	0	0	0	0	0		1
IDH1	GERONTOXANTHONE H	0	0	1	0	0	0	0	0	0	0	0	0	0	0	0	0	0	0	0		1
IDH1	CHEMBL394883	0	0	1	0	0	0	0	0	0	0	0	0	0	0	0	0	0	0	0		1
IDH1	CHEMBL526952	0	0	1	0	0	0	0	0	0	0	0	0	0	0	0	0	0	0	0		1
IDH1	IDARUBICIN HYDROCHLORIDE	0	0	1	0	0	0	0	0	0	0	0	0	0	0	0	0	0	0	0		1
IDH1	CHEMBL124006	0	0	1	0	0	0	0	0	0	0	0	0	0	0	0	0	0	0	0		1
IDH1	CHEMBL1565444	0	0	1	0	0	0	0	0	0	0	0	0	0	0	0	0	0	0	0		1
IDH1	IODOQUINOL	0	0	1	0	0	0	0	0	0	0	0	0	0	0	0	0	0	0	0		1
IDH1	CHEMBL1255944	0	0	1	0	0	0	0	0	0	0	0	0	0	0	0	0	0	0	0		1
IDH1	CHEMBL601400	0	0	1	0	0	0	0	0	0	0	0	0	0	0	0	0	0	0	0		1
IDH1	SYROSINGOPINE	0	0	1	0	0	0	0	0	0	0	0	0	0	0	0	0	0	0	0		1
IDH1	CHEMBL600908	0	0	1	0	0	0	0	0	0	0	0	0	0	0	0	0	0	0	0		1
IDH1	GR-127935	0	0	1	0	0	0	0	0	0	0	0	0	0	0	0	0	0	0	0		1
IDH1	SIMVASTATIN	0	0	1	0	0	0	0	0	0	0	0	0	0	0	0	0	0	0	0		1
IDH1	CHEMBL1453126	0	0	1	0	0	0	0	0	0	0	0	0	0	0	0	0	0	0	0		1
IDH1	CHEMBL579742	0	0	1	0	0	0	0	0	0	0	0	0	0	0	0	0	0	0	0		1
IDH1	CHEMBL1317506	0	0	1	0	0	0	0	0	0	0	0	0	0	0	0	0	0	0	0		1
IDH1	CHEMBL527584	0	0	1	0	0	0	0	0	0	0	0	0	0	0	0	0	0	0	0		1
IDH1	ISOLIQUIRITIGENIN	0	0	1	0	0	0	0	0	0	0	0	0	0	0	0	0	0	0	0		1
IDH1	CHEMBL1342336	0	0	1	0	0	0	0	0	0	0	0	0	0	0	0	0	0	0	0		1
IDH1	CHEMBL546493	0	0	1	0	0	0	0	0	0	0	0	0	0	0	0	0	0	0	0		1
IDH1	QUINESTROL	0	0	1	0	0	0	0	0	0	0	0	0	0	0	0	0	0	0	0		1
IDH1	CHEMBL581194	0	0	1	0	0	0	0	0	0	0	0	0	0	0	0	0	0	0	0		1
IDH1	ENCLOMIPHENE CITRATE	0	0	1	0	0	0	0	0	0	0	0	0	0	0	0	0	0	0	0		1
IDH1	CHEMBL1567571	0	0	1	0	0	0	0	0	0	0	0	0	0	0	0	0	0	0	0		1
IDH1	CHEMBL2002487	0	0	1	0	0	0	0	0	0	0	0	0	0	0	0	0	0	0	0		1
IDH1	CHEMBL600353	0	0	1	0	0	0	0	0	0	0	0	0	0	0	0	0	0	0	0		1
IDH1	MITONAFIDE	0	0	1	0	0	0	0	0	0	0	0	0	0	0	0	0	0	0	0		1
IDH1	CHEMBL1490332	0	0	1	0	0	0	0	0	0	0	0	0	0	0	0	0	0	0	0		1
IDH1	DIGITOXIN	0	0	1	0	0	0	0	0	0	0	0	0	0	0	0	0	0	0	0		1
IDH1	MOFEBUTAZONE	0	0	1	0	0	0	0	0	0	0	0	0	0	0	0	0	0	0	0		1
IDH1	CHEMBL579957	0	0	1	0	0	0	0	0	0	0	0	0	0	0	0	0	0	0	0		1
IDH1	CHLORPROMAZINE	0	0	1	0	0	0	0	0	0	0	0	0	0	0	0	0	0	0	0		1
IDH1	AURIN	0	0	1	0	0	0	0	0	0	0	0	0	0	0	0	0	0	0	0		1
IDH1	CHEMBL408850	0	0	1	0	0	0	0	0	0	0	0	0	0	0	0	0	0	0	0		1
IDH1	ESTRADIOL VALERATE	0	0	1	0	0	0	0	0	0	0	0	0	0	0	0	0	0	0	0		1
IDH1	DIGITOXIGENIN	0	0	1	0	0	0	0	0	0	0	0	0	0	0	0	0	0	0	0		1
IDH1	CHEMBL530609	0	0	1	0	0	0	0	0	0	0	0	0	0	0	0	0	0	0	0		1
IDH1	CHEMBL602776	0	0	1	0	0	0	0	0	0	0	0	0	0	0	0	0	0	0	0		1
IDH1	CALMIDAZOLIUM CHLORIDE	0	0	1	0	0	0	0	0	0	0	0	0	0	0	0	0	0	0	0		1
IDH1	ETHACRYNIC ACID	0	0	1	0	0	0	0	0	0	0	0	0	0	0	0	0	0	0	0		1
IDH1	CHEMBL532909	0	0	1	0	0	0	0	0	0	0	0	0	0	0	0	0	0	0	0		1
IDH1	LYNGBYABELLIN A	0	0	1	0	0	0	0	0	0	0	0	0	0	0	0	0	0	0	0		1
IDH1	AMPEROZIDE HYDROCHLORIDE	0	0	1	0	0	0	0	0	0	0	0	0	0	0	0	0	0	0	0		1
IDH1	CHEMBL587579	0	0	1	0	0	0	0	0	0	0	0	0	0	0	0	0	0	0	0		1
IDH1	TENONITROZOLE	0	0	1	0	0	0	0	0	0	0	0	0	0	0	0	0	0	0	0		1
IDH1	CHEMBL528119	0	0	1	0	0	0	0	0	0	0	0	0	0	0	0	0	0	0	0		1
IDH1	DIGOXIGENIN	0	0	1	0	0	0	0	0	0	0	0	0	0	0	0	0	0	0	0		1
IDH1	CHEMBL1256995	0	0	1	0	0	0	0	0	0	0	0	0	0	0	0	0	0	0	0		1
IDH1	STREPTONIGRIN	0	0	1	0	0	0	0	0	0	0	0	0	0	0	0	0	0	0	0		1
IDH1	POMIFERIN	0	0	1	0	0	0	0	0	0	0	0	0	0	0	0	0	0	0	0		1
IDH1	HEXACHLOROPHENE	0	0	1	0	0	0	0	0	0	0	0	0	0	0	0	0	0	0	0		1
IDH1	THIOGUANINE	0	0	1	0	0	0	0	0	0	0	0	0	0	0	0	0	0	0	0		1
IDH1	CHEMBL1889303	0	0	1	0	0	0	0	0	0	0	0	0	0	0	0	0	0	0	0		1
APH1B	GSI-136	0	1	0	0	0	0	0	0	0	0	0	0	0	0	0	0	0	0	0		1
APH1B	BEGACESTAT	1	0	0	0	0	0	0	0	0	0	0	0	0	0	0	0	0	0	0		1
APH1B	CHEMBL247471	0	1	0	0	0	0	0	0	0	0	0	0	0	0	0	0	0	0	0		1
APH1B	MK-0752	0	0	0	0	0	0	0	0	0	0	0	1	0	0	0	0	0	0	0		1
APH1B	TARENFLURBIL	1	0	0	0	0	0	0	0	0	0	0	0	0	0	0	0	0	0	0		1
TP53	CHEMBL406557	0	0	1	0	0	0	0	0	0	0	0	0	0	0	0	0	0	0	0		1
TP53	CHEMBL602922	0	0	1	0	0	0	0	0	0	0	0	0	0	0	0	0	0	0	0		1
TP53	CAULIBUGULONE D	0	0	1	0	0	0	0	0	0	0	0	0	0	0	0	0	0	0	0		1
TP53	CHEMBL1702181	0	0	1	0	0	0	0	0	0	0	0	0	0	0	0	0	0	0	0		1
TP53	TEBUFENPYRAD	0	0	1	0	0	0	0	0	0	0	0	0	0	0	0	0	0	0	0		1
TP53	CHEMBL186526	0	0	1	0	0	0	0	0	0	0	0	0	0	0	0	0	0	0	0		1
TP53	GLUTARAL	0	0	1	0	0	0	0	0	0	0	0	0	0	0	0	0	0	0	0		1
TP53	CHEMBL528807	0	0	1	0	0	0	0	0	0	0	0	0	0	0	0	0	0	0	0		1
TP53	CHEMBL1522984	0	0	1	0	0	0	0	0	0	0	0	0	0	0	0	0	0	0	0		1
TP53	CHEMBL592123	0	0	1	0	0	0	0	0	0	0	0	0	0	0	0	0	0	0	0		1
TP53	CHEMBL546170	0	0	1	0	0	0	0	0	0	0	0	0	0	0	0	0	0	0	0		1
TP53	MECHLORETHAMINE HYDROCHLORIDE	0	0	1	0	0	0	0	0	0	0	0	0	0	0	0	0	0	0	0		1
TP53	OLEOYL DOPAMINE	0	0	1	0	0	0	0	0	0	0	0	0	0	0	0	0	0	0	0		1
TP53	GRANISETRON	0	0	0	0	0	0	0	0	0	0	0	1	0	0	0	0	0	0	0		1
TP53	MELPHALAN	0	0	1	0	0	0	0	0	0	0	0	0	0	0	0	0	0	0	0		1
TP53	U-50488 METHANE SULFONATE	0	0	1	0	0	0	0	0	0	0	0	0	0	0	0	0	0	0	0		1
TP53	CHEMBL421215	0	0	1	0	0	0	0	0	0	0	0	0	0	0	0	0	0	0	0		1
TP53	CHEMBL578890	0	0	1	0	0	0	0	0	0	0	0	0	0	0	0	0	0	0	0		1
TP53	CHEMBL599088	0	0	1	0	0	0	0	0	0	0	0	0	0	0	0	0	0	0	0		1
TP53	CHEMBL261118	0	0	1	0	0	0	0	0	0	0	0	0	0	0	0	0	0	0	0		1
TP53	CHEMBL1326499	0	0	1	0	0	0	0	0	0	0	0	0	0	0	0	0	0	0	0		1
TP53	CHLORAMBUCIL	0	0	1	0	0	0	0	0	0	0	0	0	0	0	0	0	0	0	0		1
TP53	DIBENZ[A,H]ANTHRACENE	0	0	1	0	0	0	0	0	0	0	0	0	0	0	0	0	0	0	0		1
TP53	DEOXIEPINEPHRINE	0	0	1	0	0	0	0	0	0	0	0	0	0	0	0	0	0	0	0		1
TP53	CHEMBL590665	0	0	1	0	0	0	0	0	0	0	0	0	0	0	0	0	0	0	0		1
TP53	ALEXIDINE DIHYDROCHLORIDE	0	0	1	0	0	0	0	0	0	0	0	0	0	0	0	0	0	0	0		1
TP53	CAULIBUGULONE B	0	0	1	0	0	0	0	0	0	0	0	0	0	0	0	0	0	0	0		1
TP53	QUINACRINE DIHYDROCHLORIDE	0	0	1	0	0	0	0	0	0	0	0	0	0	0	0	0	0	0	0		1
TP53	FENTICLOR	0	0	1	0	0	0	0	0	0	0	0	0	0	0	0	0	0	0	0		1
TP53	OLEAMIDE	0	0	1	0	0	0	0	0	0	0	0	0	0	0	0	0	0	0	0		1
TP53	(R,S)-INDATRALINE	0	0	1	0	0	0	0	0	0	0	0	0	0	0	0	0	0	0	0		1
TP53	PERPHENAZINE	0	0	1	0	0	0	0	0	0	0	0	0	0	0	0	0	0	0	0		1
TP53	INDIRUBIN-3-MONOXIME	0	0	1	0	0	0	0	0	0	0	0	0	0	0	0	0	0	0	0		1
TP53	CHEMBL242171	0	0	1	0	0	0	0	0	0	0	0	0	0	0	0	0	0	0	0		1
TP53	CHEMBL408563	0	0	1	0	0	0	0	0	0	0	0	0	0	0	0	0	0	0	0		1
TP53	CHEMBL154580	0	0	1	0	0	0	0	0	0	0	0	0	0	0	0	0	0	0	0		1
TP53	CYTARABINE	0	0	0	0	0	0	0	0	0	0	0	0	0	0	0	1	0	0	0		1
TP53	CHEMBL329673	0	0	1	0	0	0	0	0	0	0	0	0	0	0	0	0	0	0	0		1
TP53	ONONIN	0	0	1	0	0	0	0	0	0	0	0	0	0	0	0	0	0	0	0		1
TP53	CHEMBL408850	0	0	1	0	0	0	0	0	0	0	0	0	0	0	0	0	0	0	0		1
TP53	FENRETINIDE	0	0	1	0	0	0	0	0	0	0	0	0	0	0	0	0	0	0	0		1
TP53	O-DEMETHYLATED ADAPALENE	0	0	1	0	0	0	0	0	0	0	0	0	0	0	0	0	0	0	0		1
TP53	PHENYLMERCURIC ACETATE	0	0	1	0	0	0	0	0	0	0	0	0	0	0	0	0	0	0	0		1
TP53	MUNDULONE	0	0	1	0	0	0	0	0	0	0	0	0	0	0	0	0	0	0	0		1
TP53	CHEMBL405914	0	0	1	0	0	0	0	0	0	0	0	0	0	0	0	0	0	0	0		1
TP53	4-METHOXYDALBERGIONE	0	0	1	0	0	0	0	0	0	0	0	0	0	0	0	0	0	0	0		1
TP53	ASTEMIZOLE	0	0	1	0	0	0	0	0	0	0	0	0	0	0	0	0	0	0	0		1
TP53	RALOXIFENE	0	0	1	0	0	0	0	0	0	0	0	0	0	0	0	0	0	0	0		1
TP53	TYRPHOSTIN A9	0	0	1	0	0	0	0	0	0	0	0	0	0	0	0	0	0	0	0		1
TP53	NICLOSAMIDE	0	0	1	0	0	0	0	0	0	0	0	0	0	0	0	0	0	0	0		1
TP53	QUINALIZARIN	0	0	1	0	0	0	0	0	0	0	0	0	0	0	0	0	0	0	0		1
TP53	PYRITHIONE ZINC	0	0	1	0	0	0	0	0	0	0	0	0	0	0	0	0	0	0	0		1
TP53	CHEMBL260028	0	0	1	0	0	0	0	0	0	0	0	0	0	0	0	0	0	0	0		1
TP53	CHEMBL259615	0	0	1	0	0	0	0	0	0	0	0	0	0	0	0	0	0	0	0		1
TP53	CHEMBL1333386	0	0	1	0	0	0	0	0	0	0	0	0	0	0	0	0	0	0	0		1
TP53	CHEMBL444376	0	0	1	0	0	0	0	0	0	0	0	0	0	0	0	0	0	0	0		1
TP53	DAIDZEIN	0	0	1	0	0	0	0	0	0	0	0	0	0	0	0	0	0	0	0		1
TP53	CHEMBL1343568	0	0	1	0	0	0	0	0	0	0	0	0	0	0	0	0	0	0	0		1
TP53	LAPACHONE	0	0	1	0	0	0	0	0	0	0	0	0	0	0	0	0	0	0	0		1
TP53	IODOACETAMIDE	0	0	1	0	0	0	0	0	0	0	0	0	0	0	0	0	0	0	0		1
TP53	THIORIDAZINE HYDROCHLORIDE	0	0	1	0	0	0	0	0	0	0	0	0	0	0	0	0	0	0	0		1
TP53	CHLORPROMAZINE	0	0	1	0	0	0	0	0	0	0	0	0	0	0	0	0	0	0	0		1
TP53	BENZALKONIUM CHLORIDE	0	0	1	0	0	0	0	0	0	0	0	0	0	0	0	0	0	0	0		1
TP53	ETHOPROPAZINE HYDROCHLORIDE	0	0	1	0	0	0	0	0	0	0	0	0	0	0	0	0	0	0	0		1
TP53	CHEMBL591618	0	0	1	0	0	0	0	0	0	0	0	0	0	0	0	0	0	0	0		1
TP53	PAROXETINE HYDROCHLORIDE	0	0	1	0	0	0	0	0	0	0	0	0	0	0	0	0	0	0	0		1
TP53	MITOXANTRONE HYDROCHLORIDE	0	0	1	0	0	0	0	0	0	0	0	0	0	0	0	0	0	0	0		1
TP53	ALPHA-NAPHTHOFLAVONE	0	0	1	0	0	0	0	0	0	0	0	0	0	0	0	0	0	0	0		1
TP53	DIMETHYL GAMBOGATE	0	0	1	0	0	0	0	0	0	0	0	0	0	0	0	0	0	0	0		1
TP53	MENADIONE	0	0	1	0	0	0	0	0	0	0	0	0	0	0	0	0	0	0	0		1
TP53	BAICALEIN	0	0	1	0	0	0	0	0	0	0	0	0	0	0	0	0	0	0	0		1
TP53	DOXORUBICIN HYDROCHLORIDE	0	0	1	0	0	0	0	0	0	0	0	0	0	0	0	0	0	0	0		1
TP53	MERCAPTOPURINE	0	0	1	0	0	0	0	0	0	0	0	0	0	0	0	0	0	0	0		1
TP53	CLIOQUINOL	0	0	1	0	0	0	0	0	0	0	0	0	0	0	0	0	0	0	0		1
TP53	CHEMBL580421	0	0	1	0	0	0	0	0	0	0	0	0	0	0	0	0	0	0	0		1
TP53	CHEMBL408653	0	0	1	0	0	0	0	0	0	0	0	0	0	0	0	0	0	0	0		1
TP53	CHLOROXINE	0	0	1	0	0	0	0	0	0	0	0	0	0	0	0	0	0	0	0		1
TP53	CHEMBL601140	0	0	1	0	0	0	0	0	0	0	0	0	0	0	0	0	0	0	0		1
TP53	2,6-DIMETHOXYQUINONE	0	0	1	0	0	0	0	0	0	0	0	0	0	0	0	0	0	0	0		1
TP53	CHEMBL285819	0	0	1	0	0	0	0	0	0	0	0	0	0	0	0	0	0	0	0		1
TP53	CHEMBL1303948	0	0	1	0	0	0	0	0	0	0	0	0	0	0	0	0	0	0	0		1
TP53	BROXYQUINOLINE	0	0	1	0	0	0	0	0	0	0	0	0	0	0	0	0	0	0	0		1
TP53	THUNBERGINOL B	0	0	1	0	0	0	0	0	0	0	0	0	0	0	0	0	0	0	0		1
TP53	3R14S-OCHRATOXIN A	0	0	1	0	0	0	0	0	0	0	0	0	0	0	0	0	0	0	0		1
TP53	CHEMBL267160	0	0	1	0	0	0	0	0	0	0	0	0	0	0	0	0	0	0	0		1
TP53	CHEMBL1256697	0	0	1	0	0	0	0	0	0	0	0	0	0	0	0	0	0	0	0		1
TP53	PYRACLOSTROBIN	0	0	1	0	0	0	0	0	0	0	0	0	0	0	0	0	0	0	0		1
TP53	RESVERATROL	0	0	1	0	0	0	0	0	0	0	0	0	0	0	0	0	0	0	0		1
TP53	CHEMBL2002487	0	0	1	0	0	0	0	0	0	0	0	0	0	0	0	0	0	0	0		1
TP53	RIBAVIRIN	0	0	1	0	0	0	0	0	0	0	0	0	0	0	0	0	0	0	0		1
TP53	CARBENDAZIM	0	0	1	0	0	0	0	0	0	0	0	0	0	0	0	0	0	0	0		1
TP53	AZATHIOPRINE	0	0	1	0	0	0	0	0	0	0	0	0	0	0	0	0	0	0	0		1
TP53	PROCHLORPERAZINE	0	0	1	0	0	0	0	0	0	0	0	0	0	0	0	0	0	0	0		1
TP53	CHEMBL1214407	0	0	1	0	0	0	0	0	0	0	0	0	0	0	0	0	0	0	0		1
TP53	CHEMBL320361	0	0	1	0	0	0	0	0	0	0	0	0	0	0	0	0	0	0	0		1
TP53	GR-127935	0	0	1	0	0	0	0	0	0	0	0	0	0	0	0	0	0	0	0		1
TP53	TRIAMTERENE	0	0	1	0	0	0	0	0	0	0	0	0	0	0	0	0	0	0	0		1
TP53	CHELERYTHRINE	0	0	1	0	0	0	0	0	0	0	0	0	0	0	0	0	0	0	0		1
TP53	CHEMBL407501	0	0	1	0	0	0	0	0	0	0	0	0	0	0	0	0	0	0	0		1
TP53	CHEMBL599100	0	0	1	0	0	0	0	0	0	0	0	0	0	0	0	0	0	0	0		1
TP53	ELLIPTECINE	0	0	1	0	0	0	0	0	0	0	0	0	0	0	0	0	0	0	0		1
TP53	FLAVANONE	0	0	1	0	0	0	0	0	0	0	0	0	0	0	0	0	0	0	0		1
TP53	ROBUSTIC ACID	0	0	1	0	0	0	0	0	0	0	0	0	0	0	0	0	0	0	0		1
TP53	CHEMBL184450	0	0	1	0	0	0	0	0	0	0	0	0	0	0	0	0	0	0	0		1
TP53	ANTIMYCIN A	0	0	1	0	0	0	0	0	0	0	0	0	0	0	0	0	0	0	0		1
TP53	DOPAMINE	0	0	1	0	0	0	0	0	0	0	0	0	0	0	0	0	0	0	0		1
TP53	CHEMBL195350	0	0	1	0	0	0	0	0	0	0	0	0	0	0	0	0	0	0	0		1
TP53	CHEMBL260213	0	0	1	0	0	0	0	0	0	0	0	0	0	0	0	0	0	0	0		1
TP53	BENZO[B]FLUORANTHENE	0	0	1	0	0	0	0	0	0	0	0	0	0	0	0	0	0	0	0		1
TP53	CHEMBL545900	0	0	1	0	0	0	0	0	0	0	0	0	0	0	0	0	0	0	0		1
TP53	ECONAZOLE NITRATE	0	0	1	0	0	0	0	0	0	0	0	0	0	0	0	0	0	0	0		1
TP53	DUVELISIB	0	0	0	0	0	0	0	0	0	0	0	0	0	0	0	1	0	0	0		1
TP53	INDOPROFEN	0	0	1	0	0	0	0	0	0	0	0	0	0	0	0	0	0	0	0		1
TP53	TRANILAST	0	0	1	0	0	0	0	0	0	0	0	0	0	0	0	0	0	0	0		1
TP53	CHEMBL405317	0	0	1	0	0	0	0	0	0	0	0	0	0	0	0	0	0	0	0		1
TP53	NEBULARINE	0	0	1	0	0	0	0	0	0	0	0	0	0	0	0	0	0	0	0		1
TP53	CADMIUM DICHLORIDE	0	0	1	0	0	0	0	0	0	0	0	0	0	0	0	0	0	0	0		1
TP53	GENISTEIN	0	0	1	0	0	0	0	0	0	0	0	0	0	0	0	0	0	0	0		1
TP53	HOMIDIUM BROMIDE	0	0	1	0	0	0	0	0	0	0	0	0	0	0	0	0	0	0	0		1
TP53	CHEMBL26320	0	0	1	0	0	0	0	0	0	0	0	0	0	0	0	0	0	0	0		1
TP53	(Z)-PIPLARTINE	0	0	1	0	0	0	0	0	0	0	0	0	0	0	0	0	0	0	0		1
TP53	DAUNORUBICIN HYDROCHLORIDE	0	0	1	0	0	0	0	0	0	0	0	0	0	0	0	0	0	0	0		1
TP53	CHEMBL1397308	0	0	1	0	0	0	0	0	0	0	0	0	0	0	0	0	0	0	0		1
TP53	SANGUINARIUM	0	0	1	0	0	0	0	0	0	0	0	0	0	0	0	0	0	0	0		1
TP53	TEPRASIRAN	0	0	0	0	0	0	1	0	0	0	0	0	0	0	0	0	0	0	0		1
TP53	AZACITIDINE	0	0	1	0	0	0	0	0	0	0	0	0	0	0	0	0	0	0	0		1
TP53	HYDRALAZINE HYDROCHLORIDE	0	0	1	0	0	0	0	0	0	0	0	0	0	0	0	0	0	0	0		1
TP53	CHEMBL533226	0	0	1	0	0	0	0	0	0	0	0	0	0	0	0	0	0	0	0		1
TP53	IOXYNIL	0	0	1	0	0	0	0	0	0	0	0	0	0	0	0	0	0	0	0		1
TP53	TRICLOCARBAN	0	0	1	0	0	0	0	0	0	0	0	0	0	0	0	0	0	0	0		1
TP53	PROCHLORPERAZINE EDISYLATE	0	0	1	0	0	0	0	0	0	0	0	0	0	0	0	0	0	0	0		1
TP53	SALMETEROL XINAFOATE	0	0	1	0	0	0	0	0	0	0	0	0	0	0	0	0	0	0	0		1
TP53	CHEMBL35482	0	0	1	0	0	0	0	0	0	0	0	0	0	0	0	0	0	0	0		1
TP53	CHEMBL201325	0	0	1	0	0	0	0	0	0	0	0	0	0	0	0	0	0	0	0		1
TP53	CHEMBL429335	0	0	1	0	0	0	0	0	0	0	0	0	0	0	0	0	0	0	0		1
TP53	CHEMBL297784	0	0	1	0	0	0	0	0	0	0	0	0	0	0	0	0	0	0	0		1
TP53	KRESOXIM-METHYL	0	0	1	0	0	0	0	0	0	0	0	0	0	0	0	0	0	0	0		1
TP53	THIMEROSAL	0	0	1	0	0	0	0	0	0	0	0	0	0	0	0	0	0	0	0		1
TP53	CHEMBL429095	0	0	1	0	0	0	0	0	0	0	0	0	0	0	0	0	0	0	0		1
TP53	CHLOROTHALONIL	0	0	1	0	0	0	0	0	0	0	0	0	0	0	0	0	0	0	0		1
TP53	GALLIC ACID	0	0	1	0	0	0	0	0	0	0	0	0	0	0	0	0	0	0	0		1
TP53	CHEMBL233194	0	0	1	0	0	0	0	0	0	0	0	0	0	0	0	0	0	0	0		1
TP53	CHEMBL410484	0	0	1	0	0	0	0	0	0	0	0	0	0	0	0	0	0	0	0		1
TP53	CHEMBL1346468	0	0	1	0	0	0	0	0	0	0	0	0	0	0	0	0	0	0	0		1
TP53	2-AMINOANTHRACENE	0	0	1	0	0	0	0	0	0	0	0	0	0	0	0	0	0	0	0		1
TP53	NORTRIPTYLINE	0	0	1	0	0	0	0	0	0	0	0	0	0	0	0	0	0	0	0		1
TP53	(S)APOMORPHINE	0	0	1	0	0	0	0	0	0	0	0	0	0	0	0	0	0	0	0		1
TP53	ACEQUINOCYL	0	0	1	0	0	0	0	0	0	0	0	0	0	0	0	0	0	0	0		1
TP53	DIHYDROGAMBOGIC ACID	0	0	1	0	0	0	0	0	0	0	0	0	0	0	0	0	0	0	0		1
TP53	CHEMBL591126	0	0	1	0	0	0	0	0	0	0	0	0	0	0	0	0	0	0	0		1
TP53	CHEMBL1169388	0	0	1	0	0	0	0	0	0	0	0	0	0	0	0	0	0	0	0		1
TP53	MERCURIC CHLORIDE	0	0	1	0	0	0	0	0	0	0	0	0	0	0	0	0	0	0	0		1
TP53	WARFARIN	0	0	1	0	0	0	0	0	0	0	0	0	0	0	0	0	0	0	0		1
TP53	PIMOZIDE	0	0	1	0	0	0	0	0	0	0	0	0	0	0	0	0	0	0	0		1
TP53	NIGULDIPINE	0	0	1	0	0	0	0	0	0	0	0	0	0	0	0	0	0	0	0		1
TP53	CYAZOFAMID	0	0	1	0	0	0	0	0	0	0	0	0	0	0	0	0	0	0	0		1
TP53	RIMCAZOLE	0	0	1	0	0	0	0	0	0	0	0	0	0	0	0	0	0	0	0		1
TP53	SULCONAZOLE NITRATE	0	0	1	0	0	0	0	0	0	0	0	0	0	0	0	0	0	0	0		1
TP53	CHEMBL271023	0	0	1	0	0	0	0	0	0	0	0	0	0	0	0	0	0	0	0		1
TP53	APOMORPHINE	0	0	1	0	0	0	0	0	0	0	0	0	0	0	0	0	0	0	0		1
TP53	PIPLARTINE	0	0	1	0	0	0	0	0	0	0	0	0	0	0	0	0	0	0	0		1
TP53	RHODOMYRTOXIN B	0	0	1	0	0	0	0	0	0	0	0	0	0	0	0	0	0	0	0		1
TP53	CHEMBL259421	0	0	1	0	0	0	0	0	0	0	0	0	0	0	0	0	0	0	0		1
TP53	CLADRIBINE	0	0	1	0	0	0	0	0	0	0	0	0	0	0	0	0	0	0	0		1
TP53	MANGOSTIN	0	0	1	0	0	0	0	0	0	0	0	0	0	0	0	0	0	0	0		1
TP53	CHEMBL596633	0	0	1	0	0	0	0	0	0	0	0	0	0	0	0	0	0	0	0		1
TP53	CHEMBL27006	0	0	1	0	0	0	0	0	0	0	0	0	0	0	0	0	0	0	0		1
TP53	HEXACHLOROPHENE	0	0	1	0	0	0	0	0	0	0	0	0	0	0	0	0	0	0	0		1
TP53	CHEMBL261123	0	0	1	0	0	0	0	0	0	0	0	0	0	0	0	0	0	0	0		1
TP53	TRIFLUPROMAZINE	0	0	1	0	0	0	0	0	0	0	0	0	0	0	0	0	0	0	0		1
TP53	CHEMBL578512	0	0	1	0	0	0	0	0	0	0	0	0	0	0	0	0	0	0	0		1
TP53	CAULIBUGULONE C	0	0	1	0	0	0	0	0	0	0	0	0	0	0	0	0	0	0	0		1
TP53	3-METHOXYCATECHOL	0	0	1	0	0	0	0	0	0	0	0	0	0	0	0	0	0	0	0		1
TP53	CHEMBL261693	0	0	1	0	0	0	0	0	0	0	0	0	0	0	0	0	0	0	0		1
TP53	CHEMBL473735	0	0	1	0	0	0	0	0	0	0	0	0	0	0	0	0	0	0	0		1
TP53	CHEMBL528712	0	0	1	0	0	0	0	0	0	0	0	0	0	0	0	0	0	0	0		1
TP53	N6-BENZYLADENOSINE	0	0	1	0	0	0	0	0	0	0	0	0	0	0	0	0	0	0	0		1
TP53	PLUMBAGIN	0	0	1	0	0	0	0	0	0	0	0	0	0	0	0	0	0	0	0		1
TP53	METHYL ROBUSTONE	0	0	1	0	0	0	0	0	0	0	0	0	0	0	0	0	0	0	0		1
TP53	CHEMBL530049	0	0	1	0	0	0	0	0	0	0	0	0	0	0	0	0	0	0	0		1
TP53	MITOXANTRONE	0	0	1	0	0	0	0	0	0	0	0	0	0	0	0	0	0	0	0		1
TP53	CHEMBL599943	0	0	1	0	0	0	0	0	0	0	0	0	0	0	0	0	0	0	0		1
TP53	DINOSEB	0	0	1	0	0	0	0	0	0	0	0	0	0	0	0	0	0	0	0		1
TP53	ALT-801	0	0	0	0	0	0	1	0	0	0	0	0	0	0	0	0	0	0	0		1
TP53	CHEMBL88272	0	0	1	0	0	0	0	0	0	0	0	0	0	0	0	0	0	0	0		1
TP53	TRIFLOXYSTROBIN	0	0	1	0	0	0	0	0	0	0	0	0	0	0	0	0	0	0	0		1
TP53	DICHLOROPHEN	0	0	1	0	0	0	0	0	0	0	0	0	0	0	0	0	0	0	0		1
TP53	CHEMBL260451	0	0	1	0	0	0	0	0	0	0	0	0	0	0	0	0	0	0	0		1
TP53	VANOXERINE	0	0	1	0	0	0	0	0	0	0	0	0	0	0	0	0	0	0	0		1
TP53	CHEMBL99408	0	0	1	0	0	0	0	0	0	0	0	0	0	0	0	0	0	0	0		1
TP53	7,8-DIHYDROXYFLAVONE	0	0	1	0	0	0	0	0	0	0	0	0	0	0	0	0	0	0	0		1
TP53	SERTRALINE HYDROCHLORIDE	0	0	1	0	0	0	0	0	0	0	0	0	0	0	0	0	0	0	0		1
TP53	CHEMBL259784	0	0	1	0	0	0	0	0	0	0	0	0	0	0	0	0	0	0	0		1
TP53	CADMIUM ACETATE	0	0	1	0	0	0	0	0	0	0	0	0	0	0	0	0	0	0	0		1
TP53	CHEMBL411085	0	0	1	0	0	0	0	0	0	0	0	0	0	0	0	0	0	0	0		1
TP53	SB-224289	0	0	1	0	0	0	0	0	0	0	0	0	0	0	0	0	0	0	0		1
TP53	TAMOXIFEN CITRATE	0	0	1	0	0	0	0	0	0	0	0	0	0	0	0	0	0	0	0		1
TP53	TEROXIRONE	0	0	1	0	0	0	0	0	0	0	0	0	0	0	0	0	0	0	0		1
TP53	MAPROTILINE	0	0	1	0	0	0	0	0	0	0	0	0	0	0	0	0	0	0	0		1
TP53	CHEMBL85194	0	0	1	0	0	0	0	0	0	0	0	0	0	0	0	0	0	0	0		1
TP53	EMODIN	0	0	1	0	0	0	0	0	0	0	0	0	0	0	0	0	0	0	0		1
TP53	CIS-RESVERATROL	0	0	1	0	0	0	0	0	0	0	0	0	0	0	0	0	0	0	0		1
TP53	CHEMBL66114	0	0	1	0	0	0	0	0	0	0	0	0	0	0	0	0	0	0	0		1
TP53	CHEMBL601757	0	0	1	0	0	0	0	0	0	0	0	0	0	0	0	0	0	0	0		1
TP53	FLUPHENAZINE	0	0	1	0	0	0	0	0	0	0	0	0	0	0	0	0	0	0	0		1
TP53	ANISINDIONE	0	0	1	0	0	0	0	0	0	0	0	0	0	0	0	0	0	0	0		1
TP53	CHEMBL1389794	0	0	1	0	0	0	0	0	0	0	0	0	0	0	0	0	0	0	0		1
TP53	TRACAZOLATE	0	0	1	0	0	0	0	0	0	0	0	0	0	0	0	0	0	0	0		1
TP53	CHEMBL259805	0	0	1	0	0	0	0	0	0	0	0	0	0	0	0	0	0	0	0		1
TP53	BENOMYL	0	0	1	0	0	0	0	0	0	0	0	0	0	0	0	0	0	0	0		1
TP53	CHLORFENAPYR	0	0	1	0	0	0	0	0	0	0	0	0	0	0	0	0	0	0	0		1
TP53	PROPARGITE	0	0	1	0	0	0	0	0	0	0	0	0	0	0	0	0	0	0	0		1
TP53	CLOMIPRAMINE	0	0	1	0	0	0	0	0	0	0	0	0	0	0	0	0	0	0	0		1
TP53	POTASSIUM DICHROMATE	0	0	1	0	0	0	0	0	0	0	0	0	0	0	0	0	0	0	0		1
TP53	LOPERAMIDE	0	0	1	0	0	0	0	0	0	0	0	0	0	0	0	0	0	0	0		1
TP53	METHYLENE BLUE	0	0	1	0	0	0	0	0	0	0	0	0	0	0	0	0	0	0	0		1
TP53	3',4' DICHLOROBENZAMIL	0	0	1	0	0	0	0	0	0	0	0	0	0	0	0	0	0	0	0		1
TP53	NITAZOXANIDE	0	0	1	0	0	0	0	0	0	0	0	0	0	0	0	0	0	0	0		1
TP53	CHEMBL259422	0	0	1	0	0	0	0	0	0	0	0	0	0	0	0	0	0	0	0		1
TP53	CHEMBL16685	0	0	1	0	0	0	0	0	0	0	0	0	0	0	0	0	0	0	0		1
TP53	BENZETHONIUM CHLORIDE	0	0	1	0	0	0	0	0	0	0	0	0	0	0	0	0	0	0	0		1
TP53	CHEMBL177809	0	0	1	0	0	0	0	0	0	0	0	0	0	0	0	0	0	0	0		1
TP53	METHYLBENZETHONIUM CHLORIDE	0	0	1	0	0	0	0	0	0	0	0	0	0	0	0	0	0	0	0		1
TP53	E-FLUPENTIXOL	0	0	1	0	0	0	0	0	0	0	0	0	0	0	0	0	0	0	0		1
TP53	(R)-INDOPROFEN	0	0	1	0	0	0	0	0	0	0	0	0	0	0	0	0	0	0	0		1
TP53	CHEMBL337173	0	0	1	0	0	0	0	0	0	0	0	0	0	0	0	0	0	0	0		1
TP53	CHEMBL600334	0	0	1	0	0	0	0	0	0	0	0	0	0	0	0	0	0	0	0		1
TP53	CHEMBL563919	0	0	1	0	0	0	0	0	0	0	0	0	0	0	0	0	0	0	0		1
TP53	BENZO(K)FLUORANTHENE	0	0	1	0	0	0	0	0	0	0	0	0	0	0	0	0	0	0	0		1
TP53	ENCORAFENIB	0	0	0	0	0	0	0	0	0	0	0	0	0	0	0	1	0	0	0		1
TP53	EMBELIN	0	0	1	0	0	0	0	0	0	0	0	0	0	0	0	0	0	0	0		1
TP53	CHEMBL422942	0	0	1	0	0	0	0	0	0	0	0	0	0	0	0	0	0	0	0		1
TP53	CHEMBL265686	0	0	1	0	0	0	0	0	0	0	0	0	0	0	0	0	0	0	0		1
TP53	CHEMBL600347	0	0	1	0	0	0	0	0	0	0	0	0	0	0	0	0	0	0	0		1
TP53	MICHLER'S KETONE	0	0	1	0	0	0	0	0	0	0	0	0	0	0	0	0	0	0	0		1
TP53	KINETIN RIBOSIDE	0	0	1	0	0	0	0	0	0	0	0	0	0	0	0	0	0	0	0		1
TP53	PHENANTHROLINE	0	0	1	0	0	0	0	0	0	0	0	0	0	0	0	0	0	0	0		1
TP53	FUROXAN	0	0	1	0	0	0	0	0	0	0	0	0	0	0	0	0	0	0	0		1
TP53	CHEMBL291143	0	0	1	0	0	0	0	0	0	0	0	0	0	0	0	0	0	0	0		1
TP53	TPCK	0	0	1	0	0	0	0	0	0	0	0	0	0	0	0	0	0	0	0		1
TP53	BITHIONOL	0	0	1	0	0	0	0	0	0	0	0	0	0	0	0	0	0	0	0		1
TP53	CHEMBL225513	0	0	1	0	0	0	0	0	0	0	0	0	0	0	0	0	0	0	0		1
TP53	LONTUCIREV (REPLICATING ADENOVIRUS)	0	0	0	0	0	0	1	0	0	0	0	0	0	0	0	0	0	0	0		1
TP53	OLVANIL	0	0	1	0	0	0	0	0	0	0	0	0	0	0	0	0	0	0	0		1
TP53	CLOFOCTOL	0	0	1	0	0	0	0	0	0	0	0	0	0	0	0	0	0	0	0		1
TP53	TRIACETYLRESVERATROL	0	0	1	0	0	0	0	0	0	0	0	0	0	0	0	0	0	0	0		1
TP53	CHEMBL587620	0	0	1	0	0	0	0	0	0	0	0	0	0	0	0	0	0	0	0		1
TP53	TERPYRIDINE	0	0	1	0	0	0	0	0	0	0	0	0	0	0	0	0	0	0	0		1
TP53	CHEMBL374632	0	0	1	0	0	0	0	0	0	0	0	0	0	0	0	0	0	0	0		1
TP53	CHEMBL579550	0	0	1	0	0	0	0	0	0	0	0	0	0	0	0	0	0	0	0		1
TP53	FANCHININ	0	0	1	0	0	0	0	0	0	0	0	0	0	0	0	0	0	0	0		1
TP53	IODOQUINOL	0	0	1	0	0	0	0	0	0	0	0	0	0	0	0	0	0	0	0		1
TP53	CHLORANIL	0	0	1	0	0	0	0	0	0	0	0	0	0	0	0	0	0	0	0		1
TP53	CHEMBL227959	0	0	1	0	0	0	0	0	0	0	0	0	0	0	0	0	0	0	0		1
TP53	PROPACHLOR	0	0	1	0	0	0	0	0	0	0	0	0	0	0	0	0	0	0	0		1
TP53	BERZOSERTIB	0	0	0	0	0	0	0	0	0	0	0	0	0	0	0	1	0	0	0		1
TP53	CHEMBL582715	0	0	1	0	0	0	0	0	0	0	0	0	0	0	0	0	0	0	0		1
TP53	CHEMBL582473	0	0	1	0	0	0	0	0	0	0	0	0	0	0	0	0	0	0	0		1
TP53	FURAZOLIDONE	0	0	1	0	0	0	0	0	0	0	0	0	0	0	0	0	0	0	0		1
TP53	AMOXAPINE	0	0	1	0	0	0	0	0	0	0	0	0	0	0	0	0	0	0	0		1
TP53	NORDIHYDROGUAIARETIC ACID	0	0	1	0	0	0	0	0	0	0	0	0	0	0	0	0	0	0	0		1
TP53	CHEMBL602150	0	0	1	0	0	0	0	0	0	0	0	0	0	0	0	0	0	0	0		1
TP53	CLEMASTINE	0	0	1	0	0	0	0	0	0	0	0	0	0	0	0	0	0	0	0		1
TP53	PENTACHLOROPHENOL	0	0	1	0	0	0	0	0	0	0	0	0	0	0	0	0	0	0	0		1
TP53	SANGUINARINE SULFATE	0	0	1	0	0	0	0	0	0	0	0	0	0	0	0	0	0	0	0		1
TP53	CHEMBL1494650	0	0	1	0	0	0	0	0	0	0	0	0	0	0	0	0	0	0	0		1
TP53	CHEMBL428789	0	0	1	0	0	0	0	0	0	0	0	0	0	0	0	0	0	0	0		1
TP53	CHEMBL260560	0	0	1	0	0	0	0	0	0	0	0	0	0	0	0	0	0	0	0		1
TP53	ZIRAM	0	0	1	0	0	0	0	0	0	0	0	0	0	0	0	0	0	0	0		1
CSNK1D	SB-203580	0	0	1	0	0	0	0	0	0	0	0	0	0	0	0	0	0	0	0		1
CSNK1D	TAK-715	0	0	1	0	0	0	0	0	0	0	0	0	0	0	0	0	0	0	0		1
CSNK1D	GEFITINIB	0	0	1	0	0	0	0	0	0	0	0	0	0	0	0	0	0	0	0		1
CSNK1D	ALSTERPAULLONE	0	0	1	0	0	0	0	0	0	0	0	0	0	0	0	0	0	0	0		1
CSNK1D	(RS)-ROSCOVITINE	0	0	1	0	0	0	0	0	0	0	0	0	0	0	0	0	0	0	0		1
CSNK1D	BMS-345541	0	0	1	0	0	0	0	0	0	0	0	0	0	0	0	0	0	0	0		1
CSNK1D	CYC-116	0	0	1	0	0	0	0	0	0	0	0	0	0	0	0	0	0	0	0		1
CSNK1D	CENISERTIB	0	0	1	0	0	0	0	0	0	0	0	0	0	0	0	0	0	0	0		1
CSNK1D	DOVITINIB	0	0	1	0	0	0	0	0	0	0	0	0	0	0	0	0	0	0	0		1
CSNK1D	LINIFANIB	0	0	1	0	0	0	0	0	0	0	0	0	0	0	0	0	0	0	0		1
CSNK1D	AZD-1152-HQPA	0	0	1	0	0	0	0	0	0	0	0	0	0	0	0	0	0	0	0		1
CSNK1D	SB-220025	0	0	1	0	0	0	0	0	0	0	0	0	0	0	0	0	0	0	0		1
CSNK1D	SB-242235	0	0	1	0	0	0	0	0	0	0	0	0	0	0	0	0	0	0	0		1
CSNK1D	ILORASERTIB	0	0	1	0	0	0	0	0	0	0	0	0	0	0	0	0	0	0	0		1
CSNK1D	GW441756X	0	0	1	0	0	0	0	0	0	0	0	0	0	0	0	0	0	0	0		1
CSNK1D	CHEMBL375293	0	0	1	0	0	0	0	0	0	0	0	0	0	0	0	0	0	0	0		1
CSNK1D	CHEMBL225519	0	0	1	0	0	0	0	0	0	0	0	0	0	0	0	0	0	0	0		1
CSNK1D	SP-600125	0	0	1	0	0	0	0	0	0	0	0	0	0	0	0	0	0	0	0		1
CSNK1D	R-1487	0	0	1	0	0	0	0	0	0	0	0	0	0	0	0	0	0	0	0		1
TNFRSF11A	RISPERIDONE	0	0	0	0	0	1	0	0	0	0	0	0	0	0	0	0	0	0	0		1
SAE1	CHEMBL299853	0	0	1	0	0	0	0	0	0	0	0	0	0	0	0	0	0	0	0		1
SAE1	BENSERAZIDE HYDROCHLORIDE	0	0	1	0	0	0	0	0	0	0	0	0	0	0	0	0	0	0	0		1
SAE1	PEVONEDISTAT	0	0	1	0	0	0	0	0	0	0	0	0	0	0	0	0	0	0	0		1
SAE1	BETULINIC ACID	0	0	1	0	0	0	0	0	0	0	0	0	0	0	0	0	0	0	0		1
SAE1	LIPOIC ACID, ALPHA	0	0	1	0	0	0	0	0	0	0	0	0	0	0	0	0	0	0	0		1
SAE1	LOBARIC ACID	0	0	1	0	0	0	0	0	0	0	0	0	0	0	0	0	0	0	0		1
SAE1	ASTERRIC ACID	0	0	1	0	0	0	0	0	0	0	0	0	0	0	0	0	0	0	0		1
SLC47A1	RUCAPARIB	0	0	0	0	0	1	0	0	0	0	0	0	0	0	0	0	0	0	0		1
PSMB6	IXAZOMIB CITRATE	1	0	0	0	0	0	0	0	0	0	0	0	0	0	0	0	0	0	0		1
PSMB6	MARIZOMIB	1	0	0	0	0	0	0	0	0	0	0	0	0	0	0	0	0	0	0		1
PSMB6	OPROZOMIB	1	0	0	0	0	0	0	0	0	0	0	0	0	0	0	0	0	0	0		1
PSMA5	OPROZOMIB	1	0	0	0	0	0	0	0	0	0	0	0	0	0	0	0	0	0	0		1
PSMA5	IXAZOMIB CITRATE	1	0	0	0	0	0	0	0	0	0	0	0	0	0	0	0	0	0	0		1
PSMA5	MARIZOMIB	1	0	0	0	0	0	0	0	0	0	0	0	0	0	0	0	0	0	0		1
NDUFS6	ME-344	1	0	0	0	0	0	0	0	0	0	0	0	0	0	0	0	0	0	0		1
NDUFS6	METFORMIN HYDROCHLORIDE	1	0	0	0	0	0	0	0	0	0	0	0	0	0	0	0	0	0	0		1
NDUFS6	NV-128	1	0	0	0	0	0	0	0	0	0	0	0	0	0	0	0	0	0	0		1
SIGMAR1	IGMESINE	0	0	0	0	0	0	1	0	0	0	0	0	0	0	0	0	0	0	0		1
SIGMAR1	DEXTROMETHORPHAN HYDROBROMIDE	1	0	0	0	0	0	0	0	0	0	0	0	0	0	0	0	0	0	0		1
SIGMAR1	RIMCAZOLE	0	1	0	0	0	0	0	0	0	0	0	0	0	0	0	0	0	0	0		1
SIGMAR1	PENTAZOCINE LACTATE	1	0	0	0	0	0	0	0	0	0	0	0	0	0	0	0	0	0	0		1
SIGMAR1	DEXTROMETHORPHAN POLISTIREX	1	0	0	0	0	0	0	0	0	0	0	0	0	0	0	0	0	0	0		1
HNMT	DIPHENHYDRAMINE	0	0	0	0	0	0	1	0	0	0	0	0	0	0	0	0	0	0	0		1
ADRA2A	SENREBOTASE	0	1	0	0	0	0	0	0	0	0	0	0	0	0	0	0	0	0	0		1
ADRA2A	BRIMONIDINE TARTRATE	1	0	0	0	0	0	0	0	0	0	0	0	0	0	0	0	0	0	0		1
ADRA2A	OXYMETAZOLINE HYDROCHLORIDE	1	0	0	0	0	0	0	0	0	0	0	0	0	0	0	0	0	0	0		1
ADRA2A	NICERGOLINE	0	0	0	0	0	0	1	0	0	0	0	0	0	0	0	0	0	0	0		1
ADRA2A	ERGOLOID MESYLATES	1	0	0	0	0	0	0	0	0	0	0	0	0	0	0	0	0	0	0		1
ADRA2A	MILNACIPRAN	0	0	0	0	0	1	0	0	0	0	0	0	0	0	0	0	0	0	0		1
ADRA2A	PHENOXYBENZAMINE HYDROCHLORIDE	1	0	0	0	0	0	0	0	0	0	0	0	0	0	0	0	0	0	0		1
ADRA2A	EPINEPHRINE BITARTRATE	1	0	0	0	0	0	0	0	0	0	0	0	0	0	0	0	0	0	0		1
ADRA2A	METHYLDOPATE HYDROCHLORIDE	1	0	0	0	0	0	0	0	0	0	0	0	0	0	0	0	0	0	0		1
ADRA2A	APRACLONIDINE HYDROCHLORIDE	1	0	0	0	0	0	0	0	0	0	0	0	0	0	0	0	0	0	0		1
ADRA2A	FADOLMIDINE HYDROCHLORIDE	1	0	0	0	0	0	0	0	0	0	0	0	0	0	0	0	0	0	0		1
ADRA2A	PHENTOLAMINE MESYLATE	1	0	0	0	0	0	0	0	0	0	0	0	0	0	0	0	0	0	0		1
ADRA2A	DEXMEDETOMIDINE HYDROCHLORIDE	1	0	0	0	0	0	0	0	0	0	0	0	0	0	0	0	0	0	0		1
ADRA2A	TETRAHYDROZOLINE HYDROCHLORIDE	1	0	0	0	0	0	0	0	0	0	0	0	0	0	0	0	0	0	0		1
ADRA2A	FADOLMIDINE	0	0	0	0	0	0	1	0	0	0	0	0	0	0	0	0	0	0	0		1
ADRA2A	CLONIDINE HYDROCHLORIDE	1	0	0	0	0	0	0	0	0	0	0	0	0	0	0	0	0	0	0		1
ADRA2A	AMPHETAMINE	0	0	0	0	1	0	0	0	0	0	0	0	0	0	0	0	0	0	0		1
ADRA2A	ESMIRTAZAPINE MALEATE	1	0	0	0	0	0	0	0	0	0	0	0	0	0	0	0	0	0	0		1
ADRA2A	NAPHAZOLINE HYDROCHLORIDE	1	0	0	0	0	0	0	0	0	0	0	0	0	0	0	0	0	0	0		1
ADRA2A	TIZANIDINE HYDROCHLORIDE	1	0	0	0	0	0	0	0	0	0	0	0	0	0	0	0	0	0	0		1
ADRA2A	PARDOPRUNOX	0	1	0	0	0	0	0	0	0	0	0	0	0	0	0	0	0	0	0		1
ADRA2A	NOREPINEPHRINE BITARTRATE	1	0	0	0	0	0	0	0	0	0	0	0	0	0	0	0	0	0	0		1
ADRA2A	ISOPROTERENOL	0	0	0	0	0	1	0	0	0	0	0	0	0	0	0	0	0	0	0		1
ADRA2A	RAUWOLFIA SERPENTINA	1	0	0	0	0	0	0	0	0	0	0	0	0	0	0	0	0	0	0		1
ADRA2A	MEPERIDINE	0	0	0	0	0	0	1	0	0	0	0	0	0	0	0	0	0	0	0		1
ADRA2A	LABETALOL HYDROCHLORIDE	1	0	0	0	0	0	0	0	0	0	0	0	0	0	0	0	0	0	0		1
ADRA2A	HYDROXYAMPHETAMINE HYDROBROMIDE	1	0	0	0	0	0	0	0	0	0	0	0	0	0	0	0	0	0	0		1
ADRA2A	GUANABENZ ACETATE	1	0	0	0	0	0	0	0	0	0	0	0	0	0	0	0	0	0	0		1
ADRA2A	GUANFACINE HYDROCHLORIDE	1	0	0	0	0	0	0	0	0	0	0	0	0	0	0	0	0	0	0		1
ADRA2A	TOLAZOLINE HYDROCHLORIDE	1	0	0	0	0	0	0	0	0	0	0	0	0	0	0	0	0	0	0		1
ADRA2A	DIPIVEFRIN HYDROCHLORIDE	1	0	0	0	0	0	0	0	0	0	0	0	0	0	0	0	0	0	0		1
ADRA2A	MEDETOMIDINE	0	0	0	0	0	0	1	0	0	0	0	0	0	0	0	0	0	0	0		1
ADRA2A	MEPHENTERMINE SULFATE	1	0	0	0	0	0	0	0	0	0	0	0	0	0	0	0	0	0	0		1
ADRA2A	ALSEROXYLON	1	0	0	0	0	0	0	0	0	0	0	0	0	0	0	0	0	0	0		1
ADAM17	APRATASTAT	0	0	0	0	0	0	1	0	0	0	0	0	0	0	0	0	0	0	0		1
ADAM17	ADERBASIB	0	0	0	0	0	0	1	0	0	0	0	0	0	0	0	0	0	0	0		1
ADAM17	CHEMBL599255	0	0	1	0	0	0	0	0	0	0	0	0	0	0	0	0	0	0	0		1
GGPS1	ZOLEDRONIC ACID	0	1	0	0	0	0	0	0	0	0	0	0	0	0	0	0	0	0	0		1
TXNDC11	HYDROCHLOROTHIAZIDE	0	0	0	0	0	1	0	0	0	0	0	0	0	0	0	0	0	0	0		1
HKDC1	CHEMBL592124	0	0	1	0	0	0	0	0	0	0	0	0	0	0	0	0	0	0	0		1
HKDC1	OXOPURPUREINE	0	0	1	0	0	0	0	0	0	0	0	0	0	0	0	0	0	0	0		1
HKDC1	CHEMBL1865517	0	0	1	0	0	0	0	0	0	0	0	0	0	0	0	0	0	0	0		1
HKDC1	2,6-DIMETHOXYQUINONE	0	0	1	0	0	0	0	0	0	0	0	0	0	0	0	0	0	0	0		1
HKDC1	ALEXIDINE HYDROCHLORIDE	0	0	1	0	0	0	0	0	0	0	0	0	0	0	0	0	0	0	0		1
HKDC1	DEOXYVASICINONE	0	0	1	0	0	0	0	0	0	0	0	0	0	0	0	0	0	0	0		1
HKDC1	CHEMBL600862	0	0	1	0	0	0	0	0	0	0	0	0	0	0	0	0	0	0	0		1
HKDC1	CHEMBL429095	0	0	1	0	0	0	0	0	0	0	0	0	0	0	0	0	0	0	0		1
HKDC1	CHLORHEXIDINE	0	0	1	0	0	0	0	0	0	0	0	0	0	0	0	0	0	0	0		1
HKDC1	CHEMBL1707907	0	0	1	0	0	0	0	0	0	0	0	0	0	0	0	0	0	0	0		1
HKDC1	SENNOSIDE B	0	0	1	0	0	0	0	0	0	0	0	0	0	0	0	0	0	0	0		1
HKDC1	CHEMBL1503190	0	0	1	0	0	0	0	0	0	0	0	0	0	0	0	0	0	0	0		1
HKDC1	CHEMBL2095095	0	0	1	0	0	0	0	0	0	0	0	0	0	0	0	0	0	0	0		1
MMP14	CARMINIC ACID	0	0	1	0	0	0	0	0	0	0	0	0	0	0	0	0	0	0	0		1
MMP14	PRINOMASTAT	0	0	0	0	0	0	0	0	0	1	0	0	0	0	0	0	0	0	0		1
MMP14	PYROGALLOL RED	0	0	1	0	0	0	0	0	0	0	0	0	0	0	0	0	0	0	0		1
PSMB4	OPROZOMIB	1	0	0	0	0	0	0	0	0	0	0	0	0	0	0	0	0	0	0		1
PSMB4	IXAZOMIB CITRATE	1	0	0	0	0	0	0	0	0	0	0	0	0	0	0	0	0	0	0		1
PSMB4	MARIZOMIB	1	0	0	0	0	0	0	0	0	0	0	0	0	0	0	0	0	0	0		1
PSMC2	IXAZOMIB CITRATE	1	0	0	0	0	0	0	0	0	0	0	0	0	0	0	0	0	0	0		1
PSMC2	OPROZOMIB	1	0	0	0	0	0	0	0	0	0	0	0	0	0	0	0	0	0	0		1
AK4	TENOFOVIR	0	0	0	0	0	1	0	0	0	0	0	0	0	0	0	0	0	0	0		1
XIRP2	ATENOLOL	0	0	0	0	0	1	0	0	0	0	0	0	0	0	0	0	0	0	0		1
CTSS	PETESICATIB	0	0	0	0	0	0	1	0	0	0	0	0	0	0	0	0	0	0	0		1
F2RL2	VORAPAXAR	0	1	0	0	0	0	0	0	0	0	0	0	0	0	0	0	0	0	0		1
F2RL2	RUSALATIDE	0	1	0	0	0	0	0	0	0	0	0	0	0	0	0	0	0	0	0		1
NDUFS4	ME-344	1	0	0	0	0	0	0	0	0	0	0	0	0	0	0	0	0	0	0		1
NDUFS4	NV-128	1	0	0	0	0	0	0	0	0	0	0	0	0	0	0	0	0	0	0		1
NDUFS4	METFORMIN HYDROCHLORIDE	1	0	0	0	0	0	0	0	0	0	0	0	0	0	0	0	0	0	0		1
TLR3	HILTONOL	0	0	0	0	0	0	1	0	0	0	0	0	0	0	0	0	0	0	0		1
TLR3	ASPIRIN	0	0	0	0	0	1	0	0	0	0	0	0	0	0	0	0	0	0	0		1
ABCA1	FENOFIBRATE	0	0	0	0	0	1	0	0	0	0	0	0	0	0	0	0	0	0	0		1
NDUFB6	NV-128	1	0	0	0	0	0	0	0	0	0	0	0	0	0	0	0	0	0	0		1
NDUFB6	ME-344	1	0	0	0	0	0	0	0	0	0	0	0	0	0	0	0	0	0	0		1
NDUFB6	METFORMIN HYDROCHLORIDE	1	0	0	0	0	0	0	0	0	0	0	0	0	0	0	0	0	0	0		1
VCP	AMENTOFLAVONE	0	0	1	0	0	0	0	0	0	0	0	0	0	0	0	0	0	0	0		1
VCP	HEXACHLOROPHENE	0	0	1	0	0	0	0	0	0	0	0	0	0	0	0	0	0	0	0		1
PSMC3	OPROZOMIB	1	0	0	0	0	0	0	0	0	0	0	0	0	0	0	0	0	0	0		1
PSMC3	IXAZOMIB CITRATE	1	0	0	0	0	0	0	0	0	0	0	0	0	0	0	0	0	0	0		1
DAPK3	AST-487	0	0	1	0	0	0	0	0	0	0	0	0	0	0	0	0	0	0	0		1
DAPK3	CENISERTIB	0	0	1	0	0	0	0	0	0	0	0	0	0	0	0	0	0	0	0		1
DAPK3	PI-103	0	0	1	0	0	0	0	0	0	0	0	0	0	0	0	0	0	0	0		1
DAPK3	ENTRECTINIB	0	0	1	0	0	0	0	0	0	0	0	0	0	0	0	0	0	0	0		1
DAPK3	PF-00562271	0	0	1	0	0	0	0	0	0	0	0	0	0	0	0	0	0	0	0		1
DAPK3	CHEMBL1997335	0	0	1	0	0	0	0	0	0	0	0	0	0	0	0	0	0	0	0		1
DAPK3	CHEMBL379975	0	0	1	0	0	0	0	0	0	0	0	0	0	0	0	0	0	0	0		1
DAPK3	R-406	0	0	1	0	0	0	0	0	0	0	0	0	0	0	0	0	0	0	0		1
DAPK3	CHEMBL406845	0	0	1	0	0	0	0	0	0	0	0	0	0	0	0	0	0	0	0		1
DAPK3	TAE-684	0	0	1	0	0	0	0	0	0	0	0	0	0	0	0	0	0	0	0		1
DAPK3	FASUDIL	0	0	1	0	0	0	0	0	0	0	0	0	0	0	0	0	0	0	0		1
DAPK3	JNJ-7706621	0	0	1	0	0	0	0	0	0	0	0	0	0	0	0	0	0	0	0		1
DAPK3	CYC-116	0	0	1	0	0	0	0	0	0	0	0	0	0	0	0	0	0	0	0		1
DAPK3	LAUROGUADINE	0	0	1	0	0	0	0	0	0	0	0	0	0	0	0	0	0	0	0		1
DAPK3	CHEMBL225519	0	0	1	0	0	0	0	0	0	0	0	0	0	0	0	0	0	0	0		1
DAPK3	GSK-269962A	0	0	1	0	0	0	0	0	0	0	0	0	0	0	0	0	0	0	0		1
DAPK3	PALBOCICLIB	0	0	1	0	0	0	0	0	0	0	0	0	0	0	0	0	0	0	0		1
HSPA4	MINNELIDE	0	0	0	0	0	0	1	0	0	0	0	0	0	0	0	0	0	0	0		1
PDGFD	SUNITINIB	0	0	0	0	0	0	0	0	0	0	0	0	0	1	0	0	0	0	0		1
PTEN	CISPLATIN	0	0	0	0	0	1	0	0	0	0	0	0	0	0	0	0	0	0	0		1
PTEN	RIGOSERTIB	0	0	0	0	0	0	0	0	0	0	0	0	0	0	0	1	0	0	0		1
PTEN	VISTUSERTIB	0	0	0	0	0	0	0	0	0	0	0	0	0	0	0	1	0	0	0		1
PTEN	OLAPARIB	0	0	0	0	0	0	0	0	0	0	0	0	0	0	0	1	0	0	0		1
PTEN	ACALISIB	0	0	0	0	0	0	0	0	0	0	0	0	0	0	0	1	0	0	0		1
PTEN	OMIPALISIB	0	0	0	0	0	0	0	0	0	0	0	0	0	0	1	0	0	0	0		1
PTEN	ABIRATERONE	0	0	0	0	0	0	0	0	0	0	0	0	0	0	0	1	0	0	0		1
PTEN	FLUOROURACIL	0	0	0	0	0	1	0	0	0	0	0	0	0	0	0	0	0	0	0		1
PTEN	CAPECITABINE	0	0	0	0	0	1	0	0	0	0	0	0	0	0	0	0	0	0	0		1
PTEN	NIRAPARIB	0	0	0	0	0	0	0	0	0	0	0	0	0	0	0	1	0	0	0		1
PTEN	VELIPARIB	0	0	0	0	0	0	0	0	0	0	0	0	0	0	0	1	0	0	0		1
RARG	MOFAROTENE	1	0	0	0	0	0	0	0	0	0	0	0	0	0	0	0	0	0	0		1
RARG	DOXORUBICIN	0	0	0	0	0	1	0	0	0	0	0	0	0	0	0	0	0	0	0		1
RARG	FENRETINIDE	0	1	0	0	0	0	0	0	0	0	0	0	0	0	0	0	0	0	0		1
RARG	IRX4310	1	0	0	0	0	0	0	0	0	0	0	0	0	0	0	0	0	0	0		1
RARG	DAUNORUBICIN	0	0	0	0	0	1	0	0	0	0	0	0	0	0	0	0	0	0	0		1
CES2	7-ETHYL-10-HYDROXYCAMPTOTHECIN	0	0	0	0	0	1	0	0	0	0	0	0	0	0	0	0	0	0	0		1
CES2	IRINOTECAN	0	0	0	0	0	1	0	0	0	0	0	0	0	0	0	0	0	0	0		1
MYD88	BAZLITORAN	0	0	0	0	0	0	0	0	0	0	0	0	0	0	0	1	0	0	0		1
MYD88	TOMIVOSERTIB	0	0	0	0	0	0	0	0	0	0	0	0	0	0	0	1	0	0	0		1
MYD88	FENTANYL	0	0	0	0	0	1	0	0	0	0	0	0	0	0	0	0	0	0	0		1
TUBB6	BRENTUXIMAB VEDOTIN	1	0	0	0	0	0	0	0	0	0	0	0	0	0	0	0	0	0	0		1
TUBB6	FOSBRETABULIN DISODIUM	1	0	0	0	0	0	0	0	0	0	0	0	0	0	0	0	0	0	0		1
TUBB6	LEXIBULIN	1	0	0	0	0	0	0	0	0	0	0	0	0	0	0	0	0	0	0		1
TUBB6	VERUBULIN	1	0	0	0	0	0	0	0	0	0	0	0	0	0	0	0	0	0	0		1
TUBB6	IXABEPILONE	1	0	0	0	0	0	0	0	0	0	0	0	0	0	0	0	0	0	0		1
TUBB6	SAGOPILONE	1	0	0	0	0	0	0	0	0	0	0	0	0	0	0	0	0	0	0		1
TUBB6	VINORELBINE TARTRATE	1	0	0	0	0	0	0	0	0	0	0	0	0	0	0	0	0	0	0		1
TUBB6	VINBLASTINE SULFATE	1	0	0	0	0	0	0	0	0	0	0	0	0	0	0	0	0	0	0		1
TUBB6	INDIBULIN	1	0	0	0	0	0	0	0	0	0	0	0	0	0	0	0	0	0	0		1
TUBB6	CROLIBULIN	1	0	0	0	0	0	0	0	0	0	0	0	0	0	0	0	0	0	0		1
TUBB6	TRASTUZUMAB EMTANSINE	1	0	0	0	0	0	0	0	0	0	0	0	0	0	0	0	0	0	0		1
TUBB6	CABAZITAXEL	1	0	0	0	0	0	0	0	0	0	0	0	0	0	0	0	0	0	0		1
TUBB6	VINFLUNINE	1	0	0	0	0	0	0	0	0	0	0	0	0	0	0	0	0	0	0		1
TUBB6	PACLITAXEL POLIGLUMEX	1	0	0	0	0	0	0	0	0	0	0	0	0	0	0	0	0	0	0		1
TUBB6	VINCRISTINE SULFATE	1	0	0	0	0	0	0	0	0	0	0	0	0	0	0	0	0	0	0		1
TUBB6	FOSBRETABULIN TROMETHAMINE	1	0	0	0	0	0	0	0	0	0	0	0	0	0	0	0	0	0	0		1
TUBB6	ERIBULIN MESYLATE	1	0	0	0	0	0	0	0	0	0	0	0	0	0	0	0	0	0	0		1
TUBB6	DOCETAXEL	1	0	0	0	0	0	0	0	0	0	0	0	0	0	0	0	0	0	0		1
TUBB6	PLINABULIN	1	0	0	0	0	0	0	0	0	0	0	0	0	0	0	0	0	0	0		1
TUBB6	DAVUNETIDE	1	0	0	0	0	0	0	0	0	0	0	0	0	0	0	0	0	0	0		1
RNPEP	TOSEDOSTAT	1	0	0	0	0	0	0	0	0	0	0	0	0	0	0	0	0	0	0		1
MTHFR	PHENOBARBITAL	0	0	0	0	0	1	0	0	0	0	0	0	0	0	0	0	0	0	0		1
JUN	DIPHENHYDRAMINE HYDROCHLORIDE	0	0	1	0	0	0	0	0	0	0	0	0	0	0	0	0	0	0	0		1
JUN	COLCHICINE	0	0	1	0	0	0	0	0	0	0	0	0	0	0	0	0	0	0	0		1
JUN	VINBLASTINE SULFATE	0	0	1	0	0	0	0	0	0	0	0	0	0	0	0	0	0	0	0		1
JUN	METHIMAZOLE	0	0	1	0	0	0	0	0	0	0	0	0	0	0	0	0	0	0	0		1
JUN	2-MERCAPTOPYRIMIDINE	0	0	1	0	0	0	0	0	0	0	0	0	0	0	0	0	0	0	0		1
JUN	SODIUM SELENITE	0	0	1	0	0	0	0	0	0	0	0	0	0	0	0	0	0	0	0		1
JUN	ANTHRACENE-9-CARBOXYLIC ACID	0	0	1	0	0	0	0	0	0	0	0	0	0	0	0	0	0	0	0		1
JUN	BUPROPION HYDROCHLORIDE	0	0	1	0	0	0	0	0	0	0	0	0	0	0	0	0	0	0	0		1
JUN	CARBOXYMETHYL-TRIMETHYL-ARSONIUM	0	0	1	0	0	0	0	0	0	0	0	0	0	0	0	0	0	0	0		1
JUN	VINORELBINE TARTRATE	0	0	1	0	0	0	0	0	0	0	0	0	0	0	0	0	0	0	0		1
JUN	BENZO[B]FLUORANTHENE	0	0	1	0	0	0	0	0	0	0	0	0	0	0	0	0	0	0	0		1
JUN	TROPISETRON	0	0	1	0	0	0	0	0	0	0	0	0	0	0	0	0	0	0	0		1
JUN	AMINEPTINE	0	0	1	0	0	0	0	0	0	0	0	0	0	0	0	0	0	0	0		1
JUN	CRIDANIMOD	0	0	1	0	0	0	0	0	0	0	0	0	0	0	0	0	0	0	0		1
JUN	BUTINOLINE	0	0	1	0	0	0	0	0	0	0	0	0	0	0	0	0	0	0	0		1
JUN	NAFRONYL OXALATE	0	0	1	0	0	0	0	0	0	0	0	0	0	0	0	0	0	0	0		1
JUN	BENZENETHIOL	0	0	1	0	0	0	0	0	0	0	0	0	0	0	0	0	0	0	0		1
JUN	QUINAPRIL HYDROCHLORIDE	0	0	1	0	0	0	0	0	0	0	0	0	0	0	0	0	0	0	0		1
JUN	LIPOIC ACID, ALPHA	0	0	1	0	0	0	0	0	0	0	0	0	0	0	0	0	0	0	0		1
JUN	CUPRIC CHLORIDE	0	0	1	0	0	0	0	0	0	0	0	0	0	0	0	0	0	0	0		1
JUN	AZELASTINE HYDROCHLORIDE	0	0	1	0	0	0	0	0	0	0	0	0	0	0	0	0	0	0	0		1
JUN	ATOMOXETINE HYDROCHLORIDE	0	0	1	0	0	0	0	0	0	0	0	0	0	0	0	0	0	0	0		1
JUN	CHEMBL275260	0	0	1	0	0	0	0	0	0	0	0	0	0	0	0	0	0	0	0		1
JUN	(-)-CAMPHOR	0	0	1	0	0	0	0	0	0	0	0	0	0	0	0	0	0	0	0		1
JUN	TRIFLUPROMAZINE HYDROCHLORIDE	0	0	1	0	0	0	0	0	0	0	0	0	0	0	0	0	0	0	0		1
JUN	MECHLORETHAMINE HYDROCHLORIDE	0	0	1	0	0	0	0	0	0	0	0	0	0	0	0	0	0	0	0		1
UBE2N	THONZONIUM BROMIDE	0	0	1	0	0	0	0	0	0	0	0	0	0	0	0	0	0	0	0		1
UBE2N	AMINODIMETHOXYQUINAZOLINYLPIPERAZINE	0	0	1	0	0	0	0	0	0	0	0	0	0	0	0	0	0	0	0		1
UBE2N	CHEMBL1534034	0	0	1	0	0	0	0	0	0	0	0	0	0	0	0	0	0	0	0		1
UBE2N	SPHINGOSINE	0	0	1	0	0	0	0	0	0	0	0	0	0	0	0	0	0	0	0		1
UBE2N	CHLORHEXIDINE	0	0	1	0	0	0	0	0	0	0	0	0	0	0	0	0	0	0	0		1
UBE2N	HYDROXYSTILBAMIDINE ISETHIONATE	0	0	1	0	0	0	0	0	0	0	0	0	0	0	0	0	0	0	0		1
UBE2N	ALEXIDINE HYDROCHLORIDE	0	0	1	0	0	0	0	0	0	0	0	0	0	0	0	0	0	0	0		1
UBE2N	CHEMBL581880	0	0	1	0	0	0	0	0	0	0	0	0	0	0	0	0	0	0	0		1
UBE2N	CHEMBL548017	0	0	1	0	0	0	0	0	0	0	0	0	0	0	0	0	0	0	0		1
UBE2N	METHYLBENZETHONIUM CHLORIDE	0	0	1	0	0	0	0	0	0	0	0	0	0	0	0	0	0	0	0		1
UBE2N	RALOXIFENE HYDROCHLORIDE	0	0	1	0	0	0	0	0	0	0	0	0	0	0	0	0	0	0	0		1
UBE2N	CHEMBL461579	0	0	1	0	0	0	0	0	0	0	0	0	0	0	0	0	0	0	0		1
UBE2N	IMIDOCARB DIPROPIONATE	0	0	1	0	0	0	0	0	0	0	0	0	0	0	0	0	0	0	0		1
UBE2N	CHEMBL1448793	0	0	1	0	0	0	0	0	0	0	0	0	0	0	0	0	0	0	0		1
UBE2N	CHEMBL86464	0	0	1	0	0	0	0	0	0	0	0	0	0	0	0	0	0	0	0		1
UBE2N	DIHYDROSPINGOSINE	0	0	1	0	0	0	0	0	0	0	0	0	0	0	0	0	0	0	0		1
UBE2N	CALMIDAZOLIUM CHLORIDE	0	0	1	0	0	0	0	0	0	0	0	0	0	0	0	0	0	0	0		1
UBE2N	CHEMBL532452	0	0	1	0	0	0	0	0	0	0	0	0	0	0	0	0	0	0	0		1
UBE2N	CHEMBL591404	0	0	1	0	0	0	0	0	0	0	0	0	0	0	0	0	0	0	0		1
UBE2N	SPERMINE TETRAHYDROCHLORIDE	0	0	1	0	0	0	0	0	0	0	0	0	0	0	0	0	0	0	0		1
UBE2N	ASN06356088	0	0	1	0	0	0	0	0	0	0	0	0	0	0	0	0	0	0	0		1
UBE2N	PERPHENAZINE	0	0	1	0	0	0	0	0	0	0	0	0	0	0	0	0	0	0	0		1
UBE2N	TEGASEROD MALEATE	0	0	1	0	0	0	0	0	0	0	0	0	0	0	0	0	0	0	0		1
UBE2N	NARINGIN	0	0	1	0	0	0	0	0	0	0	0	0	0	0	0	0	0	0	0		1
UBE2N	FLUPHENAZINE HYDROCHLORIDE	0	0	1	0	0	0	0	0	0	0	0	0	0	0	0	0	0	0	0		1
NDUFAF3	ME-344	1	0	0	0	0	0	0	0	0	0	0	0	0	0	0	0	0	0	0		1
NDUFAF3	NV-128	1	0	0	0	0	0	0	0	0	0	0	0	0	0	0	0	0	0	0		1
NDUFAF3	METFORMIN HYDROCHLORIDE	1	0	0	0	0	0	0	0	0	0	0	0	0	0	0	0	0	0	0		1
ABAT	CPP-115	0	0	0	0	0	0	1	0	0	0	0	0	0	0	0	0	0	0	0		1
ABAT	4-HYDROXYBENZALDEHYDE	0	0	0	0	0	0	1	0	0	0	0	0	0	0	0	0	0	0	0		1
NDUFA12	NV-128	1	0	0	0	0	0	0	0	0	0	0	0	0	0	0	0	0	0	0		1
NDUFA12	METFORMIN HYDROCHLORIDE	1	0	0	0	0	0	0	0	0	0	0	0	0	0	0	0	0	0	0		1
NDUFA12	ME-344	1	0	0	0	0	0	0	0	0	0	0	0	0	0	0	0	0	0	0		1
NDUFA6	ME-344	1	0	0	0	0	0	0	0	0	0	0	0	0	0	0	0	0	0	0		1
NDUFA6	NV-128	1	0	0	0	0	0	0	0	0	0	0	0	0	0	0	0	0	0	0		1
NDUFA6	METFORMIN HYDROCHLORIDE	1	0	0	0	0	0	0	0	0	0	0	0	0	0	0	0	0	0	0		1
P4HB	RALOXIFENE HYDROCHLORIDE	0	0	1	0	0	0	0	0	0	0	0	0	0	0	0	0	0	0	0		1
P4HB	ASTRAGALIN	0	0	1	0	0	0	0	0	0	0	0	0	0	0	0	0	0	0	0		1
P4HB	SYROSINGOPINE	0	0	1	0	0	0	0	0	0	0	0	0	0	0	0	0	0	0	0		1
P4HB	LIQUIRITIN	0	0	1	0	0	0	0	0	0	0	0	0	0	0	0	0	0	0	0		1
P4HB	QUERCITRIN	0	0	1	0	0	0	0	0	0	0	0	0	0	0	0	0	0	0	0		1
P4HB	LOMITAPIDE MESYLATE	1	0	0	0	0	0	0	0	0	0	0	0	0	0	0	0	0	0	0		1
P4HB	CHEMBL522983	0	0	1	0	0	0	0	0	0	0	0	0	0	0	0	0	0	0	0		1
P4HB	DIHYDRODAPHNODORIN B	0	0	1	0	0	0	0	0	0	0	0	0	0	0	0	0	0	0	0		1
P4HB	CHEMBL579956	0	0	1	0	0	0	0	0	0	0	0	0	0	0	0	0	0	0	0		1
PSMD13	IXAZOMIB CITRATE	1	0	0	0	0	0	0	0	0	0	0	0	0	0	0	0	0	0	0		1
PSMD13	OPROZOMIB	1	0	0	0	0	0	0	0	0	0	0	0	0	0	0	0	0	0	0		1
ISG15	IRINOTECAN	0	0	0	0	0	0	0	0	0	0	0	0	0	1	0	0	0	0	0		1
TSPYL1	PREDNISOLONE	0	0	0	0	0	1	0	0	0	0	0	0	0	0	0	0	0	0	0		1
TSPYL1	ABIRATERONE	0	0	0	0	0	1	0	0	0	0	0	0	0	0	0	0	0	0	0		1
[truncated: 12 more rows]
